# Supplementary material for: Transposon-derived transcription factors across metazoans
Source: Front Cell Dev Biol. 2023 Mar 7;11:1113046. doi: 10.3389/fcell.2023.1113046 (PMC10027918; doi:10.3389/fcell.2023.1113046)
Supplement: Supplementary file 2 [file Table2.XLSX]

## Sheet: ZBED
Test For Neutrality
	Mb_38831	Ec_20371	Hs_ZBED5	Ap_64842	At_AT1G18560	Ob_76212	Bg_55520	Mp_33253	Hs_ZBED6	Ml_2674973	At_AT1G64110	Om_10041	At_T12C14	Dm_BEAF-32	Hv_14430	Hv_36501	Hv_46831	Hv_36957	Ob_67587	Hv_35466	Bb_464490	Hs_ZBED1	Hs_ZBED4	Hs_ZBED2	Hs_ZBED3	Hv_50342	Hv_39488	Hv_34393	Ct_02078	Aq_15324	Hv_48484	Hv_38849	Cg_33307	Aq_85423	Aq_15871	Aq_33144	Cg_41295	Cg_47222	Cg_26032	Aq_38980	Aq_81926	Aq_35245	Hv_45250	Ct_93575	Hv_44500	Hv_49840	Hv_45787	Aq_40810	Ac_zbed4
Mb_38831
Ec_20371	0.00322322
Hs_ZBED5	9.24782e-06	0.990268
Ap_64842	0.237282	0.703033	0.00520478
At_AT1G18560	0.00198419	0.579046	0.348954	0.0412831
Ob_76212	0.631194	0.695382	0.00324833	0.00461132	0.0999628
Bg_55520	0.00444987	0.850638	0.0428108	0.403354	0.00775122	0.0355456
Mp_33253	1.98682e-06	0.175227	0.485433	0.291145	0.0919584	0.144367	0.00606276
Hs_ZBED6	0.0941342	0.453594	0.0713513	0.174592	0.00965838	0.00290186	0.730272	0.00188603
Ml_2674973	0.799028	0.000624958	0.0136749	1.60482e-06	3.79699e-05	0.765745	0.234205	7.652e-06	0.00255398
At_AT1G64110	0.0737203	0.824422	0.0472533	0.123027	0.000112875	0.932754	0.0219909	0.00173974	6.58301e-10	0.00056847
Om_10041	0.0458994	0.000163144	0.000725046	7.19667e-06	5.25577e-06	0.223095	0.000465922	2.05238e-12	0.0013637	0.000635772	5.27121e-09
At_T12C14	0.0246514	0.0570605	0.535258	0.57059	2.44282e-07	0.122622	0.212466	0.194281	3.33549e-08	0.0252884	1.60996e-11	2.00565e-05
Dm_BEAF-32	0.010054	0.00127944	1.8069e-08	8.3143e-07	0.00609226	0.390091	0.352695	2.17775e-07	5.65423e-05	0.0774729	0.00179271	0.042794	2.47274e-05
Hv_14430	2.98176e-05	0.0442855	0.0243339	0.74784	1.49513e-06	0.00376514	0.0483488	0.000351013	1.33583e-06	1.4664e-05	7.56637e-08	3.4435e-11	1.43277e-05	2.97887e-06
Hv_36501	0.00220864	0.020362	0.0532137	0.385065	9.5346e-09	0.00435628	0.0099635	0.00138339	1.09385e-07	0.0164639	1.18469e-06	1.42018e-05	0.000754542	5.09434e-10	0.289736
Hv_46831	0.000461626	0.0169565	0.00519286	0.444496	2.56131e-09	0.00169394	0.074159	0.01414	2.23406e-08	0.000396864	1.88674e-08	6.11489e-10	1.8438e-07	1.28165e-05	0.748774	0.835292
Hv_36957	0.00152469	0.0551513	0.139734	0.497698	1.65731e-08	0.0100838	0.0101553	0.00102628	3.51281e-08	0.00959321	8.9008e-07	1.16787e-05	0.000217653	5.01533e-08	0.427415	0.129338	0.322187
Ob_67587	0.000137976	0.16106	0.567717	0.726271	0.00701066	0.00342741	0.0652236	0.197578	0.00107195	0.951785	0.0994358	3.34565e-05	0.000259257	2.65035e-10	2.81904e-08	6.30745e-10	2.75656e-09	2.37746e-08
Hv_35466	0.000142085	0.71866	0.0081018	5.77485e-05	7.74721e-05	0.105324	0.00365695	0.000248787	0.000270494	0.000540026	0.00883738	0.000257189	0.01187	0.0491855	3.71829e-16	5.21106e-13	4.3913e-16	8.12374e-12	7.81546e-11
Bb_464490	0.151257	2.49536e-06	0.000388258	3.99568e-10	9.1377e-05	0.0203118	8.17904e-05	1.3691e-06	0.00171459	2.85712e-11	5.46039e-07	9.97442e-08	1.92242e-05	0.0729621	3.79288e-08	4.45769e-05	1.84173e-07	3.36236e-05	0.000244363	8.5105e-09
Hs_ZBED1	0.206412	2.80171e-12	1.16848e-20	2.66425e-36	3.5756e-09	0.0032907	0.00121788	7.416e-36	1.85209e-14	4.68465e-07	3.98049e-12	1.90044e-06	1.16032e-24	0.0623753	1.72244e-19	1.91829e-14	1.87502e-19	9.26673e-16	1.00434e-12	1.57864e-14	1.40275e-12
Hs_ZBED4	0.401003	4.18301e-07	5.46261e-07	4.2187e-16	6.66177e-07	2.18554e-06	0.000392954	4.23607e-20	7.04001e-17	3.46822e-05	2.39596e-14	5.63346e-05	3.36137e-14	0.915578	1.83989e-14	2.15519e-14	1.66765e-16	4.90021e-15	5.36146e-12	0.000214894	1.56528e-08	0.79211
Hs_ZBED2	0.881944	0.000175881	5.96563e-06	0.00246789	0.00133619	0.581734	0.0887197	0.000149733	6.25364e-07	0.00438144	0.000268489	0.00194418	0.00339963	0.649172	0.000256788	1.62679e-05	3.52988e-05	1.45169e-05	0.00410719	0.02366	0.0133287	0.627929	0.416058
Hs_ZBED3	0.71627	0.00494588	3.48883e-07	9.35697e-15	0.0773429	0.245168	1.25408e-06	9.75299e-14	1.68013e-12	0.0362505	0.000190979	0.210312	0.0188417	0.678001	1.20622e-07	7.31891e-08	8.0455e-08	1.54916e-08	0.000119143	0.00379923	0.46097	2.78139e-05	0.292293	2.3719e-05
Hv_50342	0.144264	0.00130483	0.255121	0.000516904	0.00087882	0.00465833	0.000423784	0.0351754	0.000148117	0.163044	0.00217698	0.000800715	0.00332096	0.000167275	2.02191e-06	6.08732e-07	7.59277e-07	1.04585e-05	0.0112479	0.0904955	0.000176265	1.03035e-12	1.9741e-09	2.92892e-09	8.20893e-05
Hv_39488	0.00377134	0.018547	0.563425	8.0332e-05	0.000471659	0.357918	0.0066424	0.0382106	6.10389e-14	0.000996427	0.00139498	6.21506e-09	0.0364575	8.09374e-06	1.29618e-10	6.91968e-11	1.52596e-10	1.12701e-10	0.00696821	0.000309532	1.64572e-09	6.02356e-28	8.72737e-18	4.52223e-10	7.34885e-05	0.898849
Hv_34393	0.0167083	0.0105561	0.573663	8.9535e-05	0.000556236	0.340477	0.0110038	0.0582432	1.20457e-13	0.000515072	0.00314991	1.0412e-08	0.0746193	1.24499e-05	5.91898e-10	7.87271e-10	7.06106e-10	1.21182e-09	0.0240631	0.000355257	1.29533e-08	6.0563e-27	2.98401e-17	8.88449e-09	0.000235103	0.937684	0.220693
Ct_02078	0.651391	0.00156166	0.0255838	0.0672896	0.000659929	0.0358503	0.738595	6.45338e-06	0.000865311	0.121788	0.000707316	7.14663e-06	0.000815747	0.173291	0.00105219	0.000688223	0.000562744	0.000386685	0.00416067	0.0544276	2.67289e-05	0.000534454	1.76759e-05	2.83127e-05	0.0863299	0.00314757	0.0161706	0.030427
Aq_15324	4.50879e-05	0.0554367	0.010487	0.00435955	4.13864e-06	0.504264	0.000160039	0.0014858	2.87723e-09	6.06207e-08	2.2437e-12	1.4733e-10	2.49146e-09	1.42565e-07	3.56947e-08	0.00031335	1.35008e-06	0.000131883	1.98691e-05	1.68468e-11	1.55301e-16	2.96158e-26	4.3786e-17	1.63921e-09	4.1451e-07	3.01071e-06	1.02099e-05	7.37673e-06	4.65941e-09
Hv_48484	0.00111982	0.439542	0.25669	0.077484	3.42572e-07	0.000144471	2.14832e-06	0.000122881	2.06775e-09	0.0210992	8.18387e-07	0.0434808	0.0120239	1.36827e-08	0.00854279	0.00672877	0.00968167	0.0350002	2.76438e-05	0.0012926	1.53047e-05	1.03365e-13	6.87032e-13	0.000273483	0.0107608	2.63502e-07	6.62953e-07	6.74913e-07	9.83873e-06	1.9747e-11
Hv_38849	0.00129427	0.0415184	0.00201007	0.000649622	1.13135e-06	8.86399e-05	0.0423078	7.5031e-06	1.60669e-11	3.49609e-06	2.00429e-08	1.25093e-05	3.35764e-06	7.90825e-09	3.21786e-09	7.57682e-05	2.38576e-11	0.000139923	0.00124856	6.65696e-06	1.30744e-12	3.54672e-26	2.63231e-20	5.45101e-05	0.00176792	2.00395e-07	3.87127e-12	3.23061e-12	2.39854e-07	3.84315e-22	0.398795
Cg_33307	8.81146e-05	0.677886	8.50411e-06	0.0530111	0.00435016	0.61329	0.00160244	0.0701189	1.12587e-11	1.63578e-06	2.94178e-11	6.12826e-14	3.71272e-06	3.11298e-07	0.00156525	0.0543289	0.00121644	0.0449842	0.0025183	1.21451e-08	8.05244e-10	4.71431e-22	2.57576e-25	7.91607e-05	1.46411e-05	7.67086e-07	9.21435e-09	3.7235e-08	4.12067e-05	3.85291e-07	0.00710734	1.29451e-06
Aq_85423	5.76399e-05	0.603821	0.0368399	0.0246151	2.74357e-05	0.12703	0.00128475	0.797716	2.69352e-09	5.33182e-06	9.57133e-09	3.77188e-09	0.000111323	4.32282e-05	1.10232e-06	4.23319e-05	1.58043e-05	8.81462e-05	0.00250172	0.000221274	1.06811e-17	2.13924e-25	4.06517e-14	0.00745875	1.47767e-05	1.32281e-05	5.77969e-09	1.08799e-08	0.000216409	8.42335e-07	1.58592e-06	4.0693e-11	1.43256e-20
Aq_15871	0.0766942	0.705541	0.76075	0.646313	1.73787e-07	0.00603264	0.00962076	0.0121893	2.7796e-07	8.69386e-05	1.22284e-06	6.50761e-07	0.00167581	2.33525e-09	0.00070917	0.00103022	0.00583774	0.00233135	0.00716214	3.50694e-13	4.65409e-12	7.86606e-29	1.37474e-15	8.90882e-05	9.01883e-11	4.69599e-08	6.65002e-07	8.53058e-07	0.000136729	6.42502e-06	0.000393873	6.63326e-11	9.23945e-20	4.09845e-36
Aq_33144	0.000136107	0.517204	0.453646	0.0352309	0.0022196	0.286976	0.262914	0.0394076	3.41363e-07	4.92477e-05	7.51457e-06	2.53786e-09	0.00130591	1.05496e-06	5.29843e-05	2.60923e-05	2.25442e-05	0.000129518	0.000445186	1.26697e-06	0.000110704	1.18543e-25	1.62783e-18	9.28166e-07	5.4864e-13	7.2125e-06	0.000168363	0.0002041	4.19521e-11	6.05998e-08	1.03983e-07	3.45227e-09	0.00055641	1.25041e-06	0.000373507
Cg_41295	0.0646125	0.798096	0.715552	0.290866	0.168551	0.0381773	0.520443	0.0400217	0.000135501	0.392538	0.0449375	0.0391586	0.0936351	0.936881	0.035158	0.0480316	0.0446876	0.065806	0.00189041	0.186244	0.0127111	0.000748931	6.7323e-06	0.0846685	0.00925127	0.126223	0.0537319	0.145974	0.0403212	8.93346e-08	0.589885	0.235831	0.0467299	0.0110104	0.00179909	3.84253e-07
Cg_47222	2.20323e-06	2.954e-07	0.000274788	0.0543422	0.000242713	0.18922	0.00019068	0.0493671	9.4815e-13	3.40686e-05	8.66819e-10	3.25172e-09	5.56027e-08	4.92334e-05	6.97151e-12	4.69568e-09	4.94869e-14	3.15054e-11	0.00872222	1.25147e-07	8.74134e-10	5.52055e-34	2.42927e-21	6.21041e-05	0.165127	0.00245956	5.66394e-08	1.43626e-07	0.000104192	1.04225e-07	0.0037251	6.18482e-14	2.4798e-08	1.35452e-12	7.58774e-16	7.74281e-10	3.68025e-19
Cg_26032	2.78013e-06	5.2807e-07	0.000298326	0.0893774	0.000278033	0.201659	0.000206441	0.0828977	5.60674e-12	2.4019e-05	1.17245e-09	6.2997e-09	8.32711e-08	4.64763e-05	9.51619e-12	9.01609e-09	2.32633e-13	5.34194e-11	0.0126255	1.72045e-07	7.68372e-10	2.97604e-32	8.0907e-21	8.0547e-05	0.192332	0.00203262	7.87144e-08	1.98807e-07	8.56675e-05	2.57264e-07	0.00572434	1.71717e-13	2.07877e-08	7.0828e-13	6.47721e-16	9.9667e-10	1.18886e-17	0.889361
Aq_38980	0.00110722	0.193868	0.857231	0.00123647	0.00407591	0.0385451	0.0622263	1.01091e-06	1.15379e-05	2.58177e-06	0.00038653	3.61217e-11	7.25699e-09	1.40635e-07	2.0895e-05	0.000252039	0.000389988	0.00014285	0.00244543	9.27506e-10	9.75905e-08	6.64985e-17	3.18304e-12	0.0395809	0.0478484	0.00330114	0.00114335	0.00161431	0.0367716	0.000227277	0.0282134	0.000427054	8.56535e-06	1.13199e-09	0.000444938	0.00120373	0.207714	1.92318e-07	5.56107e-07
Aq_81926	4.8993e-05	0.351515	0.478381	0.000335983	2.81977e-09	0.107896	0.000129679	0.00305195	6.02127e-06	9.12318e-06	0.00012186	5.64588e-19	9.99208e-05	7.25958e-05	1.31229e-14	4.72754e-06	1.40983e-10	2.23457e-05	3.75046e-07	1.48243e-06	1.67177e-10	5.78636e-33	4.9712e-15	6.52606e-05	5.45238e-07	3.15066e-09	1.10711e-10	5.6093e-10	0.010791	2.06162e-10	0.0169604	7.24013e-09	1.43936e-10	3.42985e-10	2.93693e-05	1.32729e-05	0.00131751	7.10295e-16	9.06234e-16	4.95797e-22
Aq_35245	0.0238027	0.0127313	3.73772e-05	0.000428521	4.603e-08	0.0256929	0.0010025	6.51678e-05	6.93805e-12	9.46729e-10	4.03003e-10	1.9541e-18	2.82383e-05	4.46385e-08	9.87127e-21	1.19922e-12	4.20146e-18	1.89488e-13	0.000380392	2.09108e-10	6.76748e-09	6.96686e-31	3.33317e-23	3.79822e-07	1.04023e-05	4.05051e-08	2.99358e-09	2.54199e-09	0.000163276	1.78425e-13	0.0003286	9.78873e-17	2.63073e-15	3.81132e-10	1.16162e-09	1.11619e-09	1.5455e-07	8.85821e-19	1.67499e-17	1.0024e-12	2.73678e-21
Hv_45250	0.000164679	0.583761	0.279888	0.819	0.000200088	0.73933	0.00188651	0.211219	0.0239218	0.0255293	0.000218289	5.1319e-08	0.0795436	1.45836e-09	0.000983275	0.0105607	0.00107448	0.00571074	0.00513533	0.00052991	1.14377e-05	1.02307e-35	1.59716e-22	1.24361e-06	2.10608e-05	6.53093e-09	1.10862e-09	1.20707e-08	4.13371e-07	0.00534875	4.43629e-08	1.30755e-11	0.000596719	9.98448e-08	1.12455e-06	0.00142497	0.000135522	1.38078e-07	1.02176e-07	0.121049	0.000116262	2.98828e-08
Ct_93575	0.483694	9.86894e-06	0.00428026	0.277159	0.235553	0.000527433	0.000315854	0.000205537	1.01977e-06	0.000424337	0.00681966	0.000780851	0.0222805	0.852439	0.0196051	0.0102901	0.0140112	0.0162191	1.02636e-06	0.0181373	0.24596	0.557078	3.58591e-05	0.784947	0.110116	0.00177122	0.00216555	0.00399393	0.0299027	0.000318697	5.03988e-08	3.31519e-08	4.13881e-06	0.0626281	0.000153652	2.4199e-05	2.04752e-07	0.00110176	0.00085973	0.00399757	2.26883e-06	5.00915e-07	1.90906e-07
Hv_44500	0.00164841	0.276362	0.413635	0.004563	0.107347	0.521646	0.14829	0.574537	0.410278	0.841289	0.342176	0.00197717	0.434173	0.000244948	0.732265	0.681821	0.418653	0.713566	0.260853	0.490218	0.794908	1.95983e-19	3.20825e-05	0.000216181	7.37859e-07	0.658579	0.732345	0.496111	0.00679035	0.109655	0.0294221	0.186889	0.290145	0.844564	0.070666	0.353749	0.490669	0.0264572	0.0266625	0.0431301	0.59597	0.702268	0.088027	0.0172264
Hv_49840	0.000483118	0.231511	0.335928	0.151234	0.0460726	0.0561908	0.127354	0.0163466	1.85028e-11	0.0416455	0.00142771	0.000200301	0.00772679	0.0364391	2.76857e-08	3.53862e-05	8.42836e-10	9.17689e-05	0.162282	2.98301e-05	7.93144e-05	5.34731e-15	2.14306e-25	1.50943e-05	7.64407e-07	0.0350044	0.00619531	0.0227548	3.4231e-06	0.000451033	0.517676	0.0445914	0.000114022	0.00160082	0.0513979	0.000737654	0.0298214	5.86988e-06	4.5131e-06	0.000428205	0.00336311	2.30484e-07	0.00396402	7.47119e-06	0.25611
Hv_45787	0.000551392	0.121689	0.979193	0.640059	0.956308	0.0804547	0.00365301	0.164211	0.0223864	0.0924395	0.00338603	0.841112	0.114635	1.35502e-11	0.0218905	0.00270219	0.0149514	0.0631995	0.475893	0.349785	0.0784177	2.4209e-22	2.06034e-12	0.0351892	2.06802e-05	0.00159056	0.00488825	0.00491922	1.1481e-08	0.00171348	7.32402e-05	0.000112105	0.00210447	0.00228463	0.322784	3.28532e-06	0.0221238	0.000202827	0.000148112	0.00146299	0.106507	0.0427103	0.00119602	1.06023e-11	0.176073	2.15759e-09
Aq_40810	9.17043e-08	0.227366	0.927938	0.0742613	2.68382e-05	0.0188938	0.0462812	0.00840413	3.38572e-13	8.54193e-06	4.67419e-07	6.50728e-09	1.202e-08	6.01921e-05	2.38938e-08	0.000106563	1.53906e-07	0.000499003	0.0139701	8.26012e-10	5.14353e-10	6.08992e-33	1.21237e-30	1.57071e-09	5.35763e-13	0.000827361	2.92149e-09	3.7829e-09	0.103624	6.27166e-10	1.76924e-07	4.333e-11	1.74783e-12	1.45726e-13	5.31061e-09	2.78363e-08	0.0859797	1.0738e-13	2.82393e-13	1.37922e-08	1.00603e-08	6.53761e-15	7.7427e-09	3.86958e-08	0.788342	8.53442e-07	0.000603314
Ac_zbed4	0.00311744	3.02495e-07	0.000865097	1.36014e-06	3.15933e-07	0.410728	0.0111345	2.38951e-07	7.49645e-17	2.27389e-06	1.18057e-07	5.94499e-10	5.63325e-06	0.0593406	2.41093e-10	1.21845e-07	4.31153e-10	2.24985e-07	3.85571e-05	6.64419e-09	1.92966e-09	3.66098e-10	6.07147e-16	0.000170213	0.00285414	5.81451e-07	7.00348e-12	2.03823e-11	1.71908e-06	1.03289e-12	1.35175e-05	6.02351e-11	7.75234e-07	1.71453e-11	2.70018e-16	7.14291e-08	0.0103476	4.64571e-16	8.14811e-16	2.17421e-06	3.00366e-09	1.62237e-13	1.5057e-10	3.12602e-12	0.0420061	9.77166e-06	7.41496e-06	7.69939e-17
Ac_zbed7	0.0358078	0.000503176	0.964013	0.0615807	0.000154946	0.365785	0.0509633	0.00929893	3.84027e-08	1.01547e-10	3.94017e-08	4.89301e-06	0.0053836	0.00171654	1.61788e-05	0.0570051	2.24692e-06	0.0483618	0.0618559	2.05643e-05	2.87009e-10	8.39249e-19	1.61806e-08	1.18814e-06	2.29432e-12	0.000199821	5.417e-07	4.28676e-06	3.08551e-08	2.86468e-08	0.00956962	1.27223e-05	0.00179084	2.73582e-07	7.80439e-06	0.0533556	0.14955	5.84393e-08	1.5271e-07	0.0978393	0.000160905	5.48442e-11	0.0158347	9.2108e-09	0.50544	0.000696346	0.376212	1.68846e-06	3.0438e-14
Ac_zbed2	0.000543663	0.00226821	0.0455311	0.00198288	0.000588609	0.505014	0.00139234	0.000406534	4.6063e-05	0.00294659	8.08309e-08	2.27164e-12	0.0735596	2.74821e-08	1.93472e-10	2.51736e-09	1.94827e-10	2.65697e-10	0.00076515	1.2088e-05	1.88821e-16	4.36855e-21	5.40096e-17	0.00140738	8.92433e-08	0.00173357	2.35235e-06	1.01624e-05	8.0294e-10	2.90322e-06	0.000844883	1.94915e-10	3.32529e-11	3.56435e-10	1.3025e-09	0.00272375	0.0359178	7.21055e-08	8.24357e-08	3.23412e-09	3.91996e-10	6.24934e-17	0.00151379	7.07226e-07	0.326389	0.0630504	0.143728	1.38938e-06	2.70426e-17
Ac_zbed1	0.00303631	0.000788149	0.0582667	0.000623475	0.000942776	0.49752	0.0116973	5.115e-06	1.73339e-06	0.00101061	1.14818e-05	1.53741e-08	1.34445e-06	0.000551753	1.66237e-07	1.34378e-07	3.00503e-07	5.25238e-06	0.0400281	9.08229e-05	6.91937e-12	1.11539e-20	1.90911e-16	3.84406e-09	2.51976e-06	0.00574445	0.00044612	0.000623911	2.82252e-09	1.35649e-08	0.00245018	3.0836e-05	1.28609e-13	1.5535e-08	2.8548e-05	0.0011276	0.00644468	6.80899e-14	9.75024e-14	7.44369e-16	1.97675e-12	1.11657e-17	0.149824	2.15974e-10	0.32808	1.17979e-07	0.0415666	1.50297e-11	5.2765e-19
Ac_zbed10	0.000135999	0.0447635	0.292049	0.0650719	0.000161234	0.0567167	0.00240025	0.000276228	0.000152553	0.000686754	4.25669e-06	1.20621e-05	0.00421477	0.00316863	5.17975e-10	4.74029e-06	1.01584e-08	6.9121e-06	0.0256958	7.49696e-08	3.68971e-13	4.46148e-20	7.15514e-17	8.63887e-08	6.44785e-06	0.00604043	0.000151283	0.000114497	5.41317e-06	1.54878e-08	0.00392855	3.15036e-09	4.12272e-08	4.51774e-09	6.00826e-05	0.000253591	0.074235	3.583e-08	1.62999e-08	6.50835e-06	4.79956e-13	5.50063e-12	0.021023	3.94785e-07	0.330801	0.00507582	0.622263	8.42879e-10	1.56409e-17
Ac_zbed8	0.000762282	8.08908e-06	0.0034289	2.15944e-06	0.0112051	0.568268	0.00958536	2.66411e-08	8.71201e-12	0.000143343	2.47725e-08	1.78778e-06	5.5275e-06	0.0130847	5.31498e-12	2.6495e-09	1.42453e-14	2.54586e-09	6.07964e-08	1.0465e-07	1.76722e-11	3.42101e-09	3.13789e-11	0.00982078	0.00783135	6.11086e-08	5.55697e-10	4.28333e-10	1.13011e-11	3.78755e-11	6.1111e-07	4.26661e-09	5.8474e-14	1.23961e-10	1.86072e-07	1.8819e-07	1.43774e-07	3.58703e-15	1.333e-14	1.09736e-12	1.88143e-13	3.44474e-14	3.34868e-12	1.26344e-13	0.0451418	2.62832e-07	7.76045e-08	1.41293e-15	1.55177e-19
Ec_01693	0.0161657	1.71119e-08	4.1622e-10	1.70974e-15	5.82348e-06	0.0505368	9.96538e-11	5.58559e-20	1.96331e-08	0.00121405	1.51127e-07	0.000681862	1.92873e-10	0.807819	7.69474e-12	1.1159e-11	4.90071e-14	4.80975e-10	7.68836e-12	3.59797e-08	7.35312e-05	0.829281	0.125968	0.00972685	0.600392	2.16084e-07	1.26666e-11	1.87951e-10	0.000471634	6.01197e-09	4.73411e-09	1.42677e-12	3.77431e-15	4.26441e-09	2.24294e-17	1.99382e-15	0.00142631	2.65543e-08	4.65216e-08	7.28261e-10	2.45463e-16	6.6585e-14	3.77031e-10	0.231119	2.10995e-05	1.1245e-05	0.000442287	4.81061e-11	8.79066e-12
Ac_zbed6	0.298247	1.29891e-17	1.18895e-28	9.09299e-27	8.47145e-11	0.0230354	2.3469e-05	2.04264e-33	7.37306e-15	9.483e-07	1.15065e-17	1.09101e-07	5.62532e-24	0.247508	1.2867e-21	2.58163e-18	1.44316e-25	2.6839e-16	2.7282e-19	3.21592e-17	3.76311e-08	0.0193255	0.943682	0.7852	0.0983657	2.45259e-10	1.65547e-26	6.22352e-27	9.56302e-06	7.83138e-27	1.93849e-08	2.87294e-17	1.43342e-22	2.94592e-24	2.24616e-25	4.51795e-18	0.000180396	2.4066e-30	2.39591e-29	1.89148e-19	9.61868e-30	2.00663e-28	6.34273e-19	0.00634988	5.81865e-19	3.56275e-12	7.32338e-08	1.79172e-30	1.83346e-14
Bg_55197	2.65512e-06	0.0078861	0.148179	0.0654498	1.43001e-08	0.643863	0.00649929	0.00143361	1.60051e-05	0.000734039	1.19682e-08	1.28108e-10	0.000408124	0.165001	1.48231e-09	3.7302e-05	6.91835e-08	3.2608e-05	0.0511777	3.05241e-10	6.51642e-10	4.29016e-24	6.2168e-14	0.000494579	6.09215e-07	1.19826e-05	1.29167e-09	3.37856e-10	4.16207e-05	1.18992e-08	0.00115527	1.34598e-08	3.83732e-13	1.95301e-09	3.25738e-07	1.99696e-06	0.810463	2.93134e-12	2.26478e-11	5.60481e-08	2.76265e-09	5.83865e-16	0.0147234	3.19905e-05	0.194427	0.0637762	0.664173	4.3419e-06	1.00637e-14
Ac_zbed3	0.0395264	0.00609574	0.000164506	0.00193298	3.74137e-05	0.141302	3.1007e-07	3.69647e-12	4.14406e-08	0.00014254	2.95608e-06	0.00063157	1.60059e-09	0.0132123	1.00886e-11	3.53653e-09	1.00115e-12	1.1169e-07	0.0126707	1.68786e-08	8.62842e-11	1.04347e-08	3.02981e-09	0.0182645	0.000134274	0.000308658	9.11389e-08	3.81054e-07	0.000302995	2.30031e-12	3.53978e-16	1.44128e-18	4.38302e-15	2.09482e-18	4.05679e-18	8.41383e-09	2.15343e-06	2.1944e-15	3.86332e-15	4.19421e-14	7.67763e-16	2.25008e-18	3.85546e-12	0.000449029	0.015026	1.67799e-07	0.0662796	7.97633e-13	4.35126e-20
Bg_79616	0.0060731	0.0148575	0.0567951	0.729946	0.0858001	0.426697	0.0048361	0.00220274	0.000156064	0.000765826	0.0383438	0.000110276	0.00174228	3.33835e-05	9.77937e-05	3.47624e-05	1.84844e-05	0.000540768	0.000476288	0.000184176	6.27488e-07	5.08864e-19	1.6254e-09	0.0101019	0.00269243	2.36743e-05	3.02015e-05	1.88958e-05	9.26765e-05	9.92211e-07	0.000260124	4.09772e-07	4.81711e-09	2.11196e-07	0.000174898	0.000225085	0.00226549	3.95426e-12	7.76166e-12	1.90126e-06	0.00236518	1.69455e-12	4.70152e-07	6.47364e-05	0.841901	1.17764e-05	0.0172173	3.56903e-05	2.44575e-15
Ac_zbed5	0.0255607	3.06904e-05	0.067173	8.47609e-05	2.04654e-05	0.315891	0.000810832	8.55533e-08	4.34417e-17	3.723e-09	4.34463e-06	3.64048e-09	3.72797e-09	5.51845e-05	7.56644e-16	9.48989e-14	5.14489e-16	1.60066e-11	0.000491412	1.21962e-11	1.54145e-17	5.96552e-14	9.24352e-20	0.0417096	0.000686225	0.00190304	3.30199e-08	1.9865e-07	4.10304e-06	3.7871e-11	0.000756418	3.4355e-13	5.04781e-16	7.21144e-21	1.01636e-09	2.05238e-13	0.00375492	3.814e-20	1.69883e-19	4.71691e-09	1.87625e-15	1.41992e-18	3.9914e-09	0.0368633	0.00188206	7.90122e-10	0.00111255	3.67529e-22	9.53547e-18
Ac_zbed9	0.000888461	4.64516e-06	0.00487226	0.00578476	3.82563e-06	0.099747	0.00513328	5.91626e-07	2.91902e-12	2.0821e-07	5.02495e-12	1.68336e-11	4.85853e-11	0.276471	5.22591e-09	4.25286e-06	9.22856e-10	6.3047e-05	1.51862e-07	4.52325e-12	1.54671e-14	2.91288e-09	5.15331e-11	5.45767e-05	1.98731e-05	6.49902e-05	1.43244e-10	1.01101e-09	3.39439e-06	6.08136e-13	0.000628148	7.31598e-12	8.37626e-14	1.51045e-14	7.31507e-14	3.04396e-06	0.44065	3.77923e-17	1.38831e-16	1.56043e-11	1.57446e-15	1.43259e-26	1.27791e-06	0.0501983	0.0428487	3.85842e-08	0.00166339	8.05272e-22	1.86191e-17
Aq_41726	0.00037689	0.0441163	0.220543	0.251053	0.0014951	0.0477359	0.00110051	1.70645e-06	9.05669e-10	3.99053e-06	5.40425e-06	3.67589e-07	8.00052e-09	0.000296216	1.14614e-13	2.82651e-05	1.12782e-10	0.000173314	1.91859e-05	3.70847e-11	1.33898e-16	2.44099e-27	1.73924e-19	0.000235635	6.67155e-10	1.78669e-07	1.76786e-09	2.48201e-08	0.000112642	3.04126e-13	6.99318e-05	4.93189e-12	4.29896e-11	2.02208e-10	8.10985e-10	5.0592e-10	0.00235902	1.85282e-14	9.62442e-14	8.55609e-08	1.40486e-08	9.22223e-06	5.69187e-08	9.19829e-06	0.506393	0.00216115	0.00268272	1.32231e-08	5.19419e-16
Aq_83163	0.0267526	0.00228508	0.816896	0.0124034	1.05938e-05	0.0682782	0.00353472	0.00193523	3.41963e-09	0.000564309	2.1608e-05	0.000407535	9.1207e-11	0.000772855	9.21755e-08	1.51712e-06	1.97701e-07	3.26516e-06	0.00136244	2.65298e-10	1.66768e-11	3.71116e-17	2.50798e-14	6.70568e-05	3.33729e-08	0.00263842	3.85209e-09	4.45255e-09	1.33377e-09	2.28124e-14	0.0012204	7.65728e-09	4.54625e-11	7.05944e-08	1.09829e-07	2.43336e-05	0.000297592	1.55478e-12	6.53827e-13	2.01104e-06	1.39714e-08	1.24307e-13	7.43267e-06	6.80195e-08	0.366359	1.09492e-05	0.000614228	1.48097e-09	1.90596e-22
Aq_12375	9.14244e-09	0.00103739	0.00109418	0.00870961	6.7131e-05	1.08716e-05	0.00029965	0.00210918	5.04497e-05	0.0251697	5.84874e-07	1.78948e-05	3.18786e-06	0.00261563	3.43702e-06	1.58979e-07	1.48145e-06	1.04478e-05	0.0309932	1.64653e-06	2.56341e-08	2.96383e-25	6.07119e-18	6.52993e-08	1.61131e-10	1.51752e-09	8.33374e-08	3.55103e-07	0.000368712	4.0444e-09	1.94334e-05	7.86686e-11	1.99799e-06	4.98165e-11	1.33183e-09	5.94176e-06	9.95159e-05	1.12103e-14	7.58217e-15	2.71642e-08	6.09418e-07	9.9964e-17	2.38496e-08	3.2913e-05	0.245185	4.62088e-06	0.0105001	8.30501e-05	1.28115e-17
Aq_39379	2.76682e-06	0.0803745	0.0037786	0.0708552	1.99264e-07	0.890697	0.00508704	1.77871e-06	1.22475e-07	8.36022e-12	6.54518e-07	1.24838e-09	2.15823e-06	3.87179e-08	3.11881e-16	6.81165e-12	3.18593e-17	1.84166e-11	0.00090139	4.44625e-08	5.50175e-12	1.0164e-32	4.10198e-25	5.85328e-05	4.94692e-10	0.00311549	2.97023e-07	1.85424e-06	0.0039747	2.10071e-12	3.90227e-07	6.7609e-13	6.52508e-12	4.41543e-10	2.20839e-11	1.23153e-06	4.98085e-07	1.38238e-19	7.08263e-19	1.35593e-13	3.20464e-12	9.08062e-20	4.08673e-08	2.80891e-10	0.422797	8.21313e-08	0.00142088	1.82582e-11	1.06586e-14
Aq_34028	0.000411601	3.1692e-06	0.0484645	0.0173757	7.37354e-08	0.00836181	1.41367e-06	1.49374e-05	1.85268e-12	8.50427e-09	5.62117e-11	7.2271e-09	9.66201e-08	3.37082e-06	1.10357e-11	5.61805e-08	8.39691e-11	2.53742e-07	0.000910823	8.31994e-14	4.06555e-16	2.5666e-33	2.53251e-26	1.0504e-08	5.17349e-07	4.81884e-09	6.96044e-06	3.32731e-06	5.7828e-07	3.28298e-09	0.00058034	7.9031e-14	1.20756e-13	5.05717e-14	6.16245e-08	1.15803e-07	3.7001e-08	1.45704e-21	6.04515e-21	2.7993e-09	3.9219e-13	1.51845e-21	2.13281e-05	2.86454e-07	0.92819	2.04936e-09	0.00191645	2.15857e-17	1.04091e-21
Highlighted yellow P less than 0.05
[truncated: 17 more columns]

## Sheet: CENPB
	La_53814	Hs_POGZ	Ac_Cenpb5	La_54938	Lg_158851	Cg_47926	Cv_25607	Bg_71357	Ec_3995	Bf_06327	Dm_dany	Dm_danr	Dm_dan	Dm_CG13894	Aq_83107	Lg_15278	Bg_59651	Lg_29168	Ob_77732	Ob_77745	Cg_28291	Cv_24384	Ob_72008	Ob_67749	Lg_83307	Cv_02041	Ct_19766	Aq_13897	Hs_CENPBD1	Ob_82409	Ob_72348	Ov_comp25457	Ov_comp27021	Ov_comp6788	Ov_comp59238	Ob_74186	Ov_comp46413	Np_comp65748	Hs_TIGD1	Np_comp72550	Np_comp71744	Np_comp158335	Np_comp72504	Np_comp138726	Np_comp72531	Np_comp72552	Np_comp158662	Ct_90557	Ac_Cenpb10
La_53814
Hs_POGZ	0.57953
Ac_Cenpb5	0.00445968	0.368432
La_54938	0.149988	0.172756	0.0291911
Lg_158851	0.0397075	0.932267	0.831752	0.131664
Cg_47926	0.0603935	0.244919	0.000583708	0.00182316	0.000980952
Cv_25607	0.327441	2.99325e-07	0.422147	0.792893	0.835592	0.398785
Bg_71357	0.00522316	0.0102187	0.0279114	0.00104531	0.108636	0.00154852	0.164511
Ec_3995	0.000664566	0.193491	8.24787e-06	0.00172449	2.5352e-05	0.00632012	0.00956037	4.95106e-12
Bf_06327	0.00160566	0.783347	6.32606e-05	0.265533	0.000481804	0.000754748	0.00642204	0.217405	0.405305
Dm_dany	0.00462349	0.667305	0.00321794	0.217093	0.213206	0.219759	0.551843	0.00168401	0.053667	0.174326
Dm_danr	0.202626	0.184479	0.0203195	0.00192441	5.79628e-05	0.00137069	0.0690865	0.000317695	0.334689	0.142411	0.0193256
Dm_dan	0.0526787	0.838598	0.0123119	0.361777	0.00554332	0.0147257	0.000393999	3.67396e-06	0.860727	0.380786	0.00204748	0.410573
Dm_CG13894	0.564273	0.752865	1.30131e-05	0.0780697	7.76556e-06	0.00970256	0.000101661	0.000235588	0.416144	0.114621	0.061642	0.227529	0.168845
Aq_83107	0.0032781	0.702856	1.3362e-05	0.219797	0.874942	0.0953504	0.08267	0.0057401	0.000368697	0.0345225	0.0097756	0.00138737	0.219362	0.0173677
Lg_15278	0.00469942	0.0112725	0.00258904	0.296007	0.727651	4.45594e-06	0.107073	0.0178429	6.88984e-08	7.7865e-07	0.0608735	0.00242708	0.000822601	0.00645565	0.249567
Bg_59651	0.582095	0.513503	4.59523e-05	0.909288	0.21349	0.324399	0.750292	0.00835144	1.55329e-05	0.950158	0.934961	0.185579	0.0279374	1.29679e-07	0.00285641	0.0952479
Lg_29168	0.0891413	0.0643723	2.52498e-05	0.961769	0.165285	0.123948	0.333249	0.00607673	0.00122113	4.63321e-09	0.522273	8.1362e-05	0.000121695	3.33303e-05	0.0306124	0.000722195	0.522365
Ob_77732	0.0670501	0.128972	0.000824839	0.807094	0.715265	0.184394	0.361354	0.141094	5.30835e-06	0.164394	0.311621	0.0194392	2.04848e-05	7.46509e-05	0.00933933	0.000367114	0.000351312	0.335405
Ob_77745	0.0339232	0.0941611	0.0589283	0.663253	0.234053	0.00806793	0.203124	0.617016	2.29722e-06	0.0028191	4.46335e-06	1.60323e-08	2.55582e-05	0.032072	0.0130042	0.0143369	0.84789	0.101308	0.41838
Cg_28291	0.00895834	0.0245792	1.02197e-05	0.0757775	0.823841	0.386248	0.0802932	0.0113759	4.1214e-07	4.62465e-05	0.190488	4.06751e-06	0.00201849	0.00998096	0.00936808	0.253847	1.88339e-10	0.550098	0.00022972	0.0843367
Cv_24384	0.00123772	0.000118232	0.000772459	0.0497384	0.13703	0.00186901	0.206344	0.206865	0.0501974	8.8735e-06	0.208004	8.03031e-06	7.89673e-05	5.93818e-05	0.213091	0.0305195	1.79289e-06	0.941574	0.00986513	0.713748	2.21499e-31
Ob_72008	2.00027e-05	0.000774316	0.188529	0.0619458	0.0446562	0.801167	0.165864	0.834769	1.23449e-05	0.00113556	4.66135e-06	3.15397e-08	3.8602e-07	2.45604e-05	0.0698325	0.000269023	0.00713014	0.376643	0.546569	0.23236	0.000201991	0.196678
Ob_67749	0.000186638	0.258536	7.44921e-10	0.144661	3.02554e-08	0.000681667	0.0258541	0.00210636	0.0826103	0.0121121	0.0211936	0.434656	0.147721	0.524331	0.000185547	0.00217107	0.0819727	0.0009552	0.0507917	9.17819e-11	2.07752e-05	1.71287e-08	6.81266e-14
Lg_83307	0.000335653	0.0123841	3.82254e-09	0.549713	0.928447	0.0200629	0.283081	0.0287857	1.22022e-14	5.81263e-07	2.15119e-06	1.06484e-05	0.00457954	3.42579e-05	0.0036402	0.66116	0.0235425	0.00031231	0.601539	0.152	0.000449712	6.5169e-05	0.000852098	1.37316e-07
Cv_02041	0.000174487	0.0110044	3.95919e-15	0.0710064	0.41	0.000192547	0.00296414	0.0218877	0.0072881	0.0932936	0.0795513	0.601146	0.0414851	0.00574137	0.332639	9.34672e-05	0.00192532	0.00188063	1.96759e-05	0.00168378	6.44358e-11	6.58469e-08	0.00487657	0.00139831	4.86222e-36
Ct_19766	3.06738e-07	0.24909	3.25245e-05	0.0662117	0.000226394	0.000206661	0.0014731	1.13937e-07	0.512605	0.000154616	0.0475635	0.0410396	0.270514	0.859517	2.58023e-05	0.00212738	0.000683741	0.416643	0.000187798	1.84493e-06	8.93105e-09	2.5386e-10	1.53644e-13	0.15179	4.744e-09	0.00200889
Aq_13897	1.45945e-11	0.836401	0.0126107	0.3736	7.14705e-14	0.00903927	0.0329962	0.0113499	8.67689e-05	0.198286	0.029038	7.97323e-07	0.0159779	0.692717	2.67863e-06	0.187047	1.11936e-05	0.378288	0.00431207	0.057137	0.00148859	0.0346177	0.502413	0.000570641	0.250125	0.118666	5.62437e-05
Hs_CENPBD1	7.59939e-07	0.629844	0.000639083	0.0159213	4.60524e-05	0.804326	0.0159837	0.00640715	0.00134167	0.451359	0.00965421	0.00146352	0.0283273	0.00493077	0.389842	7.47238e-10	0.000719376	0.936521	1.30195e-06	3.04205e-11	1.30767e-07	7.56481e-06	7.5278e-08	5.03868e-08	7.67067e-08	0.0583703	7.24368e-07	1.49065e-05
Ob_82409	3.34621e-09	7.57275e-06	2.03883e-05	0.683216	0.000399842	0.71683	0.18591	0.000128893	5.93022e-11	1.13124e-06	3.41234e-05	2.21142e-07	2.30474e-07	0.000857155	0.000443203	0.0030319	0.00293314	0.000796072	0.137578	6.27573e-06	0.00364531	0.166581	0.0600681	2.0293e-11	1.31935e-05	5.15834e-07	1.78468e-08	0.17134	5.41461e-12
Ob_72348	0.0465045	0.856034	0.416121	0.0761408	0.00516059	0.481053	0.732314	0.0483749	6.99986e-06	0.394053	0.00832225	0.0164179	0.00337253	0.0002221	0.00446897	0.00479042	0.00516417	0.618125	0.0882971	0.277835	0.000411221	0.152163	0.000102028	0.0010024	3.88715e-05	0.00164306	7.88167e-06	0.128364	6.77757e-12	0.00027484
Ov_comp25457	3.37318e-05	0.863619	0.0931116	0.963114	0.194053	0.118904	0.279195	0.00699974	4.13448e-06	0.946754	0.0034173	0.143807	0.515778	7.5986e-05	0.0376889	0.698687	0.427385	0.338882	0.0489886	0.00573458	2.0734e-05	0.000153113	0.000497492	0.00266012	0.0247069	0.0310831	3.94036e-05	0.0118961	1.13522e-22	0.025996	5.59848e-06
Ov_comp27021	0.000123031	0.106488	0.070487	0.603109	0.521433	0.652945	0.779351	0.0490103	5.16639e-07	0.00104195	0.000262118	0.114614	0.0479422	0.00171236	0.000600359	0.724354	0.00305058	0.526376	0.955672	0.150991	0.00982739	7.31847e-05	0.010244	4.06783e-14	0.00935737	0.00484554	?	0.000279396	0.000275756	0.0121337	0.00181842	9.00743e-09
Ov_comp6788	0.0463031	0.941391	0.0231837	0.989349	4.29907e-05	0.0590825	0.545134	0.113761	0.0193887	8.95252e-16	0.0195045	0.733862	0.227137	0.0121752	0.00713435	0.00235318	0.000202908	0.00351152	4.09828e-05	0.00123393	8.90955e-15	2.63116e-10	3.25061e-11	9.84319e-09	0.000437485	0.147748	6.35953e-06	1.84622e-18	3.09614e-19	8.70351e-17	1.24961e-05	1.00291e-05	0.0012266
Ov_comp59238	0.0115359	0.39135	2.97547e-11	0.0513495	0.327446	1.63895e-05	0.390207	0.365765	3.6787e-08	2.83111e-05	0.0233263	0.00818474	0.00588853	3.67972e-05	0.00373754	0.319097	0.541462	0.00353883	0.0180281	0.0366493	0.000276652	0.00474049	0.259692	2.55441e-11	1.69178e-07	3.3056e-08	0.000814203	0.0169938	3.32717e-10	4.81076e-14	1.5349e-05	0.0256984	0.000277667	0.000941201
Ob_74186	0.00687867	0.00596776	0.00860653	0.352382	4.83432e-05	0.00262014	0.71879	0.0556	0.0102528	0.00167623	0.000103072	0.00043449	0.934286	0.152559	0.0250663	0.117625	2.2435e-08	0.42161	0.00388157	0.000384977	0.0693548	0.00113279	8.68695e-06	3.61706e-07	0.000778831	0.000379895	8.62891e-05	0.0422755	1.99699e-06	0.000207476	1.76969e-06	2.28437e-06	1.61951e-05	0.000982788	0.000854962
Ov_comp46413	0.0292274	0.00434607	0.0404024	0.207268	1.47892e-10	0.114808	0.189901	0.0990149	0.104764	0.0115011	1.64256e-07	0.53246	0.547579	1.55439e-05	2.80572e-14	7.61061e-13	4.93327e-08	0.00808453	0.00228559	0.000161839	0.0691423	0.000707204	1.73808e-07	1.30524e-06	0.0078688	0.00555428	1.69979e-05	1.7096e-10	2.84056e-05	1.32446e-13	6.6003e-06	2.00939e-08	0.000178426	0.000972769	1.38944e-06	0.0175532
Np_comp65748	0.20845	0.894226	0.0433093	0.134516	0.00950037	0.111106	0.0948724	0.0561307	6.31923e-05	0.00814357	0.134846	0.285835	0.795579	1.33587e-12	0.000192107	0.0273514	0.012425	0.00546387	0.0238589	0.000598456	8.70665e-05	2.30593e-13	5.10698e-06	1.62951e-12	0.00202179	0.0408632	?	4.68004e-07	0.000447084	2.56078e-11	5.75457e-07	5.68528e-06	0.108334	0.00011229	0.000345086	1.30636e-09	5.78103e-05
Hs_TIGD1	9.34067e-06	0.593238	5.51559e-08	0.260612	1.90999e-07	3.11384e-05	0.410563	9.98936e-06	1.91118e-07	2.79034e-09	0.000220423	0.000870516	0.167135	0.0114298	0.0055309	0.0109064	7.34964e-05	0.000113409	0.00282463	3.8586e-07	0.00628791	0.000146824	0.00101748	1.81902e-10	2.44753e-05	1.51994e-05	8.92534e-07	0.00124325	1.03502e-11	1.09724e-21	7.68335e-06	4.77359e-11	8.37833e-05	1.62088e-07	3.04152e-24	1.92163e-09	5.47664e-16	5.80296e-09
Np_comp72550	0.00288275	0.204943	0.026218	0.609331	2.95324e-07	0.000919877	0.480922	0.00147653	0.00311353	0.149287	0.000959305	0.0071985	0.471133	0.700507	0.393372	0.0512899	3.6931e-06	0.0132948	2.13948e-10	1.70075e-06	2.55983e-05	0.00276478	3.12879e-07	2.17683e-06	6.26886e-09	4.87433e-05	0.00980581	1.52055e-05	7.78849e-08	1.70709e-18	1.22191e-07	4.67897e-25	6.15857e-06	1.12576e-08	1.02279e-12	4.41527e-20	?	2.82735e-18	0.00689763
Np_comp71744	0.237257	0.0604844	0.063813	0.553726	0.21038	2.44488e-05	0.418662	0.0797758	0.0090693	0.0267572	0.675626	0.984509	0.344928	0.0436773	0.00606278	1.90268e-06	0.000681301	0.565571	0.841943	0.000204212	0.000797026	0.00844663	0.0822281	0.000213371	0.00221414	0.143756	0.360873	2.24578e-06	5.1164e-07	1.23477e-06	0.000235713	2.0618e-23	1.36863e-08	6.00755e-09	5.75576e-06	0.000454431	1.74098e-05	1.33189e-06	1.04704e-07	2.37767e-13
Np_comp158335	0.02381	0.00133807	0.707582	0.060119	0.0654724	5.46626e-07	0.680883	0.0177608	0.0325448	0.00488621	0.460501	0.0221954	0.896011	4.16225e-06	0.0726433	0.000106443	6.01954e-05	0.000367309	0.0511963	7.75569e-06	5.19011e-07	0.00422541	0.000291062	0.000214691	0.121789	0.00275543	0.0050192	6.52761e-06	6.06815e-05	1.37962e-07	1.37085e-10	0.0843374	0.0110635	0.00127162	0.000913471	0.032213	0.00166888	?	0.00128197	1.75339e-06	0.000177541
Np_comp72504	0.0485565	0.00333353	4.05646e-06	0.59324	5.17087e-16	1.60704e-07	0.192215	0.00592754	0.237882	0.374282	0.383617	0.000520845	0.869953	0.0847105	7.37049e-12	0.000309286	3.57661e-06	0.187916	0.000154665	7.00788e-15	1.31309e-09	9.88607e-06	1.08972e-05	0.00333072	1.03157e-09	0.598607	0.00372498	0.00095726	3.37006e-05	5.34306e-09	0.0070248	?	9.5158e-10	1.02246e-14	1.4352e-14	5.62098e-16	1.19309e-11	2.94119e-11	3.73106e-11	5.36107e-09	3.10429e-13	?
Np_comp138726	0.000565435	0.000642077	0.000207214	0.469979	0.00725869	0.0950552	3.69185e-06	6.39913e-15	0.000980722	0.716758	0.105396	0.458073	0.718666	0.0226598	0.012006	0.000516675	0.0656508	0.864254	0.00526067	0.00100927	5.15842e-10	1.64195e-05	3.74731e-06	0.0123239	0.00362841	0.154578	0.0203247	0.0572283	6.00033e-15	4.67136e-07	1.91659e-10	1.85482e-07	4.10234e-05	6.56497e-07	0.00274926	3.74184e-14	2.30337e-14	1.59849e-07	2.0908e-09	8.53251e-09	8.58373e-12	1.02154e-11	4.20519e-21
Np_comp72531	0.00545298	0.00489637	0.0894027	0.949373	0.191183	1.74859e-10	0.00787375	0.0631146	0.010971	0.000812806	0.00134659	2.4497e-08	0.0699552	0.00399702	1.88324e-06	0.00330324	0.000405674	0.301147	0.00243408	1.75662e-06	5.01813e-08	0.00626437	9.49197e-05	0.0105428	0.00713239	0.0978617	0.0973269	0.000157126	1.21404e-06	5.82351e-06	0.000387281	6.84019e-13	2.67935e-11	2.03855e-13	2.0774e-07	?	1.21898e-25	6.37978e-13	5.25096e-18	3.8281e-16	4.32571e-15	0.00214325	2.18641e-10	1.63418e-06
Np_comp72552	0.0113881	0.0656787	0.0109732	0.624093	0.127991	0.0148477	0.915185	0.000174652	7.76755e-05	0.120889	0.693204	0.334471	0.103606	0.104459	0.00470702	0.00464584	0.0561443	0.754127	0.299474	5.10838e-05	0.00012117	0.0464187	1.77669e-07	0.00762666	0.00295035	0.118487	2.91566e-06	9.74747e-06	1.22663e-06	1.29314e-11	4.09697e-05	0.000111636	8.00389e-08	7.44347e-07	1.77211e-08	?	8.03287e-22	3.12263e-20	4.41713e-08	1.8811e-09	1.8818e-23	2.591e-06	3.01707e-24	1.02825e-07	1.07901e-13
Np_comp158662	0.0747913	0.0662875	0.00675183	0.74241	0.0389763	0.000880379	0.802702	0.000120591	0.000771552	0.104914	0.76225	0.297269	0.470258	0.0579053	0.00219433	0.00327909	0.0018893	0.81513	0.0632322	2.80758e-07	6.5718e-05	0.0158222	5.84384e-15	1.0179e-05	0.00249709	0.00968375	6.64374e-05	2.07659e-06	0.000297153	5.34007e-12	8.52377e-05	3.95417e-06	1.47606e-06	1.70577e-06	7.77884e-07	?	1.00285e-21	2.76658e-23	5.62842e-06	1.73628e-05	3.39539e-25	1.25581e-05	2.01992e-21	9.79987e-07	6.18244e-12	0.740872
Ct_90557	0.12952	0.805286	0.0894077	0.952369	0.0401631	0.00185565	0.097769	0.0361042	0.126734	0.0726002	0.314907	0.000894634	0.00114295	0.0436074	0.967397	0.340118	0.00875519	0.202943	0.000850946	0.0803967	0.0814382	0.0138567	0.0167983	0.352331	0.00599035	0.00120137	0.000117229	0.0414931	0.0593855	0.000167674	0.0752877	0.112475	0.000335667	0.0168052	0.146914	0.0504755	0.00600405	6.7135e-10	0.00608289	4.51043e-09	5.76694e-05	0.0149186	6.99815e-10	1.11459e-06	2.84367e-08	0.17977	0.0445107
Ac_Cenpb10	0.0305652	0.0587144	2.23023e-13	0.283802	0.580899	9.69847e-05	0.0628243	0.000111105	0.305536	0.00398665	0.118427	0.531966	0.642761	1.95536e-05	0.00561009	4.02921e-08	0.000168998	0.000347723	1.97949e-06	0.000777302	1.28318e-10	1.06112e-06	0.000221572	2.45134e-05	8.97246e-13	4.45255e-08	0.00345021	2.97703e-05	0.00416923	1.9555e-06	0.0978667	2.63637e-06	0.000361591	6.54967e-05	2.49302e-08	4.93944e-05	0.000131658	0.0785095	1.20926e-09	0.00303796	0.110106	0.0226141	0.000235096	0.00121754	0.00313143	0.00862507	0.0180799	4.4445e-08
Ta_2637	0.0329349	0.115571	2.70092e-08	0.453482	0.680043	0.0411149	0.79581	0.277337	3.09223e-12	2.18707e-05	0.478924	2.46365e-06	3.05268e-05	1.08731e-05	0.0130964	0.0581112	0.383277	0.0835305	0.884965	0.00689948	0.00543478	0.00131971	0.306402	4.52673e-07	0.00087121	0.000215682	0.0105736	0.0346348	5.14803e-06	2.9848e-05	0.342684	3.00721e-05	0.00763243	0.186149	0.0707267	0.0222229	0.00928643	0.00980606	1.54367e-08	0.0227335	0.596665	0.00226975	0.00397776	8.39229e-06	0.0571579	6.20163e-05	3.9214e-06	0.0633455	4.39067e-05
Ob_73085	0.00197585	3.47203e-05	8.95276e-08	0.899565	0.0729136	0.0984672	0.572916	2.37185e-05	1.13056e-09	2.83393e-07	0.0214272	7.25229e-09	1.42681e-08	8.06242e-07	0.117966	0.0128574	1.21811e-05	8.85041e-05	0.000224326	5.59159e-05	2.93834e-05	0.00128839	0.28166	0.000378487	3.25445e-07	1.85779e-07	0.00354202	0.0154073	1.7015e-13	1.79444e-09	0.189113	0.405409	0.391602	0.0281089	2.45015e-06	0.0206664	0.866807	2.31937e-05	1.2921e-09	0.145894	0.00526886	0.028734	0.18708	0.000342153	9.98592e-08	0.000751263	0.0009393	0.0108302	3.66759e-09
Hs_POGK	0.213347	0.806546	3.09423e-05	0.141795	0.000487609	6.95279e-05	0.0416715	0.0177906	0.730926	0.00261147	0.0537716	0.120365	0.771112	0.0279334	0.000346568	5.9965e-07	0.184352	0.00121015	7.60576e-08	8.42097e-09	0.00479957	4.93562e-05	0.00011598	0.0323632	0.00117186	0.000154281	0.456749	0.0171148	0.0823579	1.02839e-08	0.0185207	0.139671	9.73099e-05	0.266748	2.75904e-07	0.0210554	9.99434e-06	0.0051791	1.34814e-05	0.000333628	0.0376246	0.564401	0.00202912	0.000106218	7.29211e-06	0.00737832	0.0123723	0.956556	0.0823245
Dm_pogoR11	0.0963321	0.00827853	2.87438e-15	0.569163	0.742821	8.22705e-05	0.0346266	8.00847e-05	2.767e-05	0.000344216	0.000349448	5.35976e-08	0.0293567	0.000321849	1.56946e-06	0.0204139	0.000631291	0.0172419	0.0671349	0.0932423	1.32876e-06	8.26552e-05	0.000376241	5.99836e-06	1.38997e-08	3.38057e-13	0.000515942	0.00410985	7.69757e-05	0.000154521	0.0692362	0.000394955	0.0668641	0.0102089	3.59376e-08	0.0124181	0.00882427	3.42106e-14	1.86211e-14	0.000191862	0.218305	0.0311958	9.75755e-08	0.00388716	0.00129069	0.00161856	0.000440565	0.190563	2.15903e-15
Ob_77563	0.121043	0.0654138	7.84785e-07	0.281628	0.179188	0.173531	0.0248384	0.00691601	8.38567e-14	6.07103e-09	0.00254899	2.23521e-05	0.547487	1.8836e-05	3.1387e-07	0.0375227	0.0178393	0.00865532	0.516968	3.65267e-05	0.133036	0.329463	0.586071	7.72216e-08	0.000667479	3.94921e-10	6.01605e-06	0.00326646	2.85557e-13	0.381204	0.0484683	0.0739678	0.0193666	0.0265344	0.331993	0.000625747	0.0319458	1.06367e-06	2.15484e-05	2.05131e-05	7.82628e-06	0.000351844	?	0.0381519	8.88622e-14	0.000107348	5.79212e-05	0.0139532	3.74057e-15
Dm_cag	3.73672e-05	0.551433	0.00169295	0.199635	3.58539e-05	1.56643e-06	0.242606	1.18268e-06	0.0166059	0.093508	0.00669752	0.161756	0.228396	0.287329	0.0121605	0.0346838	0.466984	0.050267	3.43422e-05	0.0115341	6.39162e-05	2.84691e-07	5.4145e-06	0.000100977	7.6749e-12	7.45564e-06	0.0869855	1.53325e-12	4.91084e-08	9.32956e-05	4.9478e-05	0.000971613	0.00743944	0.0406492	0.0449743	0.000270268	0.0112006	0.00119518	3.17565e-05	0.00155022	0.177412	0.000591118	0.162046	1.06308e-07	0.000370669	0.0974117	0.0178519	0.368425	2.76e-08
Ct_89384	0.162987	0.387945	3.07719e-12	0.00175248	0.000121659	6.02844e-06	1.5054e-06	0.0931027	0.119767	0.96281	0.200252	0.110004	0.270659	0.0044024	8.21958e-11	0.00409289	0.0781873	0.201148	0.0882138	3.16962e-05	0.0118069	0.0997403	1.38634e-06	0.423003	6.10941e-13	7.59645e-05	0.000182429	0.0121435	0.0156067	4.53465e-07	0.000588417	0.00161813	0.00148499	7.22095e-05	0.0496663	0.0011177	0.00121286	0.0206541	0.000240672	5.16913e-06	0.000164431	5.89689e-10	0.000123781	0.000558249	1.69686e-11	0.000342864	0.00914437	0.00789516	0.00312084
Hs_TIGD7	0.0010223	0.0327281	1.15875e-11	0.0307346	0.515433	0.00258747	0.245561	0.137987	9.91313e-09	0.00149671	0.00438399	0.00278969	6.37114e-05	0.000125736	0.00812222	0.00152798	0.00143915	0.0248094	0.935932	0.00812973	2.06695e-07	0.000236277	0.915395	9.23738e-05	4.43371e-07	3.68077e-07	0.00710014	0.00354546	0.000178347	2.05278e-08	0.222532	0.108315	0.451394	0.210329	0.00416534	0.0035617	6.40853e-06	0.0110927	2.46743e-07	0.0112891	1.22766e-06	2.90353e-06	0.00460421	0.044803	0.820979	0.293364	0.110184	0.0623713	1.55531e-12
Hs_JRK	4.77494e-05	0.199176	6.01185e-12	0.00235366	3.74056e-13	5.83205e-08	3.46495e-05	3.51824e-05	0.560647	0.0111201	0.642919	0.100015	0.0444147	0.90877	0.0401437	3.06098e-06	6.65494e-08	1.04673e-07	1.09837e-14	2.34683e-14	2.10321e-18	5.77172e-16	3.05873e-15	1.07507e-07	6.75484e-26	4.10166e-08	0.598454	4.1156e-11	0.00286953	1.987e-20	2.0666e-06	3.12336e-10	6.76562e-10	5.15457e-12	6.39422e-19	1.31991e-05	0.0622844	0.046927	4.98364e-12	0.0644237	0.793233	0.00335005	0.0104223	0.00171888	0.028798	5.56671e-05	0.000914536	0.0120922	0.00638397
Ob_81326	0.00340356	0.00101161	1.68661e-10	0.602402	0.520877	0.0421108	0.352451	7.00899e-06	9.40328e-07	1.49608e-07	0.0116459	1.80851e-06	1.57002e-06	1.04104e-08	0.00361671	0.0461627	0.00506413	0.00161742	0.25119	0.149599	1.12562e-05	1.62759e-05	0.592741	3.86377e-13	0.000292401	7.33442e-20	0.000959015	0.345242	0.000440344	2.96185e-06	0.08297	0.0111272	0.236376	3.06031e-05	0.0126934	0.000249148	3.61461e-05	0.000307486	2.2988e-07	0.000656479	0.00119869	0.0138781	7.66804e-12	0.00685148	0.0205808	0.0905805	0.0609974	0.94819	3.0427e-17
Bb_70066	0.00178407	0.292711	1.10826e-20	0.0533198	0.0175491	4.54242e-07	3.80107e-05	2.29136e-09	0.606285	0.00963411	0.166586	0.791842	0.537641	0.000581691	0.0201568	7.92575e-08	3.49184e-07	1.89197e-10	4.95469e-13	1.92888e-14	3.33035e-12	2.50315e-07	8.74063e-14	8.29567e-07	5.00653e-32	3.43432e-14	0.412636	1.13927e-17	4.39401e-08	4.55728e-19	2.3566e-07	8.64894e-10	0.000148494	0.00220573	1.41595e-13	1.35165e-12	1.10847e-08	1.41692e-06	6.69437e-13	0.0630472	0.246382	0.0010657	1.07765e-05	2.99701e-12	0.000313917	?	2.02537e-14	0.000298956	5.48142e-08
Ob_70636	0.00716853	0.0369037	2.77718e-13	0.00150143	0.76288	1.38799e-06	0.43655	0.0052303	4.04452e-11	2.46674e-05	0.00186474	0.225818	8.65103e-09	1.2093e-06	0.00089272	0.113383	0.103096	0.237856	0.0160235	0.0253527	6.9965e-06	5.1221e-05	0.997526	9.32011e-11	1.63437e-09	1.44601e-14	6.04926e-08	0.00546871	1.88247e-12	0.000278613	0.336794	0.0223348	0.000212547	0.0423494	0.244394	3.27032e-08	?	0.000479136	3.85913e-11	0.332993	7.35781e-10	0.00973649	6.02891e-05	5.8264e-07	0.0116396	0.012721	0.0211953	0.0237735	7.35966e-13
Cg_25112	0.000540806	0.0579968	1.49642e-13	0.000808592	0.549658	5.36358e-09	0.0329251	0.000165275	0.0285867	1.10572e-07	8.66186e-06	4.15381e-06	0.00285519	0.0513922	0.00279867	6.94351e-05	0.00056745	1.10101e-10	1.90592e-05	1.91019e-05	1.10004e-09	3.84598e-09	0.00208443	4.79662e-09	5.26117e-09	2.39423e-11	5.24662e-05	0.00189242	1.53679e-06	3.02056e-11	7.09062e-05	9.02957e-08	0.0189548	0.192792	1.8323e-05	9.32306e-05	0.000119633	1.16759e-08	1.38881e-16	3.87699e-05	0.000200491	0.0311701	?	3.1686e-06	0.00442818	0.000480446	0.00907739	0.282175	4.06881e-09
Hs_TIGD3	6.56061e-06	0.0590546	1.05937e-13	0.00570266	2.05703e-08	6.29793e-06	2.0052e-05	0.101732	0.29357	0.0792666	0.0956131	0.715325	0.296303	0.186665	3.33178e-06	0.000184947	9.33164e-05	0.0104497	8.26893e-09	5.27982e-05	2.94462e-05	3.05025e-07	3.03789e-10	0.0104539	1.5631e-15	0.00145343	0.835465	6.04093e-07	0.0384939	5.36881e-13	1.28996e-07	0.0534608	0.108748	3.26322e-06	6.05358e-10	5.41084e-09	0.0153394	0.0234466	1.6781e-08	0.00123696	0.965068	0.0932851	0.0878497	7.36159e-06	0.00212972	1.03908e-14	1.71452e-06	0.00108736	1.56776e-06
Hs_TIGD2	0.00106933	0.025236	3.1521e-09	0.599289	0.0249269	0.010373	0.131562	5.9944e-10	5.15787e-06	2.77586e-09	0.00382292	0.000573545	3.15429e-10	5.85017e-07	0.00895851	0.00155479	0.424466	0.0627394	0.207284	0.0140101	0.00592886	0.0323363	1.81962e-05	1.98754e-11	3.3388e-06	4.86468e-11	0.000836696	0.0193026	0.000132082	6.71946e-06	0.0974471	0.046471	0.0604331	0.123557	0.00323754	3.31881e-05	2.55678e-05	0.0812565	1.34475e-15	1.0159e-06	0.00106297	0.0137677	0.000195039	6.45443e-06	0.00130467	0.041649	0.027935	0.087547	0.000389843
Hs_JRKL	0.0164477	0.043353	3.37355e-10	0.0397159	0.861496	0.00298511	0.40418	7.37945e-11	1.69432e-09	1.48416e-09	0.00697847	0.000473864	5.11176e-09	9.62828e-05	0.00194225	0.00299454	0.000802251	0.00690485	0.0124482	0.00028567	3.99385e-06	1.07767e-05	0.000165778	1.55915e-09	5.23064e-09	2.54338e-14	0.00103492	0.0220963	0.0023853	2.05338e-08	0.00996927	0.0300417	0.000290849	0.0255609	2.40005e-06	0.003698	4.75541e-09	0.000205438	4.98326e-10	0.000798638	0.00398745	0.0280358	3.78692e-09	0.000182565	?	0.00133031	0.000322907	0.0132036	2.49717e-08
Hs_TIGD6	2.24155e-05	0.0151873	1.76444e-14	0.000236072	0.403062	5.65426e-05	0.540125	1.10489e-06	2.48848e-06	1.48772e-07	4.30199e-05	0.111511	0.00111159	9.76956e-10	4.01245e-06	1.17691e-13	0.0494065	0.0476075	0.00273324	0.000412287	1.44085e-09	5.61087e-08	7.95939e-05	1.65766e-15	1.85858e-15	1.75755e-10	0.000117244	0.00207385	1.14956e-05	1.99484e-06	9.71685e-05	0.12581	0.0792377	0.000392898	1.67539e-07	0.00147199	0.0274763	0.0252137	8.1931e-09	0.00112647	0.0244604	0.000274483	0.000432225	0.099829	0.00426409	2.61032e-05	0.000832378	7.8346e-08	3.46041e-09
Ac_Cenpb11	7.62812e-06	0.00592122	3.4896e-21	0.0929268	0.383349	1.39431e-05	0.476164	7.07356e-05	0.000509992	3.44109e-06	0.00118071	0.00407071	0.00129663	4.9029e-05	0.0028054	0.000137256	0.000412892	0.000469742	0.00233343	1.58272e-07	1.90958e-10	5.54544e-09	0.00144959	7.42147e-10	9.98167e-15	2.15895e-15	0.000239948	6.44542e-22	3.4977e-06	6.90773e-09	0.00822907	0.096103	0.00252397	0.205142	0.000174047	0.0001436	0.000580657	0.182692	1.80301e-13	1.13277e-07	0.040594	0.164545	4.88285e-05	1.06049e-08	4.85717e-05	0.236294	0.315319	3.82624e-06	2.04128e-08
Ac_Cenpb12	0.000310302	0.324803	0.000111718	0.540837	0.941482	0.0279427	0.0659916	0.175409	7.88779e-07	6.45574e-05	0.000430263	0.0535057	0.0726571	6.11582e-06	0.00754342	0.00132201	0.019753	0.000185457	0.00939936	0.000299588	0.000378399	0.00392506	0.140991	1.15002e-10	6.60686e-06	5.0097e-05	0.00119941	0.300524	9.51672e-06	1.12535e-06	0.00566325	0.299793	0.628356	0.30921	0.454151	0.0154247	0.00176629	0.13715	3.1145e-08	0.00740441	0.0154355	9.96409e-05	2.94371e-06	0.00163336	0.0035581	1.07845e-05	0.000233114	0.35166	3.47519e-08
Hv_43413	0.132954	0.0690818	3.67057e-07	0.532864	0.726752	0.336947	0.992362	0.00272756	1.66203e-20	0.0930093	0.225286	0.00211363	0.0205581	8.41457e-12	1.94993e-05	0.715268	2.88209e-08	0.36938	0.435671	0.136799	0.0110428	1.49246e-10	0.485489	0.00974265	0.000215673	0.00604517	7.31928e-11	0.94167	2.4432e-06	0.0275979	0.0512456	0.0487279	0.245413	0.00686715	0.339182	0.0835991	0.000952997	0.0163825	0.00626118	0.016533	0.288228	0.155633	1.38951e-05	0.289131	0.0237395	3.97095e-06	1.50516e-06	8.7554e-05	1.58757e-06
Hv_99182	0.0248363	0.000960422	2.00915e-07	0.838973	0.341379	0.0535579	0.28421	9.61922e-09	1.62629e-23	3.29459e-07	0.051713	3.25685e-05	1.84106e-06	1.7934e-10	9.58593e-05	0.102166	0.0867192	8.08365e-05	7.21583e-05	0.861804	4.6478e-08	5.82599e-06	0.110619	9.17991e-14	0.000951597	1.19388e-14	1.61532e-07	0.810287	1.12153e-05	6.61519e-05	0.211601	0.0177455	0.718505	0.465683	0.128734	0.0501407	0.027054	0.0509068	3.83051e-07	0.00698253	1.72283e-10	0.000900113	8.62313e-08	0.0199029	0.00046465	0.0308181	0.0192766	0.0178113	1.83549e-08
Hv_99044	1.04422e-06	0.00376361	2.85313e-08	0.267226	0.0364167	0.052874	0.439359	3.22355e-08	6.97284e-25	1.99823e-06	0.125469	5.36576e-07	4.86198e-09	1.07985e-06	0.000793873	0.112753	0.153864	0.00028584	4.36188e-05	0.47458	1.9557e-06	7.91907e-05	0.252423	7.32732e-12	4.56645e-05	2.95163e-12	5.24631e-06	0.830859	7.55122e-09	6.9128e-05	0.149	0.0346611	0.65992	0.427466	0.0600549	0.0202343	0.0380091	0.0981477	3.22413e-10	0.00926562	4.4977e-08	0.00819089	3.39379e-07	0.0275434	0.00114808	0.0401643	0.0267576	0.0129117	8.34545e-08
Nv_08439	0.0125345	0.00717667	5.90763e-13	0.0647321	0.301671	0.00124556	0.631348	0.0986253	2.11364e-06	0.00132056	0.050913	0.00769489	0.000245523	1.67303e-05	0.000834884	0.0106355	0.0731765	0.114948	0.20983	0.0203621	4.42572e-05	0.000662168	0.471975	5.05718e-07	1.58714e-05	3.25964e-06	0.178914	0.641309	0.00072065	6.04861e-06	0.353283	0.000789262	0.518194	0.339427	0.000111414	0.0410663	0.0305922	6.89397e-10	0.000132703	0.630884	8.47607e-06	0.128914	0.015962	0.0013684	0.45938	3.11292e-06	0.000355673	0.00224883	3.52099e-16
Hv_43838	3.89661e-06	0.000263153	4.40721e-09	0.559692	0.77864	0.000148908	0.437108	1.15446e-07	5.41253e-12	0.0198225	0.0118076	0.000179805	1.28514e-05	1.40747e-10	0.00104543	0.0465917	0.000169129	0.47616	0.0388698	1.82014e-07	0.00862741	0.0152645	0.0269341	2.85045e-09	0.00131639	1.07934e-07	0.000135765	0.000342143	0.0161726	0.202669	0.10268	0.203951	0.000110399	3.4177e-06	1.58335e-08	2.78349e-10	?	1.33087e-06	0.00202769	0.00183732	0.0012652	0.00232554	2.15451e-08	0.0220295	7.57789e-17	1.07643e-05	7.25468e-08	0.00383253	2.25464e-09
Hv_44639	0.000390357	0.00077488	1.19858e-11	0.197382	0.834419	2.23008e-06	0.191257	7.54605e-06	2.50139e-15	0.00637734	0.000194393	3.69754e-08	1.59775e-07	9.42209e-08	0.000282792	0.00303467	3.10037e-06	0.0565925	6.93685e-05	7.19535e-06	2.71902e-05	3.81217e-05	0.0319966	4.44612e-07	1.27314e-05	3.46357e-09	0.000183147	0.000374923	3.48772e-06	0.0292387	0.0349067	0.033047	7.38727e-06	1.81713e-05	3.46638e-07	4.37326e-09	?	0.000113898	7.38628e-05	0.00878263	0.0014746	0.000470658	4.01659e-07	0.000608401	?	1.19953e-07	1.78369e-07	0.00357449	8.15314e-15
Hv_36322	5.91297e-05	0.000158889	7.38185e-10	0.0156683	0.869689	0.0015592	0.454492	1.17197e-06	6.66956e-08	1.31037e-05	5.08982e-07	1.22187e-05	1.54061e-11	4.99502e-09	0.00127738	0.386996	0.00203517	0.58715	0.057401	6.10433e-06	0.000659051	0.000582167	0.00967612	1.4827e-08	0.00663136	1.99495e-08	2.21508e-08	0.000110711	1.55334e-06	0.0178314	0.207827	0.0273546	4.36317e-05	7.77103e-05	0.00209169	7.02397e-05	1.20663e-23	0.0376693	4.23919e-08	0.00275124	0.000508108	0.0126753	5.05804e-11	0.00231698	4.97596e-13	3.25899e-05	7.17479e-07	0.00106474	5.81734e-16
Hv_39093	0.000376957	0.00151947	9.72572e-12	0.0907996	0.846458	7.76849e-05	0.311948	3.4054e-05	6.63416e-16	0.00270268	0.00133163	3.42974e-07	7.70196e-07	1.01924e-08	0.00113861	0.0042319	5.65272e-05	0.107593	0.000109031	0.000605127	0.00077879	0.0014329	0.069207	1.29898e-07	6.89578e-05	6.52695e-11	7.49739e-06	0.000586428	5.75882e-06	0.0112558	0.0741652	0.0297614	0.000422745	0.00111367	3.61878e-05	3.14533e-08	6.70997e-14	0.00971693	7.14885e-06	0.00356251	0.00227478	0.00109337	1.09637e-15	0.00349713	?	0.000136781	2.84124e-05	0.00532261	5.23996e-15
Aq_33452	0.00845501	0.00341681	1.50116e-13	0.830572	0.0561038	0.168473	0.0493716	0.0121047	2.57584e-15	3.60211e-09	0.00547209	0.000100497	1.26001e-08	0.000298339	0.0012372	0.00280807	0.0452944	0.259799	0.464684	8.70812e-05	1.70208e-07	5.04731e-07	0.462981	5.26638e-09	0.000712801	2.46007e-10	1.69088e-11	0.219626	7.78989e-08	7.76601e-08	0.0277107	0.0195865	0.00996459	0.13343	1.79459e-05	0.000445878	2.59413e-09	0.00628563	2.68714e-06	0.00827457	0.00881741	0.00368679	2.10548e-16	0.0132486	3.47079e-09	0.148548	0.313422	0.000891126	1.01758e-13
Ac_Cenpb13	0.0536943	0.0697503	4.59027e-28	0.496088	0.0106642	4.72132e-07	0.0977945	3.76492e-07	0.062975	1.5772e-05	6.66177e-05	0.00720093	0.00694648	8.50685e-05	5.7764e-07	0.0616892	0.280645	5.34465e-05	0.00343795	8.6546e-12	2.82805e-08	3.14859e-10	3.91808e-06	1.03617e-10	1.48418e-14	9.99345e-13	0.00680917	0.000655657	0.000117962	2.70016e-11	2.50679e-06	0.0067889	0.000113597	0.0679647	1.50447e-11	2.89573e-07	5.24151e-05	0.00106318	8.69155e-09	0.0605777	0.00936219	0.00054683	5.00281e-07	0.00057847	2.64281e-16	2.63261e-06	0.0009654	0.000329615	1.40048e-10
Hs_TIGD4	6.2936e-06	0.406373	3.65061e-14	0.629932	0.375308	0.972834	0.153761	0.0013195	8.3657e-05	9.4356e-08	0.0102542	0.00100611	1.81978e-06	3.85106e-07	0.00175415	0.0119183	0.00147852	0.0166768	0.0992536	0.742577	4.96389e-08	8.00047e-08	0.0948098	1.86202e-07	9.07819e-06	1.15355e-06	7.89429e-06	0.967479	8.81299e-05	8.5865e-06	0.258294	0.0361985	0.0339973	0.0565846	0.00264044	4.74464e-06	0.0264728	0.00364453	9.95327e-12	0.000125338	7.59316e-05	0.01134	5.03785e-05	0.578291	0.0153848	1.68735e-06	2.22273e-05	0.0994944	6.35875e-15
Aq_38463	0.0396235	0.0803167	1.29395e-09	0.294979	0.281378	0.0134448	0.16967	1.11855e-05	2.83371e-06	0.000181978	8.58543e-05	0.00618117	0.000872921	3.34137e-05	0.000442718	0.394927	3.14244e-09	0.0113457	0.530742	0.00479141	2.77758e-09	0.00363488	0.733024	5.30983e-09	1.34961e-05	2.8404e-18	0.000474501	0.0218819	0.00189507	4.42476e-05	0.861795	0.0171553	0.00744461	0.000129106	0.010544	4.97007e-05	7.1317e-05	0.484023	1.02617e-07	0.0156225	5.1828e-05	0.000134542	0.0187419	0.0598046	0.000373275	0.00041428	0.0164451	0.223421	7.87453e-11
Ta_51754	0.2638	0.001489	0.00652298	0.285195	0.302847	0.338319	0.300041	0.00546862	0.00023369	0.200638	0.222757	0.00486987	1.25969e-06	0.00311445	3.57678e-05	0.502421	0.0010927	0.745972	0.29757	0.189901	0.00898421	0.00298277	0.806553	0.00558783	0.0121759	0.0122231	8.95388e-07	0.00846317	0.0284849	0.807078	0.715032	0.000105239	0.0296307	8.99112e-05	0.00295349	0.00612469	0.00384485	0.00178728	0.00294242	0.00213857	0.0299628	0.144079	0.00117138	0.0064836	0.00374534	0.150072	0.171713	0.000423916	0.0220041
Cg_48530	0.00355256	0.000682549	1.52369e-16	0.259423	0.877839	0.00196785	0.223691	1.30745e-06	2.00952e-08	3.72136e-10	0.00117395	2.63609e-06	1.67469e-07	5.74103e-07	0.000217438	0.00172011	0.00167239	4.53288e-05	0.114561	0.000438658	5.0102e-08	5.74073e-05	0.0183033	1.72963e-12	4.91777e-08	1.21458e-12	1.80195e-08	0.0794885	2.53427e-16	0.000104748	0.2145	0.00113454	0.00342648	0.0337739	0.0069587	7.21369e-06	7.66698e-08	1.49744e-06	8.37319e-12	0.00152721	0.00739058	0.00731	3.8365e-07	0.0653652	0.0279413	9.26139e-07	1.00508e-07	0.00737665	8.45879e-15
Cv_35649	0.00202156	0.000917977	1.33194e-15	0.20702	0.107848	0.000287879	0.168349	2.55634e-06	5.04252e-07	1.06023e-05	0.0096756	4.59077e-05	8.03752e-05	5.70431e-09	0.000352713	0.000254459	0.124169	0.034635	0.0286486	0.0143763	4.02403e-15	2.12761e-10	0.078024	6.41988e-07	2.63864e-16	2.60857e-11	2.44306e-05	6.46426e-07	1.20061e-09	1.11948e-06	9.25741e-05	0.0742532	0.0224666	0.0149236	0.0740081	4.61826e-06	1.04071e-08	0.0004223	0.000305415	0.31698	0.0294355	0.00350621	0.131209	0.108856	8.32769e-06	0.00722521	0.0024042	0.000720969	4.31445e-12
Nv_94265	0.00301245	0.732107	1.3975e-05	0.0129281	0.136454	0.355935	0.480694	2.65024e-05	1.55885e-05	5.10183e-10	0.160559	0.00363933	0.0466233	8.50223e-09	0.00277194	0.00371064	0.0244208	0.00351033	0.0015348	6.654e-05	8.73036e-07	4.4425e-05	0.0347219	1.12559e-11	3.33906e-07	1.51622e-12	4.15564e-05	0.00846451	0.00021771	1.36316e-09	0.64822	0.000978707	0.210016	0.157025	0.00124163	0.00796836	3.95034e-05	0.0216053	6.98533e-08	0.152024	0.421427	0.0228493	0.000724881	0.125884	0.0030174	8.49146e-05	4.68281e-05	0.00279797	2.16972e-12
Hv_08826	0.177553	0.0660288	3.15671e-15	0.0621355	0.022039	0.00630595	0.65673	0.00321913	2.90087e-19	2.55419e-08	5.90142e-06	0.816403	2.20794e-08	8.86264e-07	3.29181e-07	0.709142	0.018268	0.000763247	0.255624	0.170563	6.74626e-06	4.10859e-09	0.276794	0.000137456	0.0220532	2.98992e-07	4.96931e-05	0.287339	0.000858351	0.000204509	0.0549645	0.0702946	0.655998	0.700185	0.0032959	0.0240987	0.000786519	4.70572e-06	1.23516e-10	0.00331716	8.08926e-07	0.000177434	1.23862e-07	0.0331312	0.00352955	0.0700204	0.0837119	0.105929	1.28074e-16
Ac_Cenpb7	2.73632e-06	0.00677908	3.07862e-25	0.350878	0.721852	3.82233e-05	3.47257e-06	1.8395e-11	0.396213	3.12049e-06	1.91083e-05	0.0164898	0.00226566	1.5944e-11	0.00313802	1.81045e-05	0.140443	3.65782e-08	0.00614139	9.57489e-11	6.4771e-11	6.93167e-05	0.00558777	0.000929617	4.86179e-21	2.96086e-09	2.11912e-05	0.00898767	3.55872e-07	9.86439e-12	9.12748e-05	6.43145e-06	9.66364e-06	1.09376e-05	3.84257e-08	0.0392553	0.0149445	8.11885e-08	1.81386e-10	0.000578207	0.0500128	0.000212378	0.0645398	0.00326011	0.00343379	0.0130394	0.1137	0.00681969	4.55595e-07
Ac_Cenpb3	0.446864	0.170229	1.4583e-17	0.010187	0.111751	0.000627277	0.478671	0.00018194	0.00424445	0.000843453	0.31327	0.00104652	0.266422	6.70873e-07	0.150137	0.00749256	6.4084e-06	0.0406723	0.00558498	0.000144625	8.82642e-05	8.85845e-06	0.000406351	1.09237e-06	1.74447e-07	0.00892381	0.000141602	0.0263091	2.99328e-08	0.000336097	0.0401301	0.0810751	1.72748e-06	0.306359	0.596936	1.04878e-05	6.70391e-05	1.07417e-05	4.89863e-05	0.0153859	0.00469834	0.00244665	0.00045777	5.31336e-13	1.329e-07	0.114693	0.0155214	0.00216441	5.5673e-07
Ac_Cenpb6	0.00053355	0.328103	1.54908e-16	0.775003	8.41935e-07	3.44268e-07	0.385345	0.00453713	0.392395	4.72926e-11	0.00153854	0.00247391	0.42741	3.77164e-07	4.88527e-11	3.27359e-05	0.0119593	4.01767e-07	0.000763913	4.67801e-06	2.04394e-09	1.14043e-10	0.00129265	8.44718e-06	9.84933e-18	5.40069e-11	0.000221635	7.2954e-05	7.45949e-07	2.03101e-12	0.0078553	0.0996245	0.0629119	0.0919146	6.27827e-05	2.9574e-06	0.051784	0.0560691	7.91354e-14	2.92359e-11	0.213479	0.0514632	0.000490783	0.00967082	6.34546e-05	0.000363114	1.79552e-07	0.174853	1.26222e-09
Aq_40295	9.99528e-05	0.0106596	1.32525e-15	0.0188731	0.832528	0.165524	0.0311813	0.000382785	5.97586e-15	4.86466e-06	0.00366692	4.12827e-07	0.000246305	9.60231e-06	0.00299232	0.0116385	1.33904e-07	0.341563	0.0946693	0.0241618	6.87535e-05	8.64729e-06	0.20047	9.88218e-08	1.07265e-06	2.1252e-11	0.0796244	0.245535	0.00187151	6.56504e-07	0.849018	0.24076	0.707449	0.464725	0.0109651	0.0270896	0.153087	0.0507522	3.57666e-07	0.0796564	0.00576713	0.0851892	9.31184e-05	0.0829995	0.032033	0.000746204	0.0023044	0.175116	1.21387e-09
Ac_Cenpb1	0.0112583	0.0100142	1.70472e-20	0.000380315	0.429212	0.00369884	0.00698609	1.32241e-07	0.00335403	0.029676	0.00792245	0.0431944	0.183396	0.00462205	0.00098118	0.0625524	0.00332277	4.62241e-07	8.47445e-06	0.058668	4.18415e-08	5.55048e-07	0.00268809	1.35352e-08	5.96668e-16	3.49282e-14	0.0821738	1.33842e-06	0.000868618	6.61008e-13	0.0209964	0.0467917	0.0795892	0.026836	1.59893e-07	0.00549897	2.19492e-05	0.00538281	5.47407e-20	0.00521491	0.403771	0.0111283	0.0280643	0.0102218	4.85417e-08	0.00367464	0.00455841	0.00662244	1.08981e-11
Ta_55153	0.00328447	0.52677	0.00471397	0.0777062	0.501639	0.0180352	0.420154	0.000708762	1.69897e-06	5.47812e-05	0.0563084	0.000105679	0.00173095	0.00532705	0.00368052	0.0284315	0.0841891	0.256262	0.548672	0.0511198	0.00161964	0.11546	0.0921575	0.0849676	0.793616	0.000164853	4.91175e-11	3.99113e-05	0.00127778	0.152485	0.648005	0.784801	0.780782	0.834799	0.28578	0.000101771	2.40179e-05	0.182216	0.0513661	0.162808	0.00101429	0.0190337	0.308234	0.763456	0.011605	0.105057	0.0175543	0.194497	0.0734917
Aq_35479	0.000155817	0.144978	8.45055e-09	0.326112	0.0990681	0.000876042	0.000675828	0.00928191	1.41284e-08	9.45152e-08	0.00539219	0.000874673	4.31779e-05	1.8111e-08	0.0315934	0.0163056	0.0113456	0.106223	0.293816	0.432651	2.48377e-05	0.0979761	0.262676	1.89588e-10	6.19674e-07	7.66648e-11	1.00339e-06	0.00161573	0.000676977	7.87154e-07	0.215388	0.730007	0.282299	0.0993402	0.00844178	0.000867227	3.3338e-12	0.00577113	0.000122723	0.808448	0.831159	0.00371444	0.0102957	0.0836286	7.41296e-05	0.0406147	0.0147055	0.0005196	2.92587e-13
Ct_46694	0.00267773	6.38717e-05	3.02203e-12	0.00432139	0.437077	4.76557e-08	0.0731597	0.00168717	0.0743486	7.40633e-05	0.0165755	0.304944	0.053737	0.00445684	6.08858e-05	1.41265e-08	0.0108243	4.03699e-07	0.231956	0.000809033	2.48493e-05	1.50689e-08	0.000218072	0.000512974	4.84507e-16	1.06237e-15	0.0112855	5.36338e-07	0.00373951	1.2949e-19	0.033391	0.00037248	1.23353e-05	0.00602727	1.14772e-09	0.000163093	0.000220843	0.0330938	1.35189e-17	?	0.00140368	0.1582	2.76573e-11	0.000176407	1.43456e-08	7.89451e-06	5.33679e-07	0.119526	1.12157e-12
Aq_14263	0.0568622	0.145912	9.8375e-15	0.109715	0.0223368	0.0127685	0.732709	0.0010361	1.14687e-14	0.214786	0.0190572	0.0761381	0.00223558	3.40639e-06	0.00474211	0.0140266	0.00151041	0.452076	0.00355813	0.187744	0.0149313	0.0122332	0.00313266	8.93668e-05	0.000895866	3.73282e-07	0.00792122	0.0107863	0.000489028	0.979661	0.0585741	0.064586	0.0153431	0.0340141	0.683573	7.95772e-08	0.00120484	2.24977e-05	8.48673e-09	0.0322108	0.567595	8.9924e-07	0.00931167	0.390656	0.268423	0.00506822	0.000567677	0.000832889	3.15932e-06
Ac_Cenpb4	3.87875e-05	0.847279	5.61639e-12	0.345007	0.0582935	0.00359274	0.557788	4.42226e-05	0.00514673	2.6181e-06	1.65639e-07	0.00309315	2.62799e-05	7.8444e-05	0.000141713	0.000368472	0.033269	0.00115271	0.00226288	0.00281707	0.00593761	8.84896e-05	0.000412906	2.73558e-05	3.95268e-07	2.82143e-10	0.0332153	0.000174426	3.69406e-10	0.000113474	0.378393	0.168474	0.159441	0.416713	0.00101357	1.85236e-07	0.000197151	0.499373	8.96285e-14	3.97246e-09	0.000775002	0.020929	0.00202227	0.0273354	0.000425561	0.0019899	0.000309126	0.337483	5.11209e-12
Ac_Cenpb8	0.000169241	0.00101793	2.06529e-16	0.0723409	0.613611	0.00290572	0.034	0.000817777	0.00612374	4.95352e-07	0.0319239	0.000243314	0.00167046	9.00086e-07	5.68905e-06	1.48617e-05	0.0331881	0.724905	0.000648479	0.00203119	1.06986e-12	1.20148e-09	0.00158976	1.941e-08	3.62826e-11	7.25495e-15	0.00231614	0.00164751	0.000109425	1.17628e-09	0.0111816	0.000811504	6.96657e-05	0.0505024	1.53603e-08	0.00032664	0.0269082	0.00013153	2.33654e-08	0.0155149	0.00251005	2.84518e-06	0.00525699	0.0206004	0.120571	0.081175	0.206772	0.00166506	2.44092e-07
Cg_37711	0.00878101	0.231556	4.78228e-22	5.65952e-05	0.00336988	0.000423902	0.204515	0.000101662	0.327466	5.85256e-07	0.000436941	0.0279708	0.244518	0.000637282	0.000158242	5.54614e-05	0.0461053	9.04989e-06	9.73845e-11	0.00018238	1.64073e-07	0.0013572	1.96977e-06	9.84392e-07	1.32148e-22	6.95279e-12	7.64242e-06	0.283572	0.0008716	6.00045e-12	0.0440652	0.131471	0.00133413	0.0634867	0.000134335	0.154111	0.233558	9.70524e-07	5.26484e-09	0.000133622	0.000920664	0.044871	5.1949e-12	0.00217873	0.0032498	3.08968e-06	5.85033e-06	3.67052e-05	2.11353e-10
Cg_18532	7.45994e-06	0.672544	7.72943e-20	0.0267828	0.0279787	0.000946066	7.1059e-05	0.000456734	0.00612106	1.62013e-05	6.00716e-05	0.000999227	0.0020779	0.00177451	7.16481e-05	9.09019e-09	0.0147562	0.00393269	2.54677e-05	2.58332e-05	3.65057e-12	1.74743e-09	0.000191702	1.71329e-08	1.83234e-15	1.32548e-13	1.33936e-08	0.0161508	4.75908e-05	2.04847e-12	0.0966579	0.0364313	0.338021	0.00031003	6.97987e-09	7.88848e-10	0.000849319	0.0098979	1.00025e-15	0.0141353	0.0464463	0.0097543	?	0.417989	1.11914e-05	0.0126341	0.00153551	0.00582584	4.43408e-12
Cg_45639	0.000918555	0.00656147	3.07982e-21	9.7477e-05	0.000907948	0.00180949	0.00935571	1.92182e-10	0.00111182	0.0209062	0.000178567	0.0635623	0.312592	0.00177374	3.63088e-08	2.46568e-06	8.00995e-05	1.01303e-07	1.17518e-06	3.12774e-07	1.74996e-07	3.06945e-08	7.31045e-14	1.45026e-06	3.35214e-24	9.7589e-16	0.0215615	0.00124861	5.94442e-07	1.02564e-12	0.019629	0.0507485	2.74327e-06	0.00400047	7.3159e-13	3.77393e-09	0.000316519	?	9.61651e-17	0.00318323	0.0274614	0.0908532	0.113044	5.67702e-06	5.49998e-06	2.68606e-17	5.63085e-14	0.235113	2.75424e-11
Bb_73305	0.625211	0.196321	7.39191e-07	0.667986	2.65926e-06	0.000666125	0.0632324	0.000313727	0.208945	0.115441	0.0308421	0.452093	0.3852	0.0316813	0.0638589	1.66801e-06	0.0385343	0.0148711	2.22893e-07	0.238577	7.50125e-07	0.000124052	0.00750383	0.045804	4.53263e-09	0.0472211	0.690893	1.52093e-07	0.00830453	1.43683e-09	0.0376585	3.95781e-08	2.84929e-05	0.0254749	3.43675e-08	2.56767e-05	?	0.0137027	2.04212e-06	0.0011094	3.81601e-07	0.00016799	0.010753	7.0204e-05	0.0244826	6.03814e-05	2.23204e-05	0.0988332	0.000479323
Lg_79340	0.46393	0.0775943	0.0522939	0.123984	0.650594	0.019023	0.186294	0.000258508	8.58734e-05	0.0287937	0.491663	0.0559621	0.377457	2.11914e-05	0.0213492	0.559552	0.019848	0.00126159	0.0175192	0.181829	0.000332574	0.0713705	0.52411	0.00225208	0.0268216	0.000643001	8.29035e-10	0.724687	7.10353e-05	0.0457854	0.000261673	0.0515656	0.362748	0.436572	0.925368	0.000191528	0.0195519	5.12512e-05	0.0104648	0.0152416	0.00298668	0.0187895	2.53561e-10	0.293865	0.0433827	0.373593	0.223421	0.00115086	0.295701
Ac_Cenpb2	0.00430754	0.01001	5.61099e-23	0.754881	0.408582	6.46242e-07	0.0485034	0.000194962	0.0274381	0.0229792	0.127741	0.0526158	0.387487	0.00162597	1.01894e-05	6.31213e-10	0.0202593	1.17554e-06	0.000888114	3.15007e-07	3.61068e-08	1.01321e-07	0.000314264	8.32544e-08	1.64352e-12	2.2316e-13	0.00697328	0.0184296	0.00434861	1.40026e-08	0.000422125	1.12672e-06	0.000320235	0.00482219	6.83274e-09	7.43055e-09	0.000149666	0.000345344	1.55061e-10	0.00369621	0.00518731	8.02572e-05	0.331989	7.90365e-06	0.3031	0.0123401	0.0608161	0.0137133	4.5633e-09
Ac_Cenpb14	0.00405333	0.00572356	2.28102e-22	0.18415	0.265833	1.11002e-08	0.115479	9.01121e-05	0.0127417	0.0098363	0.50877	0.0675668	0.285825	0.000264034	4.58897e-06	1.8756e-07	0.00342814	0.000184299	0.000723511	6.18487e-06	8.42534e-10	2.36172e-10	3.19515e-05	1.31666e-06	3.28201e-14	9.22058e-14	0.0147953	0.00704776	0.000401342	6.58032e-08	0.00496682	5.76161e-05	9.64631e-06	0.00471262	2.26969e-09	1.58716e-06	0.000635019	4.47147e-06	4.54063e-10	0.0001011	0.00114851	0.00860416	0.225115	4.40737e-06	0.174262	0.00518449	0.0254079	0.00486928	1.07858e-10
Bb_80553	0.0144851	0.982882	3.0349e-15	0.394393	6.84978e-08	5.63742e-06	8.56633e-06	0.000157678	0.290815	0.0371432	0.00964268	0.00959056	0.528491	0.00181534	3.38468e-06	3.79116e-08	0.000458341	1.21782e-09	1.49429e-13	6.97353e-15	1.51354e-12	2.47129e-13	6.2815e-08	3.5196e-07	6.39816e-19	1.0403e-11	0.512189	3.69573e-08	1.60736e-06	2.14007e-22	0.00250176	0.0738014	0.000485128	0.00231718	4.62963e-15	1.06453e-10	0.000247282	0.00154429	9.69166e-20	0.0465566	0.0323638	7.34478e-05	8.01471e-16	7.32251e-08	3.81748e-08	1.88385e-08	1.80576e-05	0.0100087	2.61272e-06
Bb_86279	0.000448555	0.0557995	2.13453e-14	0.018872	2.34131e-06	4.44592e-09	0.0428743	0.0659874	0.813346	0.0421823	0.000349501	0.717421	0.00574161	0.00703453	0.0235965	2.24828e-07	9.41977e-06	2.56943e-06	2.99666e-10	1.21671e-11	6.63754e-15	4.66827e-09	9.9574e-11	8.82974e-08	2.38851e-23	1.29884e-09	0.00641846	0.0039962	0.000192767	8.66325e-11	0.0395343	0.438313	0.0149313	0.107009	2.25387e-17	1.54954e-08	6.94653e-17	0.0793143	3.17158e-08	0.177049	0.474006	5.61465e-05	1.25891e-05	0.0455881	6.15011e-05	0.0353719	0.0547713	0.00122513	1.29555e-06
Bf_33515	0.000874408	0.272061	1.44237e-16	0.00124389	0.00060917	2.85713e-08	0.00186149	1.40667e-06	0.517354	0.0158943	0.108083	0.493985	0.350044	0.00353056	0.00146977	2.49349e-08	0.00448722	1.38477e-06	9.38154e-06	6.70859e-10	3.5062e-19	7.01231e-13	1.80236e-07	1.28695e-05	1.2543e-15	4.88577e-06	0.0334984	2.30607e-06	0.000272446	5.65165e-17	0.14697	0.0130533	0.0337555	0.26753	6.33096e-10	1.58088e-10	6.48612e-11	0.252055	1.6255e-09	0.29537	0.867671	6.75281e-06	2.29649e-11	0.0411122	1.73297e-06	0.0430912	0.17358	0.00627112	5.95122e-08
Cg_41145	0.00760602	0.352832	3.62264e-10	0.014009	0.937295	0.000983013	0.0366391	0.00040743	1.1561e-08	3.97143e-07	0.000398523	0.00238999	1.14855e-07	3.1341e-13	0.000512375	0.100667	0.00093006	0.00928557	0.02126	0.00018148	5.76689e-08	5.2665e-07	0.00705824	8.71562e-07	1.51467e-17	7.12649e-12	9.03342e-05	0.0339572	0.000230163	1.97391e-06	0.0616698	0.312549	0.47766	0.353322	0.300855	2.47561e-05	0.0832536	0.000392902	8.46975e-12	0.0013667	0.0184205	0.324377	2.24343e-06	0.00174933	7.11234e-06	0.00286413	0.00455177	0.0159178	1.86724e-09
Bf_26129	0.000199742	0.0522844	3.73949e-05	0.0365282	0.00397308	0.000976069	0.00321906	0.000209343	0.00250197	0.00185151	0.18007	0.381412	0.952574	0.0101245	0.0359425	0.00118285	0.00335345	0.000882655	2.98159e-07	1.044e-06	2.98852e-06	1.49133e-08	1.87077e-05	4.22625e-08	0.00087578	5.1723e-05	0.210025	5.5725e-05	0.000479814	1.76867e-07	0.000724191	0.00821814	0.000263391	0.894892	0.0106047	2.52195e-07	0.0367872	6.41274e-06	0.0160357	0.0290221	0.00778453	0.00693078	6.4537e-05	0.0328055	5.95151e-05	0.000452229	0.0661385	0.0329709	2.74663e-06
Bf_30452	0.0454236	0.51633	6.33345e-07	0.00673563	0.0837874	0.00540844	1.8595e-06	0.0631893	0.120765	0.129473	0.000557723	0.642744	0.205768	0.0108047	0.206181	0.0435968	0.000891592	0.220088	0.000167835	1.23152e-08	0.000287619	0.000579149	0.000181617	9.51144e-05	1.42599e-05	0.436966	0.153596	0.000100715	0.0192434	0.000109202	0.0001131	0.0294393	0.00664361	0.00242116	1.84084e-06	0.00041614	0.00184037	0.0014015	2.83599e-09	0.000205564	0.0270318	2.03226e-05	0.00340032	0.0013822	3.64232e-06	0.0105849	0.0195216	0.0418939	0.0102206
Bf_24287	0.0168395	0.00125003	6.33369e-12	0.0118726	0.0256134	8.42562e-05	0.000101806	5.80884e-07	0.00338299	4.68917e-07	0.234599	0.101457	0.285692	0.00310313	0.00144178	0.0240274	0.0310076	0.000737964	2.78096e-06	1.2176e-07	2.48282e-05	5.52134e-08	3.20397e-07	0.00108685	3.61053e-11	0.000205527	0.49977	3.21326e-07	0.0036904	1.11125e-09	1.43098e-05	0.0184955	0.00136958	0.0390179	5.92579e-07	1.56948e-07	0.00145106	0.000818314	4.07887e-11	6.1188e-05	0.000550133	9.8181e-05	0.00729504	0.00123681	7.64972e-07	0.00870795	0.02025	0.113705	3.52304e-05
Bb_63231	0.00430106	0.531635	0.000277133	0.668901	0.301792	0.000665848	0.144579	0.00011813	0.0181011	0.277717	0.568032	0.216366	0.766519	0.0989061	0.587689	0.421296	0.00018948	0.0406232	1.48817e-06	0.000101435	1.96454e-06	3.66329e-10	1.03719e-05	0.00258081	2.77054e-05	0.0371458	0.117032	0.0367891	0.0169468	0.000212681	0.000215694	0.0111804	3.04453e-07	0.385772	0.104492	0.00014006	0.0055306	4.66461e-08	0.000112097	0.00785582	0.206147	0.0126958	0.000365831	0.101892	0.00121933	0.000157437	0.00190938	0.0478133	0.0257253
Bf_32808	0.110556	0.0835019	2.85582e-07	0.900248	0.057937	3.39318e-08	0.000109233	3.71984e-05	0.449817	0.000170548	0.0013681	0.271335	0.773741	0.51383	0.0321625	0.00171232	0.00596308	0.278351	8.40295e-12	2.77017e-08	2.70595e-07	6.49478e-12	6.49628e-10	0.0627013	0.000115154	0.32876	0.0563216	9.39365e-11	1.68058e-08	5.95638e-09	5.72385e-07	2.11397e-05	0.000548057	0.277756	0.0876084	0.000217879	0.000659457	0.00518191	0.000160896	0.013414	0.00496293	7.53257e-05	9.96087e-07	0.00357176	0.000723086	5.25322e-05	0.000322264	0.00950166	0.000598377
Hs_CENPB	0.0916102	0.692893	4.22864e-17	2.86742e-07	2.42024e-06	4.93461e-07	7.64185e-05	1.60487e-05	0.976605	0.194994	0.000714794	0.26518	0.0315463	0.0175507	3.15527e-05	1.80298e-16	0.000946366	2.05129e-07	4.33469e-14	4.66048e-11	6.51073e-16	7.37036e-18	9.77169e-12	0.000225931	3.03682e-30	9.7815e-05	0.537337	4.28755e-07	0.0112117	1.69478e-14	8.79275e-05	8.31395e-18	?	0.0112361	3.88238e-13	1.77983e-06	7.50378e-07	6.50526e-11	1.64421e-07	0.544681	0.948289	0.000671308	0.00379648	0.00413587	1.48703e-05	2.50821e-09	5.59031e-07	4.61503e-06	2.12217e-05
Bf_75117	0.0275398	0.0114568	0.000152756	0.0714438	0.000985936	0.150885	0.00513898	0.000111291	0.0713825	0.0324749	0.0213755	0.145809	0.581917	0.00108639	0.000252304	0.0152585	0.101937	0.0065895	1.81323e-07	0.0565035	2.9459e-07	0.000107709	0.000113655	0.357967	1.12344e-06	0.000223242	0.395786	0.0026124	0.00112466	0.000592877	6.76478e-05	0.00150082	1.12691e-09	0.00864606	0.0340844	0.0387553	0.000164919	6.29835e-10	0.0254454	0.0511701	0.162609	0.0546476	0.00207172	0.000495272	5.96826e-06	4.49629e-06	1.46087e-05	0.0766349	0.0343044
Bb_79039	0.00162683	0.250937	3.98571e-12	0.00590831	0.014196	6.10069e-07	0.10853	0.00243952	0.00441816	0.000117587	0.461502	0.0175089	0.664846	1.57646e-05	5.55832e-05	7.45658e-06	2.35631e-05	2.06635e-05	5.85611e-09	1.74988e-10	1.30419e-10	2.02918e-06	7.935e-06	0.00060611	4.73832e-19	3.49243e-13	0.0846194	5.48093e-10	0.000289836	5.10681e-12	0.000118075	0.000421879	1.75666e-09	0.0237614	5.02445e-10	2.48731e-08	4.58516e-11	4.36828e-16	2.02616e-11	7.68012e-05	0.676788	1.43762e-09	2.79937e-05	5.80984e-10	2.72466e-08	3.20562e-05	1.48173e-07	0.0061145	4.25578e-12
Bf_46668	0.000102057	7.79823e-05	6.7475e-09	0.0990373	7.17365e-05	0.000801214	0.674768	0.00241987	0.000330813	0.00615491	6.80254e-05	0.314468	0.365561	5.61746e-12	0.00424719	1.68561e-07	7.74604e-07	0.0361472	9.43535e-06	9.97711e-10	6.32664e-07	7.81719e-09	0.012729	0.0488948	0.000542984	0.000144831	0.0733904	1.05437e-05	0.00014124	0.00033726	0.000380749	1.08645e-06	3.18771e-14	1.223e-10	2.09309e-08	4.48285e-20	2.54927e-14	?	0.000321523	0.0240984	0.0872847	0.00884876	?	0.0159	5.84988e-06	0.000166678	0.000947136	0.000855771	1.05789e-05
Highlighted yellow P less than 0.05
[truncated: 67 more columns]

## Sheet: FHY3
	Cv_102000	Cv_07733	La_75477	La_81007	At_FHY3	Sa_78949	Ac_FHY3A	Ac_FHY3B	Ec_20146	Ac_FHY3C	Bb_74451	Ec_21651	Mp_28243	Aq_32688	Mp_30185	Aq_86272	Aq_38752	Mp_31684	Mp_31746	Mp_36702	Mp_28945	Mp_41171
Cv_102000
Cv_07733	0.393839
La_75477	5.36814e-16	1.9909e-10
La_81007	1.20505e-08	6.56167e-07	7.62153e-14
At_FHY3	0.0233389	0.0502259	0.00361418	0.116404
Sa_78949	4.26676e-05	0.000102614	0.143278	0.00131844	2.12365e-07
Ac_FHY3A	0.00258982	0.00394674	0.0019275	0.0296477	1.10294e-07	0.0171013
Ac_FHY3B	7.50888e-07	3.84793e-05	5.35248e-09	1.46945e-07	0.00014327	8.85007e-06	5.13629e-13
Ec_20146	8.75792e-06	3.32711e-07	0.000277458	0.000303359	0.000146398	0.000100318	6.62095e-12	2.96871e-11
Ac_FHY3C	0.103961	0.00192647	0.00045339	0.00127097	0.0011164	0.00277866	3.76166e-09	2.51326e-17	4.68385e-11
Bb_74451	0.00252842	0.00116057	5.5338e-08	2.01159e-07	1.0687e-08	6.0985e-10	7.12343e-17	8.77864e-16	2.52863e-11	1.51897e-13
Ec_21651	0.0537192	6.02348e-05	8.55997e-05	4.65519e-08	7.20394e-07	5.35739e-05	1.43435e-09	7.59452e-08	7.62791e-12	2.691e-11	5.25925e-17
Mp_28243	0.00838175	0.015558	0.00115097	1.91557e-05	2.2624e-06	7.25724e-10	7.94876e-10	3.20713e-14	1.25455e-09	1.50099e-11	3.69724e-17	4.3875e-17
Aq_32688	0.303427	0.141558	0.000216256	0.000292402	0.000131019	4.00741e-15	4.6134e-10	9.92973e-09	2.04749e-09	8.2721e-15	8.92833e-17	2.14418e-17	3.77642e-15
Mp_30185	0.0638442	0.0168495	0.00295357	1.02662e-05	0.00192951	6.81783e-05	0.000657818	1.04885e-08	7.69584e-06	1.74807e-08	1.51405e-20	2.83818e-14	1.65397e-05	2.87906e-10
Aq_86272	1.86028e-05	0.000314634	5.65398e-05	1.78493e-05	0.015091	3.4938e-14	0.00313718	5.96349e-06	2.9818e-10	4.18013e-17	9.22245e-25	7.87351e-22	4.09861e-12	2.84882e-20	6.88152e-16
Aq_38752	0.000870622	0.000281632	1.22108e-06	4.75085e-07	0.000152022	0.00314635	0.00113176	2.85946e-07	3.33929e-08	1.53464e-06	3.47985e-15	1.46295e-17	1.93592e-18	1.76023e-16	4.41918e-17	1.16297e-28
Mp_31684	0.000385122	0.00113283	2.56223e-07	1.71929e-05	3.52866e-06	4.55648e-09	3.17375e-09	2.40552e-19	2.29891e-09	8.94324e-16	1.5192e-18	1.37484e-22	3.133e-24	7.98077e-20	3.73412e-08	1.09615e-24	1.75503e-30
Mp_31746	0.0929196	0.0417769	1.76262e-05	0.00880207	1.73998e-08	1.57056e-13	9.42946e-08	3.80703e-09	2.66966e-10	4.99095e-07	1.36613e-15	5.13377e-21	5.36802e-14	3.35441e-14	6.42327e-11	1.69629e-25	6.59547e-23	7.37825e-29
Mp_36702	2.47154e-08	1.48964e-06	6.66967e-09	0.000627371	0.0127903	1.13487e-12	1.1329e-05	3.08995e-12	1.34959e-09	2.65205e-13	1.46374e-20	8.25001e-26	1.94505e-15	3.11743e-16	1.47995e-11	3.68942e-21	1.67529e-21	9.79367e-34	3.92633e-50
Mp_28945	0.00013643	0.000180186	0.0248972	2.29824e-06	4.83683e-10	5.75856e-08	8.48158e-07	1.04088e-08	3.23004e-05	6.33286e-07	1.19424e-16	5.55251e-14	1.9505e-13	9.39655e-18	3.33488e-12	1.44924e-14	9.64722e-24	6.97951e-36	8.117e-29	5.01845e-36
Mp_41171	4.0258e-05	4.02782e-06	3.42793e-05	0.00053986	8.57356e-08	1.25e-13	5.15669e-09	1.3079e-13	4.2765e-05	1.05303e-13	1.93579e-16	1.71445e-30	9.60722e-13	3.8433e-19	1.79869e-10	7.22033e-20	5.18613e-19	5.67113e-41	3.50032e-33	1.96871e-38	2.30506e-37
Highlighted yellow P less than 0.05

## Sheet: HTH-Psq
	Ob_Psq1	Hv_51037	Hv_00187	Ob_67769	Ob_72090	Ob_76935	Ob_75876	Hv_45863	Ac_Psq3	Nv_45290	Hv_43638	Cg_45124	Ac_Psq2	Bg_63827	Ta_56026	Hv_45857	Hv_35821	Hv_34827	Hv_40351	Lg_65552	Hv_43969	Lg_76987	Aq_587761	Ob_77420	Pb_2646521	Hv_35815	Hv_38044	Hv_34669	Hv_50698	Ob_74873	Aq_39762	Aq_40141	Cg_21045	Ct_37360	Hv_35199	Hv_50413	Hv_46277	Hv_47554	Hv_38872	Hv_49641	Hv_36479	Ac_Psq16	Hv_09733	Hv_37170	Hv_50788	Hv_50273	Hv_40903	Hv_47326	Hv_35057
Ob_Psq1
Hv_51037	0.758526
Hv_00187	0.10463	0.0772177
Ob_67769	0.196587	0.884981	0.879848
Ob_72090	0.269747	0.648116	0.792709	0.00429476
Ob_76935	0.370535	0.409532	0.528532	0.000112684	0.00409034
Ob_75876	0.175277	0.303705	0.115638	0.000155848	0.778262	0.068008
Hv_45863	0.118412	0.0863912	0.162574	0.890435	0.369116	0.179026	0.592466
Ac_Psq3	0.0673721	0.08244	0.890983	0.000976001	0.182937	0.703672	0.438299	0.0422318
Nv_45290	0.975211	0.694865	0.1072	0.203169	0.409822	0.59149	0.421303	0.0332139	0.00160769
Hv_43638	0.217218	0.092708	0.492054	0.236162	0.371344	0.359321	0.0209294	0.0176868	0.0145609	0.362067
Cg_45124	0.258462	0.973919	0.677837	0.106292	0.00898144	0.0356721	0.752598	0.479029	1.03859e-06	0.0337248	0.0297282
Ac_Psq2	0.539359	0.0101035	0.0940217	8.85977e-05	0.0563859	0.0422086	0.0438096	0.075074	5.86055e-10	0.140532	0.0516886	0.000154337
Bg_63827	0.0957441	0.235688	0.880115	3.23076e-06	0.33152	0.386163	0.487647	0.0569331	1.58629e-06	0.647802	0.493536	0.000337556	1.39736e-44
Ta_56026	0.315936	0.184926	0.25877	6.69582e-05	0.0722096	0.788336	0.56953	0.271405	0.000126516	0.143065	0.393678	8.6008e-05	5.37132e-05	1.59196e-06
Hv_45857	0.297993	0.0822814	0.63256	0.00838455	0.00511543	0.451544	0.00253882	0.411268	2.6657e-10	0.989646	0.503356	1.04693e-05	0.00159536	0.00103017	8.27656e-13
Hv_35821	0.765841	0.514814	0.889632	2.18597e-05	0.196852	0.916047	0.832295	0.319127	0.00048193	0.0738561	0.469384	2.11194e-05	6.17733e-09	0.0130459	1.05529e-08	4.05394e-13
Hv_34827	0.612619	0.735524	0.0598826	0.0006377	0.0954536	0.32481	0.995005	0.518811	3.47365e-07	0.808469	0.703555	4.14976e-05	0.000178666	0.00999899	2.13168e-09	3.21128e-13	5.62891e-08
Hv_40351	0.601525	0.974579	0.158831	0.127285	0.0529959	0.137249	0.540017	0.219453	5.76597e-06	0.400533	0.927042	0.203898	0.0106208	0.652935	0.000341323	5.54058e-08	9.12978e-07	0.201861
Lg_65552	0.290573	0.51783	0.0901778	0.0774293	0.889485	0.629549	0.475794	0.0754735	0.00151043	0.489019	0.0823284	0.0119318	0.000117687	0.000451074	0.00019746	1.81841e-11	2.2091e-06	2.81305e-08	8.75651e-06
Hv_43969	0.443649	0.228365	0.365822	0.0635981	0.000210833	0.567399	0.0782473	0.215023	2.43893e-07	0.853733	0.592034	1.71962e-09	2.91207e-08	4.13488e-05	2.47986e-12	6.53661e-10	3.96812e-14	1.95763e-17	5.10891e-07	1.87095e-11
Lg_76987	0.509121	0.113837	0.637866	0.0117793	0.860898	0.177137	0.111952	0.00716817	2.3801e-05	0.0589394	0.92348	0.00382898	0.000250355	0.00025927	0.000107773	5.13323e-08	3.23129e-11	2.91769e-10	8.78656e-08	1.06696e-07	7.85933e-10
Aq_587761	0.858021	0.635018	0.295588	0.87092	0.250857	0.0402313	0.101586	0.0555112	0.00591665	0.0680469	0.209676	0.770698	0.000646395	0.00276305	0.0205295	0.266873	0.00638608	0.00986278	0.0851342	0.00175808	0.533405	0.00387997
Ob_77420	0.72414	0.0776065	0.830626	0.016923	0.00317921	0.839796	0.986204	0.00140873	2.32978e-05	0.450355	0.937091	3.38851e-05	2.13308e-05	0.041046	1.17956e-07	0.000340884	0.000103001	6.1475e-08	0.0013747	1.53659e-08	3.76071e-12	6.9176e-10	0.0046734
Pb_2646521	0.125186	0.959787	0.156184	0.00710975	0.969893	0.762314	0.644828	0.0153667	0.0365532	0.000330954	0.349819	4.48903e-09	1.47023e-06	0.000383928	7.54054e-05	7.56847e-07	1.8081e-05	2.62773e-06	0.00653694	1.11668e-05	1.11132e-09	1.27274e-06	0.0202835	7.55161e-13
Hv_35815	0.095728	0.225824	0.270464	0.00608	0.880005	0.870493	0.629144	0.557186	1.45289e-05	0.542957	0.0515185	0.000143957	2.20116e-05	1.16832e-08	0.00255629	5.14489e-05	0.0074261	0.0458872	0.628289	0.000234172	3.00759e-06	0.00314801	0.430251	4.90008e-16	4.58268e-11
Hv_38044	0.320303	0.849547	0.898026	0.57972	0.000378802	0.568249	0.126563	0.565767	3.7691e-07	0.687055	0.134377	0.00926945	0.00832096	0.0105381	8.21345e-06	1.10743e-05	2.56055e-05	3.56924e-06	0.0103265	3.4661e-07	1.25856e-10	0.125681	0.816133	0.00229582	5.27612e-08	5.77247e-06
Hv_34669	0.550641	0.737911	0.302704	0.532473	0.0163415	0.774569	0.431097	0.146512	0.00161048	0.421327	0.144185	0.531056	0.00667672	0.00713524	0.628906	0.0303443	0.350286	0.854301	0.885368	0.44311	0.264798	0.726292	0.181562	0.43895	0.922821	0.0794533	0.130654
Hv_50698	0.423884	0.0810231	0.399522	0.00011883	0.0412033	0.191001	0.758294	0.391054	0.00111847	0.0700902	0.201115	0.00155995	1.96993e-05	6.99102e-08	0.0323334	0.00597822	0.000431469	0.0133159	0.0214975	0.00350515	0.0877286	0.000908864	0.00120203	0.0009483	0.000802813	0.00672709	2.02346e-07	0.133507
Ob_74873	0.963696	0.875252	0.741784	0.0165176	0.00411789	0.621991	0.743038	0.0112991	0.0321116	0.442442	0.00220615	0.0164008	2.78364e-05	0.0272932	0.000423742	0.00543864	0.0231651	0.0104946	0.0050449	4.67681e-05	1.92921e-07	6.51583e-05	0.180584	0.00481769	2.57164e-06	0.00948456	0.000104788	0.0242765	0.00187719
Aq_39762	0.233048	0.561722	0.823348	0.206388	0.00107552	0.782796	0.210847	0.0372288	2.25367e-07	0.328353	0.872745	3.0557e-09	1.52419e-06	5.00489e-10	1.31734e-05	4.43228e-07	1.3121e-06	4.01384e-07	0.002404	2.87419e-05	0.000132946	0.483136	0.485585	0.000601461	1.77656e-05	0.000119479	2.07951e-10	0.109505	0.000363297	3.0979e-05
Aq_40141	0.177722	0.366466	0.109036	0.125246	0.135063	0.669435	0.00693531	0.613873	0.000813153	0.37903	0.345451	6.49005e-06	4.45234e-10	1.66502e-05	0.000237713	0.171402	0.131499	0.0112679	0.278152	0.00167317	0.0160891	0.467363	0.024968	0.00379633	2.05806e-06	1.19291e-05	0.0553518	0.179087	0.00105393	0.000430853	1.71166e-31
Cg_21045	0.0793194	0.34632	0.576651	3.2392e-06	0.112517	0.607744	0.641953	0.145982	5.66673e-09	0.0150612	0.291612	3.24606e-10	3.59665e-13	4.99964e-11	0.0001588	0.000213087	0.000188363	2.41358e-06	0.000285615	0.153598	1.04085e-05	1.91538e-06	6.14615e-06	7.01373e-05	0.000138638	4.86479e-05	1.14432e-06	0.200614	0.022323	0.00136092	6.7701e-16	1.34771e-08
Ct_37360	0.124605	0.438997	0.0805175	0.191075	0.437408	0.00828844	0.0118297	0.171346	0.00281686	0.362676	0.898856	0.472019	0.0584158	0.00658165	0.00510651	0.018069	0.00645375	0.0137912	0.841481	0.213056	0.0254779	0.191425	0.0258486	9.58471e-05	0.00413474	0.00402845	0.0628738	0.669987	0.364576	0.00486955	0.00665111	0.0479752	0.00223732
Hv_35199	0.0198785	0.641781	0.175421	0.019953	0.00726962	0.929925	0.387489	0.0758215	9.94147e-08	0.166117	0.94545	0.0030975	2.00373e-10	9.00449e-09	0.034547	0.000372046	7.31531e-05	8.0053e-07	0.0350587	0.0809709	0.000152286	0.635845	0.138414	0.0030097	0.000418882	0.00231898	0.071924	0.651809	0.000116692	0.182871	1.69727e-09	1.68444e-07	4.72698e-08	1.40319e-11
Hv_50413	0.667748	0.0888988	0.638103	4.79614e-06	0.291656	0.55531	0.0185655	0.206568	0.00411434	0.657772	0.496785	4.77098e-05	2.18842e-08	0.0919318	0.00512681	0.000308739	4.53982e-05	0.00171033	0.0822038	0.0186918	0.000731926	0.626758	0.281801	0.000300309	4.26594e-06	5.01006e-05	0.000506349	0.0340798	2.6826e-06	0.0575709	3.72259e-10	8.90385e-07	1.29972e-06	0.0303283	3.97e-07
Hv_46277	0.511255	0.229286	0.364465	0.00303137	0.415276	0.103539	0.0235762	0.188293	1.9522e-06	0.141173	0.184247	0.634194	5.48787e-09	0.000850971	0.276848	0.00204009	0.265091	0.19487	0.955764	0.0360956	0.0859498	0.148042	0.840765	0.433586	1.02718e-05	0.00398197	0.85413	0.0316035	0.261647	0.239777	0.00132751	0.00569319	7.66912e-05	0.358029	4.41732e-05	9.2063e-11
Hv_47554	0.726665	0.276355	0.403097	0.000114716	0.675179	0.0401262	0.186538	0.178901	1.08689e-06	0.507	0.695937	0.0785793	8.03798e-07	0.000583145	0.173299	0.454604	0.10718	0.0339531	0.143424	0.00518125	0.000340969	0.450391	0.767091	0.270997	8.07811e-06	0.00127139	0.475896	0.148134	0.0757257	0.90995	0.000482253	0.0013516	0.000239568	0.00232543	0.000360313	1.71235e-09	0.391777
Hv_38872	0.0213737	0.829737	0.941585	0.0856946	0.273545	0.0840349	0.638742	0.23146	5.25924e-08	0.863119	0.274949	0.0293325	1.84919e-06	0.00261673	0.151436	0.221619	0.761657	0.173891	0.175601	0.00241433	2.08087e-06	0.377538	0.0913657	0.131458	0.00115807	0.0256836	0.843057	0.0463965	0.0675696	0.939654	0.0140053	0.0131097	0.0243198	0.00717108	0.376329	1.60342e-12	0.235895	0.0479987
Hv_49641	0.177775	0.934231	0.00161312	0.0268815	0.0857001	0.0929715	0.256823	0.237745	0.252988	0.596509	0.423084	0.0253936	0.708663	0.63268	0.0016248	0.0451142	0.852689	0.692247	0.908258	0.681211	0.386335	0.0364621	0.0274827	0.162037	0.251071	0.574242	0.323139	0.124145	0.0440919	0.787535	0.412101	0.133772	0.271195	0.216825	0.503127	0.0665343	0.0164842	0.00150247	0.0375706
Hv_36479	0.623304	0.838787	0.465167	0.350842	0.893585	0.654588	0.249985	0.39462	0.00289207	0.715384	0.649052	0.00155279	9.91089e-05	0.00324477	0.0025393	0.00237261	0.0100897	0.0498128	0.290907	0.0190468	5.1114e-05	0.253052	0.290414	2.47478e-07	9.59116e-05	0.0784935	0.192445	0.203613	0.00550998	0.046129	2.29837e-05	8.37379e-10	5.86868e-05	0.00147533	7.42658e-05	1.18927e-08	1.43251e-09	4.77002e-06	1.305e-05	0.0126359
Ac_Psq16	0.01707	0.133241	0.023573	2.3549e-05	3.07059e-05	0.134632	0.720775	0.103304	0.00106847	0.0345248	0.112093	1.36304e-08	1.02839e-05	1.05669e-06	0.000918718	6.17134e-10	0.00464257	4.44418e-05	0.000923674	4.66815e-05	0.000235852	0.00187458	0.0195375	6.86049e-05	9.97245e-10	3.95669e-07	3.82321e-06	0.404525	1.82248e-07	1.53786e-08	1.4123e-13	2.92653e-12	6.92138e-09	0.0221347	5.48165e-15	9.88325e-20	4.54865e-19	8.28353e-20	3.04499e-14	0.0419243	7.32828e-14
Hv_09733	0.409305	0.120346	0.819513	0.00920069	0.0142241	0.766713	0.306101	0.185632	4.75379e-06	0.476808	0.27272	2.08996e-07	0.000130754	5.42389e-07	0.0796964	0.0257463	5.74602e-05	5.61099e-07	0.00616199	0.00021052	0.0476475	0.0702125	0.175047	1.14876e-06	3.6458e-06	0.00218701	0.0807832	0.922803	7.88044e-05	0.00386015	2.07688e-08	6.87643e-08	1.57984e-08	0.0119054	5.16663e-06	5.51226e-18	1.4234e-08	1.02472e-14	2.76254e-05	0.957183	1.1238e-09	1.7801e-24
Hv_37170	0.0254446	0.588725	0.298562	0.0186978	0.199826	0.276974	0.508865	0.210148	0.000941425	0.697087	0.237962	0.825203	0.0140377	1.08455e-06	0.118511	0.0132691	5.6501e-07	0.00408506	0.125197	0.0055335	0.0499623	0.0574124	0.525111	0.000498388	0.00102827	0.0605795	0.268479	0.864103	0.0211919	0.363626	0.00632019	6.37095e-07	2.23403e-06	0.0672911	1.31507e-08	2.70745e-06	4.28505e-09	3.99063e-07	0.00136969	0.731779	1.10599e-07	8.8318e-15	7.86068e-09
Hv_50788	0.0131349	0.625193	0.947022	0.0859161	0.286036	0.854283	0.00883213	0.218788	0.0295316	0.204288	0.0196018	0.0189927	2.56833e-05	0.00172734	1.26305e-07	0.0382571	0.000227864	0.00573039	0.0118552	0.208039	9.42202e-05	0.0278736	0.689268	0.00316251	8.62645e-06	0.00379731	0.093792	0.645947	0.000194861	0.000274234	8.04864e-05	2.34979e-06	1.09838e-05	8.31707e-05	1.89171e-05	3.69787e-09	1.64822e-05	3.86678e-05	0.00113989	0.042883	3.27754e-08	7.34956e-19	1.18728e-09	8.94027e-11
Hv_50273	0.0506444	0.500841	0.626242	0.0423365	0.297001	0.854283	0.00866605	0.167382	0.0672725	0.200146	0.0113921	0.0112382	2.31747e-06	0.000998944	2.20049e-07	0.0200655	0.000212345	0.00373931	0.0124848	0.176447	0.000536017	0.0349047	0.51426	0.00498416	3.80771e-07	0.00191631	0.0364371	0.83064	0.000357473	0.000411695	0.000198282	4.1749e-06	1.98166e-05	0.00071698	1.18482e-05	2.93684e-09	4.33504e-05	0.000352636	0.00388516	0.0420033	5.81913e-08	1.23605e-17	8.38887e-10	2.1234e-10	0.60085
Hv_40903	0.523622	0.529922	0.730652	0.127135	0.41444	0.725337	0.76421	0.525167	5.46428e-08	0.484224	0.208531	0.0852922	0.00312692	0.038048	0.0151001	0.505182	0.453879	0.180797	0.634244	0.141048	0.518564	0.310296	0.144516	0.00875931	0.339702	0.0662699	0.232851	0.676043	0.0149776	0.40139	0.0255577	9.25777e-09	3.53964e-05	0.133824	0.293249	0.000933151	0.309198	0.0068143	0.0106421	0.107258	0.0553869	1.19902e-06	2.02004e-05	1.8856e-06	7.52356e-07	1.44405e-06
Hv_47326	0.784408	0.286848	0.0195047	0.233957	0.135975	0.699811	0.546946	0.440367	0.000327644	0.445113	0.246089	0.0893365	1.28918e-06	5.30132e-07	0.0268279	0.15668	0.08552	0.0999386	0.345165	0.407883	0.872831	0.567508	0.907688	0.238784	0.000819911	0.0847984	0.453653	0.381566	0.0135399	0.0809054	2.76701e-05	4.92621e-08	0.00122833	0.0400196	8.42314e-08	0.000156016	0.405732	0.0179406	0.132952	0.161626	0.205819	3.24342e-11	5.59795e-08	0.000357443	9.41566e-06	5.95025e-06	0.618081
Hv_35057	0.771638	0.317413	0.642878	0.191983	0.00331364	0.654357	0.594483	0.27499	2.39062e-06	0.354598	0.00880155	0.00187912	3.72865e-06	7.19708e-08	0.0202819	0.623776	0.0499111	0.0894009	0.331375	0.188387	0.963815	0.545618	0.794923	0.0443571	0.030584	0.198889	0.305055	0.250255	0.0128678	0.00898226	0.000539607	9.55509e-14	1.76027e-06	0.0435159	3.56627e-08	1.44428e-06	0.00532614	0.000816315	0.0140939	0.163128	0.151344	2.12928e-13	2.6718e-09	7.68848e-05	1.46308e-08	4.25813e-09	0.388162	0.552253
Hv_35403	0.0172701	0.0543745	0.0701192	0.0562016	0.000768875	0.408495	0.728362	0.186592	1.60628e-06	0.0268113	0.661673	1.1854e-09	9.1942e-07	2.27644e-05	0.00134257	0.00134045	0.0247564	1.84506e-07	0.00246981	0.439116	0.000215545	0.000320218	0.00109378	3.68835e-05	8.24432e-05	3.04761e-07	3.22473e-05	0.760379	0.00363449	0.0013095	3.10377e-08	1.66857e-08	5.86877e-06	1.38903e-05	0.000109245	3.27706e-09	8.41662e-09	3.21192e-08	1.63793e-05	0.0619887	2.68497e-07	8.72749e-12	1.89918e-12	1.69507e-10	2.92049e-13	2.09273e-13	3.37463e-05	4.93133e-10	3.126e-11
Hv_37144	0.176556	0.25165	0.722787	0.000723893	5.4784e-05	0.0252073	0.0624425	0.267432	0.00209278	0.197762	0.830541	2.10734e-05	2.43829e-06	9.46308e-07	0.0522758	0.000547034	1.46099e-06	7.1335e-06	0.000628642	0.197181	0.00543496	0.00129425	0.241645	3.87169e-06	3.91007e-08	1.04483e-09	0.000120461	0.0155525	0.000167926	0.062196	2.10901e-12	1.64206e-12	4.75323e-08	0.00325352	1.62721e-10	5.38335e-09	9.22884e-07	4.84469e-05	0.000229705	0.185264	5.74323e-09	2.11726e-17	2.31559e-07	2.92382e-15	1.28983e-05	1.12928e-05	1.86762e-09	4.58417e-09	2.04839e-10
Hv_47921	0.440185	0.374683	0.237799	0.00144721	0.711679	0.0745583	0.737977	0.805645	0.0387832	0.143862	0.106268	0.000128588	0.000488622	0.00029401	0.199794	0.000550624	0.00961563	0.00382496	0.545397	0.238116	0.000108419	0.0689913	0.394913	0.0240736	0.000243923	0.0275825	0.00133834	0.939244	0.316622	0.00576175	0.000341691	1.96651e-06	3.45741e-06	0.0231033	6.11393e-07	2.12068e-08	0.00158475	4.4768e-05	0.163616	0.824349	0.00434222	7.85315e-13	0.00291124	8.09389e-06	9.55892e-05	0.000111546	0.811555	2.48407e-07	3.03299e-06
Hv_41644	0.423722	0.592337	0.074052	0.186463	0.482842	0.364278	0.632143	0.127379	0.00542433	0.953878	0.00414157	0.0532077	0.00741382	0.00568216	0.0864861	3.49302e-06	0.0683745	0.0909802	0.884323	0.0336173	0.000352855	0.0824367	0.650874	0.017209	0.00332417	0.0362146	0.118512	0.750049	0.161714	0.0277224	5.05412e-05	9.07144e-06	9.22513e-05	0.281695	1.37577e-06	0.00309817	0.0114166	0.000336724	0.00139977	0.136852	3.29298e-06	5.60556e-09	0.0879574	5.60168e-05	2.04682e-07	3.55136e-07	0.0675097	3.46568e-06	0.000124861
Hv_97339	0.493722	0.611286	0.183208	0.434445	0.395707	0.583622	0.0348533	0.183302	0.241196	0.44612	0.913944	0.00497729	0.204013	0.841851	0.810759	0.350345	0.906158	0.167243	0.571202	0.142405	0.34524	0.619238	0.738344	0.779411	0.482727	0.658458	0.295719	0.406263	0.888712	0.711289	0.644041	0.914849	0.553386	0.17395	0.557532	0.858705	0.44157	0.453316	0.553509	0.0253963	0.987459	0.938409	0.403013	0.834125	0.592465	0.513583	0.783374	0.877407	0.578145
Hv_37771	0.983898	0.0140507	0.507894	0.0395906	0.551349	0.60841	0.92379	0.784534	0.00353667	0.890428	0.678975	0.0558512	4.93921e-06	0.00269084	0.182357	0.0331667	0.170692	0.0753557	0.310358	0.00199076	0.0416607	0.937336	0.842206	0.00310245	0.000471454	0.00424068	0.00345915	0.934905	3.12208e-05	0.0468772	2.92166e-07	1.40599e-07	7.07946e-08	0.0317098	4.06245e-08	4.63926e-08	0.000104925	4.49826e-06	0.0119927	0.0393875	0.00625036	4.5428e-14	4.2687e-08	5.09799e-06	1.4232e-07	4.08217e-07	0.0210328	3.25665e-06	1.9295e-06
Hv_43242	0.813513	0.143576	0.471462	0.0877198	0.958299	0.704501	0.792424	0.503939	0.00923646	0.405232	0.690506	0.0359081	8.91619e-06	0.000906117	0.170639	0.00239201	0.00639923	0.0106454	0.045455	0.0993597	0.00472835	0.366486	0.789154	0.00185884	5.2293e-05	0.000234515	0.000199104	0.732704	0.00013614	0.0502002	3.52182e-08	4.21954e-07	7.2966e-09	0.000601551	6.34047e-10	2.42733e-09	3.29094e-08	6.43516e-08	0.00122439	0.399291	0.000832104	2.53282e-13	5.85436e-10	3.14052e-08	3.52336e-10	1.19514e-09	0.0876562	1.50628e-06	6.17542e-06
Hv_41699	0.733681	0.00271357	0.804941	0.207209	0.645359	0.550231	0.726313	0.62541	0.00073016	0.623143	0.956515	0.00270251	4.47755e-07	0.00416943	0.317083	0.0360379	0.0709096	0.0191556	0.0983864	0.0211699	0.00193326	0.601276	0.504561	0.000599049	0.000171024	0.00480211	0.0241615	0.432817	2.39426e-05	0.397658	8.84001e-08	1.78216e-06	1.36198e-09	0.00200446	1.36019e-07	2.84226e-06	1.55215e-06	1.98855e-05	0.0197254	0.264392	0.000571568	3.32431e-11	2.12587e-06	1.90633e-07	8.73761e-07	1.60579e-06	0.0240569	0.000374897	0.000484405
Ob_12752	0.810152	0.465321	0.0256214	0.00450953	0.207328	0.806001	0.729084	0.85696	4.28222e-07	0.256998	0.26618	0.00343035	4.8189e-06	0.00165857	0.0218814	5.71718e-06	0.0557319	0.0614717	0.739877	0.0564638	0.00192624	0.00899467	0.0538547	9.14904e-07	1.23049e-10	0.0783173	0.00706627	0.295509	0.0029056	0.0055728	0.000755638	9.96765e-08	5.33307e-05	0.00491554	2.98356e-09	4.51355e-14	0.00209036	7.74041e-05	0.00957202	0.111913	0.00600175	8.72136e-10	3.57175e-05	4.22674e-07	6.97356e-05	6.18799e-05	0.119755	9.7002e-05	3.77647e-06
Hv_49365	0.761455	0.541543	0.596256	1.96888e-05	0.799597	0.199997	0.835911	0.0279986	0.000122742	0.0749801	0.863939	1.02767e-09	0.000194016	9.43845e-06	0.00604357	8.11772e-05	0.00072874	0.00478009	0.127675	0.00299869	0.00054028	6.09819e-05	0.415127	0.439454	2.69256e-06	0.0107464	6.09869e-05	0.0472461	6.28035e-05	0.0332324	3.50449e-07	3.75254e-05	1.1319e-05	2.86307e-05	1.8365e-09	9.58835e-12	1.83571e-10	5.53886e-11	1.69836e-06	0.776508	1.45611e-08	2.20519e-14	8.45677e-14	4.31615e-13	2.51911e-06	2.70378e-05	2.85363e-06	1.64977e-08	8.40166e-14
Hv_38460	0.325437	0.126138	0.271283	0.0289677	0.143445	0.269661	0.759644	0.0174796	2.362e-06	0.0398693	0.294014	6.77491e-08	6.80997e-05	4.63714e-06	0.00386175	4.45206e-05	0.00104385	0.00365795	0.0542264	0.00253976	0.000312781	0.000253278	0.398702	0.0181565	1.90458e-06	0.00581719	9.40207e-05	0.0568581	5.21532e-05	0.0294603	1.08053e-07	5.76461e-07	2.25805e-09	0.000237446	2.35008e-09	9.00078e-18	2.71654e-11	2.88657e-14	5.04133e-07	0.890807	3.49979e-08	1.72494e-14	9.53525e-15	4.71312e-12	3.06878e-10	3.42709e-10	1.64783e-05	7.93362e-11	2.14809e-12
Aq_41974	0.567186	0.657845	0.0300638	1.9628e-05	0.106073	0.945457	0.384244	0.137964	0.00297224	0.289347	0.814381	0.00348296	1.06152e-06	6.37369e-05	0.0277117	4.19103e-07	1.38811e-06	2.77424e-05	0.0671641	0.000413201	0.111289	0.000228579	0.0489153	0.0274015	2.45703e-06	3.3485e-06	7.31446e-05	0.336762	3.29683e-05	0.0140457	2.29165e-08	5.5534e-07	4.34924e-08	0.509867	4.30038e-06	0.0156876	0.17527	0.0949232	0.00441524	0.105496	0.00405507	5.92743e-13	3.7613e-07	0.000503407	2.56427e-05	0.000244701	0.00151999	1.37946e-07	1.21987e-05
Aq_81979	0.275452	0.600755	0.0109938	0.00186021	0.232236	0.706156	0.191926	0.0176858	5.9372e-07	0.953791	0.998592	0.110634	3.94563e-09	2.43896e-06	3.4999e-07	2.16723e-05	0.000208245	0.00118711	0.0757392	4.66349e-05	0.00140935	0.015754	0.000349625	0.249891	0.000830321	1.09421e-05	0.00838917	0.290309	0.000422948	0.00641003	4.38749e-06	1.54636e-07	1.50932e-07	0.337007	5.34405e-07	0.00627028	0.00103692	0.221541	0.316409	0.0372856	0.341141	3.43957e-10	4.09568e-08	0.00128708	1.07222e-07	6.08774e-08	0.0121104	0.00762734	0.00130852
Aq_92876	0.809289	0.662591	0.349007	0.537191	0.891067	0.534387	0.738531	0.00878045	5.01662e-10	0.0155616	0.779056	0.00909891	0.072159	0.000535027	0.601644	0.433063	0.052627	0.00224801	0.00859375	0.000619651	9.4535e-05	5.43129e-07	2.15655e-08	0.183243	8.64995e-06	0.00129865	0.813366	0.390173	4.80282e-10	0.00109363	8.43456e-05	0.00903647	1.31996e-05	0.0425661	0.869262	0.0282164	0.891381	0.148144	0.0434575	0.0108789	0.397085	1.43538e-06	0.0293095	0.0232557	0.000934132	0.00356388	0.0797035	0.256429	0.101016
Aq_82507	0.834135	0.614661	0.106208	0.0236045	0.0592381	0.0374983	0.252511	0.77867	4.52169e-12	0.515986	0.896091	0.000207822	3.90456e-05	8.14078e-08	1.12285e-05	0.00135062	2.51104e-07	1.51307e-06	0.0585443	0.0077133	0.0185353	0.000426831	0.0463163	0.0100969	0.00570022	3.46574e-05	0.0123333	0.918899	1.13661e-08	0.00485758	5.25205e-05	1.02196e-08	5.58313e-11	0.00177513	0.0212724	0.349627	0.0011733	0.0512988	0.0524464	0.0213582	0.226096	1.89104e-06	0.00208445	0.000536019	8.57493e-07	2.14539e-05	0.191877	0.00301966	0.0595646
Aq_37666	0.32329	0.225131	0.762472	1.48879e-05	0.00878642	0.364821	0.947843	7.7483e-05	0.00243026	0.10086	0.530991	5.34738e-09	0.000711716	0.000116831	0.00310165	3.25134e-06	0.000685095	0.000231668	0.00362659	0.0619399	0.00319434	3.87841e-05	0.202764	9.18692e-06	4.30187e-08	1.02999e-08	0.0010358	0.00335729	8.89544e-10	1.5293e-06	2.74759e-14	7.39702e-08	9.19945e-08	0.0924646	5.78649e-07	9.93452e-06	6.17511e-05	5.70241e-07	0.000140676	0.358075	1.01002e-05	7.45855e-17	8.42274e-09	0.000733984	1.17965e-05	6.81985e-06	0.00252541	1.50627e-05	0.000646254
Aq_81489	0.946153	0.154554	0.17576	0.0454234	0.467274	0.158404	0.893476	0.588505	1.71695e-06	0.910952	0.0768622	0.00128273	0.000926598	6.06918e-11	1.29117e-05	8.28651e-05	0.0836247	1.47687e-05	0.220433	3.21119e-06	0.00349625	0.243641	0.0181189	0.0660789	3.66513e-06	0.00230036	0.00818957	0.347578	0.00012817	1.35527e-07	2.20098e-07	9.06489e-06	2.86894e-10	0.0804659	0.0281151	0.224115	0.00566901	0.00456696	0.00580756	0.371138	0.0115208	5.69852e-12	0.00416294	3.97441e-06	0.0504107	0.142317	0.0209261	0.464343	0.0461946
Aq_34339	0.511583	0.863709	0.815777	9.03954e-08	0.0780162	0.301045	0.346607	0.0104497	1.70003e-08	0.029408	0.0136479	0.000691097	5.85253e-08	0.0015898	2.25857e-07	0.00196685	0.00414	6.35442e-05	0.019068	0.0636707	2.43416e-06	0.00357251	0.000415421	1.38831e-07	7.37519e-07	7.25206e-05	5.87067e-05	0.01953	2.01294e-05	9.20669e-05	3.23516e-08	4.38909e-07	7.3023e-08	0.0580214	0.000241878	5.36374e-06	0.0258893	0.00285333	0.00343092	0.0195067	0.00192957	1.20522e-10	7.32554e-08	6.6066e-05	4.05894e-06	5.9275e-06	0.993781	0.00769968	0.01871
Aq_90340	0.896711	0.983266	0.0252629	0.605449	0.0915383	0.0242309	0.00914133	0.236154	1.52156e-08	0.475866	0.64413	0.00136939	0.000596221	0.000543395	0.000417437	0.000643748	0.00197427	0.00736099	0.915433	0.00930068	0.00171408	0.00332909	0.0526185	0.014779	0.000477447	7.34552e-05	0.0816134	0.531884	2.2721e-05	0.001729	0.0020196	7.30907e-06	3.44761e-12	0.875262	0.00296341	0.253835	0.00128588	0.0949122	0.00935307	0.0924482	0.010312	4.44243e-09	1.75953e-05	1.21855e-05	0.00540032	0.0197597	0.0699789	0.0129416	0.00307659
Ct_23930	2.18131e-07	5.26892e-12	3.93298e-16	3.02681e-09	2.44968e-11	0.190288	4.21145e-09	1.39401e-07	1.63309e-09	0.0145033	7.12107e-05	8.98229e-11	9.75303e-06	2.24636e-09	1.62797e-15	5.2593e-07	3.50771e-17	1.13387e-18	3.35263e-10	2.50907e-12	2.83502e-11	2.19966e-07	1.36434e-13	7.6566e-10	1.47226e-07	3.47816e-12	1.42566e-13	6.11207e-05	2.20913e-13	2.11567e-11	8.32792e-19	2.72544e-11	1.14563e-09	0.0354191	8.30228e-14	2.53932e-10	4.95177e-08	4.87664e-10	2.46571e-08	5.44649e-05	4.98436e-07	3.55715e-05	1.05593e-12	5.61043e-07	1.79912e-10	5.46106e-10	1.70509e-14	9.61873e-18	3.88802e-20
Ac_Psq6	0.000292522	0.85783	0.0151148	0.00597519	0.262577	0.00228782	2.69036e-08	0.00517858	1.09852e-05	0.0386333	2.73025e-05	1.61549e-09	0.000657334	9.44489e-09	4.00379e-07	5.40206e-06	7.03059e-08	2.09646e-10	1.25324e-09	1.55165e-05	4.95174e-06	0.0116762	3.56688e-05	1.9438e-07	2.95679e-09	5.04619e-12	1.58799e-11	2.82201e-05	9.10761e-07	2.78352e-08	5.66437e-15	4.34578e-05	8.99377e-06	0.00957743	4.78221e-09	4.79638e-05	0.00755213	2.25244e-05	0.000649735	0.0244884	1.8778e-05	7.70947e-10	0.000742372	7.10196e-08	2.44442e-08	6.89816e-10	4.68765e-06	9.35147e-09	1.1941e-07
Ac_Psq11	0.00160538	0.97135	0.0210992	0.00137332	0.99182	0.0048328	0.000140883	0.000595962	0.266583	3.57175e-05	0.258273	1.46641e-05	4.88664e-05	3.11168e-05	1.67783e-09	4.15033e-05	0.000730376	3.17621e-05	1.78434e-07	0.0109788	0.026839	0.0835373	8.11267e-07	3.14044e-07	0.12713	5.80027e-05	1.9453e-12	1.91478e-10	2.88186e-05	2.76966e-09	8.72788e-09	0.0488022	0.000248752	0.0131119	0.00438802	0.00285069	0.56499	0.0164227	0.00600639	0.188446	1.67701e-08	3.57897e-10	0.10521	0.0324394	0.000292495	5.18722e-05	4.4099e-06	9.47252e-06	4.5932e-05
Ac_Psq14	7.70282e-05	0.00198698	0.000115145	4.82134e-06	3.66642e-05	0.920536	1.12488e-07	0.000641174	1.3358e-06	0.000783295	0.00159603	1.48214e-11	4.28247e-05	1.55352e-05	1.28554e-12	4.49524e-13	9.54077e-14	5.01718e-13	2.14887e-06	1.23951e-12	3.1518e-18	3.41758e-06	7.88925e-07	2.12908e-10	6.49807e-09	1.55271e-12	9.60199e-16	0.00413819	5.69881e-12	7.81192e-12	2.03547e-11	2.8182e-11	8.26625e-09	0.00215891	2.62422e-17	2.19989e-13	9.75959e-07	1.97026e-09	2.4736e-07	9.67357e-05	2.85336e-14	1.45576e-06	1.13819e-09	7.36514e-10	7.14559e-12	7.46134e-13	2.30647e-05	7.05238e-15	5.45137e-12
Ac_Psq1	0.000208005	0.000541634	6.65214e-09	0.00166042	1.89264e-09	3.91057e-06	1.22326e-06	0.0252807	4.82688e-10	0.000883746	0.00840681	2.67128e-07	0.000941045	7.60258e-06	1.65633e-13	2.3417e-09	2.78397e-11	4.80511e-17	6.26449e-07	6.06208e-18	7.86718e-10	2.73623e-09	0.000228808	1.88799e-10	6.5349e-13	8.61197e-13	2.48732e-14	8.22515e-06	6.05311e-11	1.29792e-06	2.27004e-13	1.76824e-08	4.73196e-08	0.0207227	1.35365e-12	1.10773e-09	0.000306797	5.65343e-07	5.24417e-06	0.00559438	1.59813e-11	9.36921e-12	2.38713e-09	2.05182e-08	5.1618e-14	5.86022e-14	1.03721e-15	1.94364e-16	6.94499e-24
Ac_Psq4	0.000422966	0.00721349	1.92953e-09	0.000442386	2.86983e-10	0.00458672	1.45141e-05	0.0100269	2.2435e-10	5.45145e-10	0.00215612	3.03008e-12	0.00900406	1.5441e-06	1.5408e-13	7.60829e-10	4.29476e-12	3.53664e-17	1.13418e-06	2.89322e-19	1.31271e-12	1.7499e-07	0.000534557	4.60532e-15	7.59921e-16	1.47118e-11	1.27791e-14	1.75042e-06	4.15839e-11	9.9367e-13	3.70053e-13	1.78991e-09	6.58345e-10	0.0181679	7.24085e-16	1.39556e-14	1.4269e-06	8.76262e-08	6.65922e-08	0.0494034	8.78133e-12	1.43264e-12	2.86609e-11	1.94043e-11	2.19546e-14	1.11707e-15	5.61455e-14	1.41731e-19	1.19432e-21
Ac_Psq12	0.30113	0.02625	0.00940696	0.000771702	0.0243882	0.644979	0.335309	0.0143355	4.10495e-05	4.98348e-06	0.0969264	6.87491e-11	6.14615e-07	0.00191339	7.04391e-07	2.07229e-07	9.85371e-12	1.09971e-09	1.83227e-07	1.05894e-09	2.56339e-07	1.7179e-08	3.24002e-05	2.11543e-09	1.58014e-07	1.13575e-09	1.74993e-08	2.87316e-06	7.78468e-06	1.68485e-09	1.43752e-12	3.29419e-10	0.00112633	0.0352952	0.0121314	0.000130889	0.00760163	4.68542e-05	2.46413e-05	0.00213497	0.00155612	1.55732e-05	0.000278786	0.00128907	0.00267403	0.00460624	0.00135296	0.0041049	0.000794913
Ac_Psq8	0.755042	0.0131069	0.0174634	2.27937e-05	0.000217063	0.0891726	0.0035227	0.00193644	0.00138912	9.1745e-05	0.000361593	4.71829e-12	2.198e-06	0.0005384	1.54816e-09	0.00414954	1.72386e-09	2.04562e-12	1.32839e-09	1.00147e-13	1.58087e-07	3.30052e-09	0.000533525	1.16034e-06	2.41645e-10	1.95781e-11	4.81382e-12	0.00696262	3.85379e-16	9.21738e-19	2.64829e-12	1.2436e-14	5.19121e-07	0.000865831	1.61908e-06	0.00035847	5.02469e-06	4.08265e-07	2.38517e-06	0.000225578	6.29048e-05	0.00571266	4.00404e-14	0.000167838	1.99078e-13	5.07055e-14	9.84305e-08	3.55724e-07	1.78776e-09
Ac_Psq13	0.182397	0.0317104	7.71962e-05	0.630805	0.00883355	0.00134903	0.0140043	0.00824039	0.00185409	0.00172094	0.678026	0.000141057	9.1627e-05	6.38767e-05	0.0103392	0.0348986	0.000574308	0.0061623	0.00197631	1.22218e-07	0.0328967	1.94072e-06	1.99503e-06	7.81893e-05	0.000546233	1.99243e-06	0.000550016	0.00304234	0.341457	3.9473e-06	4.05601e-06	0.000129894	0.0482688	0.00511248	0.246728	0.0100095	0.00227662	0.0186637	0.0170713	0.528719	0.00927097	0.00147712	5.54e-07	0.58355	1.23993e-05	0.000121245	5.93035e-05	1.47774e-07	2.35366e-07
Ac_Psq15	0.0180905	0.0253074	0.00414802	0.580346	0.0462535	0.106231	0.00884945	0.262924	0.0937436	5.64973e-06	0.250337	0.039715	0.000346478	0.0145303	1.45874e-07	1.73916e-09	0.000354001	0.000647896	0.000763976	0.000209151	5.91069e-06	6.50138e-06	1.05117e-05	1.88165e-07	3.65082e-06	5.58434e-07	0.00179285	0.0102385	1.02908e-07	5.90912e-11	2.0211e-05	1.56166e-08	0.0428606	0.0181761	0.0372312	0.00137852	0.0968152	0.000792571	0.00201163	0.00732287	0.0690911	0.00671476	0.000490762	8.30275e-06	0.000185471	0.000586642	0.00156372	0.0368253	0.0330368
Ac_Psq7	2.26385e-05	3.92634e-06	1.82533e-09	3.09019e-07	1.79031e-10	0.00391775	4.59533e-08	9.14011e-09	2.68663e-07	0.000449918	4.94313e-07	1.56249e-08	0.000137553	1.46572e-07	2.30615e-07	3.44261e-13	1.42404e-09	2.09497e-16	3.48553e-13	1.33521e-11	1.36697e-12	1.2968e-15	9.56e-12	3.1084e-14	4.72061e-09	7.43963e-19	5.66125e-23	4.46968e-12	4.15361e-10	2.96537e-21	5.69112e-14	4.84932e-19	1.70051e-06	0.000146349	1.2816e-20	2.39294e-16	7.5961e-06	3.33585e-10	6.98331e-08	6.16989e-06	1.99385e-08	2.83599e-07	1.39756e-09	3.92142e-08	1.85426e-21	6.79816e-21	1.04589e-19	8.22882e-21	6.51287e-27
Bg_50431	0.00398933	0.971696	0.000843705	0.338083	0.00135276	0.554034	0.141292	0.00106168	2.23401e-10	0.0486429	0.0860081	1.44975e-07	0.00103665	0.001626	1.49032e-06	1.48802e-08	3.00873e-06	0.000336151	0.190034	3.65815e-06	1.93037e-07	1.12207e-06	0.235213	4.26705e-06	0.000337187	7.75199e-09	0.00251702	0.674088	1.34408e-08	4.60549e-07	8.94672e-10	0.11597	0.000106077	0.000340165	1.00415e-05	0.0251072	0.00138458	2.59624e-05	0.000578669	0.524688	0.000352051	0.00532997	1.83878e-07	0.000892986	1.75293e-07	1.12689e-07	0.00157876	1.39262e-09	4.99636e-05
Bg_61923	0.1066	0.0252014	0.35382	0.00296504	0.0614095	0.411501	0.835439	0.256738	0.00129252	0.906864	0.630352	0.000157477	9.67826e-06	0.089607	9.99925e-07	2.06809e-06	2.90721e-06	1.65194e-05	0.00562919	0.000346755	0.135202	0.154137	0.0291656	0.000805036	7.84695e-08	1.60905e-10	8.92168e-06	0.261198	4.83463e-08	2.58389e-07	3.7158e-06	0.000815921	1.64004e-09	0.16769	4.15992e-05	6.43581e-05	5.78467e-05	0.0314914	0.274466	0.453459	3.18803e-05	5.50969e-06	0.000233399	1.41931e-07	8.10763e-08	8.10503e-08	0.0856306	0.000156798	0.00303807
Bg_68900	0.0337405	0.393142	0.406553	0.0511155	0.465199	0.664274	0.304999	0.599356	1.04909e-07	0.390663	0.321641	0.000132484	0.000417002	0.000198498	0.000107162	6.42378e-05	0.00770215	0.0168473	0.0194688	0.00612271	0.000255546	0.00192198	0.421899	0.0208038	0.000341928	0.00572899	9.46713e-06	0.0407788	7.73093e-11	0.000256003	9.41596e-08	1.3028e-08	3.18474e-08	9.69542e-05	0.00361825	6.30655e-06	0.00804838	0.0326424	0.0100467	0.739634	0.000215889	0.32182	0.000831449	0.000522115	1.08617e-05	0.000121514	2.41491e-06	0.000445998	9.13319e-07
Bg_60490	2.35055e-08	0.00345441	0.567993	0.0638717	1.91543e-07	0.38674	8.41066e-05	0.166154	1.84563e-08	0.000184651	0.122752	1.44061e-07	1.45779e-06	4.97443e-08	4.93651e-05	0.00607531	8.33536e-08	3.31579e-08	0.000210724	2.22149e-05	0.00215525	4.80097e-06	0.92858	2.1667e-05	3.58174e-09	3.09812e-10	2.32834e-07	0.100588	6.50763e-09	7.83354e-11	1.56938e-07	1.16254e-06	2.00006e-09	0.00125676	3.77589e-07	0.00525154	2.14512e-05	0.000173607	0.00150378	0.0742688	7.42121e-07	0.000251107	6.92816e-06	6.53639e-05	1.78181e-09	4.74381e-08	0.0633466	0.000355088	0.00114093
Ac_Psq9	3.39882e-05	3.18411e-05	6.44992e-09	0.012691	4.59818e-08	0.187926	0.000578535	1.3359e-06	0.000210069	0.0833727	0.000372543	4.15437e-12	2.92477e-07	0.000154789	9.45009e-09	1.44654e-08	8.90556e-16	1.96172e-09	2.81153e-06	1.60664e-12	7.78415e-12	4.12663e-12	3.10115e-07	6.08026e-13	7.31729e-07	8.15152e-20	1.51591e-08	0.000663671	2.05854e-13	1.54042e-12	2.15792e-23	1.8553e-14	5.43657e-09	0.00313115	1.21305e-11	2.27726e-06	9.08965e-09	1.07735e-12	7.04033e-14	0.00811298	1.14095e-06	6.01618e-06	4.55006e-08	4.4243e-09	4.72231e-20	6.56117e-20	2.12111e-09	3.54567e-16	1.12616e-17
Bg_72144	0.207676	0.0380627	0.424296	0.000890189	0.00249158	0.865026	0.00553375	0.348403	1.75761e-05	0.000373644	0.720989	2.36321e-07	0.000398681	1.70253e-06	0.000194475	7.05053e-07	7.41815e-07	3.86026e-07	7.41586e-05	1.25223e-05	5.17765e-06	5.20391e-06	0.0157002	9.60407e-06	2.57364e-08	2.99365e-06	2.23857e-06	0.0038294	8.95808e-09	1.85942e-08	9.2037e-07	0.00432641	5.3457e-06	0.0198469	0.000248279	9.56938e-05	8.91161e-05	0.145332	0.000607274	0.193484	1.08909e-07	6.03906e-07	0.000186652	1.87422e-05	4.35068e-07	9.28439e-11	3.05164e-06	4.95943e-07	3.16426e-07
Bg_59904	0.452722	0.0262884	0.73764	0.00673926	0.00225009	0.9203	0.0782933	0.553665	7.74814e-09	0.00661645	0.435723	0.000145704	1.55279e-07	1.83073e-08	5.53951e-05	0.000112884	3.12609e-09	6.06905e-07	2.10635e-05	1.72618e-05	2.66825e-07	5.47419e-06	0.0674325	0.000150116	5.49298e-07	4.67928e-07	0.000142182	0.00220719	1.48107e-10	1.33869e-07	9.87951e-08	0.000507771	1.07232e-05	0.00434297	5.43751e-05	0.00784832	0.00174313	0.00103145	0.000718303	0.632961	6.87659e-10	1.49155e-11	5.14994e-05	1.29713e-07	7.08777e-08	1.28589e-08	1.58794e-06	1.5506e-06	9.30267e-08
Bg_71174	0.00938734	0.418159	0.435204	0.0723169	0.0294506	0.722978	0.154245	0.319396	5.1159e-08	0.703184	0.164634	5.08412e-09	0.00182001	2.95885e-05	0.146162	0.00230055	0.0482546	0.119871	0.040196	0.000135076	0.00297485	0.00388354	0.00198866	0.0117621	8.50493e-08	0.000154496	7.30792e-05	0.76882	5.29728e-07	9.04068e-05	4.48899e-08	6.77333e-08	1.67112e-08	0.765131	0.0236147	1.79463e-06	0.000275585	0.000984698	0.00169646	0.387779	0.00686044	0.153108	0.0388107	0.000231075	0.000718486	0.00193792	0.206214	0.237984	0.0977739
Bg_55072	0.14843	0.00060451	0.143483	0.000224269	0.000424582	0.746261	0.0875805	0.830709	9.43839e-08	0.303731	0.000891764	1.62612e-05	0.000363668	0.000137513	4.09539e-05	0.000296136	2.43229e-12	9.68994e-16	1.54802e-05	3.09182e-05	4.87842e-06	0.00935926	0.0288922	0.000104553	3.36705e-05	1.27835e-08	3.79659e-10	0.0118344	5.30338e-14	4.24674e-09	3.38482e-08	3.80472e-08	3.42162e-06	0.031327	0.000490856	0.00272687	0.00116765	0.00731613	0.0852968	0.157014	4.03739e-06	5.00246e-06	0.000156114	5.73747e-07	5.51098e-11	1.25721e-10	0.00570031	1.1252e-07	2.7267e-06
Bg_63553	0.120321	0.00404379	0.120385	1.33498e-06	6.0854e-05	0.00692308	0.0343075	0.361133	3.09877e-06	0.0211802	0.0023492	0.00176687	8.72748e-09	2.16866e-07	1.9787e-10	2.60783e-10	1.67481e-08	8.97791e-10	3.68436e-06	1.03973e-13	3.50608e-07	0.000782193	5.00517e-05	2.77827e-07	5.94724e-08	2.50139e-11	6.64713e-07	0.218548	0.000573931	6.68661e-14	1.73013e-08	5.64314e-11	1.84928e-07	0.0181967	1.74765e-05	3.40992e-06	5.00494e-06	0.00998073	0.000428124	0.0849638	2.10572e-07	9.90861e-06	3.9692e-10	0.00316601	6.86797e-08	5.75718e-08	4.75589e-05	2.06102e-05	6.95364e-05
Bg_62687	0.000308269	0.0835559	0.125109	0.000433741	0.000702437	0.630701	0.112985	0.72449	9.82264e-11	0.440718	0.210156	9.99491e-06	1.01514e-07	1.14088e-05	5.9569e-09	2.95005e-07	6.78464e-07	7.53365e-11	0.0010169	2.39222e-07	2.57408e-06	0.000639017	0.00239556	2.22024e-08	4.94916e-11	1.93231e-11	4.20152e-08	0.0125975	0.000113169	2.83636e-11	8.15408e-10	1.27272e-06	1.87044e-05	0.161521	1.20725e-05	1.58951e-07	1.29437e-05	0.0268088	0.000802334	0.00418856	0.000386393	1.23039e-05	8.43262e-07	0.00486709	2.08107e-10	7.64629e-11	0.0400603	7.48881e-05	0.0016476
Bg_63554	2.83277e-05	0.128027	0.00905791	3.60907e-09	0.000236471	0.300284	0.21258	0.267245	3.78931e-07	0.222668	0.0687381	0.000548759	6.61825e-06	3.75455e-06	2.25365e-08	4.91096e-07	2.5059e-08	9.05765e-08	0.0214856	3.96627e-10	4.00725e-08	0.000968356	0.388635	3.28478e-10	4.53092e-11	4.44068e-08	1.33652e-08	0.0531547	5.94651e-05	0.000237426	1.80666e-12	1.78492e-06	8.2456e-08	0.957071	9.39084e-06	2.00633e-05	0.00389343	0.0189417	0.00512475	0.107132	0.00027732	2.40327e-07	6.29017e-08	0.0208708	1.28248e-10	4.74427e-10	1.28636e-05	7.45182e-05	5.52196e-05
Bg_59898	0.0792557	0.000843147	0.194533	0.0116168	0.0037213	0.0578437	0.0812201	0.152448	1.17804e-07	0.0157736	0.000196152	2.33567e-07	1.84323e-05	1.50958e-07	8.27387e-08	6.33856e-07	1.86529e-09	5.51445e-09	0.00169428	8.1394e-08	3.25265e-09	9.67591e-09	0.00144459	4.09938e-08	1.42213e-05	1.5865e-07	1.47035e-05	0.174172	2.57616e-07	4.11177e-06	5.22128e-08	1.4261e-10	2.06199e-11	0.00193923	8.04649e-06	3.34725e-06	0.000697107	0.00530408	0.0265312	0.559722	2.87633e-05	1.39038e-05	1.15397e-05	0.0145919	3.05e-08	2.17107e-08	0.00188725	2.10567e-06	1.37267e-07
Bg_68854	0.118668	0.0687805	0.251466	0.00246511	1.81876e-06	0.366735	0.00726762	0.0188306	6.91109e-07	0.130412	0.00663099	3.06488e-07	1.75159e-08	4.22744e-09	2.12203e-10	4.77748e-07	2.69617e-06	3.87158e-08	3.15219e-08	0.0129902	3.51755e-09	0.00326359	0.00464294	3.64613e-08	3.63251e-08	1.53767e-07	2.75181e-06	0.0250437	1.18225e-09	4.23257e-08	1.88431e-08	8.11983e-10	4.93426e-07	0.00301732	8.08654e-07	5.81396e-08	0.000708246	0.0014763	0.0770995	0.107518	0.000939267	7.02234e-05	5.70051e-05	0.00604123	1.48648e-07	2.6725e-08	0.0430939	0.000109381	5.16078e-05
Bg_75488	0.490637	0.960424	0.103855	0.0418208	0.00210398	0.533468	0.103805	0.243141	5.25465e-07	0.427319	0.609367	8.57278e-06	3.00028e-09	0.0430432	3.22458e-06	4.03343e-05	1.73655e-07	5.07193e-05	0.00030718	2.12903e-05	2.07955e-05	0.00223237	0.00370889	2.84538e-05	7.23399e-10	1.27463e-08	9.71662e-08	0.44924	2.85652e-09	7.428e-10	1.08825e-13	8.68395e-10	2.15849e-08	2.5442e-06	0.00175389	0.00011326	0.0259315	0.00872985	0.0568627	0.513829	0.0136307	1.43086e-05	7.51408e-05	0.000231224	2.23167e-08	5.15315e-08	1.92546e-05	1.55596e-05	3.6041e-07
Hv_48744	0.3946	0.188914	0.72675	0.721279	0.969305	0.144595	0.575756	0.0911104	0.000829472	0.483454	0.521102	0.00650326	2.01e-07	7.21204e-09	0.0343504	1.54415e-05	0.303426	0.160861	0.593398	0.00439853	0.00163848	0.115693	0.920986	0.0872636	1.34897e-05	0.02919	0.0362397	0.718647	0.00741076	0.410147	1.93758e-05	0.064908	4.38125e-07	0.0217707	0.000170636	9.22114e-05	0.000168632	0.00956983	0.114714	0.510556	0.0362429	7.1461e-09	0.000794325	0.167834	0.000545639	0.0011066	0.196838	0.000451092	0.000880933
Hv_38954	0.211596	0.433213	0.922164	0.476722	0.209716	0.342414	0.751606	0.187598	1.85905e-05	0.965455	0.568963	0.00539763	2.40312e-06	7.75566e-10	0.0163326	1.82106e-08	0.121237	0.0638825	0.822251	0.00400457	0.00014468	0.157918	0.183992	0.00849076	1.06348e-05	0.00781308	0.00027189	0.475545	0.0208968	0.00886638	2.22726e-05	0.00736112	2.86828e-09	0.0012927	6.18992e-05	7.95824e-07	6.79082e-05	8.10919e-05	0.150979	0.522308	0.00782231	3.48808e-11	5.47833e-05	0.0582531	0.000141258	7.75947e-05	0.125101	0.000887948	9.59881e-05
Hv_47975	0.291034	0.923688	0.295093	0.828718	0.449621	0.148555	0.891589	0.112938	1.2538e-08	0.312863	0.906374	0.000584442	2.7615e-08	2.73422e-11	0.0828824	2.10648e-05	0.714396	0.338474	0.632867	0.00084946	0.127062	0.0831891	0.0717922	0.000105137	2.67901e-06	0.0204247	0.000821614	0.438707	0.00263773	0.0270882	0.000773898	0.0163764	1.00109e-07	0.0430241	0.00296789	1.096e-06	0.00609491	0.00161378	0.142265	0.841771	0.0153532	9.00726e-05	0.00861073	0.17088	0.000111969	9.90921e-05	0.122823	0.00280384	0.00601146
Hv_44275	0.860802	0.283076	0.552544	0.00726614	0.693882	0.966352	0.698449	0.0635661	0.039853	0.103893	0.814127	0.000133247	0.0139583	0.000813334	0.0472359	0.00125158	0.016659	0.0110959	0.106528	0.00789526	0.00975205	0.484309	0.346574	0.00316001	0.0180154	0.0015245	0.0211439	0.797969	2.16108e-07	0.35569	0.0324824	0.0024242	1.34337e-06	0.00243034	7.66772e-05	4.85979e-05	0.0848944	0.0425614	0.406785	0.63688	0.184809	5.04844e-08	0.00143357	0.0022273	0.0110533	0.00675612	0.342874	0.251032	0.00836754
Hv_44232	0.0546508	0.417654	0.162341	0.534377	0.603584	0.698442	0.751658	0.536862	3.14975e-06	0.911456	0.157037	6.27135e-05	0.000165956	6.17716e-05	0.000971411	7.40428e-05	0.0811599	0.106011	0.582392	0.00931027	0.00161789	0.00764605	0.237708	5.909e-08	1.08652e-09	0.286387	0.0418017	0.0874917	5.41216e-06	0.0358242	9.61514e-09	6.99258e-05	5.20968e-05	0.0384681	0.000270024	0.011754	0.27874	0.0139875	0.00358718	0.156879	0.0337211	5.51706e-15	0.00164048	0.0515941	0.0158854	0.00944784	0.0728364	0.014754	0.0107729
Ac_Psq5	0.0034192	0.0316826	0.0203349	7.78435e-07	0.000968254	0.187991	2.01943e-05	0.000111602	2.67799e-06	0.000249408	0.416506	2.57607e-08	6.85095e-08	0.00985374	2.47623e-10	1.0429e-17	5.17815e-18	1.45511e-16	1.89034e-11	0.000256614	1.41564e-05	0.00541548	0.00200188	8.79317e-06	8.43944e-12	1.58416e-11	1.52112e-09	0.000945506	1.85282e-10	7.39624e-08	5.13462e-15	7.62389e-10	2.14068e-12	0.00924328	3.17696e-12	1.13681e-09	1.49575e-07	6.1986e-11	2.71231e-06	0.000604002	1.4064e-08	2.92939e-08	0.00010952	0.000739172	1.73697e-07	6.23433e-07	0.000617831	1.8063e-06	6.25537e-08
Cg_20332	0.00251477	0.0445751	0.00451203	0.000229958	0.00997723	0.00347806	0.0702248	0.217242	0.000160171	0.0793358	0.417481	2.29249e-05	0.00100007	0.000180393	1.2077e-05	0.0172401	1.57273e-05	2.32211e-07	7.52694e-06	0.000410096	0.000695434	0.00393326	0.0179296	0.00011053	0.00334863	0.102037	0.000131143	0.164259	3.34982e-05	0.003924	2.59361e-05	0.000643994	0.00361602	0.0812098	0.00748487	0.0052892	0.00671063	0.0726996	0.0161009	0.594789	0.00867124	0.000120321	0.0435718	0.0101379	0.000873749	0.000400883	0.00436473	0.023959	0.0431303
Cg_43612	0.0136306	0.060322	0.000510834	0.00012995	5.0769e-09	0.000208746	0.122253	0.000267674	5.19929e-06	1.01788e-05	0.000872674	3.08755e-11	7.20095e-11	5.18877e-09	3.65676e-07	2.08102e-05	4.17873e-10	7.08789e-14	1.45372e-09	1.9794e-07	6.43923e-06	4.66213e-09	0.000305124	3.39362e-10	6.33318e-06	8.81963e-06	3.37632e-09	0.00204412	2.74345e-06	4.42302e-06	6.50813e-12	1.13651e-10	5.29344e-06	0.000153358	8.055e-10	6.45627e-11	4.00557e-09	3.89044e-11	9.492e-08	0.1277	3.98498e-08	1.17046e-07	9.31642e-07	1.64504e-09	1.75285e-13	3.83361e-12	1.73909e-05	2.34758e-12	6.16847e-13
Cg_30926	0.111956	0.0132586	0.55841	0.0106107	0.0345692	2.80641e-10	0.704924	0.00155408	0.00199782	0.125083	0.0305997	0.000153667	6.13783e-06	0.0197001	0.000277741	0.000949011	9.43238e-08	7.77893e-08	7.48504e-05	1.39851e-07	0.000238113	6.49661e-08	0.000618208	2.0625e-05	0.000284116	5.35078e-05	0.000125985	0.0185331	6.86688e-07	1.13026e-05	5.44043e-14	4.84813e-08	3.97508e-07	0.103251	2.58562e-13	0.0111888	5.40639e-05	1.30821e-06	0.00072951	0.0845913	9.26046e-05	3.20465e-09	1.25499e-09	0.000557562	1.55969e-11	2.48982e-11	1.31352e-05	6.57681e-06	1.7963e-09
Cg_18637	0.00046401	0.000455789	0.150753	5.58672e-05	1.71951e-05	0.522518	0.00518636	0.000923776	2.96854e-05	0.000212013	0.9952	1.32951e-13	7.17677e-07	5.3417e-06	0.000360046	1.29317e-13	7.59643e-08	3.24689e-11	3.46909e-06	0.00187393	1.76046e-07	0.000119705	0.000567385	8.2359e-07	1.34183e-12	3.34475e-06	1.26553e-08	0.130692	4.28082e-05	2.1986e-08	1.21752e-14	6.94362e-11	7.71912e-12	0.000991888	6.33589e-08	1.30532e-08	5.77856e-06	3.62753e-08	6.11643e-07	0.343401	2.83704e-05	4.50406e-11	3.16763e-11	1.38062e-06	4.20004e-10	1.59304e-10	2.90274e-05	3.71394e-12	5.35361e-12
Cg_39336	0.00965753	1.85859e-05	0.0259294	1.04224e-05	5.10512e-08	0.0595385	0.0274277	0.00395466	5.28009e-06	0.02023	0.0131705	2.62028e-05	7.58664e-08	1.10812e-08	1.21674e-06	2.51092e-05	2.36253e-08	4.49267e-11	1.04606e-07	6.24134e-05	1.12419e-06	4.43478e-07	0.409141	0.00269063	2.61152e-10	0.000330163	2.14729e-10	0.632755	1.12348e-05	4.84004e-07	6.59114e-13	1.47554e-11	5.1343e-12	0.128361	6.13088e-13	0.000102842	1.87689e-06	6.04038e-08	2.64375e-06	0.575558	2.41572e-05	1.80174e-10	0.000160314	1.50823e-05	1.26167e-08	1.5714e-09	3.88896e-06	2.2769e-07	7.20119e-10
La_50784	0.154107	0.691699	0.0105048	3.93158e-06	0.000244382	0.945118	0.00196014	0.0104002	1.2677e-06	0.0590889	0.00503113	0.00300776	1.95926e-07	5.45449e-06	0.000138964	4.41596e-06	2.53495e-07	5.4727e-13	2.67999e-05	0.00358773	1.11615e-08	0.141728	0.0936432	4.76991e-08	5.76025e-09	2.8215e-08	6.08318e-12	0.00977907	7.96121e-05	0.00126461	2.02875e-08	7.6229e-05	0.000187898	0.113109	5.55853e-06	0.000763884	0.000531839	2.17444e-05	0.000478588	0.0995518	0.000609246	9.29119e-05	5.87831e-13	2.44931e-05	6.52546e-09	1.48898e-08	0.00149504	0.000143224	0.00104717
La_70592	0.0123667	0.0698035	0.899005	0.0260001	7.8848e-08	0.771796	0.166127	0.0268118	2.18252e-07	0.00645384	0.264152	0.249796	5.13183e-07	6.2696e-08	1.80809e-06	0.00016475	2.57546e-05	2.98119e-08	1.33141e-07	1.85329e-05	0.000599498	0.459964	0.0187101	8.85473e-06	2.35122e-05	1.20553e-07	2.48528e-05	0.609489	0.00215196	0.0321163	7.98849e-08	3.66115e-06	7.67881e-05	0.179232	1.31926e-06	1.60193e-06	0.0102582	0.00107247	0.000249723	0.224328	0.000525081	8.54552e-07	1.32678e-06	9.44815e-06	3.33312e-07	2.05743e-07	0.000186785	0.00424854	0.00124792
Bf_11054	0.0247862	0.000485973	6.93727e-05	0.000681062	3.37929e-07	0.315378	0.000227705	0.00172185	7.20688e-10	1.96457e-06	0.0214943	1.44561e-09	2.47424e-10	2.45424e-10	1.16636e-11	4.26328e-16	7.39751e-12	8.90826e-17	1.13191e-07	0.000180456	2.86054e-09	3.3136e-09	2.32614e-07	1.70465e-15	4.4473e-09	3.34876e-15	1.02996e-13	8.83013e-08	2.84397e-07	1.4967e-16	3.45971e-19	1.25807e-14	6.22546e-10	7.47748e-08	2.8122e-14	4.01855e-13	9.8582e-07	1.10247e-10	3.71982e-06	0.00326588	4.54254e-06	4.94631e-05	3.21471e-13	3.62971e-07	3.11209e-17	4.30795e-18	5.34071e-09	2.47315e-18	1.15326e-16
Bf_85946	0.00246935	0.175473	0.000198742	4.02392e-10	2.982e-08	0.523512	0.25361	0.000247729	0.0125476	1.78773e-05	0.572492	1.3897e-06	1.03589e-05	7.52148e-05	0.000102183	2.64389e-05	6.03524e-08	1.32824e-07	3.57906e-07	3.88581e-11	0.00480928	0.0279917	0.00013415	0.000103198	0.00197128	1.24916e-09	9.69316e-08	2.83459e-05	1.14929e-11	3.04709e-06	6.96153e-12	0.00103569	4.96368e-12	1.65758e-05	0.000175366	3.96834e-05	0.00309316	0.000107022	0.000252656	0.00213115	0.000870131	0.000723567	4.27679e-05	0.0104487	3.91757e-06	1.48089e-06	0.00324396	9.01248e-07	3.35016e-07
Bf_86625	0.0104864	6.22922e-06	4.18953e-07	2.20365e-06	1.01259e-08	0.902351	6.27932e-09	6.74209e-06	2.52701e-08	0.16426	0.000336244	6.28458e-10	1.15482e-05	8.0848e-09	4.32914e-11	6.731e-07	1.32533e-11	5.45632e-12	8.68565e-09	2.05452e-05	5.20271e-12	1.68424e-10	1.13937e-05	3.40777e-13	6.85176e-10	1.68811e-17	1.94504e-15	0.0144421	2.22134e-06	1.23228e-13	6.59703e-15	6.12177e-12	2.93529e-07	0.5549	9.35846e-17	7.80109e-06	4.10017e-14	5.53208e-16	9.07595e-10	0.0142596	5.97622e-05	8.13293e-05	4.39315e-14	1.24026e-08	1.28225e-16	4.11618e-17	1.64293e-09	1.28612e-11	1.99575e-12
Cg_25512	0.737327	0.379233	0.03178	0.00365802	0.0669623	0.232039	0.28064	0.485512	0.371556	0.3884	0.86805	0.106916	0.00221614	0.0186667	0.547094	0.0106376	0.00213317	0.000376599	0.00514786	0.000996261	0.00756957	0.00941142	0.109599	0.267322	0.582727	0.00802718	0.00233661	0.000145844	0.0943273	0.00585177	0.00984862	0.156697	0.659305	0.189825	0.000202727	0.107751	0.457942	0.00290869	0.119468	0.429566	0.0517435	0.263224	0.165236	0.0627818	2.24802e-05	0.000274849	0.00243446	0.0689867	0.00770574
Bf_24951	0.0253185	0.643204	0.809512	0.0612672	0.065377	0.0552567	0.0296314	0.175736	0.0999949	0.924049	0.611774	5.54862e-05	0.0217912	0.000630044	0.083926	0.204723	0.000219019	0.00046126	0.000302743	0.00507077	0.000891973	0.000483702	0.163589	0.0517309	0.00209002	1.1897e-07	0.00309894	0.000704986	0.00362557	2.44096e-05	0.164689	0.0134027	0.000569727	0.0860461	0.0475733	0.201704	0.179291	0.0859351	0.00598878	0.241278	1.97407e-05	0.0459159	0.000422486	0.0678272	0.666471	0.442525	0.0046053	0.0474269	0.0448521
Dm_CG15812	0.00283121	1.93504e-08	4.78024e-08	0.0284634	8.99368e-07	0.0159613	3.84456e-07	0.00338648	0.0523737	0.0416469	0.0690512	0.000242183	0.0378673	0.311003	0.000241672	4.57623e-05	3.52709e-06	1.81708e-05	0.0104437	2.61953e-10	0.000186511	2.05068e-09	0.00461733	1.71424e-05	0.00332095	6.91033e-06	1.47233e-11	0.0264662	0.218394	2.00088e-06	2.25679e-05	0.00156838	0.00863292	0.948017	1.30252e-10	1.47402e-11	0.00682867	0.0115239	0.0166042	4.62848e-06	2.1272e-05	0.0072123	6.66395e-08	1.76151e-06	2.91781e-08	3.30062e-07	0.00115416	3.31683e-09	3.7177e-07
Dm_rib	0.000606695	0.00133074	0.00491717	0.00430608	0.0154933	0.739386	0.0576315	0.0944791	0.842004	0.153305	0.140868	0.00010967	0.791579	0.0316987	0.16268	0.981818	0.0506892	0.0908266	0.0267329	0.00290186	0.416255	0.141973	0.0295973	0.000119278	0.215244	1.7458e-05	0.00078505	0.000574957	0.000364484	0.00391283	5.52344e-08	0.0395659	0.00203878	0.112071	5.26309e-09	0.00692339	0.000188832	5.10203e-09	1.99498e-07	0.0193993	5.44724e-08	0.0506552	0.000137612	0.00746897	0.00052894	0.000101687	1.40572e-11	3.88653e-09	4.92431e-07
Dm_pipsqueak	0.00158846	0.0208917	1.46579e-05	0.137973	0.000260653	0.686463	0.000357012	7.38017e-06	0.0689429	3.01656e-08	3.91784e-06	1.02913e-05	0.356048	0.980278	0.00102589	0.004599	0.00746784	0.00039148	0.00173582	0.143513	9.72008e-08	1.92896e-10	0.0306057	6.21425e-05	0.0722022	2.54158e-10	1.72432e-06	9.71318e-07	0.00594456	2.55793e-08	4.03933e-05	1.04515e-08	2.03498e-06	0.0186768	1.67073e-05	1.88421e-05	6.73291e-09	4.37421e-09	1.889e-08	1.32059e-07	6.06329e-05	0.00151154	5.72976e-08	0.00488869	1.62694e-08	1.67207e-09	3.07143e-08	1.43029e-06	5.16995e-05
Dm_bab2	3.3176e-09	0.00115598	2.93675e-12	6.52367e-05	3.40793e-05	0.0826728	2.20687e-09	0.0373824	0.00623398	0.00293685	0.0158236	5.97308e-08	0.454318	0.0147048	0.0738082	8.02736e-05	3.65335e-07	4.47465e-06	2.38871e-05	0.0241432	0.0055402	2.78588e-06	4.34254e-08	1.26254e-07	0.136373	0.00238831	9.3389e-09	4.01531e-05	0.00523893	6.05672e-10	1.5893e-09	9.65224e-09	2.11529e-05	0.601976	8.69325e-11	5.17664e-05	9.69658e-08	1.39362e-09	0.000378025	4.66402e-07	0.000112087	0.0946084	2.70701e-05	6.79659e-07	1.33049e-08	1.24406e-09	1.14831e-06	7.1719e-05	8.45154e-08
Dm_Eip93F	0.062155	0.264224	1.60836e-09	0.00522941	0.000119235	0.00444427	0.0400637	0.00167219	0.51511	0.144918	0.00240113	0.00124557	0.033927	0.000367517	0.000337431	0.00211204	0.0263456	4.73269e-05	0.0166703	0.929025	0.000172628	0.0254246	0.00202703	0.0168121	0.0132176	2.95777e-05	2.91661e-10	0.00735091	0.000675923	0.00275741	0.00174672	7.74029e-08	0.0277869	0.305226	4.77092e-17	3.78148e-06	2.52216e-08	2.19858e-05	0.00194744	0.417495	4.9574e-05	0.00686522	1.99024e-10	0.000266342	2.52868e-05	6.19132e-06	2.76526e-08	6.46719e-10	2.70761e-07
Hs_LCORL	0.651808	0.0730751	0.0146043	0.0918465	0.519981	0.408788	0.0151495	0.734155	0.437336	0.638347	0.392763	0.00865089	0.00800196	0.209236	0.00888398	0.785072	0.146247	0.0884234	0.143985	0.070405	0.608189	0.0202361	0.342687	0.41235	0.038441	0.972535	0.754858	0.500885	0.569945	0.800937	0.0118439	0.495165	0.00225619	3.12198e-05	0.630746	0.694924	0.154925	0.308625	0.616461	0.324453	0.550851	0.272696	0.559036	0.425883	0.617039	0.877574	0.708675	0.37236	0.533282
Hs_LCOR	0.232082	0.23496	0.582329	0.0384442	0.842123	0.773893	0.621026	0.887902	0.958487	0.4623	0.262213	0.935827	0.304931	0.290926	0.444197	0.384703	0.571835	0.349921	0.0336972	0.84333	0.218051	0.793649	0.690671	0.7261	0.248168	0.0104481	0.667454	0.418037	0.260785	0.0817452	0.448459	0.332006	0.157616	0.537422	0.0148219	0.291299	0.446039	0.426817	0.650612	0.343075	0.0112108	0.422312	0.0271118	0.00955015	0.864232	0.762253	0.663608	0.199618	0.464227
Ct_80591	0.0997003	0.0349793	0.0104478	0.022305	0.0129581	0.330834	0.0305139	0.00335502	0.0300537	0.00893033	0.10705	0.000117918	0.186577	0.0106126	4.52705e-05	0.000248646	0.00660583	0.00204422	0.00249391	0.00230015	0.0160605	0.00687993	0.00766071	1.37115e-07	0.00236191	1.17581e-06	1.76324e-06	0.168817	0.00263347	1.58732e-05	1.95963e-07	0.00407964	9.86928e-07	0.0022204	0.00055271	0.00078613	0.00131603	0.000884229	0.000354259	0.279946	0.00828323	0.411147	0.00455275	7.40152e-05	0.000914828	0.0015316	0.0403234	6.24817e-05	0.0231039
Ob_01664	0.740783	0.851764	0.0722276	0.00577895	0.00178513	0.657672	0.0374262	0.165247	0.0386962	0.257821	0.135534	0.47667	0.151207	0.0565995	0.387883	0.0790971	0.444767	0.648262	0.942915	0.222612	0.030489	0.00377951	4.99993e-05	0.282031	0.191393	0.0298976	0.0530634	0.867648	0.00539681	0.301937	8.40717e-07	5.53951e-05	0.627094	0.0596945	0.0363133	0.476314	0.237803	0.218548	0.1831	0.864853	0.876764	0.98661	0.0228476	0.410203	0.18083	0.0284777	0.478033	0.272794	0.230449
Ac_Psq10	0.537292	0.577732	0.36798	0.99162	0.595502	0.560176	0.141254	0.547801	0.0694712	0.292916	0.312776	0.200125	0.670941	0.138401	0.0884759	0.677728	0.189973	0.33275	0.1647	0.83339	0.538656	0.636113	0.000185061	0.506619	0.99532	0.0988663	0.413565	0.110398	0.747832	0.432781	0.0756517	0.38556	0.109259	0.522321	0.175248	0.742506	0.0585061	0.153628	0.0814998	0.760751	0.533982	0.266632	0.00546231	0.874414	0.892696	0.386873	0.200254	0.0152261	0.0262013
La_75323	0.246573	0.743899	0.896238	0.60922	0.839088	0.668689	0.0456239	0.362281	0.877113	0.0774363	0.076649	0.0802348	0.682026	0.389096	0.533449	0.274848	0.440201	0.806591	0.993151	0.0544357	0.477046	0.855525	0.336663	0.441841	0.267636	0.301125	0.852276	0.430793	0.458989	0.201734	0.254599	0.42839	0.00618363	0.0549189	0.984311	0.884259	0.0450805	0.156278	0.71774	0.510895	0.910074	0.0364623	0.491036	0.562775	0.111416	0.100045	0.779483	0.486915	0.99709
Cg_46628	0.82393	0.00594395	0.72185	0.641353	0.957535	0.505477	0.522362	0.349774	0.549319	0.316395	0.542393	0.74707	0.0038938	0.0701134	0.613929	0.0438587	0.00139856	0.272983	0.0278985	0.374401	0.70514	0.964013	0.408847	0.0788702	0.30787	0.0239495	9.34507e-05	0.252242	0.183464	0.997639	0.101886	0.365644	0.134265	0.00451075	0.00452365	0.521121	0.889013	0.0795952	0.0498799	0.757855	0.306104	0.112206	0.317612	0.820301	0.164131	0.212434	0.383745	0.41578	0.421998
Lg_59569	0.0136444	0.0412894	0.413018	0.582608	0.37744	0.184598	0.0228221	0.82236	0.0357606	0.905187	0.735008	0.514508	0.0304366	0.981446	0.0752356	0.531288	0.3576	0.0687618	0.029753	0.890394	0.721262	0.559313	0.358138	0.79761	0.397033	0.953114	0.830141	0.325111	0.418484	0.264941	0.731003	0.805924	0.283345	0.552397	0.421172	0.237472	0.260499	0.49469	0.178212	0.151327	0.831781	0.0559968	0.846859	0.479894	0.625781	0.643478	0.250351	0.516179	0.269014
Dm_CG3726	0.000763429	2.52154e-07	0.00912686	0.18816	0.00973373	0.00105965	0.00815671	1.4236e-05	0.0868888	0.0356873	0.036384	0.000368062	0.0164039	2.17534e-05	0.0116961	0.00662592	0.167284	0.000624489	2.54195e-05	0.0201416	0.00468741	0.0934487	0.0913894	0.218402	0.201344	2.41395e-07	6.86892e-05	0.0388215	0.0617457	0.0530503	2.40529e-05	0.00389542	0.00626633	0.45089	2.38744e-08	0.0606918	0.000524728	1.21145e-05	0.000588017	0.636424	2.05242e-07	0.000150462	9.19196e-08	0.0276534	8.10275e-07	4.17566e-06	6.64796e-08	8.92807e-07	2.22211e-10
[truncated: 76 more columns]

## Sheet: THAP
	Mb_30683	Ct_96729	Hv_41250	Ct_12949	Dm_CG13894	Ct_26418	Pb_2663012	La_78228	Ob_Thap5	Ob_hypo	Ob_Thap6	Ob_Thap1	Ob_Thap7	Ob_Thap11	Ob_Thap12	Ob_Thap4	Ob_Thap10	Ob_Thap13	Ob_Thap2	Cg_42797	Ob_77737	Ob_Thap	Cg_24703	Cg_46331	Cg_45266	Cg_48500	Nv_11017	Hv_98014	Nv_98753	Cg_45653	Cg_29321	La_58728	La_57951	La_64103	Ct_91129	Lg_67837	La_56101	Bf_66101	Ct_97860	Ct_08960	Ac_Thap7	Hv_43276	Hv_50940	Ob_81578	Lg_38630	Ct_15047	Hv_43658	Hv_46892	La_59689
Mb_30683
Ct_96729	0.877937
Hv_41250	0.00131457	0.664316
Ct_12949	0.525178	0.212426	0.0116959
Dm_CG13894	0.70091	0.511134	5.77987e-05	0.0749898
Ct_26418	0.0703108	0.853332	0.00311023	0.00203153	0.00142045
Pb_2663012	0.0927212	0.237839	0.417473	0.123094	7.09701e-05	0.515208
La_78228	0.0112115	0.185539	0.204228	0.671075	0.0208181	0.015748	0.870395
Ob_Thap5	0.0127243	0.807421	0.32884	0.0100202	1.08433e-06	0.0186987	0.82611	0.890225
Ob_hypo	0.00825347	0.654354	0.774305	0.769468	6.25501e-08	8.98645e-05	0.741785	0.379269	0.444702
Ob_Thap6	0.0496508	0.429484	0.916911	0.0180407	3.69273e-06	0.00451753	0.504435	0.311225	0.4047	0.898943
Ob_Thap1	0.000121053	0.926976	0.865905	0.0802441	2.87935e-05	0.0109386	0.71416	0.319425	0.567956	0.577573	0.252522
Ob_Thap7	0.183886	0.203912	0.922795	0.990529	5.79681e-05	0.0178426	0.745476	0.592435	0.416707	0.565583	0.431587	0.56011
Ob_Thap11	0.135079	0.32674	0.938521	0.957487	9.01913e-05	0.0091451	0.970416	0.571587	0.333708	0.495639	0.6088	0.429409	0.000249348
Ob_Thap12	0.0539061	0.440769	0.998766	0.38469	3.92565e-06	0.020904	0.643559	0.650995	0.474948	0.703749	0.444919	0.787112	0.826836	0.846303
Ob_Thap4	0.13192	0.360258	0.688507	0.0384697	1.14199e-06	0.00116253	0.919403	0.438545	0.915195	0.849083	0.913922	0.887437	0.792158	0.882872	0.849982
Ob_Thap10	0.11373	0.365212	0.631813	0.190255	4.0224e-06	0.00247205	0.97459	0.831269	0.299036	0.722205	0.180881	0.72638	0.577649	0.875167	0.700731	0.0542906
Ob_Thap13	0.0390757	0.0606578	0.369559	0.0868843	0.000167693	0.00323287	0.723212	0.719526	0.525724	0.528141	0.913956	0.579458	0.679025	0.653213	0.901374	0.448587	0.702384
Ob_Thap2	0.123965	0.381045	0.960065	0.0642294	5.9934e-05	0.00585714	0.971211	0.528556	0.519062	0.561746	0.965873	0.990244	0.264404	0.671696	0.865537	0.0795348	0.000227006	0.745475
Cg_42797	0.0405419	0.0257341	0.598273	0.122714	5.81794e-10	0.0108521	0.617178	0.314898	0.132131	0.345932	0.184703	0.0084846	0.363518	0.0934381	0.119243	0.233111	0.0737397	0.174389	0.187078
Ob_77737	0.00891103	0.0140303	0.132566	0.000847062	0.0135654	8.6273e-06	0.747606	0.856634	0.529455	0.706001	0.0818862	0.697164	0.316523	0.304867	0.273814	0.411107	0.622461	0.381032	0.429711	0.509694
Ob_Thap	3.49694e-05	0.210657	0.0696833	0.154648	0.589452	1.30751e-10	0.0760035	0.342066	0.00105112	0.000438198	0.00078802	0.313796	3.47181e-07	3.58437e-06	0.14459	0.055028	0.417331	0.000894953	0.149319	4.49171e-15	0.111627
Cg_24703	0.00692409	0.379492	0.134476	2.16125e-05	2.18935e-07	2.2583e-07	0.539834	0.70565	0.452076	0.496152	0.9672	0.710775	0.917039	0.761344	0.747092	0.408183	0.117032	0.857873	0.591567	1.27165e-07	0.807966	0.00079452
Cg_46331	0.235206	0.035184	0.391409	0.849294	0.22537	0.0200159	0.783515	0.064272	0.0240674	0.932942	1.88864e-05	0.132133	0.00188834	0.00139161	0.0117553	6.02398e-06	0.000114627	0.00790156	7.71809e-07	0.0006344	0.0703015	0.363794	2.6012e-07
Cg_45266	0.000111264	0.562039	0.0125526	0.636772	2.40432e-08	0.0227222	0.458402	0.0511791	0.449897	0.110848	0.105084	0.112924	0.472629	0.43208	0.718408	0.0348875	0.22631	0.160163	0.354641	2.08739e-10	0.754039	0.0554166	1.49606e-08	0.33535
Cg_48500	1.38598e-06	0.874586	0.0210068	0.0122287	2.3709e-06	0.00952239	0.0742441	0.0362304	0.451165	0.353027	0.573143	0.971323	0.573674	0.653909	0.524672	0.210678	0.779108	0.46225	0.805784	2.15918e-06	0.99576	0.297929	0.00385406	0.00849181	5.85332e-33
Nv_11017	0.282895	0.0735588	0.548022	0.261575	8.03672e-06	0.124538	0.402435	0.484497	0.151192	0.904574	0.78823	0.246852	0.526467	0.847975	0.407977	0.922241	0.993508	0.731979	0.975592	6.93726e-11	0.503556	0.162288	0.0338641	0.00850927	1.05929e-08	1.10714e-10
Hv_98014	3.68066e-05	0.571193	0.168761	0.144078	3.41455e-10	6.04133e-05	0.0711866	0.632272	0.983041	0.752142	0.419344	0.732466	0.494479	0.507509	0.968854	0.0333243	0.244517	0.500409	0.665654	7.19999e-07	0.711962	0.0191053	0.917268	0.255888	1.37361e-11	2.75414e-14	2.69552e-17
Nv_98753	5.67691e-05	0.0202908	0.165852	0.118035	0.000328981	0.109108	0.322125	0.591482	0.443774	0.515876	0.28014	0.672296	0.919736	0.735889	0.757372	0.0554773	0.0957173	0.324282	0.126162	1.52006e-10	0.0161813	0.019934	1.06824e-14	0.0029078	1.46854e-15	3.16332e-17	8.05435e-21	2.66094e-26
Cg_45653	0.913961	0.528585	0.582138	0.963144	0.0368046	0.00449111	0.0700906	0.276015	0.199456	0.0070173	0.0544854	0.163988	0.616842	0.876199	0.15041	0.147511	0.16054	0.479068	0.228652	0.0352533	0.419237	0.010309	2.00224e-05	0.0585574	7.54401e-08	0.0348178	0.0932495	0.0686584	0.000107975
Cg_29321	0.608639	0.0560481	0.66823	0.245532	0.0542853	0.283839	0.248603	0.46742	0.298635	0.994127	0.0111719	0.230085	0.054754	0.0598557	0.185142	0.00345073	0.000858288	0.289216	0.00138478	0.00528702	0.013793	0.0125336	0.0578001	0.0611204	7.6363e-06	0.0028622	0.00529708	0.0140947	0.0102621	0.11285
La_58728	0.834729	0.317143	0.720826	0.0654525	0.00255832	0.00102287	0.354367	0.0477975	0.0259586	0.421181	0.635747	0.947777	0.0376686	0.157331	0.301059	4.83752e-08	0.0117147	0.00673119	3.50359e-06	0.0242411	0.221764	0.160791	0.00184074	0.000415931	0.0917966	0.0855038	1.01326e-09	0.0826257	7.02749e-05	3.16034e-05	0.00270102
La_57951	0.100043	0.00232842	0.419647	0.11754	0.000269255	4.32488e-07	0.164434	0.0219455	0.405232	0.456594	0.140952	0.0839177	0.151009	0.114125	0.0126784	0.000246971	0.0170185	0.140515	0.00161409	5.50882e-08	0.918866	0.00580929	2.25318e-08	0.000382335	1.59997e-16	1.50537e-11	1.20129e-16	4.00227e-18	9.25956e-23	0.000116727	0.00240557	7.37815e-07
La_64103	0.000541712	0.0110723	0.120683	0.254076	0.00138544	0.0208844	0.721743	0.548819	0.0388181	0.703081	0.0980333	0.0328218	0.293352	0.0437865	0.0748624	0.00675681	0.00271983	0.0454727	0.00123983	3.20613e-08	0.526967	0.048359	0.000311854	1.25026e-05	1.90962e-11	1.17092e-10	2.58449e-21	9.72623e-15	2.91385e-18	2.64763e-05	2.27591e-05	1.34859e-10	8.80718e-22
Ct_91129	0.32496	0.504456	0.0414878	0.0286508	0.00586236	0.19514	0.22797	0.000219061	0.0029125	0.448374	0.0872052	0.000277991	0.00814114	0.00334215	2.48382e-05	0.000144733	1.57289e-06	0.331342	1.69509e-07	3.72832e-05	0.00151186	1.09444e-11	0.000310533	8.83375e-05	0.0101728	3.97053e-05	0.000303211	4.30533e-08	1.7504e-10	0.0509865	2.55822e-14	7.44138e-08	0.000623403	1.32424e-06
Lg_67837	0.229756	0.986969	0.0971675	7.59258e-05	0.00389252	7.77456e-05	0.88611	0.148128	0.775151	0.806283	0.0611443	0.384553	0.311926	0.243103	0.0467004	0.00213169	0.0011489	0.30798	0.00303377	0.0490157	0.236258	0.01842	0.202397	0.00494192	0.0193035	0.122627	0.0502337	0.00387284	0.000498674	0.000855916	3.93082e-05	1.11605e-05	0.000895625	7.23749e-06	1.31119e-07
La_56101	0.448062	0.755988	0.632302	0.0584053	0.00291627	0.0744708	0.738868	0.133634	0.530218	0.90985	0.758403	0.398349	0.497393	0.680045	0.582138	0.105569	0.11806	0.916122	0.11479	0.0252301	0.0379983	0.122303	0.0471066	5.56775e-07	0.127329	0.713121	0.0641154	0.0479929	0.00900457	0.000698953	9.04266e-05	0.000118441	0.0665782	3.09699e-05	3.20663e-09	0.000933342
Bf_66101	0.378217	0.0671649	2.52559e-06	0.194299	0.148826	0.51119	0.0744114	0.0200341	0.000172608	0.0284468	0.00173532	0.000512676	0.00126602	0.00208709	5.77793e-05	0.000951349	0.000894915	0.00269918	0.0119134	4.80955e-06	4.12711e-06	0.00110428	4.72465e-05	0.00196779	0.0018194	0.000352702	7.00444e-07	1.03648e-11	1.11349e-05	0.687167	0.0355686	1.18521e-08	0.000100816	1.46808e-05	0.0432835	8.84524e-07	0.0039859
Ct_97860	0.462922	0.799977	0.712101	0.000537759	0.142823	0.970604	0.0008207	0.59695	0.406508	0.000933338	0.231354	0.186353	0.367899	0.564626	0.948818	0.144933	0.202039	0.060028	0.756006	0.479076	0.0140846	0.232016	0.226069	0.21089	0.0356027	0.282024	0.0379534	0.111333	0.00389691	0.703281	0.321774	0.207221	0.00512481	0.0586977	0.00768609	0.000427339	0.0135675	0.531953
Ct_08960	0.407429	0.1156	0.669962	5.57285e-05	0.0987044	0.225009	0.00127272	0.985885	0.105397	0.740403	0.0371435	0.0415216	0.196076	0.0223549	0.172726	0.0167039	0.252535	0.0267395	0.167286	0.0217681	0.296773	0.0152774	0.48424	0.0289704	0.0129644	0.0961133	0.0739902	0.873607	0.596452	0.46334	0.240704	0.0540901	0.125201	0.138346	0.196411	0.149017	0.204422	0.966482	0.132929
Ac_Thap7	0.00709898	0.628469	2.42776e-07	0.844638	0.991198	0.305143	0.0870943	0.0892256	4.1762e-07	6.66593e-05	1.02328e-06	4.85279e-06	9.71601e-05	0.00010629	3.68282e-05	2.19654e-05	3.03368e-06	3.68402e-07	3.39532e-06	0.000176702	1.02572e-10	2.1982e-05	1.20554e-09	0.00837622	1.05631e-06	0.000310931	0.000562095	4.15742e-07	6.53386e-05	1.65233e-08	0.016378	0.121902	0.000249752	0.0304915	0.00960304	7.79866e-05	2.09418e-07	0.586779	0.159928	0.0151836
Hv_43276	0.0821339	0.0011709	0.226867	1.36003e-11	0.106898	1.73112e-08	0.146012	0.364145	0.129807	0.324391	0.00238183	0.0033069	0.0237018	0.102614	0.000104909	0.11544	0.0784146	0.00282402	0.0723227	0.00128468	0.10325	0.041603	0.304082	0.975609	0.399319	0.0136581	0.191324	0.565755	0.000267388	0.00462151	0.317241	0.153348	0.677658	0.291436	0.147828	0.0452156	0.179794	2.28228e-06	0.00841129	0.000486687	1.04721e-05
Hv_50940	0.03896	0.0259817	0.633341	8.41727e-05	2.35114e-05	0.00162004	0.279556	0.409496	0.193253	0.763298	0.117611	0.119487	0.0548281	0.194928	0.00629842	0.0617757	0.177462	0.00246486	0.109572	0.00477436	0.25248	0.0336232	0.28409	0.531706	0.655307	0.0995995	0.492948	0.397006	0.0204428	0.166457	0.872964	0.12878	0.822319	0.124595	0.304163	0.0860429	0.507103	0.00992639	0.0430183	0.012553	0.124918	0.571696
Ob_81578	0.000498451	0.296049	0.157076	0.1081	2.49002e-06	0.00305237	0.629315	0.205719	0.0385724	0.0232363	0.00731581	0.0352102	0.00302074	0.00287182	0.00329374	0.00357299	0.00269227	0.0101683	0.00264486	0.139021	0.380291	3.53803e-14	0.0113178	0.0365235	0.686729	0.985372	0.521666	0.695632	0.673422	0.638487	0.850764	0.309779	0.119865	0.611149	0.680288	0.516621	0.00380602	0.0016809	0.00680036	0.00303244	0.0388935	1.44002e-06	0.000110168
Lg_38630	0.0481233	6.27576e-06	0.741519	0.00088399	0.0810278	0.0163023	0.00156558	0.407284	0.0865496	0.859582	0.308647	0.155938	0.0318836	0.0970534	0.0797568	0.542747	0.0595677	0.710451	0.883116	0.005569	0.381509	0.0184613	0.0364356	0.13752	0.359017	0.743172	0.3481	0.467871	0.111981	0.16602	0.0199005	0.141112	0.0724622	0.880613	0.425354	0.102178	0.803044	0.00024604	0.000695675	0.645087	0.0075459	0.0879963	0.941624	0.994177
Ct_15047	0.14763	0.371145	0.431985	0.459894	0.0915345	0.719194	0.875922	0.979955	0.0507433	0.000315027	0.0334972	0.00167737	0.0738527	0.109859	0.0131243	0.064705	0.0508557	0.0341037	0.0349832	0.0239428	9.79577e-05	0.00200181	0.615597	0.141878	0.076957	0.0311422	0.0769877	0.384738	0.0599161	0.0114122	0.597221	0.811916	0.0572172	0.169133	0.860125	0.670002	0.0969814	0.129626	0.0292364	0.154237	0.000509769	0.0562354	3.35051e-05	0.94749	0.87058
Hv_43658	0.0137501	0.000224855	0.244426	0.551561	0.0212815	5.69533e-05	0.619887	0.461601	0.601038	0.835822	0.494861	0.519001	0.0864385	0.106478	0.706573	0.972679	0.608863	0.803816	0.996544	0.433931	0.507996	0.967995	0.0264041	0.939811	0.495709	0.517905	0.785868	0.598071	0.283504	0.279661	0.354005	0.0919942	0.972809	0.614493	0.0198066	0.559468	0.130119	0.00493586	0.103225	0.563392	2.38254e-09	0.135029	0.233245	0.302735	0.177619	0.515956
Hv_46892	0.10435	1.2642e-05	0.356176	0.0266518	0.157513	0.000765587	0.753424	0.649375	0.00308187	0.00693741	0.692849	0.0910484	0.00116763	0.000368824	0.112023	0.0391532	0.127145	0.372653	0.09639	0.754049	0.88764	0.73749	0.311848	0.125586	0.7749	0.913442	0.793178	0.0195896	0.0320454	0.0644459	0.176498	0.915901	0.565054	0.554135	0.753029	0.159968	0.442114	0.0791825	0.000371201	0.00319553	1.38616e-15	0.376958	0.255388	0.365971	0.707388	0.420659	0.840053
La_59689	0.0124199	0.258024	0.711774	0.00199897	0.00199198	0.0924871	0.998634	0.845485	0.484055	0.648668	0.742232	0.507721	0.405057	0.339803	0.230204	0.366091	0.300191	0.487667	0.173423	2.36552e-07	0.959731	0.216667	5.18941e-06	0.020328	2.2407e-11	2.52458e-06	0.0963547	2.73841e-06	3.00706e-06	0.0015119	0.0380126	0.000956207	0.000174307	0.00362051	0.161463	0.0876941	0.693613	0.000952044	0.075903	0.373977	0.00654863	0.00568135	0.00164218	0.400786	0.422092	0.0934747	0.813387	0.107611
Cg_45529	0.332107	0.056534	0.612526	0.480127	0.000405238	0.00286998	0.523669	0.149644	0.2901	0.0110948	0.0731198	0.116733	0.543281	0.40495	0.379904	0.0416366	0.169546	0.401884	0.594527	2.65316e-11	0.701952	0.00584497	7.73537e-08	0.347668	4.95065e-08	5.8689e-06	1.26765e-05	4.79781e-06	1.00592e-09	0.192533	0.153441	0.0569301	7.64024e-06	7.11617e-10	0.0727999	0.0386636	0.0147802	0.00394997	0.872418	0.147497	4.88882e-07	0.270287	0.168605	0.0607815	0.0399937	0.0312806	0.154583	0.00299343	8.55882e-24
Cg_45718	0.00223741	7.41977e-06	0.348782	0.214978	0.573423	0.0169778	0.553896	0.679439	0.0146782	0.0978154	0.00715485	0.0540843	0.294212	0.227712	0.140451	0.0188393	0.319089	0.153288	0.240732	0.306741	0.413503	0.671629	0.152292	0.976024	0.0572905	0.914977	0.0547526	0.363523	0.262119	0.0806707	0.835087	0.0361735	0.100142	0.271942	0.370703	0.0560477	0.233571	0.821867	0.729278	0.286029	0.000438244	0.079368	0.43526	0.00767477	0.0498022	2.01793e-06	0.0429473	0.0913422	0.640807
Cg_18704	1.32337e-05	0.45261	0.239702	0.217127	8.926e-07	0.00429217	0.740938	0.121711	0.485828	0.608482	0.859348	0.878736	0.398486	0.701861	0.248886	0.907644	0.81834	0.88746	0.769079	1.61138e-08	0.84102	0.0664775	0.00932248	0.015409	7.86464e-06	0.000984037	0.0131192	6.22331e-07	0.000128668	1.6448e-08	0.0230256	0.325064	5.8593e-05	0.00104882	0.0385985	0.0649939	0.326575	3.93637e-05	0.335596	0.741435	0.0051259	3.28299e-07	0.00473034	0.788609	0.481448	0.0295167	0.383353	0.591216	2.63468e-13
Ct_21915	0.95024	0.0429011	0.391489	0.136995	0.652524	0.0718776	0.00514367	0.971352	0.592471	0.015595	0.00048005	0.492447	0.166101	0.0440589	0.230997	0.0767656	0.0915454	0.190194	0.0885215	0.367874	0.41392	0.400612	0.684103	0.173342	0.668712	0.729979	0.577149	0.0150579	0.00792098	0.0127986	0.0257303	0.659601	0.196453	0.0765837	0.0160278	0.0201657	0.0147236	0.000119063	0.363007	0.104769	0.000219656	0.000533192	0.20239	0.580366	0.726137	0.192599	0.0028161	0.0149102	0.058452
Ct_91582	6.9768e-05	0.701397	0.121033	0.387425	0.166915	3.71483e-05	0.0937807	0.859649	0.227704	0.106872	0.000692846	0.0203411	0.0231337	0.0032957	0.0625456	0.0244108	0.0111992	0.0791583	0.025666	1.96547e-08	0.0219777	0.0075529	0.121832	0.0811385	0.000447566	6.58243e-05	0.0375194	0.00030079	3.12754e-07	1.9187e-06	0.0124082	0.000151714	0.000442682	0.000299518	0.0137118	0.09203	0.238488	0.00235927	0.569277	0.286837	7.20009e-05	1.07649e-06	0.0339709	0.213266	0.00183766	0.53399	0.000529898	3.48688e-05	8.74163e-07
Ct_06203	0.0624474	0.547942	0.801061	0.0179791	0.176476	3.27529e-05	0.036524	0.292815	0.58095	0.0274255	0.00329836	0.989866	0.855889	0.577573	0.934547	0.635051	0.295667	0.881182	0.709607	0.00547671	0.230012	0.0856927	0.252705	0.442264	0.118123	0.223661	0.108251	0.0110932	0.0133502	0.0647339	0.0477213	0.129713	0.160235	0.00891844	0.00375367	0.00684984	0.413094	0.618264	0.0322482	0.00112703	4.67963e-07	0.00667727	0.000180868	0.195575	0.00177936	0.429274	0.00221682	0.0755825	0.0315157
Ct_94474	0.591339	0.0685646	0.000236099	0.654174	0.281309	0.952291	0.0348712	2.19451e-05	0.183066	0.022518	0.122988	0.487536	0.69843	0.751095	0.254948	0.00118162	0.138759	0.000225195	0.0512326	0.00151093	0.312396	0.586159	2.45495e-14	0.137291	0.000186907	0.0287969	0.0923913	0.256326	0.00479858	0.0913158	0.161468	0.129107	0.00318333	0.000153076	0.904179	0.000524819	0.0376715	0.564005	0.811891	0.469217	0.218562	0.107101	0.114292	0.295406	7.077e-07	0.428888	0.0939918	0.0105744	0.0468271
Ct_93843	0.970989	0.607724	0.228004	0.667038	0.536428	0.75631	0.370629	0.460416	0.336983	0.723721	0.854665	0.697841	0.0534049	0.240431	0.341634	0.285668	0.171951	0.0209963	0.631007	0.418551	0.180571	0.383077	0.413665	0.439735	0.0683346	0.733576	0.697023	0.720196	0.210572	0.413012	0.00884873	0.877804	0.996171	0.0956326	0.760279	0.813088	0.574485	0.938089	0.827391	0.324325	0.627333	0.0469638	0.909963	0.0064357	0.282533	0.84612	0.762125	0.469066	0.974295
Hv_39747	0.200879	0.199646	0.223381	0.997256	3.41378e-05	0.0307663	0.0653808	0.946168	0.560625	0.804977	0.486169	0.675196	0.256788	0.294845	0.314676	0.308705	0.499144	0.765917	0.50864	0.906316	0.533323	0.102017	0.0261067	0.85913	0.938773	0.397402	0.866877	0.0816851	0.331749	0.795955	0.838094	0.76535	0.11043	0.898058	0.210779	0.118504	0.514195	0.182239	0.299674	0.955621	0.0215096	0.497111	0.134459	0.594702	0.35699	0.512381	0.528866	0.321883	0.756785
Hv_40618	1.90609e-05	1.44083e-05	0.600215	0.0939643	0.0321504	0.143173	0.0521071	0.304427	0.357644	0.44269	0.862754	0.682372	0.907858	0.869339	0.305573	0.296387	0.571204	0.800774	0.859802	0.548678	0.649082	0.117975	0.159475	0.219519	0.930573	0.30179	0.442401	0.118006	0.072324	0.199979	0.632681	0.784246	0.889226	0.0293745	0.645961	0.96054	0.0702667	0.0134407	0.329641	0.76435	0.000103131	0.215186	0.224352	0.9888	0.689798	0.0234788	0.0564312	0.410989	0.284179
Cg_46227	7.27189e-06	0.000375191	0.340822	0.0177332	1.12363e-07	0.00102037	0.771449	0.356176	0.0229563	0.0248387	0.178163	0.125765	0.336808	0.316828	0.0585765	0.466568	0.467509	0.0732011	0.385334	0.510087	0.985369	0.480781	0.745019	0.492807	0.664461	0.45416	0.895483	0.950609	0.0628787	0.0935692	0.00300239	0.110719	0.354016	0.938103	0.893714	0.971671	0.163629	0.00353061	0.157523	0.137841	0.340629	0.00200889	0.0102205	0.649599	0.868468	0.0414151	0.690835	0.732772	0.19396
Cg_29153	2.72062e-06	0.903021	0.415313	3.70449e-06	0.00453099	1.30944e-08	2.66365e-05	0.712492	0.0042306	0.0165866	0.334438	0.117698	0.218828	0.123335	0.0515797	0.724973	0.457404	0.0343299	0.52079	0.198089	0.984089	0.201834	0.577233	0.020932	0.847743	0.799942	0.138995	0.272699	0.193488	0.000731579	0.911803	0.832918	0.957364	0.213853	0.214403	0.98476	0.481187	1.10324e-08	0.00922796	0.822834	0.141788	0.0143448	0.0260908	0.0175974	0.553091	0.0456354	0.623929	0.731719	0.0257825
Cg_21123	0.609378	0.393918	0.727025	0.0102038	0.00956606	7.07781e-05	1.09521e-07	0.0106673	0.428512	0.00294013	0.000681064	0.0185135	0.695623	0.693537	0.000229707	0.73287	0.385551	0.158552	0.952822	0.698616	0.000497887	0.40789	0.629043	0.133325	0.166052	0.331372	0.0282247	0.0192297	0.000148021	0.0221617	0.00170803	0.320835	0.149469	0.0242592	0.980054	0.00667804	0.0003688	0.128953	0.0430201	0.0103033	0.0353265	0.0159961	2.55216e-05	0.256757	0.184742	0.7377	0.0970377	0.0896125	0.29831
Cg_45655	0.575894	0.484113	0.188964	0.0056616	1.83422e-05	0.548134	0.213582	0.516568	0.669732	0.659989	0.466556	0.410442	0.527973	0.835351	0.304792	0.713837	0.590832	0.78165	0.58066	0.0451918	0.00175439	0.000342698	0.255871	0.0617303	0.163577	0.480664	0.751668	0.806248	0.129052	0.689005	0.00573403	0.0304429	0.564917	0.31522	0.45473	0.0575196	0.193615	0.0870412	0.103989	0.0236077	0.491722	0.000733231	0.0163572	0.00417619	0.0687256	0.733097	0.84406	0.0369777	0.38123
Cg_48800	0.934988	0.562105	0.0583654	0.000293577	0.205737	4.22853e-05	0.00279146	0.000132633	0.647104	0.0848935	0.196684	0.331356	0.694586	0.558761	0.208237	0.790694	0.508806	0.256981	0.291013	0.0302155	0.0071016	0.32465	0.0428598	0.753989	0.128375	0.123012	0.714388	0.0405569	0.146263	0.0665337	0.0527947	0.00388334	0.177567	0.00283238	0.0230632	0.570909	0.347178	0.000381276	0.0311402	2.75146e-06	0.0412159	1.38245e-05	4.49651e-05	0.000777218	0.408691	0.12665	0.185709	0.111611	0.0281242
Cg_23852	0.704462	0.821271	0.943142	0.396686	0.124	0.0212197	0.00513357	0.154529	0.652001	0.0335208	0.424058	0.136605	0.0965967	0.0702073	0.0963247	0.126662	0.184574	0.194109	0.412501	0.0299644	0.0428934	0.000193667	0.625281	0.548558	0.0438434	0.977217	0.0121079	0.00592315	0.000132391	0.000977697	0.183041	0.0346736	0.788263	0.00253775	0.255148	0.00197749	0.0950799	0.00395014	0.154726	0.0203383	0.363922	0.000323983	0.109103	0.277093	0.00158911	0.130628	0.263941	0.00856799	0.00336629
Hv_39143	0.00195355	0.147736	0.104181	6.45896e-07	1.46643e-06	0.0101908	0.52746	0.531024	0.500287	0.00904224	0.0839464	0.816654	0.522006	0.42493	0.193866	0.965552	0.369957	0.278867	0.5652	0.350026	0.533836	0.199106	0.31675	0.190004	0.397218	0.0257964	0.76474	0.312979	0.222735	0.873595	0.0022523	0.680982	0.0263544	0.708398	0.572007	0.521789	0.919405	0.185526	0.160919	0.842774	0.000180144	0.0383689	0.791232	0.000150498	0.163478	0.0250113	0.101779	0.172746	0.947021
Hv_46475	0.169787	0.508188	0.391514	0.00693107	1.80776e-06	0.000235536	0.409569	0.406803	0.226621	0.0204372	0.235549	0.260721	0.0342947	0.00531569	0.66041	0.246257	0.00220365	0.00242662	0.131888	0.0489463	0.0210892	0.152979	0.484288	0.0107541	0.848566	0.933048	0.0589538	0.471119	0.0112962	0.00315015	0.918027	0.0351005	0.206077	0.527722	0.0692107	0.478747	0.00533852	3.96673e-09	0.00169321	0.0285185	1.30097e-08	0.837432	0.0980824	0.646946	0.174898	0.376427	0.216887	0.997883	0.12343
Hv_50482	0.72353	0.148331	0.521196	0.0102801	5.13667e-07	0.0144001	0.12901	0.0858667	0.0220997	0.0382715	0.371752	0.164421	1.1803e-05	6.10688e-05	0.324573	0.646799	0.0864119	0.00226921	0.493151	0.000963374	0.0443502	0.00868809	0.108073	0.0734367	0.808175	0.661692	0.00362819	0.222076	0.00206145	0.424999	0.142355	0.806087	0.0855893	0.0162506	0.53008	0.205152	0.993154	7.32303e-06	0.517103	0.00332887	1.22642e-10	0.674496	0.104422	0.0619134	0.153972	0.0972086	0.940936	0.209507	0.0955658
Hv_43111	0.451756	0.141381	0.658005	0.0205395	0.254121	0.0131292	0.381364	0.162096	0.225917	0.131806	0.414994	0.741723	0.0636821	0.0729914	0.406405	0.23638	0.777276	0.920418	0.326118	0.122946	0.0898398	0.0456934	0.0315234	0.565941	0.782219	0.663976	0.663531	0.415796	0.0121257	0.676544	0.073554	0.0874401	0.599972	0.000932677	0.805795	0.194442	0.258485	2.2099e-05	0.226471	4.44409e-07	9.93054e-10	0.968684	0.061111	0.0231128	0.287915	0.235388	0.573056	0.545329	0.256959
Hv_35852	0.12186	3.06416e-05	0.212983	0.0951039	0.000861155	0.00644034	0.218402	0.44358	0.45587	0.737736	0.40518	0.578453	0.343128	0.364247	0.359928	0.363513	0.736986	0.969533	0.451385	0.0823166	0.330067	0.230221	0.0377406	0.723774	0.988719	0.281602	0.650307	0.472682	0.573392	0.509342	0.158439	0.686901	0.124766	0.489984	0.234174	0.443526	0.95743	0.00843067	0.0892927	0.0399955	2.86311e-07	0.939853	0.0521041	0.646561	0.763708	0.336391	0.150197	0.847875	0.0378086
Hv_38307	0.000611359	0.0307747	0.710204	0.00114678	0.000347768	4.08353e-05	0.0938197	0.442279	0.173776	0.958581	0.724732	0.505443	0.0339414	0.0746756	0.392498	0.646328	0.0916646	0.117926	0.08714	0.0400512	0.154495	0.728756	0.288552	0.13633	0.453812	0.593471	0.474205	0.800892	0.123549	0.555678	0.747186	0.217935	0.1384	0.993589	0.218726	0.201444	0.318043	2.75336e-06	0.398534	0.214327	2.75631e-07	0.57359	0.994378	0.486926	0.436016	0.862551	0.49218	0.123798	0.0951018
Hv_38467	0.0133915	0.705232	0.0497269	3.63638e-09	0.0101394	1.83726e-06	0.132855	0.0417528	0.168002	0.0341209	0.375567	0.687977	0.180705	0.355486	0.167219	0.846036	0.158157	0.102547	0.234036	0.327321	0.160872	0.541595	0.123851	0.181683	0.363393	0.0618307	0.715136	0.110912	0.565905	0.0154667	0.93148	0.181444	0.639267	0.109196	0.615082	0.949859	0.179542	8.27214e-08	0.119105	0.160841	7.24033e-05	0.300463	0.0666788	0.00331602	0.871183	0.200711	0.130732	0.358599	0.0215587
Hv_47321	0.00552682	0.43751	0.973652	0.00606415	0.00152235	0.000871523	0.0724956	0.10012	0.0485821	0.03786	0.682476	0.479417	0.19278	0.414781	0.360177	0.97296	0.229766	0.0897543	0.196813	0.499055	0.135411	0.163217	0.0403742	0.0379533	0.104923	0.0223215	0.917184	0.610288	0.0135816	0.100056	0.485744	0.21218	0.710665	0.00098458	0.75631	0.146928	0.555359	1.0128e-12	0.00186107	0.233091	0.000186893	0.121621	0.315109	0.000121062	0.915669	0.488914	0.262451	0.148257	0.361988
Ct_14598	0.194228	0.455459	0.994982	0.434627	0.00113136	0.0140606	0.00534636	0.000889054	0.611315	1.36476e-06	0.0866099	0.539099	0.0485808	0.129323	0.443643	0.0651733	0.0100673	0.0773074	0.47965	0.000354184	0.00196081	0.403136	0.00156343	0.00387434	0.0261926	0.273929	0.0126982	0.235044	0.143109	0.00090299	0.00141221	0.264646	0.142624	0.166278	0.0437016	0.00271515	0.000461984	0.0355598	2.31956e-06	9.66754e-05	0.0650436	0.0139169	0.130052	0.0056983	0.000821554	0.0144435	0.338031	0.16443	0.0374518
Ct_28699	0.193072	0.885266	0.910631	0.341705	0.084536	0.260202	0.150793	0.0133477	0.00214051	0.00911474	0.0179196	0.025553	1.60408e-05	3.43876e-05	0.000144734	0.00503414	0.000444379	9.28467e-06	1.44274e-05	0.00458469	0.00108518	0.00593577	8.91207e-05	0.00376681	0.101545	0.0388311	0.586879	0.0195337	0.0158856	3.34052e-05	0.00677246	0.0411053	0.602914	0.145198	0.829592	0.0220765	1.2411e-06	0.00125588	0.00172174	3.52992e-09	0.845812	0.0262688	0.00443087	0.0332253	0.0992963	0.540232	0.11986	0.00559773	0.00557662
Ct_09975	0.275262	0.514098	0.143073	0.615803	0.0619882	0.145813	0.297329	0.17514	0.268	0.00115205	0.000523463	0.00675594	0.0447733	0.00859851	0.0497348	0.000629019	0.0139628	0.00843709	0.000215103	0.110345	0.000735244	0.0151012	0.0385125	0.00554299	0.00468447	0.147752	0.00337412	0.0334182	0.0717016	0.0025383	0.00930501	1.70142e-05	2.79467e-05	0.323592	9.31934e-09	0.0156032	7.42027e-08	0.0805455	0.812766	0.0164515	0.724619	0.12767	0.258749	0.00290825	2.58445e-05	0.325401	0.00465303	9.02605e-14	0.529361
Ct_84985	0.0305685	0.451888	0.413537	0.318334	7.30226e-05	0.000436736	0.00534043	0.202483	4.61229e-05	0.0127832	4.91926e-06	4.52255e-06	0.000124397	0.000119387	5.1602e-05	0.00244263	3.40294e-06	5.44815e-07	5.28807e-07	0.0629478	0.0777522	3.62306e-05	0.0170546	0.0248465	0.0289111	0.637906	0.0978745	0.786404	0.0144243	0.0449879	0.00775211	0.299831	0.201374	0.142309	0.137965	0.536123	0.0375625	0.0817475	0.656866	0.73195	0.0256678	0.0410708	0.951162	0.247901	0.272124	0.19241	0.0484727	0.0116269	0.000504866
Ct_92904	0.012374	0.596659	0.656524	0.208841	0.670556	0.00606215	0.527986	0.0311419	0.413765	0.0349513	0.0201769	0.305289	0.185	0.109212	0.205212	0.26401	0.225825	0.19108	0.26066	0.4575	0.130554	0.325265	7.54196e-05	0.626483	0.446549	0.383322	0.314985	0.0173076	0.779038	0.631278	0.561291	0.10992	0.361932	0.979121	0.0469799	0.611208	0.156616	0.0138319	0.268583	0.0976958	0.86178	0.00654551	0.542629	0.409508	0.0238969	0.229714	0.903031	0.145067	0.277107
Ct_85658	0.792079	0.975785	0.218012	0.0634305	0.575637	3.5642e-06	0.293322	0.0734315	0.441895	0.385336	0.0575552	0.954886	0.476792	0.434565	0.0801222	0.66444	0.480099	0.504144	0.997715	0.0232109	0.431207	0.518173	0.417619	0.00223995	0.0369418	0.818398	0.422985	0.238926	0.00754909	0.0290895	0.0339301	0.621739	0.0874672	0.11786	0.0119885	0.525058	0.775997	0.00152736	5.24373e-05	0.000848804	0.0108884	0.032127	0.482029	0.0625614	0.609056	0.0278837	0.808511	0.803975	0.808041
Hv_36289	0.170237	0.0406178	0.872618	1.37654e-05	0.00980842	0.00748639	0.272448	0.0154331	0.382062	0.726361	0.318045	0.0266311	0.0773459	0.0367389	0.282654	0.181361	0.142974	0.509093	0.603587	7.63153e-06	0.441858	0.00559888	0.106678	0.463859	0.0231065	0.0118327	0.0151291	0.406522	6.49771e-06	0.648025	0.213234	0.308082	2.50856e-05	0.231061	0.573912	0.806621	0.123206	0.00116542	0.0297219	0.502564	3.35048e-05	0.715302	0.577974	0.617009	0.847807	0.078092	0.457733	0.871206	0.000612128
Nv_39369	0.00364828	0.875653	0.588051	0.00323571	2.34193e-05	9.38856e-06	0.0766523	0.838774	0.9882	0.512538	0.66857	0.340026	0.674896	0.872606	0.893281	0.873569	0.496892	0.676609	0.96882	0.383245	0.872285	0.357	0.202825	0.234389	0.25128	0.84893	0.1708	0.156839	0.67965	0.0469755	0.0529628	0.17401	0.988466	0.227693	1.25807e-10	0.199894	0.0345012	0.00384459	0.489206	0.486652	0.0339075	0.120291	0.569427	0.23513	0.443807	0.618367	0.302652	0.867834	0.361142
Ct_25467	0.0304638	0.0776671	0.274075	0.79626	0.0120721	0.223929	0.000578016	0.0429707	0.00654096	0.000211389	0.00189394	0.00211416	0.000432104	0.000394991	0.0872873	0.159812	0.131472	0.000116835	0.166451	0.000514009	0.138786	0.608277	0.319919	0.531917	0.990958	0.365954	0.170661	0.440258	0.965354	0.691068	0.237423	0.000518674	0.204043	0.756898	0.842168	0.675224	0.0714755	0.0838505	0.00358324	0.000200997	0.801752	0.00897413	5.38131e-05	0.162072	0.00813483	0.689111	0.073628	0.0938945	0.0258003
Hv_45144	0.00418006	0.50979	0.471489	5.97142e-05	2.28354e-05	0.0016297	0.101385	0.460581	0.311974	0.172845	0.876405	0.37782	0.813718	0.685784	0.726209	0.513756	0.718121	0.717208	0.964737	0.000525986	0.329865	0.0490359	0.0172811	0.748685	0.00288044	0.00643126	0.193642	0.128864	0.00122872	0.00539596	0.88388	0.87588	0.00014426	0.0321191	0.0182126	0.277582	0.936223	0.000289668	0.305052	0.860133	2.38527e-05	0.467921	0.218736	0.428795	0.166814	0.385874	0.897678	0.452034	4.2508e-05
Hv_44831	4.60414e-06	0.408509	0.469927	0.00010563	0.000149327	0.00172281	0.675628	0.737282	0.496526	0.572769	0.716326	0.601631	0.725343	0.804397	0.915648	0.37359	0.459409	0.870126	0.932596	1.37708e-08	0.594375	0.0256016	3.57151e-05	0.163299	1.33785e-06	0.00172075	0.00775175	0.0144783	1.09975e-06	1.57984e-05	0.118168	0.367043	3.2769e-07	0.00679671	0.120709	0.24277	0.782798	6.01879e-06	0.189766	0.126138	6.12335e-05	0.450942	0.765972	0.17256	0.80935	0.524907	0.568745	0.451824	0.000241406
Lg_60946	0.00785143	0.0729474	0.471949	0.000836866	0.0324538	0.00724291	0.0785047	0.217286	0.0294018	0.438842	5.30522e-05	0.000156185	0.208552	0.0317375	0.1945	0.022614	0.0860602	0.0386558	0.0640999	0.0278362	0.00565431	2.35513e-17	0.23172	0.0248863	0.91629	0.825088	0.304881	0.862682	0.184504	0.30701	0.0391978	0.424489	0.557924	0.173161	0.0765018	0.648191	0.290791	1.23747e-06	0.000140599	0.529014	4.55433e-07	0.00647027	0.107121	0.470544	0.394717	0.858512	0.179003	4.84115e-06	0.691323
Cg_40990	0.0490633	0.325662	0.270342	0.0421111	0.103187	0.157502	0.144864	0.897914	0.732175	0.177504	0.530591	0.552735	0.464811	0.501697	0.688603	0.971322	0.634695	0.741678	0.65575	7.04099e-05	0.839514	0.0642088	0.00442194	0.62716	6.09852e-09	5.66499e-06	1.46427e-06	0.00601446	4.52295e-05	0.024493	0.281535	0.525165	1.54574e-05	2.12917e-06	0.000792376	0.041624	0.205671	3.07946e-09	0.0690284	0.0129041	0.0578135	0.000766456	0.00747616	0.60844	0.0679495	0.161148	0.167657	0.0240148	0.000240934
Cg_40390	0.0274258	0.0203188	0.123933	2.19594e-09	0.00231637	0.0896417	0.00355661	0.34874	0.53803	0.878327	0.822007	0.793607	0.492696	0.780792	0.806388	0.32844	0.556264	0.60234	0.328873	0.132199	0.864054	0.0155478	0.000432062	0.874711	9.20683e-07	0.000496	4.04776e-05	0.0699979	0.000611585	0.0103901	0.738855	0.507584	3.7362e-06	0.000123638	0.348432	0.123419	0.0551956	0.00327348	0.116963	0.65727	0.0544528	0.330328	0.994586	0.505189	0.392669	0.207574	0.276578	0.312098	0.00617682
Cg_17772	0.202124	0.120164	0.690185	0.0313688	0.00198949	0.459158	0.76266	0.952546	0.334889	0.429889	0.258111	0.120325	0.497267	0.172424	0.437752	0.582702	0.694351	0.161217	0.54736	0.00421241	0.100144	0.14127	0.56589	0.308348	0.295048	0.0138875	0.0243448	0.368763	0.190037	0.532601	0.265824	0.061548	0.205139	0.763737	0.126936	0.722788	0.725421	0.0241673	0.014248	0.296192	0.0274362	0.00931428	0.114553	0.0898139	0.0169416	0.630506	0.406083	0.0997103	0.743367
Cg_27795	0.00369636	0.0339599	0.288204	0.658198	0.196011	0.0426133	0.147756	0.620175	0.981993	0.688957	0.188417	0.326954	0.375228	0.282438	0.4987	0.830101	0.496958	0.390768	0.857203	1.11626e-12	0.967993	0.162653	1.16488e-05	0.35452	1.42447e-09	7.81048e-08	0.00332727	0.000323078	2.91993e-06	0.211098	0.11624	0.20873	3.93633e-07	8.33323e-07	0.32137	0.0611612	0.0907484	1.09982e-07	0.525679	0.356705	8.35599e-05	0.00345607	0.229904	0.284832	0.978255	0.19548	0.329284	0.212533	0.00119792
Cg_34495	0.0253053	0.849315	0.131403	0.679755	0.0066312	0.0577252	0.233849	0.019192	0.223026	0.0660907	0.00833136	0.0231418	0.187105	0.0749521	0.00898523	0.100171	0.135078	0.386132	0.0547917	3.64013e-07	0.0716629	1.69415e-06	0.00503644	0.00655849	8.73171e-07	0.0195254	5.57852e-08	0.0194615	6.83187e-05	0.0152498	0.843064	0.114502	1.07456e-07	0.000138385	0.115458	0.444867	0.0311474	0.0399174	0.335185	0.00328988	0.00281515	0.0343994	0.467736	0.109942	8.15746e-08	0.315162	0.757519	0.531142	1.52769e-08
Cg_44031	0.244526	0.153734	0.864769	0.435696	0.269831	0.000103687	0.0482959	0.00880313	0.0852965	0.832408	0.0535122	0.030354	0.341607	0.606841	0.00749718	0.350211	0.494417	0.399854	0.618757	0.00921488	0.112447	0.00127738	0.026679	0.0545218	0.00239286	0.600722	0.00860032	0.528008	0.000644306	0.84889	0.0818706	0.137927	0.000423272	0.0053308	0.695364	0.00142831	0.421012	1.8272e-06	0.00353544	4.44567e-05	0.000274931	1.6894e-06	0.000237944	0.17524	0.0253652	0.832817	0.00113599	0.497123	0.806435
Cg_40012	0.477958	0.213827	0.878957	0.593448	0.0020134	0.838567	0.953242	0.361971	0.291773	0.875404	0.0892902	6.65404e-05	0.386093	0.195921	0.0726763	0.511444	0.196176	0.0165877	0.0166646	0.00988234	0.0563046	9.13275e-10	0.360444	0.5991	0.0194569	0.677605	0.0118401	0.403993	0.086303	0.0161192	0.0351593	0.325267	0.941755	0.0351547	0.00175133	0.00488951	0.231235	0.0473915	0.0188954	0.0751713	8.70942e-06	0.2023	0.677865	0.089168	0.20066	0.750241	0.986044	0.174352	0.47733
Cg_32523	0.0742824	5.44383e-06	0.0255781	0.865179	0.0141783	0.0210964	0.113678	0.0948717	0.139155	0.011172	0.00227511	0.00723669	0.322626	0.1423	0.0373861	0.389671	0.289295	0.0923033	0.0574065	0.0161963	0.638239	0.0102995	0.0792181	0.0300394	0.0142478	0.990072	0.217435	0.854771	0.756143	0.0767186	0.726995	0.169363	0.0803799	0.0939896	0.0162532	0.0788548	0.000361464	0.545431	0.47348	0.404421	0.00208745	0.643263	0.691433	0.0111949	0.000187098	0.628977	0.123995	0.211208	0.0490611
Ct_89386	0.0248655	0.148191	0.0185645	0.568861	0.0148484	0.000351577	0.662002	0.037246	0.239283	0.889428	0.578576	0.158524	0.27704	0.154439	0.566168	0.407571	0.375076	0.61493	0.87664	1.19884e-08	0.00186144	0.000174585	0.000825253	0.000608728	0.000361858	0.0219845	0.0241005	0.464643	0.216662	0.27623	0.417269	0.829785	0.377683	0.110816	0.372722	0.0838404	0.000327323	0.0900523	0.866044	0.0730023	0.901009	0.0539053	0.0314802	0.120988	0.713124	0.115173	0.0533694	0.638116	0.00516883
Cg_37629	0.00725775	0.448325	0.148147	0.00575228	0.302426	0.408358	0.219441	0.391267	0.130612	0.507441	0.00288049	0.000860752	0.244785	0.269266	0.394593	0.0524213	0.178116	0.173994	0.924701	0.34436	0.028694	0.00338137	0.920779	0.273426	0.759821	0.492677	0.192789	0.730311	0.0470588	0.253269	0.41929	0.360067	0.756571	0.0550252	0.00555925	0.807294	0.946938	0.00761586	0.80516	0.780808	0.0516308	0.000154021	0.00671327	0.153696	0.347814	0.433172	0.0381743	0.890517	0.748497
Cg_44896	0.155321	0.0867201	0.869262	0.0357437	1.54844e-06	0.355107	0.372264	0.202303	0.115058	0.0753977	0.00549967	0.00318329	0.0545584	0.0706442	0.131811	0.0918774	0.128839	0.158793	0.185477	7.5971e-12	0.406992	0.00309878	0.00328896	0.263564	6.33523e-10	3.40096e-08	8.84936e-08	3.57072e-07	4.1447e-12	0.132525	0.262012	0.490812	1.29479e-07	2.50104e-05	0.0102475	0.136042	0.116143	0.00529243	0.00516355	0.0597551	0.0033033	0.800271	0.541121	0.145643	0.128793	0.676405	0.340093	0.991094	6.7079e-12
Cg_19060	0.220724	0.000180554	0.182955	0.0159158	0.000905675	1.07022e-07	0.00340847	0.198863	0.593416	0.107217	0.0151407	0.0024438	0.23317	0.325136	0.802865	0.548511	0.728868	0.968114	0.961447	0.060413	0.158452	0.0354191	0.51957	0.681415	0.0144393	0.00133629	0.0798253	0.807635	0.000340924	0.0211932	0.710482	0.0805839	0.252033	0.407254	0.00154241	0.285331	0.0504633	7.65561e-06	0.0325341	0.161014	1.50745e-05	0.26859	0.372095	0.0407716	0.541558	0.102248	0.836327	0.991288	0.745297
Cg_44005	0.0475899	0.059038	0.154562	0.11793	0.00236802	0.172535	0.270748	0.0597778	0.821008	0.540397	0.0842945	0.524968	0.996587	0.679008	0.569064	0.966179	0.735435	0.912981	0.428691	9.84118e-10	0.179718	0.00185483	2.96727e-05	0.0232334	3.96686e-11	3.51403e-08	1.09704e-06	1.11794e-05	7.56555e-06	8.91826e-05	0.110739	0.693762	8.88061e-09	5.17619e-09	0.26343	0.0665993	0.048526	0.00110568	0.302934	0.608305	0.0111754	0.0769116	0.471017	0.495797	0.00299689	0.615204	0.00163189	0.0384876	2.42246e-09
Cg_18832	0.000137831	0.446715	0.649461	0.00186992	5.14442e-05	0.821816	0.368521	0.0521388	0.0969647	0.463702	0.00907397	0.00160768	0.0260379	0.0247918	0.0539378	0.000607573	0.00517954	0.0177691	0.0572714	1.61743e-09	0.144713	1.42866e-05	2.19541e-11	0.0629272	5.20734e-07	9.44991e-12	2.66503e-05	8.06891e-11	3.58138e-11	0.000202544	3.88389e-05	0.0203912	8.85592e-11	5.52088e-08	0.623685	0.0042011	0.10306	9.24244e-06	0.0360156	0.446265	0.00322075	0.513591	0.780346	0.813381	0.62556	0.0971332	0.000246497	0.126438	1.07811e-10
Cg_42084	0.0629898	0.000265182	0.530536	0.667573	2.62362e-06	0.00695708	0.998939	0.170268	0.857646	0.358036	0.471351	0.999475	0.646541	0.556247	0.0893619	0.829077	0.916105	0.538657	0.475472	2.9817e-09	0.349197	0.430543	9.41386e-08	4.4722e-05	1.01719e-10	6.96549e-08	0.000141039	4.25365e-06	3.11153e-12	0.0132745	0.224734	0.0277429	5.59239e-11	1.82761e-09	0.0154799	0.0987534	0.711284	0.000655256	0.643291	0.143642	0.00030377	0.231827	0.385232	0.0506879	0.000332475	0.441779	0.709118	0.957325	3.09658e-07
Cg_17223	0.00119092	0.00217533	0.496782	0.00159532	0.00363146	1.99972e-08	0.594091	0.140912	0.751897	0.699069	0.157866	0.996649	0.260515	0.216553	0.261242	0.48007	0.610097	0.839469	0.788898	5.01427e-10	0.654194	0.466417	5.90828e-07	0.0511481	3.76717e-14	4.21539e-06	8.31072e-06	0.000582363	6.61158e-12	0.0444024	0.00123237	0.488505	5.39658e-05	4.85594e-11	0.219788	0.950565	5.09098e-06	1.04402e-09	0.0279841	0.836575	2.19158e-06	0.184207	0.481381	0.468197	0.844285	0.193284	0.693469	0.0610091	4.37695e-08
Cg_19433	0.0286378	0.715282	0.334694	0.0970476	3.07606e-05	0.064643	0.312807	0.326998	0.399784	0.930467	0.584296	0.901322	0.274786	0.18146	0.695166	0.170606	0.483457	0.405604	0.104238	2.22196e-08	0.199923	0.0448058	0.00331072	0.77936	1.30409e-09	2.60212e-06	0.000155075	0.0044392	2.76139e-07	0.0359926	0.321064	0.764658	5.98505e-08	2.56326e-05	0.856816	0.245312	0.604208	5.31741e-10	0.256195	0.0407752	1.67988e-07	0.331391	0.864386	0.209234	0.0406231	0.71185	0.67335	0.0433235	3.49743e-09
Ct_25598	0.408418	0.150146	0.340946	0.749028	0.0438126	0.647474	0.825015	0.996183	0.0521595	0.0192283	0.190089	0.124743	0.143219	0.210133	0.133583	0.179297	0.175796	0.21067	0.545501	0.00572938	0.121999	0.558397	0.0119928	0.109688	0.0169775	0.297756	0.238871	0.00870982	0.544209	0.0912301	0.79783	0.0237086	0.0202432	0.00423249	0.00174207	0.00914321	0.798494	0.588313	0.846966	0.0444815	0.227652	0.48436	0.633922	0.73279	0.710979	0.689055	0.330007	0.483241	0.604817
Ct_91479	0.0261928	0.868397	0.542629	0.558829	2.69624e-05	0.0145738	0.0276247	0.188734	0.0655927	0.420056	0.465609	0.0811045	0.0621121	0.0518176	0.169651	0.296049	0.0334143	0.157462	0.0774986	0.0155825	0.00613008	0.0168369	0.57389	0.0265822	0.0310346	0.00970333	0.191414	0.420339	0.00928943	0.518379	0.151723	0.0384169	0.852477	0.401126	0.0128683	0.00450868	0.21602	0.0360763	0.00080165	0.00218678	0.143943	0.343724	0.202923	0.473803	0.267005	0.977576	0.929912	0.277088	0.215497
Ct_00312	0.519477	0.142872	0.0377537	0.0930131	0.0103167	0.105456	0.00753318	0.00113147	0.125367	0.553346	0.0674487	0.152851	0.0370832	0.0195778	0.0430489	0.0166905	0.00413136	0.0322749	0.0710596	0.000132005	0.468716	0.446319	0.0212579	0.0361956	0.655945	0.16376	0.549037	0.134719	0.0853734	0.00297774	0.109772	0.0656631	0.0535877	0.917549	0.65592	0.0563749	0.0149347	0.71047	0.445804	0.0538384	0.907966	0.019664	0.123649	0.182657	0.00969226	0.0902805	2.54715e-05	4.04605e-05	0.109474
Dm_CG6689	0.10602	0.0921414	4.15596e-06	0.160007	0.00871382	0.0625482	0.11238	2.00775e-06	8.50671e-07	0.000266517	1.08766e-07	2.33547e-07	1.13356e-06	5.80694e-07	2.43834e-09	6.92332e-08	2.60637e-07	6.56643e-08	5.14086e-07	0.384713	0.000198858	0.000531042	0.000445625	2.2581e-13	0.0172095	0.00392683	6.83975e-07	0.000927272	5.09202e-06	0.0149442	0.0677635	4.231e-05	0.0989286	0.00997861	6.60959e-06	3.93328e-05	1.30656e-06	0.141025	0.0528945	0.149507	0.704089	8.87448e-05	0.00127463	0.0585013	4.85431e-05	0.0071948	0.00217813	9.63714e-15	0.000514087
Dm_CG14135	0.718939	0.415653	0.21029	0.164905	0.0437706	0.0143908	0.185935	0.00781669	0.0430412	0.592669	0.0210463	0.012364	0.138935	0.1286	0.000226319	0.0548358	0.0205665	0.158471	0.0333965	0.00130065	0.00433577	0.133457	0.224903	0.0644742	0.281351	0.454761	0.207531	0.612147	0.000649474	0.00030174	0.0201344	0.225806	0.178204	0.434267	0.23096	0.248175	0.00269823	0.0506917	0.0133119	0.0658711	0.284983	0.00649041	0.00443831	0.0155531	0.0251432	0.559433	0.0137394	0.39463	0.0738893
Ml_2680808	0.417902	0.739726	0.216226	0.0289242	0.223466	6.934e-06	0.536941	0.0300791	0.11502	0.0507844	0.0991956	0.0360734	0.0724832	0.020448	0.150437	0.238482	0.00979304	0.00232638	0.0250509	0.0263135	0.0642341	0.00103412	0.342504	0.00898915	0.00862384	0.779529	0.231005	0.234877	0.0103322	0.54423	0.00519711	0.00527248	0.059256	0.00152433	0.174602	0.671938	0.0416001	0.377302	0.606312	0.918431	0.0254161	0.780477	0.373425	0.324126	0.0764511	0.0960384	0.00546619	0.065282	0.000202727
Ob_77355	0.000386566	0.338214	0.083774	0.071672	0.0568845	0.18265	0.000207327	0.0518416	0.10519	0.00415262	0.0621869	0.0765652	0.00237009	0.00344177	0.00170916	0.150203	0.314346	0.00128674	0.399658	0.00611349	0.0720795	0.160081	0.0141476	0.0271952	0.673169	0.0347795	0.334317	0.822717	0.00167588	0.133115	0.582731	0.000721207	0.16232	0.335855	0.319156	0.000491422	0.656897	9.42752e-12	0.00787487	0.018862	0.000302971	0.170119	0.0522978	0.541478	0.733797	0.21814	0.219113	0.344953	0.00396168
Ct_88957	0.663189	0.208442	0.0485633	0.258544	0.217154	0.00727995	0.103633	0.238697	3.55276e-06	3.88868e-05	3.1496e-06	5.5635e-05	0.0011096	0.000538725	1.82792e-07	5.04541e-05	5.38905e-05	0.028176	0.000151596	4.01688e-05	0.0231941	0.0227597	0.000306892	0.00943497	8.71855e-05	4.22275e-05	0.0655593	0.00867969	3.64388e-07	1.45429e-06	0.0107495	0.0423566	0.0028033	0.00054232	0.0962229	6.31699e-07	2.02541e-08	0.317726	0.82851	0.00980873	0.00363141	0.00644107	0.00299396	0.0639316	0.0711461	0.281764	0.0581827	1.1161e-06	8.2948e-10
Cg_27973	0.881572	0.321092	0.19577	?	0.0020394	0.453885	0.0719681	0.271401	0.175662	0.372004	0.00100556	1.59598e-07	0.0586232	0.0335842	0.000398446	0.00357187	0.000108374	0.0045903	0.0604725	0.00193921	6.86996e-07	2.56332e-13	0.00872408	0.000114471	0.228613	1.24347e-06	2.71306e-10	0.0202109	3.32234e-05	0.092536	0.000186084	0.527153	0.104258	0.0145103	0.000237265	0.0529306	0.000846828	0.0339413	0.0907506	0.059062	1.29246e-05	0.663697	0.91433	0.328159	0.335896	0.352366	0.0656639	0.800214	0.0250417
Nv_09438	0.115128	0.707647	0.475019	0.00350242	4.81873e-06	0.586493	0.1596	0.132196	0.00394099	0.145107	0.0126248	0.0161488	0.000370254	0.00255527	0.00229833	0.0114104	0.000696041	0.000734971	0.00208159	0.0925526	0.0125953	0.0537372	0.0267511	0.0487939	0.442846	0.55445	0.350165	0.572557	0.0765795	0.0454208	0.696941	0.283552	0.0970238	0.693799	0.00386199	0.0320789	0.0157726	0.00100465	7.50088e-05	0.359626	3.72336e-08	0.319162	0.235513	0.454843	0.0171958	0.692469	0.857104	0.0178949	0.00165573
Nv_40014	0.196566	0.253647	0.75711	0.848633	0.240194	0.526967	0.680478	0.543186	0.00288388	0.142417	0.000680986	0.0175843	0.130244	0.226098	0.00917975	0.204769	0.00728619	0.0324918	0.130063	0.910911	0.593175	0.0250728	0.341232	0.0191267	0.727952	0.842846	0.00973524	0.255123	0.0113767	0.300597	0.322504	0.107993	0.0624382	0.0648362	0.563808	0.77319	0.161147	0.133757	0.489969	0.194519	0.0780609	0.32879	0.205668	0.00336585	0.0592213	0.70023	0.993739	0.929205	0.00483715
Nv_18220	0.00582382	0.692885	0.291037	0.000362292	0.00126722	0.000850473	0.0138128	0.448655	0.752124	0.302976	0.78287	0.853905	0.986979	0.630998	0.977336	0.304442	0.984479	0.94619	0.818712	2.42128e-16	0.130628	0.0437391	5.48351e-13	0.829987	1.98135e-08	6.75018e-06	0.00022194	1.67964e-09	5.23776e-12	2.30367e-05	0.0447104	0.22963	3.06714e-08	3.14369e-06	0.354337	0.389906	0.321895	0.0104187	0.139247	0.85956	4.45361e-06	0.470709	0.190019	0.374381	0.0733794	0.432094	0.039058	0.301017	1.34618e-16
Ct_18870	0.0405117	0.222462	0.0905171	5.3122e-05	0.0205799	0.510174	0.0724239	0.989389	0.045336	0.0437479	0.00138023	0.000635155	0.0101534	0.00147467	0.0191698	0.00895446	0.00016889	1.82927e-05	0.00267701	0.190161	0.745255	0.000215853	0.0131474	0.0240878	0.00906368	0.021857	0.0704839	0.0161106	0.0646826	0.725781	0.224712	0.0914116	0.0243435	0.729718	0.142014	0.097103	0.644816	0.00361957	0.00949419	0.823423	0.984829	0.192522	0.711709	0.0573026	1.33316e-05	0.718912	0.0591281	0.17431	0.025708
Ct_04093	0.0972564	0.33424	0.655488	0.00115853	0.983803	0.10452	0.0076976	8.67469e-07	0.0969727	0.247222	0.13913	0.0249657	0.152151	0.0721917	0.197474	0.315459	0.020623	0.0163233	0.0532795	0.000786562	0.00336994	0.00111488	0.00714571	0.490638	0.0217419	0.226234	0.237739	0.370537	0.0122035	0.0531066	0.836503	0.0631668	0.00224438	0.0953589	0.0106943	0.000160491	0.00515338	0.0169259	0.0698552	0.0811412	0.112617	0.0161684	0.285121	0.00615948	0.00210194	0.426449	0.910807	0.204014	0.211222
Ct_01348	0.445128	2.33505e-05	0.00775858	0.0357086	0.644849	0.0113607	0.103263	0.291959	0.591834	0.292078	0.215453	0.526415	0.456225	0.139055	0.742779	0.160682	0.261149	0.0524388	0.81798	0.224334	0.498624	0.000265842	0.112607	0.638969	0.961607	0.0559775	0.187621	0.574913	0.00388558	0.537031	0.748284	0.0784689	0.00739486	0.00150106	0.189431	0.0193385	0.00738817	0.0627091	0.889592	0.979016	0.817493	0.00942704	0.688077	0.186955	0.728139	0.344308	0.511542	0.227391	0.378531
Ct_16959	0.889661	0.93181	0.133608	0.436371	0.0452454	0.0632751	0.00244869	0.199416	0.716554	0.356306	0.396009	0.249428	0.956901	0.372357	0.558686	0.300301	0.069096	0.106954	0.196131	0.542616	0.51437	0.00589065	0.733285	0.00315423	0.562504	0.53221	0.684023	0.0500662	0.14091	0.603044	0.020241	0.0823086	0.117036	0.756073	0.655635	0.0517991	0.00131944	0.0346619	0.018841	0.100493	0.968867	0.662099	0.239404	0.0876793	0.361971	0.889575	0.5441	0.0920511	0.675394
Cg_24249	0.582532	0.310157	0.62613	0.0116691	0.04712	8.18036e-05	0.0266159	0.0103053	0.977431	0.279053	0.0445733	0.00334998	0.831342	0.136902	0.236538	0.268989	0.970211	0.171159	0.131664	0.0432867	0.00114113	1.26446e-07	0.291383	0.00395405	0.908694	0.00141266	0.000340142	0.0574698	0.199992	0.084944	0.0593185	0.000405323	0.0128304	0.972179	0.000291416	0.00784454	4.32519e-08	0.043779	0.133068	0.0749813	0.0250564	0.334415	0.857391	0.112883	0.840415	0.00316192	0.0742319	9.44164e-06	0.098153
Cg_18493	0.114574	0.0190254	0.395191	0.000101133	0.0267849	0.000124877	0.00038596	0.00382752	0.662121	0.0855527	0.084138	0.237182	0.258207	0.0560009	0.00486952	0.0630349	0.581561	0.134429	0.382017	0.000348735	0.0767196	1.6619e-07	0.0989523	0.183111	0.0516293	0.134575	0.559121	0.170479	0.0158068	0.836729	0.303463	0.690903	0.0197926	0.6288	0.00034382	0.17594	0.00974475	0.0263274	0.674814	0.0184258	0.0382968	0.323519	0.87567	0.248826	0.656579	0.190386	0.509668	0.29911	0.173292
Cg_29670	0.0287343	0.392636	0.848162	0.00238223	1.77943e-06	0.000143179	0.917232	0.00167047	0.544298	0.000727648	0.150246	0.271803	0.365531	0.186714	0.0490237	0.209894	0.56689	0.272545	0.452561	7.66363e-20	0.932625	2.74376e-07	1.84437e-06	0.416165	1.17467e-06	4.25532e-09	0.000219692	6.80357e-08	3.35635e-11	0.0286804	0.274086	0.00578413	2.35461e-12	3.37219e-07	7.29951e-05	0.001623	0.120137	0.00678929	0.00543187	0.121502	0.0379576	0.0178453	0.672966	0.0286155	0.15845	0.0330355	0.668047	0.998797	1.31837e-05
Ct_18190	0.335908	0.616637	0.0427698	0.0848022	0.162744	0.106397	0.00244841	0.123218	1.26766e-05	0.0761352	1.64376e-11	0.000110461	0.00356078	0.00810259	3.57778e-06	0.00302685	0.00465727	0.0065365	7.85559e-05	0.050016	0.220019	0.298796	7.78651e-07	0.853805	0.385321	0.0503245	0.679863	0.0555127	0.884541	0.0615064	0.00218038	0.440084	0.357193	0.000546517	0.00469765	0.197431	0.137204	1.93161e-05	0.00151722	0.0113261	0.240025	2.12548e-07	0.00195467	0.00364193	0.00153038	0.00665609	0.0417549	0.00480838	6.78447e-05
Dm_MBD-R2	0.637543	0.75669	0.907154	0.314099	0.0237294	0.0563921	0.561452	0.0018977	0.000110601	0.00172661	0.000228854	0.000245304	0.00282013	0.00130875	0.00125977	0.0013629	0.00118017	0.00754314	0.00158764	1.54919e-05	0.000174406	3.18628e-06	0.0034006	0.223723	0.00562808	0.0505957	0.00132245	6.48287e-05	0.000183173	0.000231722	0.00347989	2.30292e-07	0.00133708	0.0526329	0.375643	9.58587e-10	2.22316e-05	0.635436	0.84846	0.00427405	0.84739	0.296803	0.00347882	0.00068999	2.50872e-14	0.206505	7.1744e-05	1.94246e-05	0.0605962
Hv_43736	0.0479597	0.652517	0.731543	9.34804e-08	0.0260343	0.000218085	0.0358141	0.606655	0.38525	0.0575231	0.972016	0.429432	0.924364	0.910402	0.33669	0.708652	0.789706	0.0887091	0.962257	0.000407879	0.778304	0.111672	0.00251948	0.150017	0.000625039	0.0208876	0.295879	0.675543	0.0139457	0.898658	0.110228	0.626491	0.094438	0.0910987	0.397292	0.323061	0.746599	0.00284612	0.418771	0.654312	1.00282e-08	0.0987835	0.624298	0.801441	0.422874	0.111408	0.0127349	0.207811	0.079736
Ml_2680852	0.226012	0.805188	0.00286393	0.95407	0.294037	0.255323	0.002266	0.00104655	0.0703924	0.000367411	0.0061187	0.00570032	0.0680293	0.197762	0.029593	0.0804434	0.0330135	0.0608978	0.0476543	0.00261414	0.0481426	9.02797e-07	0.000729092	0.00205897	1.86694e-08	0.000364712	0.000126226	4.53797e-07	4.76696e-05	0.34694	0.0252169	0.0559758	0.00567192	0.0137723	6.20188e-05	1.1464e-05	2.52293e-06	0.45336	0.188137	0.0215642	0.290896	0.0203981	0.00290552	0.0159795	0.00109537	0.0128783	2.7912e-07	0.00272025	0.0126207
Nv_97154	0.180834	0.834259	0.463753	0.251612	0.126869	0.203935	5.38415e-06	0.000138718	0.00998625	0.03923	4.24784e-06	0.00241867	0.000109585	2.69368e-05	0.000174382	0.000282468	0.011235	0.00246537	0.000439515	0.135891	0.00254648	0.000402912	0.455913	0.308116	0.825695	0.536153	0.0355092	0.791997	0.00089478	0.00137493	0.0185201	0.061921	0.0547864	0.647188	0.0281278	0.934881	0.001463	0.00606617	0.0199293	0.235785	0.0158453	0.00600983	0.00375797	0.0259675	0.655582	0.89355	0.00329249	0.00147721	0.529347
Nv_24396	0.751475	0.992018	0.664713	0.167409	0.0022198	0.326178	5.00606e-10	0.00706973	0.0705619	0.0986107	1.06202e-05	0.00831465	0.00526578	0.00360485	0.00604233	0.0091661	0.104998	0.00546936	0.0207308	0.00917053	1.7853e-05	0.00240535	0.0487958	0.071028	0.212812	0.188654	0.00426196	0.143623	0.00109762	0.0451414	0.287583	0.066109	0.00135803	0.738547	0.0344111	0.519216	0.0269001	0.00855883	0.075452	0.032975	0.0111627	0.00433252	0.000572015	0.0345829	0.00361819	0.826472	0.0106743	0.00515508	0.13
Ct_48219	0.749171	0.560055	0.0150536	0.00449009	1.31283e-06	0.3638	0.0030382	0.825241	0.18539	3.78161e-05	0.833304	0.198449	0.0660789	0.188312	0.855584	0.627555	0.366963	0.654143	0.494048	0.0126398	1.10565e-05	5.03946e-06	0.00784076	0.00299985	8.82489e-05	0.506858	0.965063	0.977943	0.732304	0.000315758	0.439355	0.827528	0.00582753	0.234886	0.12231	0.651362	0.904248	0.021429	2.60969e-07	2.53616e-06	0.132389	3.50723e-09	8.9689e-07	0.0230136	0.0764567	0.628396	0.645411	0.985955	5.71382e-08
Hs_THAP10	0.0741528	0.535459	0.773757	0.281604	0.634635	0.1304	0.38533	3.53145e-05	0.00872912	0.107272	0.0180889	0.00267933	0.036855	0.0428472	0.0986726	0.0141816	0.0329179	0.0946104	0.00867691	0.203465	0.026789	0.0431894	0.841106	0.815596	0.131575	0.793818	0.934706	0.84743	0.536091	0.631889	0.634122	0.0336765	0.0319547	0.413559	0.0860997	0.0478321	0.242937	0.0104175	0.233992	0.0206759	0.0523666	0.000134769	1.28967e-05	0.34368	0.00165177	0.143077	0.000104342	0.00878321	0.0390089
Hv_64787	0.00896072	0.152897	0.722835	0.266559	3.71152e-07	0.0198895	0.961172	0.150996	0.775287	0.0731817	0.95658	0.985587	0.198172	0.391642	0.995974	0.987337	0.777048	0.719183	0.65801	0.655404	0.961051	0.00926106	0.71619	0.00467651	0.470621	0.38164	0.4689	0.0768242	0.472851	0.346618	0.535859	0.423582	0.377463	0.779359	0.00119062	0.626907	0.903322	0.0397633	0.666224	0.0168781	0.00119726	0.955183	0.999449	0.28093	0.545432	0.36457	0.24198	0.356407	0.675401
Ct_13297	0.82869	0.010271	0.431189	0.227813	0.0930218	0.0967896	0.160603	0.64568	0.79886	0.00708534	0.108301	0.159174	0.109702	0.151311	0.0519174	0.108333	0.00567613	0.0350221	0.0503364	0.262751	0.228271	9.55137e-07	0.311276	0.00107664	0.0321566	0.34729	0.253081	0.0491874	0.227262	0.0091586	0.48702	0.0400789	0.591074	0.674173	0.763379	0.139663	0.0631524	0.475771	0.0757842	0.403525	0.972336	0.0162731	0.0949651	0.0147	0.806133	0.0154875	0.642125	0.00569076	0.826356
Hs_THAP9	0.971613	0.169756	0.844702	0.203913	1.10319e-06	0.000576329	0.4782	0.102704	0.133744	0.120619	0.0266239	0.0289806	0.142206	0.118761	0.0470861	0.450651	0.21826	0.0604476	0.104517	0.432499	0.210938	0.0815228	0.644467	0.0362848	0.965633	0.537366	0.81117	0.42117	0.00024152	0.234951	0.796864	0.184631	0.172325	0.127866	0.196754	0.00104734	0.0566305	0.00125799	0.0319079	0.432346	0.00010169	0.00196657	0.000833883	0.931337	0.085976	0.0576032	0.471829	0.349664	0.910457
Pb_2638741	0.00432149	0.553903	0.796554	0.000231372	0.048933	0.60895	0.802468	0.17904	0.00957902	1.53933e-07	0.0691732	0.0665114	0.462678	0.535035	0.000884673	0.108482	0.192069	0.0478249	0.566298	0.626275	0.986415	0.0346644	0.0181053	0.669617	0.353213	0.102561	0.0323422	0.271552	0.52881	0.00104538	0.0366182	0.911725	0.00659637	0.116838	0.020847	0.208442	0.189601	0.0117019	0.0361141	0.0120839	0.0386786	0.0426352	0.62843	0.0111125	0.00285563	0.107735	0.0208093	0.00122112	0.241794
Ct_85718	0.22995	0.366175	0.673363	0.0586455	5.29766e-09	0.0268679	0.0169921	0.262106	0.338174	0.512289	0.177033	0.93136	0.272987	0.211715	0.367999	0.57187	0.300427	0.407113	0.284331	0.741043	0.218203	0.00231062	0.121893	0.00289536	0.0170326	0.0437781	0.464416	0.409368	0.125084	0.830361	0.498415	0.532569	0.0786634	0.0785244	0.0657997	0.703866	0.178429	0.118672	0.140491	0.194317	0.568382	6.03384e-09	2.59818e-05	0.175115	0.0129392	2.41096e-05	0.0902285	0.424738	0.0269299
Ac_Thap11	0.842261	0.601956	0.112025	0.0191479	0.0779894	0.0579886	0.402224	0.0454206	3.46093e-05	0.00345993	2.96068e-06	6.89245e-06	0.000894647	9.17138e-05	5.49015e-05	2.63843e-06	9.20411e-07	2.69438e-06	2.03292e-06	0.00169638	0.0156071	7.35002e-07	0.0623401	8.84541e-05	0.0566244	0.693979	0.646226	0.030713	0.0581883	0.0502011	0.00171126	0.191887	0.0375659	0.0348987	0.0635734	0.00292748	1.8642e-05	0.661607	0.556099	0.831339	0.371033	0.0305592	0.0358458	0.0650529	1.50189e-05	0.26167	0.302219	0.00284406	0.000203926
Ct_17343	0.0629085	0.780027	0.800297	0.738474	1.41055e-06	0.218697	0.0159799	0.000370389	0.280054	0.000439645	0.534193	0.0250181	0.0835498	0.035987	0.281881	0.087179	0.323237	0.0873503	0.557783	0.25079	0.0111235	0.000138882	0.589129	0.00399556	0.000109217	0.957847	0.493932	0.809041	0.182311	0.0741832	0.188288	0.0604838	0.909083	0.187055	3.13308e-08	0.0117984	0.254936	0.000196317	0.127703	3.61406e-06	3.63528e-05	6.2077e-06	1.87296e-05	0.0893556	9.52321e-05	0.209976	0.062349	0.0049294	0.407327
Lg_39733	0.653142	0.881914	0.172959	0.680093	0.2848	3.0808e-06	0.00849912	0.000143037	0.42012	0.449394	0.812106	0.282989	0.180953	0.190178	0.325991	0.146823	0.456925	0.487535	0.865297	0.0219722	0.60514	0.441199	0.0394362	0.0683416	0.0838114	0.988493	0.0330063	0.369608	0.602565	0.387414	0.459438	0.449176	0.29637	0.0270837	0.891153	0.412756	0.861018	0.277731	0.809729	0.0100493	0.105063	0.125772	0.0407998	0.0982327	0.425627	0.0575437	0.538404	0.281247	0.418669
Ac_Thap8	0.0285059	0.254897	0.58143	0.329143	0.0865562	0.109031	0.113635	0.00110586	0.0327207	0.00473461	0.0850528	0.172562	0.245308	0.312236	0.0657178	0.0889142	0.153831	0.260847	0.0580254	0.133366	0.928592	0.24262	0.120574	0.00211133	0.0234462	0.101059	0.00477121	0.532875	0.348013	0.129283	0.63702	0.00181791	3.39778e-06	0.522887	1.77301e-05	0.0118736	0.548038	0.00084583	0.00173243	0.00779864	2.01542e-07	0.0638522	0.354736	0.0382625	0.184171	0.728279	0.000297395	0.00100438	5.45949e-06
Nv_23094	0.567368	0.550922	0.794358	0.77325	0.79584	0.354999	0.119647	0.00922994	0.586866	0.724484	0.789165	0.521766	0.518076	0.529615	0.341772	0.96881	0.900948	0.827178	0.434188	0.552415	0.467183	0.00775061	0.384014	0.382622	0.329473	0.916949	0.747288	0.917144	0.105119	0.466457	0.105574	0.435625	0.211482	0.315511	0.557644	0.034292	0.182383	0.268786	0.0225463	0.652272	0.763409	7.99816e-05	0.00105143	0.203939	0.0156369	0.0860711	0.304893	0.139518	0.666291
Nv_16981	0.931005	0.0703001	0.145415	0.349069	0.172808	0.0318435	0.000510552	0.10868	0.00147871	0.464331	0.0384244	0.0964592	3.31915e-05	0.000431038	0.38166	0.00946572	0.0512605	0.00150664	0.189671	0.050729	0.0383151	0.609275	0.208913	0.0321159	0.00467051	0.741457	0.0889901	0.756582	0.183491	0.0304758	0.0255406	0.581317	0.000331264	0.589729	0.00476369	0.370276	0.919277	0.0259238	0.0689605	0.583761	0.00117398	0.219014	0.109057	0.242293	0.00873441	0.792854	0.24182	0.186223	0.994428
Nv_02603	0.233467	0.0145779	0.0844204	0.0675955	0.193333	0.00496446	0.220419	0.418555	0.483122	0.0893606	0.606372	0.556817	0.155529	0.0383224	0.415993	0.850648	0.523581	0.341185	0.502621	0.433282	0.511148	0.0395782	0.82224	0.642657	0.378576	0.0533063	0.620739	0.0851768	0.321482	0.110309	0.888453	0.462501	0.349049	0.014052	0.0547471	0.970989	0.201069	0.439979	0.46441	0.707365	0.000129614	0.0785853	0.0860701	0.875193	0.201112	0.0341695	0.248949	0.642213	0.896589
Nv_25694	0.20874	0.413411	0.621972	0.596986	0.875496	0.257429	0.21614	0.393227	0.0749566	0.476153	0.395168	0.00948961	0.0646159	0.17797	0.150528	0.0232122	0.0172579	0.162909	0.0533838	0.0019182	0.208684	0.74963	0.620793	0.0620922	0.162211	0.54448	0.210293	0.870848	0.216178	0.240238	0.0259498	0.900151	0.199794	0.331708	0.000413728	0.853052	0.913792	0.377983	0.690543	0.558887	0.53821	0.680593	0.359233	0.100223	0.226908	0.185235	0.65732	0.12832	0.661688
Cg_18305	0.104277	0.2424	0.658048	0.141927	0.041144	0.000464989	0.00634039	0.349364	0.240264	0.00383351	0.06996	0.693343	0.264877	0.0682014	0.482599	0.671734	0.0532367	0.280559	0.104725	0.836081	0.246718	0.742567	0.598442	0.981655	0.129897	0.220415	0.440623	0.000519927	0.0998404	0.218081	0.127537	0.00107978	0.807734	0.131744	0.0226786	0.801774	0.274294	5.87537e-05	0.00602675	0.00018043	0.00130082	0.168632	0.0908551	0.0520147	0.009902	0.224404	0.813265	0.865057	0.000376743
Cg_22481	0.838525	0.591286	0.137416	0.379946	0.0270787	0.483785	0.0457585	0.0139083	0.585895	0.106925	0.732129	0.705942	0.878596	0.719753	0.763458	0.50141	0.110057	0.206879	0.216798	0.67622	0.65231	0.0141458	0.76631	0.000509479	0.0380235	0.0201786	0.166145	0.828155	0.210238	0.0496857	0.109271	0.36611	0.350972	0.24863	0.601156	0.0109039	0.171747	0.436436	0.157379	0.0313626	0.0223395	0.00476729	0.0197542	0.222489	0.000327752	0.528823	0.374676	0.375675	0.755117
Ct_86797	0.946858	0.331514	0.252849	0.91715	0.000607576	0.279894	0.209984	0.0701816	0.0779885	9.07484e-07	0.0828405	0.436976	0.421342	0.229603	0.242268	0.143346	0.266455	0.663036	0.06742	0.00252822	0.121198	0.00291135	2.57666e-07	0.0402444	0.0821435	0.644525	0.0105761	0.312496	0.160396	0.1027	0.44939	0.107178	0.000820862	0.175953	0.116966	0.0070837	0.164212	0.000346146	0.08312	1.64609e-05	0.37949	0.471019	0.755228	0.0493811	0.0108139	0.0862455	0.371653	0.711331	2.97047e-05
La_41849	0.291773	0.0865777	0.492077	0.737819	0.173851	0.277138	0.16893	0.826019	0.933265	0.0744455	0.378223	0.295756	0.807386	0.91421	0.0939585	0.447249	0.379011	0.402723	0.338946	0.0335317	0.481383	0.538427	0.814086	0.932136	0.302182	0.425751	0.161966	0.963053	0.928702	0.167802	0.714321	0.0930624	0.714927	0.811969	0.147293	0.558125	0.865999	0.00457381	0.819855	0.80626	0.000947127	0.297195	0.52828	0.528742	0.726855	0.154365	0.0521869	0.350329	0.000407994
Hv_51031	6.53742e-05	0.245156	0.146928	0.0779601	3.62565e-05	0.048571	0.159759	0.027082	0.780532	0.874337	0.304797	0.198384	0.551736	0.628283	0.255919	0.321759	0.112767	0.558247	0.0990555	0.48489	0.145295	0.304351	0.556846	0.0599291	0.0275549	0.0500654	0.929969	0.494644	0.217733	0.674307	0.618548	0.26577	0.875914	0.546047	0.2254	0.917125	0.593693	1.30845e-05	0.544904	0.631693	0.000151122	0.00367477	0.767224	0.179548	0.597527	0.250693	0.293349	0.581883	0.11473
Cg_46926	0.11352	0.0430684	0.0449769	0.458963	0.00102823	0.336207	0.137101	0.504312	0.562814	0.386805	0.850268	0.514534	0.822567	0.866093	0.969177	0.926936	0.610195	0.918019	0.932951	0.000874293	0.937644	0.0270304	0.225928	0.0106456	0.082076	0.660744	0.160996	0.530643	0.0679899	0.0614885	0.0044243	0.581765	0.000550664	0.335778	8.88059e-08	0.650792	0.250023	0.224281	0.174452	0.185394	0.595672	6.61265e-08	0.253471	0.448911	0.811306	0.694258	0.0238694	0.000179047	0.192355
Lg_79484	0.413972	0.122544	0.321906	2.27637e-06	4.4885e-07	0.10972	0.00971261	0.0888752	0.258095	0.000280791	0.000949681	0.753681	0.0125286	0.0491611	0.0653836	0.121729	0.448113	0.555234	0.515744	2.80577e-06	0.242721	0.35586	0.0035337	0.0859712	0.131073	0.00128852	6.96404e-07	0.113058	0.0208884	0.146211	0.000105752	0.00405732	0.0363992	0.000794572	0.104739	0.000354746	0.0273484	0.00192244	3.93956e-10	1.29745e-07	5.06815e-08	0.183046	0.775838	0.00354789	0.577167	0.0158208	0.000424316	0.0101258	0.000109781
Hs_THAP1	0.668682	0.595001	0.147307	0.0896637	0.459124	0.74847	0.320263	0.0124088	0.00202188	2.42528e-08	0.00889092	0.0382997	0.0560366	0.210998	0.00045221	0.107148	0.15742	0.462231	0.272896	7.29633e-06	0.000393779	5.67675e-05	0.0107203	2.78805e-07	0.0168324	2.11407e-06	0.000637599	0.039853	0.00644451	0.0791204	0.424657	0.000796534	0.0777846	0.00480115	0.00932008	0.0320979	1.2013e-05	0.0151762	0.014426	0.041307	9.13622e-05	0.0030006	0.00356785	0.0265159	2.22038e-08	0.000601138	0.0741702	0.00411429	0.00199413
Am_67217	0.687467	0.123159	0.569534	0.841499	0.00244898	0.00258565	0.0135858	0.192432	0.706537	0.702596	0.987226	0.478096	0.93855	0.85049	0.532213	0.558974	0.956213	0.773366	0.824133	0.00557245	0.860396	1.89922e-08	0.743201	0.886454	0.875348	0.931875	0.642661	0.694023	0.0521121	0.416781	0.223533	0.276383	0.515858	0.206768	0.637264	0.488417	0.290759	0.106714	0.0050401	0.782787	0.0605838	3.56322e-05	0.0474281	0.373382	0.893442	0.0113291	0.390216	0.866946	0.0738606
La_73394	0.886647	0.621083	0.636077	0.812725	0.016923	0.102567	0.0282539	0.0385677	0.00463656	0.200277	0.00232511	0.0958256	0.00320977	0.00192678	0.111618	0.000120272	0.000574787	0.001028	0.00042178	0.0184699	0.00705734	0.0324069	0.123506	0.0269339	0.0372684	0.910475	0.0212752	0.158349	0.00975123	0.000973954	0.436591	0.151042	0.0140903	0.0648142	9.16182e-06	0.00722773	0.000105142	0.0333491	0.0221337	1.7554e-06	0.00583449	0.00201448	0.26052	0.853003	0.000179671	0.035172	0.105866	0.17725	0.00135318
Bf_89410	0.258585	0.454655	1.862e-05	0.169081	0.476374	0.718853	0.000719785	0.00529054	4.52568e-05	2.51876e-07	8.02828e-06	3.71474e-08	0.000868864	0.00051135	1.52439e-06	4.57614e-05	1.80283e-05	3.31232e-07	0.000107969	0.000129055	0.00426098	0.126024	0.00707977	0.0124297	0.00140702	0.157248	0.768258	0.0493559	0.23266	0.0940688	0.0041623	0.782051	0.00673698	0.0495064	0.145768	0.461007	0.0260996	0.0232384	0.457712	0.361726	0.151047	0.0223203	0.00116518	0.0232979	0.041943	0.956575	0.0967272	0.0220865	0.00105473
Aq_12247	6.37958e-08	0.0289919	0.0703026	0.0614086	1.43448e-05	6.46423e-05	0.0965482	0.219063	0.0159491	0.15792	0.468549	0.0748319	0.0741694	0.376021	0.881986	0.521861	0.256843	0.233479	0.0656413	0.0118525	0.69011	0.000482202	4.40348e-06	0.0441368	0.0464071	0.467838	0.163866	0.163732	3.18257e-05	0.213616	0.133238	0.64531	0.0389931	0.0464138	0.107894	0.000840908	7.97456e-06	0.0235891	0.0310021	0.0313541	0.000329147	0.0334381	0.0664574	0.00780026	0.0115544	0.0130486	0.135216	0.00122888	0.0979038
Lg_60012	0.0576964	0.394006	0.413116	0.00259793	1.43146e-18	0.00505633	5.30608e-06	0.000129756	0.0606711	0.00159022	0.000929552	0.00677606	4.59435e-05	7.83638e-05	3.97365e-07	0.0105258	8.96309e-07	0.00230203	2.10305e-05	0.0173778	0.457373	0.00455214	0.0136127	3.09242e-08	0.00371746	0.176529	0.00143269	0.0626941	3.31838e-07	0.00665739	0.0363281	2.32571e-05	0.111165	0.723284	0.0928545	0.0541639	0.00727777	0.00606221	0.00147673	0.0205087	6.099e-05	0.00174201	0.00120069	0.00128171	1.3332e-06	0.173811	0.0545668	0.286939	0.366551
Lg_60013	0.014321	0.0104733	0.0305968	0.00300138	7.30656e-09	0.00273204	4.19513e-08	0.00587482	0.00363395	0.0118462	0.318148	0.193684	0.000104005	0.0569497	0.000418841	0.163845	0.000975227	0.0329927	0.0222951	4.63164e-06	0.134176	0.0654678	0.023679	8.04947e-05	0.0853589	0.282404	0.00365399	0.100341	0.00250148	0.100904	0.0308286	1.5976e-09	0.306604	0.0229995	0.132594	0.0130394	0.00156637	0.0113911	0.00828418	6.31659e-09	2.13674e-07	2.38631e-09	1.34635e-07	0.000488346	1.65634e-08	0.00168176	0.0618497	0.10197	0.500253
Aq_34533	7.37611e-06	0.635032	0.984485	0.649434	0.00880566	0.0034313	0.0298606	0.0637322	0.0774392	0.125826	0.00116704	0.00391033	0.108936	0.0324869	0.00838008	0.0036938	0.0317285	0.000171888	0.279714	0.109916	0.143028	0.171934	0.170592	0.329718	0.844779	0.140333	0.33312	0.119415	0.791804	0.912406	0.103535	0.212894	0.203204	0.272458	0.0166621	0.645051	0.836325	0.0313883	6.09292e-05	2.50607e-07	0.0564892	0.00315171	0.0114197	0.676828	0.342187	0.58201	0.660365	0.881046	0.202887
Aq_12830	0.0198415	0.35237	0.344284	0.100024	0.000423871	1.05821e-06	0.0195662	0.486183	0.01727	0.522802	0.000267176	0.00371033	0.000342248	0.0279535	0.229819	0.228922	0.050053	0.0323076	0.106031	0.0912173	0.726943	0.0606114	0.0280699	0.664478	0.562531	0.106718	0.603904	0.113041	0.0546719	0.38597	0.908529	0.790718	0.30052	0.065969	0.385209	0.404103	0.0124174	2.91988e-08	2.4444e-06	0.00453359	6.53107e-05	0.250778	0.00618906	0.259858	0.369482	0.74034	0.766099	0.3546	0.0617141
Aq_84603	0.0158902	0.0487945	0.0055108	2.34455e-05	0.00522144	0.000200872	0.379431	0.000237406	0.000892015	0.0805635	0.0491739	0.003423	0.00263566	9.27402e-05	0.00224	0.101465	0.265614	0.00252861	0.23508	0.615243	0.189892	0.0340309	0.0435073	0.181918	0.00555678	0.527884	0.187041	0.005426	0.375556	0.179989	0.297541	0.34679	0.0711309	0.704921	0.0697786	0.923713	0.215414	0.000516642	0.00091671	0.000169263	3.81143e-05	0.00301508	0.000119299	0.023197	0.318224	0.40771	0.00733843	0.0641254	0.00506877
Aq_16244	0.0122863	0.37417	0.456211	2.56117e-05	7.80264e-05	0.117895	0.0653801	0.528833	0.0349659	0.00530956	0.0447926	0.00275081	0.0813043	0.00806279	0.000912479	0.005816	0.00994857	0.0165617	0.00287353	0.0318285	0.00149027	0.00809156	0.0920731	0.0334441	0.00400802	0.455801	0.858971	0.769189	0.371008	0.164352	0.51988	0.00484526	0.0545192	0.636652	0.0201512	0.0570712	0.265106	0.0421684	7.67623e-12	0.00331274	9.18947e-05	0.133693	0.449921	0.0380706	0.839227	0.281695	0.49569	0.0438029	6.48318e-05
Ct_84868	0.419415	0.456037	0.480171	0.00322359	0.00053956	0.513883	0.222978	0.144173	0.851645	0.739118	0.232262	0.401223	0.779977	0.877509	0.0845785	0.93629	0.278524	0.384789	0.579871	0.427421	0.532851	6.10104e-05	0.830007	0.281092	0.324044	0.109607	0.185644	0.100101	0.0513979	0.211347	0.0155813	0.0160152	0.867389	0.0205327	0.178453	0.746148	0.865012	0.147401	0.0331735	0.0224338	0.00519936	0.0733821	0.447808	0.311487	0.254876	0.0842471	0.860031	0.0605099	0.102108
Ac_Thap14	0.500383	0.823747	0.533703	0.00893244	1.88414e-09	0.467801	0.00770712	0.125143	0.143013	0.833619	0.0272323	0.258739	0.0133106	0.0341867	0.139225	0.0400811	0.55992	0.265511	0.388962	0.14289	0.0047362	0.201615	0.67618	0.000162974	0.553235	0.8177	0.905593	0.517798	0.0325589	0.932936	0.0462896	0.992161	0.519714	0.211503	0.82212	0.145145	0.00453286	0.0019614	0.787872	0.952483	8.35508e-06	0.00417294	0.214336	0.123099	0.889603	0.0212103	0.483885	0.204327	0.0610414
Hv_50657	0.102626	0.18655	0.726057	0.00202191	0.00583115	0.273656	0.80666	0.687167	0.656438	0.406174	0.378129	0.845474	0.444444	0.557895	0.685545	0.321908	0.287406	0.599894	0.758563	0.000332151	0.46525	0.900656	0.582994	0.700886	0.134649	0.379542	0.618091	0.372543	0.256042	0.984452	0.000751905	0.7749	0.000350101	0.633238	1.55347e-05	0.780738	0.398814	0.703377	0.691949	0.514618	3.83217e-09	0.71045	0.331674	0.109551	0.813626	0.0784681	0.160762	0.580334	0.402685
Hv_47509	0.000334883	0.898558	0.00147687	0.00711006	0.00309382	0.0154313	0.489582	0.656075	0.844763	0.157351	0.486451	0.402469	0.617526	0.791632	0.303916	0.571268	0.945167	0.344961	0.899736	0.333621	0.233333	0.296671	0.901583	0.14184	0.300627	0.47777	0.380421	0.012073	0.917707	0.485191	0.944175	0.197194	0.873976	0.86429	0.192258	0.753909	0.633887	2.53847e-05	0.102132	0.666139	3.30716e-06	0.0772988	0.895147	0.988029	0.577096	0.469079	0.0624924	0.00406219	0.379073
Hv_43575	0.039724	0.356662	0.578155	0.0136092	1.2259e-10	0.869815	0.0217686	0.645326	0.0317728	0.800511	0.747469	0.152819	0.0372401	0.00987081	0.221155	4.05548e-08	0.0134578	0.101661	0.0236868	0.273393	0.0854765	0.0670483	0.516135	0.349982	0.286652	0.896545	0.594977	0.884395	0.19106	0.120932	0.0299035	0.812667	0.0111096	0.656101	0.20133	0.421672	0.699206	0.00242269	0.589542	0.408877	0.00394547	0.149343	0.811154	0.15219	0.605082	0.185326	0.0731055	0.55039	0.0093105
Hv_43401	0.0275057	0.841047	0.0742521	0.00415422	4.2195e-07	0.0667334	0.63864	0.308978	0.843207	0.614497	0.801706	0.85337	0.593191	0.69429	0.659201	0.416412	0.335712	0.62888	0.232462	0.307016	0.419284	0.00910871	0.79629	0.613287	0.935156	0.579262	0.0504347	0.0990715	0.107138	0.103731	0.0992775	0.615387	0.715833	0.26472	0.422593	0.577908	0.462134	0.00194461	0.00281276	0.0008804	3.50753e-13	0.00221977	0.0364211	0.594173	0.84375	0.524539	0.30473	0.142104	0.215065
Hv_47640	0.0797286	0.697798	0.57025	0.235654	8.64188e-07	0.247453	0.250277	0.622894	0.531943	0.20086	0.473624	0.709809	0.683536	0.811316	0.540665	0.34442	0.56525	0.882164	0.960659	0.159841	0.282165	0.28404	0.682477	0.33956	0.923719	0.778234	0.547985	0.246361	0.206232	0.122926	0.414381	0.635824	0.532596	0.860501	0.228505	0.472767	0.75765	0.268018	0.00115162	0.798474	2.76992e-06	0.638454	0.560991	0.686657	0.919597	0.256927	0.776435	0.374226	0.128187
Hv_47162	0.0108527	0.680059	0.616223	0.0847172	3.58695e-09	0.000593576	0.666437	0.0514909	0.710848	0.0770611	0.198951	0.595423	0.423415	0.574828	0.715068	0.114041	0.306657	0.980453	0.916565	0.00952225	0.186022	0.246812	0.9372	0.454007	0.406572	0.660583	0.803592	0.28747	0.00095405	0.012329	0.258481	0.934273	0.821023	0.604373	0.399808	0.60849	0.1674	0.281592	0.186371	0.929712	8.06299e-05	0.491824	0.629636	0.604896	0.263256	0.747831	0.0801799	0.0859066	0.350042
Hv_47759	0.30217	0.0228979	0.0225489	0.0817967	3.40816e-08	0.00188926	0.825633	0.680588	0.609763	0.124751	0.788571	0.55166	0.563862	0.726759	0.285135	0.775324	0.967006	0.877404	0.824481	0.26145	0.881788	0.183382	0.985412	0.346167	0.179608	0.196166	0.507599	0.0125259	0.82422	0.392743	0.915556	0.558171	0.973843	0.390053	0.55383	0.020012	0.966558	5.91294e-07	0.888117	0.378447	0.000324973	0.346008	0.932291	0.607134	0.88102	0.504515	0.651939	0.0875247	0.319517
Hv_45631	0.000713001	0.16818	0.249824	0.350302	2.75662e-05	0.130241	0.953019	0.0263314	0.833118	0.839698	0.0775788	0.472472	0.591746	0.580472	0.321159	0.714084	0.642034	0.760532	0.278072	0.0332284	0.34166	0.0311505	0.118452	0.0307274	0.141522	0.0585074	0.46182	0.224853	0.612656	0.389102	0.826959	0.866201	0.64244	0.732264	0.0388214	0.674209	0.0691569	0.0148238	0.038173	0.106579	1.29088e-07	0.0696563	0.419721	0.148526	0.460901	0.224053	0.374719	0.205943	0.106254
Hv_44050	0.165646	0.701737	0.261256	7.5812e-06	1.03239e-05	0.0884698	0.691221	0.101923	0.133058	0.189388	0.896236	0.0261738	0.48915	0.635809	0.135381	0.0891404	0.607769	0.972347	0.103098	0.00894971	0.733255	0.00101561	0.212824	0.0720348	0.139472	0.319411	0.0448459	0.163863	0.0010563	0.888588	0.167671	0.199158	0.00180143	0.570793	0.0403101	0.606181	0.0620239	0.286063	0.0980119	0.0340481	0.205079	0.548215	0.332135	0.167285	0.740747	0.922794	0.839395	0.707706	0.971073
Hv_49823	0.230262	0.915632	0.0350183	0.0855616	4.84655e-05	0.0120124	0.175744	0.635461	0.508623	0.825983	0.635319	0.176159	0.00152404	0.0721076	0.219616	0.259604	0.161931	0.270444	0.647042	0.188111	0.310445	0.0223442	0.865847	0.951247	0.361682	0.455065	0.706164	0.094148	3.46397e-06	0.391484	0.230682	0.665504	0.43052	0.38797	0.0419414	0.691433	0.319124	0.025261	0.185386	0.733563	2.5643e-05	0.935005	0.347532	0.455353	0.258342	0.0731657	0.162778	0.339817	0.400963
Hv_45498	0.00523449	0.674569	0.0136655	0.0274958	0.0760202	0.0223244	0.249195	0.813682	0.346433	0.658341	0.743465	0.392379	0.624655	0.954857	0.667448	0.151709	0.0856632	0.17608	0.118063	0.898018	0.844784	0.117817	0.060264	0.200665	0.811935	0.384401	0.0720649	0.211889	0.00179184	0.358998	0.947137	0.925455	0.782851	0.552579	0.943059	0.166177	0.843032	9.32073e-05	0.290742	0.417562	0.0753198	0.659927	0.694914	0.95064	0.395902	0.351049	0.0321521	0.0271315	0.698734
Hv_48022	0.0357442	0.0815502	0.827293	0.248169	3.43938e-07	0.0938216	0.037448	0.0120002	0.129983	0.729571	0.044792	0.0225658	0.021956	0.0559602	0.192402	0.70623	0.0823541	0.560801	0.0307162	0.339474	0.726054	0.000136016	0.0485139	0.0662519	0.0262599	0.254638	0.0893268	0.223588	0.0642047	0.149803	0.00661698	0.989901	0.734633	0.0988881	0.0859989	0.105577	0.437857	0.342781	0.0162098	0.668026	0.0108971	0.694722	0.280928	0.42683	0.192454	0.117849	0.573877	0.458854	0.042348
Hv_50811	0.0129942	0.313075	0.135327	0.287492	6.16883e-07	0.0175914	0.14815	0.00945302	0.425066	0.107621	0.288742	0.323994	0.0867666	0.0109563	0.780937	0.192814	0.584222	0.899773	0.509368	0.0628056	0.347096	0.860699	0.569006	0.0665573	0.683813	0.695595	0.0471321	0.57943	0.404183	0.600238	0.852239	0.18765	0.117901	0.288296	0.0704759	0.89264	0.95047	0.00793775	0.265381	0.926793	4.48525e-12	0.483356	0.581101	0.55689	0.271623	0.545291	0.062314	0.288999	0.00241367
Hv_50055	0.001611	0.15566	0.0453213	0.00173573	1.63761e-05	0.00221407	0.119091	0.531368	0.369551	0.586362	0.342109	0.135768	0.571551	0.586746	0.421828	0.513722	0.660868	0.282491	0.925047	0.256382	0.0324778	0.218853	0.106109	0.407217	0.132984	0.838553	0.25739	0.0983166	0.614613	0.941439	0.172165	0.483425	0.876625	0.0713796	0.73304	0.486168	0.0198223	0.659483	0.270864	0.786624	6.94475e-07	0.836796	0.113511	0.620143	0.123394	0.458742	0.224446	0.285778	0.00112268
Cg_20992	0.000293358	0.00487061	0.0393152	0.00269985	0.177425	0.0505926	0.673972	0.197733	0.561512	0.878387	0.817512	0.980767	0.328078	0.845978	0.596706	0.259807	0.505217	0.459175	0.623479	1.09101e-09	0.422092	0.000282043	1.49376e-05	0.0256999	9.38944e-09	2.1815e-07	0.00242534	0.00125533	8.96384e-08	0.154688	0.479512	0.183232	0.000193749	6.73153e-05	0.0335934	0.0424943	0.00709702	5.9505e-06	0.120262	0.424796	0.0030153	0.383502	0.416599	0.34933	0.327166	0.302613	0.577275	0.95352	5.82505e-05
Aq_84257	0.486521	0.0253868	0.512446	0.0121676	1.74278e-08	0.0027595	0.430248	0.158748	0.55809	0.230422	0.902003	0.473979	0.508419	0.219565	0.336889	0.0973578	0.28148	0.472079	0.357297	0.0364955	0.145083	0.0616787	0.00456159	0.0280611	0.378279	0.703139	0.0417276	0.648789	0.00131996	0.91093	0.00578456	0.00753059	0.585623	0.503336	0.196827	0.67254	0.0332766	0.00013122	0.0241162	0.0111388	1.94279e-05	0.00498324	0.0312818	0.661548	0.197805	0.159337	0.151555	0.541356	0.535653
Ob_Thap3	0.00445836	0.726577	0.991842	2.14857e-05	0.983924	0.0434684	0.301798	0.911104	0.61335	0.298392	0.19623	0.853215	0.911513	0.808938	0.786412	0.299894	0.378968	0.519739	0.598169	2.2711e-05	0.477859	0.0463263	0.357589	0.469942	0.000412717	0.780225	0.0508738	0.645334	0.0267065	0.178128	0.312948	0.144042	0.325101	0.0133699	0.0252183	0.0716648	0.490475	0.0738234	0.00118042	0.134632	0.0841684	0.998983	0.3722	0.635747	0.473129	0.0443719	0.947291	0.892804	0.784723
Aq_38521	0.0973618	0.349675	0.305574	4.7389e-05	5.53198e-09	0.00386281	0.339447	0.131213	0.00516971	0.128077	0.0139447	0.000266857	0.0148023	0.00589965	0.0190205	0.0211908	0.00403991	0.00194682	0.0601279	0.0572654	0.00731707	0.0129092	0.074286	0.137421	0.0182229	0.877823	0.00600506	0.370971	8.78543e-05	0.000883619	0.453093	0.0857945	0.112853	0.036357	6.88312e-05	0.0184386	0.944966	0.000672952	0.11255	0.00620958	0.000275933	0.000220503	0.00130429	0.270116	0.000667941	0.814172	0.804358	0.186262	0.199803
Hs_THAP11	0.944679	0.904154	0.000690405	0.776081	0.950252	0.694424	0.0031649	0.000993691	7.17292e-05	0.0652042	5.2998e-07	2.55523e-07	0.000341112	0.000355702	1.54312e-06	1.83497e-05	8.6004e-08	9.09754e-06	0.000176696	2.94432e-07	4.69858e-05	0.00121423	0.798599	0.000674994	2.68981e-06	5.84696e-06	0.00734088	2.93446e-05	0.965835	0.0435086	0.213626	0.000612036	0.03014	0.226989	0.0103822	5.36138e-11	0.0011407	0.00226235	0.273389	0.029599	0.660062	1.3224e-06	3.00623e-14	3.52694e-07	2.99329e-08	0.152106	4.15742e-17	3.36337e-06	0.188212
Nv_47538	0.889346	0.0223125	0.922068	0.39655	6.87277e-08	0.0460602	0.065898	0.000281854	0.0643321	0.00641811	0.0336256	0.000246834	0.0451919	0.0591076	0.0360845	0.0649222	0.0241231	0.0258472	0.0507243	0.0613355	0.0227936	0.000541566	0.158406	0.00628545	0.0275137	0.000194166	0.105026	0.0224835	0.00319067	0.119792	0.149666	0.00187216	9.1763e-05	0.0797462	0.652232	0.0021666	0.121763	0.00535315	0.228769	0.000151716	0.000860931	0.17085	0.882916	0.563869	0.0255605	0.120657	0.606693	0.512969	0.383945
Hv_50282	0.20852	0.531465	0.89037	3.08359e-09	0.0101934	0.0039197	0.23569	0.288479	0.82641	0.112584	0.558905	0.63994	0.0230306	0.0998548	0.908855	0.649452	0.584759	0.877078	0.247923	0.0517374	0.340779	0.928749	0.161529	0.304139	0.312132	0.467963	0.489141	0.225441	0.035195	0.325405	0.288981	0.194189	0.718377	0.897854	0.431513	0.130134	0.985916	2.72314e-05	0.15318	0.349936	0.000910072	0.656928	0.60659	0.0868324	0.314221	0.364944	0.760532	0.489497	0.993414
Hv_45837	0.156026	0.326928	0.746606	0.353204	1.66481e-07	0.0725588	0.0381243	0.636346	0.00065371	0.887118	0.00012587	0.784969	0.000684923	0.00106742	0.0249939	0.283842	0.45635	0.0831196	0.0731403	0.111062	0.695301	0.355628	0.0658806	0.862533	0.700248	0.695946	0.852117	0.320303	0.149316	0.606928	0.205586	0.00516714	0.570752	0.167815	0.189629	0.594325	0.10455	2.43416e-06	0.0323017	0.281276	0.0320822	0.39938	0.0545247	0.462736	0.534165	0.789616	0.608822	0.599165	0.434395
Hv_50202	0.555668	0.354369	0.514417	0.289304	1.8297e-06	6.35279e-05	0.00991788	0.257296	0.0787313	0.429772	0.174444	0.454327	0.313009	0.185363	0.32228	0.863493	0.215245	0.387161	0.662364	0.533025	0.621954	0.856074	0.531733	0.518016	0.368819	0.231754	0.975029	0.358147	0.509827	0.457659	0.0837377	0.149628	1	0.915481	0.375272	0.393866	0.580956	0.000792958	0.00919178	0.00289797	0.00218787	0.559578	0.322123	0.26133	0.478267	0.926908	0.189785	0.19084	0.0251375
Hv_40243	0.00548943	0.00502681	0.231504	0.0414084	4.66833e-06	0.00109995	0.757699	0.350921	0.414953	0.68781	0.549363	0.267082	0.193598	0.552068	0.322777	0.979391	0.499817	0.184484	0.441157	0.346809	0.0727779	0.597649	0.770994	0.178674	0.430065	0.779264	0.295284	0.0623211	0.326164	0.847035	0.655327	0.999267	0.829474	0.528712	0.0296995	0.88808	0.827579	0.0013184	0.0215658	0.000437923	1.08289e-06	0.0185934	7.83966e-05	0.908589	0.433475	0.111853	0.274238	0.236317	0.858029
Hv_46007	0.00344819	0.677302	0.535542	0.296804	4.61334e-08	7.15207e-05	0.265486	0.54668	0.0418633	0.38964	0.0775623	0.498866	0.00445006	0.00423209	0.658033	0.0217644	0.0939745	0.211336	0.286573	0.602608	0.660044	0.311576	0.400334	0.377808	8.05906e-06	0.606429	0.0425869	0.0218573	2.00315e-05	0.0736291	0.000389503	0.41352	0.0660999	0.0922514	5.61503e-05	0.256422	0.46379	2.06191e-06	0.0317532	0.434324	2.61056e-06	0.0556307	9.47902e-05	0.84636	0.322133	0.219504	0.578121	0.620416	0.110683
Hv_48804	0.857728	0.317561	0.0525547	0.0114452	0.0055248	0.00822248	0.288113	0.261662	0.505398	0.727355	0.425154	0.206507	0.0711188	0.0252197	0.126228	0.182432	0.232646	0.237159	0.468929	0.928669	0.843383	0.0576201	0.0827471	0.955324	0.338038	0.355296	0.00212954	0.0239164	0.182783	0.576585	0.296208	0.796179	0.172681	0.34929	0.666853	0.117633	0.836149	0.394136	0.000955548	0.66664	0.00434744	0.0700355	0.042627	0.667855	0.715798	0.694374	0.528414	0.150563	0.051561
Hv_12431	0.000865995	0.95337	0.00406877	0.0814305	1.98979e-08	0.854839	0.777785	0.206784	0.119666	0.00236142	0.0484007	0.123094	0.196801	0.177982	0.182715	0.0564166	0.07876	0.0475143	0.059716	0.789563	0.00162092	0.150944	0.0177087	0.0297456	0.0400516	0.137259	0.414955	0.010111	0.748633	0.205996	0.00371448	0.385111	0.3297	0.649152	0.419545	0.257583	0.730305	2.96396e-05	0.0263069	0.921638	3.80269e-09	0.0462601	0.0272211	4.84556e-05	0.068751	0.777612	0.937728	0.330123	0.33525
Hv_38415	0.197513	0.255285	0.997459	0.00658805	0.00390078	1.55492e-11	0.039657	0.800531	0.183997	0.86386	0.645182	0.39011	0.347911	0.427167	0.0623008	0.733798	0.72145	0.937148	0.325215	0.0173111	0.0574372	0.74362	0.769892	0.690226	0.0424478	0.136706	0.153078	0.493134	0.240051	0.285959	0.0108019	0.658113	0.0271178	5.99192e-06	0.00599967	0.919744	0.725293	0.000278181	0.474273	0.0574086	5.0416e-11	0.015535	0.00126485	0.759068	0.81825	0.0517405	0.0833438	0.38991	0.943106
Hv_41421	0.0457421	0.989789	0.259543	0.337456	2.00654e-05	0.0729616	0.070715	0.955014	0.585685	0.565718	0.537454	0.0339448	0.346268	0.465345	0.23536	0.523658	0.85081	0.543443	0.461443	0.685462	0.68796	0.353667	0.60767	0.488741	0.474139	0.364373	0.29294	0.00236814	0.181461	0.0739034	0.034076	0.870722	0.109764	0.282524	0.660304	0.413688	0.626794	0.538774	0.0928802	0.00320171	0.000904189	0.163134	0.0410879	0.184981	0.466096	0.615958	0.450205	0.550634	0.630267
Hv_48315	1.52653e-06	0.077658	0.0358203	0.00972614	1.57318e-06	0.671907	0.921582	0.00157298	0.0160996	0.368243	0.0275564	0.0455863	0.0505872	0.0273331	0.00206824	0.109689	0.148544	0.11703	0.0175955	0.0586418	0.368989	0.600457	0.0210809	0.107529	0.893039	0.794583	0.0997903	0.866213	0.312236	0.842916	0.38592	0.755191	0.73734	0.868461	0.0103676	0.942486	0.90644	0.846638	0.937546	0.842334	2.84845e-08	0.590194	0.366283	0.000190909	0.316479	0.975399	0.910094	0.264199	0.250897
Hv_47282	0.0047906	0.848291	0.865353	0.0699639	0.000720657	0.00721361	0.178725	0.249031	0.00566362	0.229173	0.0128946	0.00700466	0.0123996	0.0839675	0.0958475	0.00699661	0.00252948	0.00641905	0.010886	0.00816403	0.0287436	0.0233424	1.96656e-07	0.0312939	0.041356	0.207911	0.37411	0.428761	0.27731	0.0614405	0.144745	0.310213	0.00207285	0.0703949	0.424402	0.660913	0.93793	3.37787e-07	0.125639	0.0113866	0.173712	0.104278	0.121954	0.113986	0.280812	0.0137701	0.279448	0.108875	0.0741434
Cg_31568	0.160573	0.940546	0.807999	0.0205266	4.62311e-06	0.00868071	0.956396	0.00205837	0.931888	0.579039	0.605392	0.743007	0.836657	0.722526	0.673741	0.719403	0.828727	0.463282	0.915314	5.78767e-11	0.527573	0.108858	7.46157e-08	0.0135423	2.53103e-08	1.21404e-09	5.46441e-05	3.14678e-06	1.25794e-10	0.00231044	0.0376431	0.343239	4.59581e-11	1.31309e-09	0.00526734	0.0128602	0.000791121	0.000224345	0.0136334	0.0367356	3.08589e-05	0.0985461	0.0515861	0.328256	0.284773	0.825966	0.120406	0.646001	1.38886e-14
La_51426	3.20449e-05	0.0768979	0.132114	0.00715819	0.104429	0.000125027	0.581192	0.422781	0.445139	0.15481	0.547313	0.685249	0.925041	0.972978	0.298697	0.588535	0.878008	0.918657	0.616044	1.53158e-11	0.780545	0.797898	0.00430952	0.852987	5.18043e-08	2.82577e-10	0.0416235	9.06175e-05	2.72212e-07	0.0429945	0.727915	0.495031	5.04448e-06	1.7518e-05	0.0399338	0.0152371	0.130424	3.54319e-07	4.61872e-05	0.696285	9.36888e-06	0.00374223	0.0592513	0.473601	0.0383023	0.0120238	0.0738735	0.447024	1.35037e-05
Bf_31122	0.610059	0.232845	0.229757	0.229592	0.399881	0.456679	0.200039	0.000176125	0.11999	0.0313251	0.27353	0.121725	0.0604057	0.0711419	0.147697	0.293228	0.529936	0.277947	0.263868	5.56394e-13	0.0266331	0.0181477	3.10047e-11	7.13248e-05	2.80501e-15	2.05637e-10	1.54682e-06	6.31506e-11	1.33623e-15	0.000956737	0.975029	0.198835	1.26888e-07	1.33182e-13	0.012153	0.0195205	0.00491947	0.147477	0.480042	0.0530337	0.138342	0.972991	0.135096	0.13065	1.23274e-06	0.223376	0.0601932	0.00084626	8.06533e-10
Hv_14160	6.84033e-05	0.0598165	0.373577	9.77544e-06	6.66246e-05	3.10564e-05	0.431359	0.714106	0.0932396	0.951064	0.17375	0.32528	0.0791245	0.223334	0.0333824	0.271753	0.187585	0.0528506	0.640753	1.27231e-12	0.754458	6.74432e-05	0.0229885	0.148248	1.09652e-07	5.12572e-05	0.333556	0.0789215	1.18007e-06	0.475534	0.418454	0.923512	0.0159966	0.0474126	0.617378	0.237331	0.849023	1.01358e-05	0.50322	0.135905	5.56439e-09	0.315195	0.14116	0.700928	0.262939	0.11432	0.575627	0.361417	1.50588e-05
Hv_46729	0.0912255	0.00364889	0.483958	0.056569	6.94324e-06	0.000352993	0.0285815	0.56994	0.160183	0.126095	0.0191549	0.177364	0.101271	0.0512323	0.148017	0.377944	0.313216	0.204408	0.24588	0.0215024	0.949967	0.0801899	0.0472	0.032617	0.00216946	0.616781	0.440128	0.587317	0.645925	0.420811	0.875323	0.28832	0.510998	0.547271	0.0288507	0.134548	0.761638	8.28818e-05	0.00532036	0.35442	1.97637e-05	0.636179	0.226765	0.169044	0.957745	0.131705	0.073836	0.845272	0.0128407
Cg_18417	0.00639301	0.233849	0.107006	0.000308471	0.0389948	0.332141	0.080814	0.184339	0.00132699	0.206815	0.00184926	0.02231	0.0700465	0.228053	0.181676	0.0808606	0.101128	0.512509	0.14835	3.1744e-05	0.0272506	0.00253387	0.000920843	0.000495456	0.00652282	0.0883905	0.555289	0.253159	0.0630773	0.720698	0.609569	0.0057812	0.430924	0.00215829	0.137179	8.00777e-05	0.0136649	0.0228298	0.00666618	0.00581978	3.7026e-08	3.977e-08	0.000931715	0.000337277	0.0459063	0.707852	0.122264	0.366852	0.00678553
Ct_08813	0.287887	0.267127	0.174403	0.000587537	0.0451183	0.978043	0.0408543	0.0990151	0.655803	0.122139	0.981888	0.796677	0.96051	0.66415	0.957027	0.323906	0.366221	0.902801	0.51137	0.0105792	0.343065	0.00155324	0.369391	0.465569	0.000492869	0.659629	0.318314	0.0395027	0.0454162	0.513788	0.143733	0.922637	0.0877681	0.14003	0.192636	0.824973	0.868685	0.373799	0.151644	0.71666	0.00173805	0.189625	0.037393	0.252753	0.0318407	0.367357	0.767002	0.514198	0.334066
Ct_16436	0.627536	0.267798	0.0443151	0.0286634	0.00071409	0.102942	0.717846	0.488867	0.0734235	0.000236511	0.245526	0.17861	0.148889	0.398594	0.177815	0.0706801	0.121244	0.113248	0.149139	0.551281	0.631632	0.00346814	0.0236348	0.677468	0.0146294	0.683632	0.395818	0.353756	0.940867	0.816021	0.75762	0.402236	0.190975	0.906169	0.229296	0.345531	0.395954	0.218251	0.000191295	0.0914089	0.00767157	0.141758	0.0295658	0.654382	0.0944764	0.479674	0.0188957	0.6183	0.0845669
Ct_94344	0.232721	0.0142344	0.0328272	0.0661258	0.822493	0.18524	0.00152413	0.43914	0.56472	0.00246862	0.803012	0.725441	0.995259	0.559711	0.900725	0.349205	0.315813	0.995838	0.627986	0.212232	0.734727	7.10749e-05	0.205549	0.192442	0.000345751	0.941341	0.657815	0.0269807	0.685115	0.757893	0.287788	0.0192438	0.582757	0.104199	0.0883993	0.26797	0.0115207	0.186814	0.0955777	0.177896	0.169016	0.0504264	0.018867	0.797494	0.518122	0.654538	0.887917	0.953016	0.240173
Ct_99011	0.616038	0.306186	0.819953	0.201412	0.0259884	0.197239	0.000752056	1.72366e-06	0.00414646	0.242997	0.268375	0.773938	0.395625	0.0735225	0.278353	0.373255	0.423302	0.083849	0.240863	0.101394	0.441734	0.00353725	0.764056	0.0274999	0.0459496	0.229276	0.839365	0.917385	0.0359631	0.915642	0.0195006	0.0430661	0.580033	0.000510512	0.454758	1.89623e-05	0.0816449	0.000379917	0.110259	6.79065e-06	0.00688955	0.0161062	0.0464576	0.320741	0.059084	0.0123536	0.0440851	0.000386852	0.00704849
Cg_36569	0.0654312	0.890988	0.823751	4.59601e-07	0.201732	0.0222205	0.0393978	0.0402331	0.120269	0.247448	0.289987	0.0420565	0.109172	0.105956	0.433705	0.550579	0.747076	0.265082	0.976557	0.00551585	1.31031e-05	0.00901189	0.391776	0.0100371	0.589878	0.115237	0.740291	0.39676	0.384193	0.129456	1.46339e-05	0.0566792	0.271318	0.877632	0.0288255	0.122922	0.769425	0.000106345	6.16891e-08	4.08573e-06	2.27485e-05	0.0279769	0.165925	0.99385	0.748601	0.802168	0.223513	0.838896	0.000236272
Ta_60440	5.83504e-06	0.000643362	0.99321	0.147375	3.68849e-11	0.00300855	0.0148851	0.412978	1.72379e-07	0.19361	2.70244e-05	0.00843107	2.83825e-07	0.00224295	0.00331477	0.00228306	0.00513376	0.000127736	0.00466841	0.0390007	0.0991535	0.278048	0.331621	0.308858	0.266422	0.240949	0.983932	0.572585	0.641371	0.047967	0.0970413	0.490023	0.612592	0.604544	0.739292	0.551404	0.102847	3.08629e-06	0.228846	0.0431398	4.20615e-06	0.081034	0.0572504	0.795001	0.761508	0.265058	0.833485	0.400312	0.00224173
Aq_14205	0.00296712	0.338542	0.490478	2.71318e-05	5.3867e-05	0.00183686	0.230815	0.00229374	0.0135437	0.124145	0.0174395	0.0125537	0.0134944	0.00105773	0.0209851	0.646272	0.00507895	0.0132937	0.00589851	0.0926708	0.000115708	0.105327	0.0557508	0.00175278	1.38636e-06	0.244033	0.00270775	0.458981	0.244491	0.00585969	0.134876	0.00338488	0.00974458	0.864704	0.270259	0.815857	0.00178043	1.57947e-05	0.123352	0.182446	1.63939e-06	0.81226	0.468616	0.594594	0.35599	0.391271	0.642424	0.521182	0.0322228
Aq_32428	0.418996	0.345258	0.0882088	0.000302521	0.0546683	0.00114476	0.0653313	0.17455	0.000684259	0.424552	0.00580895	0.0309798	0.0522788	0.00215455	0.0165324	0.00800763	0.0442565	0.000209246	0.0282101	0.165105	0.0296179	0.0184056	0.186974	0.360159	0.0311543	0.729078	0.0700902	0.132056	0.0545293	0.272214	0.940713	0.163461	0.0688329	0.0330411	0.722949	0.335319	0.162984	5.95641e-07	0.00505551	0.0517033	0.000182154	0.0523062	0.0478649	0.0282363	0.98849	0.236788	0.47519	0.106243	0.0193331
Aq_32447	0.0904671	0.900499	0.501743	0.00716687	0.569724	1.97387e-09	0.555668	0.0823625	0.00382861	0.392162	0.000103389	0.00294682	0.00892057	0.00128906	0.0256321	0.00131518	0.0250351	0.00399629	0.00561795	7.60927e-05	9.8261e-08	0.0562565	0.464436	0.961535	0.0172397	0.0578354	0.574276	0.179806	0.719411	0.148242	0.434719	0.201861	0.0604223	0.52973	0.130766	0.0952483	0.706151	2.65379e-06	0.229471	0.127734	0.0116742	0.101132	0.686146	0.621691	0.349092	0.98618	0.108562	0.0631069	0.0366547
Hv_40755	0.319975	0.186728	0.289302	4.78844e-08	5.32604e-13	0.00212549	0.159706	0.000501686	0.021893	0.348932	0.476701	0.215196	0.562951	0.17802	0.425754	0.013689	0.839635	0.694138	0.916145	0.0612335	0.0313602	0.646244	0.661513	0.577055	0.899399	0.667853	0.000366001	0.572415	0.0812476	0.329652	0.253872	0.560306	0.023722	0.836313	0.388002	0.109234	0.541647	3.25958e-22	0.000355515	5.94718e-08	0.00228544	0.932842	0.403695	0.927961	0.264309	0.32143	0.247848	0.016868	0.0133896
Hv_02502	0.245901	0.00234333	0.933144	0.00919535	3.16434e-06	0.000177692	0.773691	0.408578	0.668645	0.521608	0.538184	0.290645	0.731099	0.547352	0.192178	0.166922	0.190937	0.216481	0.144724	2.26906e-05	0.0202108	0.769805	0.00103057	0.554336	0.0749762	0.0446938	0.279507	0.0510928	0.0179121	0.00148718	0.191993	0.268475	0.10686	0.0239202	0.684557	0.444844	0.955827	0.174858	0.619583	0.028336	9.40747e-09	0.645348	0.285635	0.435429	0.390962	0.549768	0.0149665	0.188619	0.0124466
La_72655	0.000280464	0.0841583	0.0761975	0.549171	1.60113e-09	0.746757	0.00269742	0.193143	0.716556	0.0329868	0.993218	0.867352	0.899726	0.776652	0.892893	0.986657	0.621149	0.960858	0.428411	9.82976e-06	0.500129	0.167347	5.611e-05	0.00333772	2.18142e-07	2.52111e-07	3.24578e-06	0.00354164	5.67365e-08	8.4117e-08	0.00605217	0.487066	5.84753e-07	0.000289783	0.00998457	0.0202729	0.00832746	1.37246e-06	0.589291	0.687938	0.00770555	0.0615208	0.0561888	0.533796	0.000101817	0.980038	0.374635	0.884285	4.94434e-05
Hv_13625	0.00470926	0.00607224	0.0402318	8.74142e-05	1.46613e-06	5.03782e-07	0.665147	0.0742586	0.110623	0.242491	0.0257562	0.0406614	0.0417209	0.0550302	0.142412	0.0532142	0.149592	0.00552902	0.0820494	8.60555e-08	0.581028	0.142428	0.00187036	0.0835332	0.0319011	0.00931836	5.52549e-05	0.0848306	3.73367e-09	1.67939e-05	0.0165515	0.136526	0.0014009	0.000262326	0.0162298	0.257711	0.477425	2.93131e-10	0.401895	0.233939	1.03092e-07	0.184135	0.576956	0.617317	0.402033	0.920622	0.185794	0.42734	3.90164e-08
Hv_05286	0.0239365	0.0562521	0.284087	0.0247171	2.77313e-05	0.04854	0.816432	0.463577	0.350461	0.686087	0.405734	0.116365	0.460885	0.538403	0.580643	0.484561	0.828769	0.626397	0.976522	1.36868e-05	0.567391	0.00944284	0.0195693	0.866292	0.030381	0.0507771	0.0190178	0.134795	0.00093914	0.0236026	0.167798	0.131334	0.00143777	0.00105703	0.581221	0.658383	0.0314528	5.62083e-06	0.147887	0.223939	1.09034e-10	0.115588	0.0300249	0.0739211	0.0560024	0.380801	0.0853191	0.884907	0.000275067
Hv_46168	0.0179503	0.0166316	0.256175	0.0600543	0.000116362	0.090275	0.938155	0.332681	0.498053	0.813038	0.726647	0.210554	0.698968	0.879323	0.774642	0.536998	0.894997	0.732985	0.80036	0.000101844	0.48531	0.0536617	0.0208026	0.879767	0.0200559	0.0564609	0.00347078	0.0982914	0.000274204	0.0154401	0.256694	0.183926	0.00509774	0.00011986	0.466673	0.345873	0.0038156	2.65859e-05	0.0346786	0.142393	1.00871e-10	0.0677976	0.0429585	0.0694634	0.0401535	0.382059	0.0719005	0.700918	0.000628611
Aq_37682	0.0400193	0.291365	0.858831	4.34144e-06	1.49648e-05	0.225169	0.604058	0.272161	0.134584	0.0287333	0.0599509	0.0636092	0.0417013	0.0442023	0.103874	0.123621	0.0287231	0.0946347	0.0567958	1.47849e-05	0.0236781	0.000234009	0.0643829	0.0409529	1.31528e-05	0.018563	0.0211552	0.00246515	9.44466e-05	9.69058e-06	0.0769399	0.0384489	5.30236e-06	0.0413264	0.0865007	0.345316	0.28845	1.97732e-05	0.297385	0.0808397	0.138112	0.00328409	0.0226558	0.203314	0.476132	0.815971	0.621628	0.164228	0.000574958
Ob_69171	2.7966e-06	0.348787	0.155478	0.00316783	3.22871e-05	1.64048e-08	0.333636	0.16675	0.0143625	0.792389	6.13609e-05	1.33746e-05	7.26899e-07	1.29154e-06	0.000865396	0.000182015	0.000321978	0.00325077	0.0577495	3.12814e-07	0.00775002	0.200936	0.0516748	0.0955648	0.480118	0.118951	0.142704	0.692677	0.00050154	0.000204551	0.134596	0.0198512	0.0425719	0.200072	0.00133537	0.531652	0.917246	9.62238e-07	0.00121325	0.00176267	5.32271e-05	0.0417526	0.409188	0.0272501	0.16904	0.00699963	0.120901	0.140506	0.0243527
Ob_69488	0.0922208	0.699633	0.822442	0.00844487	0.315246	0.478758	0.000336005	0.00875964	0.101467	0.0630045	0.119262	0.109303	0.0372544	0.00817944	0.173456	0.546815	0.250019	0.00283129	0.16254	0.0870778	0.0114772	0.067912	0.00194347	0.08096	0.464052	0.562544	0.780757	0.177563	0.220478	0.914048	0.0517496	0.294654	0.306329	0.132433	0.117839	0.00859808	0.336214	9.5694e-07	0.0690172	0.363836	0.00307227	0.00147117	0.00118523	0.688352	0.448202	0.756644	0.000206185	0.00276816	0.513526
Aq_90480	0.0236024	0.245148	0.432065	3.14359e-05	0.00238104	0.0264947	0.104978	0.882626	0.280826	0.789864	0.353219	0.406673	0.926643	0.899145	0.341782	0.424592	0.575163	0.39891	0.548483	5.88597e-07	0.733647	0.358732	0.00853754	0.0942333	0.00248009	0.0104532	0.00708895	0.000640703	9.62924e-07	0.000500688	0.00646886	0.125025	1.29725e-08	1.17735e-07	0.00013636	0.25842	0.971581	1.49793e-06	0.0125672	0.013131	0.00187558	0.05985	0.0108656	0.959738	0.836122	0.940786	0.0819223	0.117082	1.55186e-05
Cg_44497	0.000215722	0.0243327	0.74612	0.00308255	1.26436e-07	0.432075	0.380167	0.0281423	0.135547	0.531208	0.104239	0.0936903	0.150113	0.133201	0.0731895	0.516523	0.114994	0.155387	0.256553	6.01222e-16	0.359883	0.614677	1.24268e-05	0.175639	9.02845e-14	5.41726e-07	3.62088e-09	1.24379e-08	3.22472e-11	1.41484e-07	7.23606e-07	0.208604	6.39519e-07	1.67993e-05	7.24825e-06	0.0387075	0.00100542	2.31897e-06	0.29888	0.750603	3.03937e-06	0.0409616	0.0538033	0.0504742	0.463779	0.544603	0.614928	0.356189	3.01041e-08
Cg_06435	0.0205191	0.218606	0.558255	0.0947176	0.000812668	0.0342324	0.976514	0.00788244	0.411095	0.419185	0.0619225	0.194424	0.108428	0.14992	0.193734	0.872375	0.453018	0.582053	0.322397	6.76334e-14	0.174684	0.284608	9.52767e-07	0.17045	6.09079e-14	2.67665e-06	6.21927e-07	1.18435e-09	5.12248e-11	0.00326409	0.380177	0.0255553	1.81887e-10	1.45682e-10	4.21339e-07	0.0569448	0.00864025	0.00308314	0.901769	0.107111	0.00442885	0.021784	0.108608	0.261926	0.968697	0.568397	0.801795	0.640889	1.31515e-05
Lg_76584	0.848165	0.888547	0.454399	0.112284	0.001692	0.288861	0.00121449	2.2297e-10	0.000220238	0.000906247	0.223805	0.015959	0.903171	0.770155	0.223277	0.609729	0.785668	0.761357	0.6138	0.0323963	0.000386982	0.00399753	0.0723731	4.445e-17	0.000900628	0.0209828	0.000268715	0.00143797	0.0701272	0.0201085	5.45404e-05	0.328738	0.143108	0.501069	0.000907473	0.240354	0.000236245	0.000122914	0.784586	7.40016e-05	9.88963e-05	0.000281379	2.70427e-12	0.0263144	0.0756041	0.689767	0.170231	0.394563	0.00382806
Cg_23621	0.000951115	0.324127	0.201034	0.00815285	6.85581e-06	0.185278	0.345632	0.0101303	0.143605	0.33539	0.0510435	0.0396582	0.283826	0.410316	0.250685	0.190062	0.283727	0.143237	0.41615	3.54572e-16	0.340284	7.00191e-05	5.17837e-09	1.98184e-05	8.33814e-06	2.764e-10	6.12572e-07	9.91037e-10	8.31039e-12	1.06258e-08	0.125999	0.336483	6.45196e-10	3.90411e-10	0.00938793	0.00507717	0.000351984	1.10432e-06	0.132753	0.0371968	0.384341	0.181743	0.0958497	0.512934	0.00895437	0.0436621	0.243529	0.179675	6.88529e-11
Cg_46461	0.236949	0.70707	0.974575	0.149413	0.0113569	0.516619	0.00230346	6.3523e-06	0.00383616	0.0598647	0.0108584	0.0213119	0.27908	0.0592479	0.00536753	0.257378	0.0364396	0.138503	0.270021	0.103954	0.0404827	0.0130392	0.0157222	0.041464	0.00451344	0.666736	0.0202691	0.563448	0.00901601	0.00507386	1.61349e-06	0.00583474	0.252546	0.00405242	0.279352	2.42992e-05	0.0090332	0.00261886	0.0151289	3.26529e-11	0.00323167	7.83546e-06	0.00352072	0.780103	0.486446	0.47156	0.000381793	2.02848e-07	7.6207e-05
Cg_32793	0.0117061	0.909128	0.0308105	0.0810476	0.0204946	0.250638	0.0328365	0.000233407	0.0328943	0.134057	0.128418	0.242728	0.428529	0.216389	0.0684656	0.530665	0.349526	0.938443	0.379313	7.25669e-15	0.283059	0.0245077	1.04763e-09	0.04814	7.01385e-06	0.000117181	8.96534e-06	0.02726	2.88714e-08	0.000138559	0.000493179	5.98627e-05	0.000384156	3.75216e-05	0.11251	0.00928253	0.0579675	0.00410122	0.0144394	0.0200577	0.153573	0.0260445	0.0300826	0.838279	0.325004	0.84421	0.000476041	1.45983e-06	1.50305e-13
Aq_89985	0.209994	0.652144	0.842875	4.17363e-06	0.000144674	0.986766	0.262339	0.00845225	0.149685	0.010821	0.200794	0.120949	0.149102	0.280218	0.584881	0.842466	0.987292	0.124384	0.258065	0.00365999	0.409136	0.165	0.142086	0.0383953	0.210376	0.152098	0.560021	0.629901	0.462879	0.0146917	0.0108475	0.254792	0.984586	0.277268	0.576113	0.704879	0.0960717	2.95055e-05	0.216819	0.301697	0.000382193	0.00577336	0.101281	0.015489	0.538831	0.32967	0.375613	0.819101	0.000514068
Ob_72000	0.279673	0.424958	0.0389689	0.317862	1.90665e-07	0.336358	0.262825	0.0346096	0.959364	0.117754	0.728749	0.804509	0.787553	0.782681	0.742544	0.916392	0.851999	0.965131	0.766478	0.334571	0.371238	0.113533	0.731484	0.173006	0.966078	0.144858	0.160664	0.264105	0.0703899	0.836576	0.579505	0.764132	0.61188	0.169522	0.584523	0.072481	0.715812	0.628356	0.2723	0.166715	9.81744e-08	0.265772	0.314766	0.328629	0.875631	0.599922	0.85816	0.587611	0.171589
Aq_40513	7.57141e-06	0.0126359	0.0752899	0.000157154	0.000426394	0.00032851	0.425643	0.536975	0.333747	0.386017	0.361637	0.575852	0.235037	0.457186	0.462158	0.941229	0.656763	0.685979	0.472673	7.35984e-06	0.893019	0.156757	9.18575e-07	0.00544083	2.52775e-05	4.98862e-05	0.0197931	0.00340518	0.000172018	0.0162036	0.000521599	0.248641	4.7216e-06	9.11451e-06	0.0504865	0.153221	0.267875	0.0019771	0.018505	0.214829	5.89026e-13	0.0078811	0.143451	0.850413	0.561343	0.115272	0.981698	0.43302	7.40752e-10
La_56800	0.0003372	0.0394445	0.309088	0.00742045	0.000809353	0.0875627	0.305609	0.27564	0.0388702	0.0169367	0.00411313	0.0455627	0.0301794	0.0324117	0.0130507	0.0366915	0.0104499	0.00763345	0.00827753	0.403345	0.523558	0.0589611	0.616983	0.0631686	0.102706	0.827762	0.0940655	0.686945	0.00688344	0.507218	0.960248	0.862799	0.56182	0.336514	0.487732	0.111118	6.11218e-05	0.0222783	0.0688757	0.0746616	0.00020324	0.00307355	0.744173	0.243235	0.0398731	0.13613	0.955509	0.742662	0.133904
Hv_45544	8.55125e-09	0.181825	0.533734	0.387683	3.06468e-06	0.00016037	0.351568	0.0443624	0.224655	0.0017413	0.771255	0.368944	0.227322	0.265302	0.360932	0.404605	0.951653	0.71752	0.839588	0.000147165	0.444228	0.00426921	0.398936	0.0854313	0.0453794	0.0991376	0.764991	0.914263	6.41824e-06	0.0256749	0.0962727	0.267971	0.000428323	0.0271044	0.00178938	0.601867	0.057486	0.000622528	0.00061895	0.0023953	4.20671e-08	0.00072913	0.173139	0.306752	0.451323	0.341466	0.123857	0.0250975	8.22018e-08
Hv_37137	0.000188978	0.24296	0.594427	0.0537975	0.0235442	3.08353e-06	0.245468	0.414528	0.591862	0.729227	0.911375	0.977677	0.685643	0.605997	0.918563	0.891983	0.830376	0.944957	0.928572	4.66741e-05	0.298531	0.198406	0.059915	0.524452	4.4358e-07	0.0115678	0.0290194	0.0927979	7.54294e-09	0.003115	0.0377603	0.682329	4.97022e-06	0.00467751	0.0116168	0.57642	0.357615	2.45157e-05	0.430671	0.194836	0.0151826	0.221558	0.385005	0.108865	0.295851	0.907522	0.847317	0.836042	3.6489e-07
Hv_47905	0.00158309	0.417168	0.851065	0.0498941	3.56999e-06	6.70999e-05	0.99192	0.327023	0.344882	0.576759	0.820918	0.847807	0.786723	0.439922	0.942586	0.797629	0.382062	0.975052	0.26467	3.97421e-05	0.0126941	0.0197916	0.0013249	0.839801	0.000620302	5.50469e-05	0.0253026	0.563978	1.51097e-08	0.333766	0.242129	0.210219	4.87436e-06	0.00053746	0.846247	0.89576	0.0431393	4.56198e-07	0.000380413	0.00936695	0.000273529	0.0015493	0.000344972	0.278283	0.257543	0.307283	0.325274	0.842504	6.23397e-06
Hv_49574	0.487167	0.1385	0.40993	0.0055053	3.30717e-07	0.0399237	0.562519	0.711771	0.39883	0.76268	0.162437	0.923038	0.454939	0.427384	0.748957	0.598159	0.585975	0.681352	0.95833	0.00736603	0.356962	0.188952	0.125474	0.125024	0.803975	0.744375	0.33832	0.194619	0.0344616	0.845819	0.000184615	0.273076	0.152092	0.296199	0.94747	0.0665438	0.0447095	9.02488e-06	0.000430952	0.293384	0.000252138	0.00317639	0.0134785	0.644314	0.513169	0.152004	0.930745	0.817656	0.360311
Ct_45380	0.0848093	0.937919	0.0476719	1.71296e-11	0.100421	0.111701	0.060872	0.783336	0.00460039	0.823536	0.00963229	0.0195035	0.00867213	0.00451315	0.0752716	0.0255279	0.0125326	0.00520242	0.020886	8.28978e-08	0.000603362	0.00773211	1.45187e-06	0.069517	2.97616e-08	1.98358e-13	0.00826362	3.37586e-06	2.94925e-10	1.57559e-05	0.00016424	0.000649318	5.85216e-11	6.45316e-09	0.161116	0.842571	5.44034e-05	0.0331287	0.00474818	0.770294	0.199741	1.01826e-08	8.65866e-09	0.000148779	0.356757	0.690553	0.0524153	0.00123287	4.83863e-09
Bf_58953	0.0530882	0.0116037	0.580062	0.00719447	0.00146083	0.0358918	0.0458635	0.579248	0.704267	0.453185	0.966759	0.593229	0.796417	0.176308	0.645411	0.972706	0.588525	0.552163	0.715144	4.10395e-08	0.883912	4.00436e-05	0.000253014	0.281977	5.87434e-10	4.19056e-05	0.00401059	1.57025e-05	1.70588e-09	0.000991702	0.054326	0.0675598	0.000508848	0.00405452	0.421085	0.0867261	0.758158	0.00395211	4.84174e-06	0.255122	0.000902067	0.000117549	0.0896276	0.194012	0.216178	0.423451	0.857204	0.858867	3.96631e-07
La_60983	0.0231039	0.0651716	0.60479	0.00558382	0.0671327	0.561603	0.238023	0.751512	0.624638	0.711894	0.604512	0.0765263	0.269783	0.846621	0.721555	0.905439	0.494291	0.422041	0.997209	0.0976881	0.286457	7.37812e-06	0.159623	0.433986	0.0578137	0.378984	0.155651	0.251871	0.000979274	0.685174	0.0566189	0.0585934	0.0209186	0.305052	0.406409	0.631851	0.97126	2.44498e-06	0.0342969	0.805465	0.0105019	0.0683771	0.0151776	0.580219	0.527238	0.064149	0.10378	0.401834	0.95046
Hv_34816	0.000412389	0.360077	0.0859188	0.328483	2.77245e-05	0.00390332	0.760191	0.931233	0.383216	0.210381	0.0971919	0.179576	0.509853	0.538941	0.228053	0.142923	0.409998	0.178327	0.108449	0.128082	0.0203912	0.145529	0.0575571	0.181658	0.239927	0.0158745	0.626038	0.105907	0.16192	0.734409	0.0747147	0.660905	0.242582	0.658857	0.741993	0.849908	0.703928	0.00106229	0.860519	0.623276	2.78321e-05	0.702446	0.0500728	0.0318909	0.818448	0.51188	0.275809	0.97661	0.940531
Hv_35688	0.310887	0.627582	0.483899	3.79831e-06	2.7927e-06	0.181262	0.0061123	1.25499e-10	0.0159366	0.0481184	0.701358	0.00841524	0.0421432	0.0546878	0.149109	0.115978	0.00102806	0.130245	0.526138	0.719575	0.00777667	0.000255963	0.00200636	0.00300266	0.456142	0.106636	0.00185814	0.364835	1.37745e-05	0.119147	0.334308	0.00259686	0.00303469	0.0568374	0.0900556	0.354473	5.77229e-11	6.12826e-12	0.100507	0.0133096	0.000527174	0.130562	0.000912807	0.213428	0.850737	0.840105	0.569985	0.283606	0.00487581
Hv_46491	0.00282145	0.0609807	0.0485513	2.86783e-05	0.000109822	0.00521021	0.37913	0.169708	0.473309	0.512509	0.728748	0.995016	0.451202	0.5621	0.95254	0.897189	0.355487	0.847402	0.718177	0.00616311	0.852378	0.00294591	0.262507	0.104052	0.0120527	0.0101719	0.128248	0.659438	8.28375e-05	0.149269	0.0825321	0.142767	0.00221251	0.00294846	7.28402e-05	0.940927	0.0336911	5.15566e-09	0.0389171	0.541095	6.84617e-07	0.232915	0.0546041	0.937572	0.160546	0.351697	0.764897	0.543256	1.52534e-09
Hv_51030	0.325888	0.282212	0.0509245	0.123309	0.0298934	0.000931966	0.0396334	0.00946316	3.98253e-05	0.312569	0.0361535	0.00331464	3.20071e-05	6.54867e-05	0.0113645	0.0187873	1.00659e-05	0.00455922	0.0267358	0.64899	0.142466	0.0215215	0.127087	0.0381118	0.322385	0.706465	0.0290494	0.822838	0.0006929	0.709861	0.0120352	0.0902218	0.194141	0.00686932	0.221466	0.781002	0.00010151	0.000388057	0.356535	0.0898106	0.00293497	0.0929024	0.0112361	0.843797	0.00365828	0.985236	0.264351	0.446464	0.640104
La_56801	0.105896	0.481256	0.48542	0.0795543	0.00012723	0.52279	0.667397	0.820899	0.704593	0.539963	0.334306	0.96341	0.293067	0.450455	0.905437	0.826565	0.921415	0.653446	0.505377	0.619344	0.85575	0.00277004	0.933729	0.401719	0.704524	0.230442	0.464703	0.697887	0.0123838	0.116579	0.0634124	0.0238713	0.386293	0.551082	0.00880328	0.0586658	0.0407774	0.000167269	0.508811	0.500569	0.947475	0.27807	1.58277e-05	0.901471	0.162811	0.550752	0.0573525	0.133284	0.24525
La_60908	0.000457664	0.650201	0.133413	0.0382457	0.043799	0.00017087	0.693828	0.139531	0.189931	0.281084	0.0684683	0.173285	0.0960567	0.144056	0.234054	0.14092	0.119768	0.114529	0.0744756	4.74141e-05	0.590919	0.00323121	4.38758e-05	0.0476104	0.00069503	0.187245	0.0559127	0.16842	1.57355e-05	0.00659594	0.0597313	0.195666	0.00251238	0.0454836	0.293714	0.154075	0.380166	0.137174	0.266646	0.0358771	0.102857	0.440622	0.125474	0.483348	0.841999	0.92663	0.0253092	0.991514	1.06822e-06
La_81877	0.00128371	0.0705037	0.581586	0.148725	0.000991566	0.000222081	0.882135	0.00609812	0.490153	0.108343	0.752799	0.873632	0.864208	0.751475	0.95525	0.542327	0.896975	0.893609	0.962465	2.89175e-13	0.903475	0.021459	1.46225e-07	0.0204392	4.65233e-06	1.68136e-05	3.24362e-05	0.0064529	9.97992e-06	0.000333179	0.4376	0.0529725	0.000387602	0.0156812	0.00593532	0.0525274	0.181092	0.00326845	0.301408	0.837816	0.000444985	0.914008	0.017185	0.111319	0.255377	0.163455	0.874475	0.730119	4.07662e-10
La_54716	0.0020035	0.72417	0.992985	0.235355	0.000143296	9.3023e-05	0.281157	0.480489	0.728095	0.139321	0.757442	0.980151	0.529128	0.613574	0.883883	0.857212	0.962634	0.71717	0.701503	0.000489789	0.874571	0.00862961	0.0109382	0.118948	0.000269853	0.0042746	2.13581e-05	0.0231073	6.4572e-10	0.589967	0.0987441	0.115942	0.0107893	7.49829e-05	0.0106941	0.25936	0.0392429	0.0462423	0.677932	0.605497	0.0527099	0.130409	0.374818	0.145995	0.915528	0.563093	0.216691	0.591863	1.13558e-08
La_73183	0.00321589	0.0151115	0.108329	0.477201	3.28542e-05	0.00126286	0.516007	0.565571	0.127017	0.507326	0.499487	0.801641	0.743366	0.749842	0.219139	0.393845	0.343527	0.600091	0.91531	0.00325504	0.214601	0.00350119	0.622608	0.465492	0.571726	0.0438886	0.0048375	0.302099	0.0763273	0.021972	0.00289926	0.0110599	0.805236	0.246724	0.00796704	0.594177	0.477153	1.2264e-05	0.0118474	0.591679	1.59743e-06	0.0203297	0.0225218	0.250492	0.980541	0.0286442	0.147419	0.898489	0.134539
Hv_50583	0.000386674	0.802951	0.093421	0.0123449	0.000738691	1.03633e-05	0.660341	0.080795	0.57852	0.189652	0.317568	0.13668	0.140447	0.0629881	0.234815	0.275483	0.112121	0.0444689	0.759409	0.135452	0.642165	0.00623859	0.6121	0.745878	0.916546	0.890033	0.0861402	0.830747	0.179397	0.480883	0.459057	0.47636	0.0928264	0.462669	0.183259	0.0244129	0.65367	0.00532574	7.39778e-06	0.108931	0.0136001	0.0611481	0.0214414	0.158727	0.858785	0.590631	0.553074	0.929902	0.0522095
Hv_44302	0.0393136	0.697574	0.198339	0.0645776	0.00124173	5.33333e-06	0.108136	0.106038	0.273907	0.221498	0.291934	0.993016	0.334065	0.49769	0.5023	0.190547	0.378621	0.40187	0.0747562	0.000276395	0.229141	0.000372007	0.36176	0.982229	0.00555612	0.00417025	0.000274537	0.051063	0.00767306	0.255069	0.704221	0.219633	0.00282521	0.0222583	0.274139	0.935687	0.480169	0.0011345	0.00872859	0.0070129	1.16798e-05	0.0315554	0.279172	0.618787	0.762878	0.935079	0.707051	0.956178	0.000573547
Aq_37606	0.0175001	0.00353607	0.595066	0.00356712	0.00415813	0.00036282	0.0623769	0.509285	0.509939	0.145827	0.400402	0.901605	0.774197	0.718918	0.449957	0.491327	0.508557	0.312405	0.842004	9.52672e-15	0.809123	0.227952	5.33558e-11	0.0598314	1.12785e-06	7.40835e-05	0.000505784	2.15376e-07	1.58234e-06	3.74449e-05	0.407425	0.00146778	2.97021e-05	0.000121825	0.00728889	0.0921709	0.0174051	0.00994254	0.0670846	0.00737048	0.0885855	0.47711	0.0299604	0.205128	0.85418	2.6261e-05	0.113119	0.905232	3.64154e-10
Nv_13787	0.109641	0.728642	0.483276	0.0708298	2.97073e-05	0.123813	0.0763716	0.00705803	0.123976	0.632825	0.866188	0.16144	0.027497	0.054693	0.0161943	0.491828	0.406245	0.336502	0.439801	0.000279538	0.958872	0.00376355	0.000413081	0.00167173	1.63417e-05	2.18345e-06	3.91031e-06	0.000350739	6.15117e-12	0.1183	0.109869	0.287189	9.39225e-05	0.000200443	0.33794	0.834751	0.00284142	0.0341864	0.575953	0.020204	0.0357681	0.530191	0.24099	0.751143	0.00346779	0.145823	0.878096	0.262948	2.32951e-05
La_56338	0.306881	0.694654	0.256484	0.313929	0.297591	0.509284	0.302141	0.140916	0.59715	0.0508647	0.12503	0.0377937	0.0026211	0.00763893	0.216049	0.0396453	0.0304244	0.239467	0.469952	0.0729883	0.0210681	0.0927581	0.426253	0.430998	0.126045	0.886444	0.378619	0.488103	2.46672e-06	0.033669	0.671133	0.00897194	0.617188	0.0129481	0.0328839	0.488702	0.0325827	0.0120235	0.00410996	0.876769	0.00123984	0.0715354	0.0850859	0.593792	0.67467	0.352668	0.215667	0.0631766	0.629288
La_70924	0.00156314	0.0437267	0.340772	0.277081	0.000157161	0.0242773	0.0112386	0.546031	0.166958	0.158836	0.307345	0.211159	0.181572	0.0749388	0.200504	0.0718884	0.1036	0.11665	0.330298	5.08102e-10	0.212392	0.182433	7.20394e-05	0.312978	9.80045e-07	2.45631e-05	3.17719e-05	0.000316141	6.33627e-09	0.0221418	0.127265	0.00323763	0.00115542	2.42179e-06	0.000913948	0.901128	0.802559	0.000734387	0.662965	0.392279	0.0010061	0.185628	0.00670721	0.235428	0.734452	0.344068	0.952102	0.381319	9.38525e-12
Hv_99749	0.00733907	0.738113	0.00156345	0.0453145	8.34497e-06	0.0433713	0.0550124	0.22516	0.0113693	0.0243336	0.0633061	0.137313	0.0914538	0.0682147	0.0611105	0.0620878	0.0765015	0.370395	0.0281045	0.118969	0.49853	0.052963	0.0653008	0.817222	0.152458	0.222392	0.0171265	0.0300795	0.69867	0.272869	0.505583	0.809696	0.439265	0.145711	0.481768	0.152701	0.72935	0.000496103	0.551132	0.729145	9.17206e-07	0.980867	0.296709	0.0152404	0.920645	0.00674244	0.0678071	0.35749	0.208084
Ct_93583	0.22869	0.726766	0.239268	0.714931	0.910621	0.735731	0.386449	0.649619	0.0706737	0.143874	0.125231	0.326796	0.165373	0.199762	0.359333	0.313664	0.336676	0.289799	0.330543	0.0670314	0.761017	0.548807	0.000175577	0.0329628	0.0361837	0.811791	0.362616	0.352678	0.0944016	0.760958	0.545468	0.366345	0.00455466	0.783702	0.73908	0.020514	0.00822571	0.118586	0.896157	0.179596	0.138251	0.437941	0.0927357	0.870293	0.19327	0.0181257	0.581026	0.520789	0.650837
Ct_26042	0.186785	0.126084	0.640196	0.966706	0.0539444	0.247674	0.62456	0.360244	0.384715	0.00127004	0.0602594	0.0907532	0.556395	0.465017	0.149502	0.200595	0.0668376	0.120819	0.265543	0.00751627	0.257045	0.0052512	0.199515	0.166609	0.000695335	0.219022	0.193373	0.00282531	0.0113059	0.00231455	0.011091	0.0224906	0.000717999	0.689387	0.30469	0.0417179	0.000711959	0.410494	0.0761917	0.0022177	0.392284	0.333836	0.768309	0.0830092	0.00420217	0.409367	0.316559	0.537397	0.0817215
Dm_bip1	0.0483146	0.328645	0.00394378	0.94735	0.864489	0.842984	0.00117463	0.142937	0.00854186	0.188113	0.0720322	0.00390658	0.0213277	0.0171199	0.00840805	0.188892	0.0616663	0.175096	0.0726164	0.000111409	0.0352075	0.0431375	0.00194658	0.388741	0.000819686	0.0129405	0.000232117	3.97377e-05	0.52738	0.076502	0.368924	0.0796298	0.132048	0.0084357	0.43997	0.104599	0.00609377	0.10686	0.00263276	0.00859928	0.371938	0.00122068	0.0216024	0.0404756	3.54305e-07	0.934061	2.05445e-05	0.000423389	0.0155881
Ct_90651	0.606919	0.989625	0.417386	0.00113064	0.0342885	0.0426352	0.97483	0.101124	0.668856	0.0105913	0.534808	0.455785	0.68203	0.354856	0.574245	0.836792	0.522922	0.846055	0.453083	0.00295357	0.010233	0.0211728	0.00343237	0.00333948	0.978467	0.0785689	0.0311868	0.00171613	0.0233223	0.0179044	0.00156451	0.246256	0.0842176	0.000260671	0.560475	0.00407319	0.0211474	0.00355662	0.742718	0.0148995	0.0443278	0.827697	0.673506	0.203161	0.000993536	0.405194	0.0404727	0.0241263	0.1017
Dm_Dlip2	0.328751	0.627615	0.225562	0.310834	0.366077	0.293417	0.0056947	0.48879	0.769083	0.984697	0.86928	0.0812161	0.63035	0.894156	0.166182	0.590074	0.692226	0.473614	0.584132	0.219268	0.0059194	2.46857e-08	0.455529	0.000276851	0.304818	0.244129	0.000752695	9.17917e-06	0.0803968	0.102772	0.000171193	0.0359607	0.616707	0.9179	0.421889	0.400935	0.0192656	0.000745368	0.000184496	8.43476e-06	0.361917	0.000104554	0.0203574	0.0480732	0.0348945	0.952277	0.193273	0.0224268	0.257795
Ct_29250	0.837457	0.389939	0.00425601	0.0201784	0.0115239	0.398461	0.00910756	0.49981	0.0797073	0.310894	0.0602085	0.0867304	0.0312228	0.0325678	0.011553	0.127554	0.0593831	0.0382169	0.0207465	0.313288	0.959697	0.0305376	0.00300469	0.0190743	0.0564667	0.518462	0.189229	0.0198338	0.223374	0.819716	0.0848402	0.136722	0.968446	0.000833424	0.568184	0.0802057	0.439593	0.100851	0.62517	0.693619	0.030823	0.330012	0.00442268	0.235765	0.0042625	0.211849	0.000346576	0.362517	0.407525
Ct_06967	0.851372	0.429996	0.520827	0.00629309	0.693561	0.478143	0.984276	0.235846	0.0749425	0.191732	0.00552309	0.0297784	0.0558891	0.226542	0.000495317	0.222164	0.0893505	0.0121541	0.0912983	0.316516	0.174016	0.000740363	0.105219	0.939234	0.249548	0.04461	0.336739	0.77385	0.0203933	0.620268	0.768406	0.0345699	0.185515	3.45184e-05	0.0910978	0.645524	0.441031	0.232273	0.00424601	0.0203324	0.0870038	0.175354	0.534621	0.0036292	0.392738	0.184912	0.797673	0.000336159	0.0316595
La_53069	0.00139179	0.106457	0.00214547	0.0136615	0.103187	0.673332	0.501295	0.149288	0.105072	0.327741	0.130318	0.0180517	0.0198758	0.0846887	0.0151391	0.0722297	0.080254	0.13879	0.194732	0.165641	0.992103	0.467949	0.719537	0.309109	0.75309	0.154081	0.728688	0.0488517	0.620415	0.301037	0.361159	0.641604	0.889669	0.262963	0.0143494	0.078551	0.495402	0.0337497	0.72696	0.328481	0.0189437	0.576383	0.324762	0.00424929	0.199989	0.454465	0.409567	0.0384501	0.209422
Pb_2651880	0.942543	0.0304691	0.732991	0.356069	0.115885	0.00222202	0.995791	0.303583	0.0107654	0.434133	0.000358624	0.0338502	0.00381553	0.00255503	0.00117699	0.00787197	0.0323971	0.0113055	0.028195	0.02539	0.247921	0.838797	0.0560785	0.0834912	0.14654	0.12579	0.948374	0.0277021	0.0344441	0.250035	0.104469	0.181893	0.210091	0.127023	0.486605	0.398994	0.0359351	0.88963	0.388182	0.012839	0.500367	0.833068	0.311662	0.244711	0.424795	0.911156	0.0553434	0.140453	0.34878
Cg_34245	5.51118e-08	0.0571919	0.686985	0.0382334	0.0041022	0.000115576	0.536721	0.411796	0.193248	0.496488	0.00838902	0.0394416	0.107392	0.0220937	0.147284	0.0581784	0.258656	0.239701	0.199673	1.15519e-18	0.871436	0.00321782	1.75475e-05	0.146229	1.06087e-10	2.29613e-05	0.00259836	4.72556e-05	6.13225e-05	0.0103399	0.672256	0.000693992	4.76794e-07	3.43692e-07	2.86179e-05	0.0717487	0.583665	0.000108726	0.130969	0.854404	7.12226e-09	0.000157711	0.0552703	0.0494044	0.524821	0.995891	0.840017	0.484823	5.65553e-11
Hv_45508	2.65731e-05	0.00207846	0.218763	0.0405643	2.18236e-10	7.97277e-07	0.865754	0.633104	0.763029	0.54702	0.562608	0.827512	0.779115	0.808964	0.809703	0.825945	0.871763	0.966603	0.847251	9.31653e-06	0.593528	0.000514234	0.000858873	0.461299	7.54108e-12	4.65669e-08	0.0297402	0.000606962	1.90955e-06	0.152573	0.275598	0.0146947	1.76538e-05	4.74837e-05	0.105524	0.619046	0.0473682	3.3157e-08	0.00260001	0.122842	7.16488e-07	0.96456	0.876614	0.162744	0.643662	0.676978	0.955284	0.442274	1.20288e-06
Hv_49002	9.29514e-05	0.529077	0.00834816	0.0615744	2.4862e-06	3.81179e-11	0.638648	0.243489	0.188945	0.937992	0.520153	0.102014	0.207301	0.249095	0.0696825	0.302143	0.209139	0.188904	0.324259	0.0161384	0.673016	0.0073863	0.56725	0.127126	0.0439128	0.396904	0.194927	0.0121675	7.23797e-05	0.76994	0.210638	0.0210438	0.161979	0.000638776	0.407529	0.316489	0.175508	0.00502988	0.353614	0.670349	0.027953	0.490512	0.488964	0.12658	0.264114	0.3997	0.261048	0.227997	5.91976e-08
Hv_15122	1.97332e-07	0.0939891	0.0534791	0.0805596	1.69269e-09	6.91493e-08	0.68191	0.561094	0.142775	0.850136	0.168104	0.359706	0.177608	0.18256	0.088255	0.101569	0.386192	0.269303	0.142846	3.8043e-11	0.909629	0.0567833	0.000312225	0.025063	1.37791e-10	3.07732e-10	0.00142931	1.83782e-07	6.78827e-09	0.0129058	0.40952	0.00887139	3.33264e-07	2.82969e-09	0.037614	0.938365	0.612614	1.67086e-07	0.138029	0.973608	2.07768e-05	0.942157	0.626334	0.871588	0.997409	0.584258	0.0711346	0.802733	4.82429e-12
La_68719	0.000982153	0.840217	0.0565813	0.18324	0.0112587	0.000878307	0.0929862	0.988652	0.0145276	0.220997	0.009152	0.0609539	0.00886537	0.0028982	0.0438337	0.00597222	0.129923	0.0332542	0.0347861	2.26541e-10	0.653953	0.63258	3.1604e-08	0.048657	2.54149e-09	7.73138e-09	0.00417682	7.38191e-07	2.14041e-09	0.00469522	0.454481	0.349995	1.87028e-08	6.0491e-06	0.0792507	0.40133	0.0528205	6.1087e-10	0.980692	0.452883	0.00052047	0.000270065	0.1366	0.0388392	0.118705	0.0531629	0.920821	0.963583	1.39768e-12
La_55487	3.10986e-06	0.230251	0.856454	0.0185401	0.000992588	0.130946	0.808677	0.111984	0.12584	0.876313	0.457609	0.250381	0.439844	0.274313	0.23596	0.33952	0.213698	0.334809	0.313763	1.72256e-11	0.396936	0.000111603	4.20638e-07	0.180361	3.79147e-11	1.46682e-07	0.000147031	0.000106265	7.28336e-06	2.29371e-05	0.176252	0.00243201	2.19739e-06	2.85804e-05	0.13689	0.00752458	0.108187	2.54449e-05	0.364047	0.202637	0.00776292	0.0237592	0.00843897	0.0270269	0.410474	0.0469443	0.793548	0.270911	2.00146e-08
La_61553	0.000171544	0.129662	0.480562	0.0001033	0.000234951	0.00224806	0.77685	0.338731	0.00910216	0.387858	0.00257733	0.0106333	0.00600304	0.0151475	0.0159162	0.0382508	0.00447408	0.029309	0.0267252	5.88717e-09	0.121459	0.000564417	5.27439e-05	0.485907	1.96417e-09	1.8925e-06	4.54438e-06	0.000147452	0.000654515	8.12831e-05	0.17353	0.0020065	4.15412e-05	0.000408307	0.510654	0.549874	0.0709009	0.0095358	0.09272	0.00628255	0.0237207	0.0844361	0.0311618	0.0908353	0.0289167	0.000100411	0.830938	0.154348	7.82818e-08
Hv_50768	0.00681564	0.744971	0.868514	0.212146	0.273903	0.440565	0.394834	1	0.781656	0.184709	0.326682	0.908448	0.754639	0.593105	0.499441	0.988961	0.289206	0.345367	0.015417	0.453578	0.179777	0.132497	2.22364e-05	0.41893	0.0365325	0.0424882	0.720344	0.459481	0.149525	0.656307	0.0425521	0.717613	0.585494	0.351293	0.101824	0.544176	0.708392	0.162799	0.460425	0.250124	4.71272e-05	0.960225	0.36541	0.543816	0.603156	0.961902	0.0597389	0.876847	0.911998
Ct_10621	0.4941	0.059658	0.114803	4.39697e-05	0.0364323	2.07767e-05	0.769866	0.0445529	0.0211465	0.10436	0.0147037	0.0658365	0.117033	0.169876	0.0988983	0.0597492	0.0586511	0.352669	0.293765	0.901141	0.00140274	0.0334174	0.230984	0.00845937	0.861909	0.0456988	0.856064	0.642837	0.155904	0.245995	0.00340708	0.520324	0.180923	0.0117103	0.966155	0.632859	0.029152	0.919675	0.511843	0.026576	0.0002738	0.00955536	0.00461516	1.82961e-05	4.26762e-05	0.367894	0.394262	0.50035	9.47055e-06
Ct_97247	0.837699	0.049265	0.0435329	0.170787	0.0252228	0.00355967	0.592759	0.000357997	0.347566	0.222816	0.115963	0.911368	0.45545	0.724658	0.53294	0.64447	0.791868	0.940046	0.747741	0.21569	0.00946103	0.0328401	0.546187	0.0821515	0.852735	0.661219	0.231847	0.67724	0.202656	0.723145	0.0987327	0.0105716	0.349609	0.176426	0.195236	0.0593158	0.000523508	0.380037	0.234227	0.466738	0.0209431	0.0148021	0.0143526	0.326136	0.0856582	0.356053	0.79211	0.45649	4.9774e-05
Ct_98539	0.000403967	0.121022	0.175013	0.715861	0.0019601	0.459252	0.103005	0.279863	0.185757	0.830174	0.694298	0.151937	0.293005	0.274526	0.215028	0.459351	0.505188	0.231481	0.930561	0.760235	0.149818	0.00106596	0.657311	3.50553e-05	0.170594	0.187336	0.871318	0.25076	0.121691	0.269073	0.130569	0.0160197	0.33895	0.693116	0.935194	0.0746054	0.270283	0.034446	0.526368	0.129063	0.860993	0.0179046	0.12795	0.263422	0.228606	0.137908	0.0693728	0.0142886	0.270058
Ac_Thap6	0.205435	0.194748	0.000500889	0.0380621	0.214137	0.119871	0.0129731	1.77653e-05	0.130893	0.00208042	0.180398	0.535434	0.102539	0.089398	0.372272	0.360105	0.175689	0.16785	0.061124	0.177916	0.0893174	0.340896	0.611706	0.0031656	0.542083	0.164182	9.97524e-12	0.046815	0.046201	0.00363688	0.0120696	0.000955218	0.504368	0.164321	0.149586	0.763761	1.24084e-07	0.790735	0.216331	0.108612	0.033063	0.374655	0.493901	0.193511	0.00036812	0.482082	4.06148e-05	0.0575274	0.176065
Ct_07111	0.380108	0.700206	0.00987924	0.0541227	0.817995	0.768908	0.153	0.000231306	5.04394e-06	0.00823055	0.136107	0.000706701	0.0446992	0.502547	0.000606422	0.0209003	0.0373971	0.23398	0.167068	0.111959	0.00618358	0.000752521	8.3118e-05	3.12041e-14	0.054219	0.283198	0.135198	0.127611	0.0232768	6.65146e-05	3.42251e-08	0.262526	0.299973	0.610811	0.806255	0.0181362	0.520414	0.0418748	0.447977	3.19212e-05	0.802572	0.0696462	0.0262646	0.0450351	0.00144533	0.902413	0.279456	8.47725e-05	0.060473
Ct_98570	0.00555639	0.285794	0.598462	0.0109461	0.0415651	0.00804798	0.264928	0.012913	0.266219	0.329634	0.0740701	0.870273	0.481281	0.231612	0.273999	0.586769	0.829513	0.663893	0.617569	0.000206054	0.580127	0.398147	0.403755	0.465953	0.314624	0.0586348	0.883324	0.87658	0.204791	0.306602	0.692468	0.00432452	0.363466	0.0121306	0.186859	0.199971	0.332743	0.137301	0.775315	0.105082	7.03668e-08	0.148711	0.0612345	0.35539	0.452453	0.891504	0.857102	0.128981	0.917678
Ec_22762	0.00564376	0.000128084	0.0287917	0.00100525	0.561705	0.133552	0.369688	0.0548997	0.00019236	0.0172985	0.0286688	0.0452561	0.00384925	8.22834e-05	1.07298e-05	0.000316022	0.0251973	0.00261452	0.0120611	0.0179064	0.217408	0.401341	1.1386e-08	0.00260241	0.0230857	0.471059	7.38208e-05	0.0362768	0.0238533	0.00394599	1.39274e-06	2.1614e-05	0.00929218	0.000377771	0.0438142	8.07031e-06	0.0117826	0.0027206	0.770904	0.0150936	0.00204466	0.0033099	0.0423168	0.111864	0.00026202	0.429888	0.481267	0.0463463	0.00540324
Ob_67189	0.0742217	0.119416	0.403677	0.000596885	8.0184e-05	2.04411e-05	0.0448883	0.0105313	0.604417	0.866414	0.50709	0.35103	0.277495	0.134603	0.261212	0.352859	0.402767	0.582119	0.474411	0.000292414	0.742578	0.000131092	0.178983	0.0916513	0.0640306	0.0256414	0.0604874	0.000737064	2.46799e-08	0.051217	0.06694	0.981296	2.82194e-05	0.0238889	0.0139564	0.544929	0.520975	0.00278306	0.205555	0.000844911	0.000251027	0.828558	0.808581	0.272511	0.306211	0.804647	0.652342	0.921481	3.1856e-05
Dm_14965	0.0617024	0.369645	0.0421179	0.00418927	0.11104	0.930992	0.959073	1.32507e-05	0.011571	0.86835	0.0111625	0.0021295	0.0267562	0.0329667	0.00597415	0.0141758	0.0114074	0.0329247	0.0700188	0.0867352	0.0360695	0.000166415	0.000466363	4.91452e-06	0.751008	0.468156	0.0106381	0.855036	0.0106045	0.32502	0.110952	0.266635	0.133312	0.0178691	0.948692	0.00107896	0.605546	0.0856478	0.166731	0.000583771	0.0173028	0.0383223	0.0261339	0.000107397	0.000503566	0.169595	0.25408	0.00884422	0.624297
Ct_10203	0.0890899	0.876672	0.431252	0.423265	0.105708	0.000696596	0.0199286	0.233202	0.917362	0.000212413	0.11081	0.778989	0.513766	0.374279	0.461727	0.240314	0.910906	0.0787087	0.703194	0.0311932	0.796644	0.280005	0.3018	0.459647	0.0362243	0.521834	0.151322	0.876745	0.082749	0.0385435	0.00298534	0.288336	0.0823417	0.789227	0.929362	0.160489	0.623359	0.653648	0.023539	2.32008e-05	0.8598	0.0054368	0.153063	0.0663861	0.497491	0.194153	0.398221	0.407918	0.00774759
Ct_18263	0.845792	0.45245	0.459719	0.566938	0.540862	0.030637	0.329089	0.789155	0.0339199	0.000468739	0.0501908	0.0168045	0.039591	0.266669	0.014301	0.148855	0.0907055	0.0584109	0.121123	0.949191	0.0587768	0.00870718	0.000116998	0.109923	0.00118648	0.301285	0.00157987	0.00556376	0.0355743	0.33892	0.0010743	0.831211	0.204533	0.00198292	0.493311	0.00956688	1.82835e-07	0.00263941	0.0228352	0.020881	0.729323	0.407111	0.693837	0.0101824	0.0192171	0.813328	0.641078	0.190892	0.062461
Ct_04408	0.24106	0.00388332	0.0167105	0.0938691	0.585727	0.441492	0.0398802	0.00264667	0.118847	0.515187	0.00496113	0.0252785	0.0312565	0.0775609	0.00907424	0.0426724	0.0409423	0.19123	0.0317772	0.311097	0.421768	0.00496658	0.000153665	0.356762	0.199209	0.302265	0.503004	0.00567339	0.881572	0.522926	0.43905	0.693275	0.00409208	0.128769	0.00234241	0.119418	0.0391038	0.961072	0.144608	0.00262099	0.933796	0.0839848	0.388098	0.238783	0.154568	0.778957	0.0829864	0.499862	0.053444
Ct_14034	0.612914	0.928957	0.0499979	0.921168	0.156206	0.000510947	0.226945	0.000270874	0.0386063	0.0366456	0.00221479	1.91635e-06	0.00529782	0.00593855	6.75746e-07	0.0364345	0.00253501	0.00138353	0.00249971	0.187454	0.00330392	9.79172e-05	0.0317533	0.0915286	0.0157366	0.672349	0.217317	0.011857	0.00783449	0.0251436	0.243914	0.430884	0.132384	0.617983	0.15389	0.419339	3.29418e-05	0.000547174	0.453025	0.0650576	0.00420721	0.0178791	0.223627	0.17296	0.838917	0.671793	0.62789	0.365924	1.92997e-05
Ct_09218	0.978949	0.676841	0.000402256	0.626993	0.0199718	0.0455306	7.27853e-05	0.000748257	4.00644e-06	0.163205	3.81721e-05	0.000725501	0.000982811	0.00192136	2.91582e-07	0.011105	0.00416949	0.00194857	0.00377595	0.00633254	0.024516	0.721068	0.121323	0.0653512	0.715036	0.316271	0.350204	0.133748	0.849825	0.0621522	0.449251	0.596183	0.0186188	0.018295	0.966086	0.633468	0.185691	0.000132168	0.732924	0.00284359	0.563981	0.114256	0.697283	6.41364e-06	0.306508	0.738691	0.196378	0.102648	0.021559
Cg_19567	0.0595384	0.326645	0.0326035	0.0217797	0.00651649	0.0136695	0.813697	0.99875	0.991074	0.00142246	0.612255	0.25486	0.851827	0.589018	0.960033	0.759752	0.925716	0.473471	0.778265	0.462089	0.133249	0.61004	0.732608	0.134806	0.995485	0.245142	0.0580785	0.134596	0.954608	0.956312	0.68956	0.382455	0.34313	0.334903	0.978362	0.472806	0.877793	0.0322758	0.0754282	0.0107652	0.0229616	0.0142625	0.644392	0.0678873	0.557404	0.106056	0.179379	0.673464	0.941904
Cg_31212	0.127171	0.00186379	0.906793	6.55665e-07	0.00295612	0.0162101	0.485921	0.214225	0.800709	0.645617	0.733832	0.371658	0.676731	0.680616	0.968194	0.628581	0.889258	0.624648	0.303284	0.826541	0.490082	0.101596	0.956822	0.124598	0.338429	0.811601	0.944483	0.0296862	0.0539798	0.0682525	0.00490406	0.0478426	0.844126	0.159266	0.419609	0.131871	0.272996	0.342735	0.354717	0.187176	0.000290497	0.00269256	0.145559	0.960736	0.0463788	0.765021	0.0894894	0.365344	0.170757
Ec_06150	0.557481	0.203177	0.072047	0.179114	0.00657522	0.00334795	0.134027	0.54645	0.000637607	0.0964818	0.123246	0.00589631	0.10172	0.092247	0.00356155	0.317757	0.0190162	0.143849	0.507311	0.718404	0.00395828	0.0996783	0.170562	1.35965e-05	0.608063	0.843257	3.26085e-06	0.167916	0.0235979	0.291828	0.770586	0.120702	0.00471583	0.630426	0.303199	0.00240523	0.000274625	0.392927	0.0114166	0.321753	1.29852e-05	0.000845155	0.101092	0.0118112	0.31482	0.0160358	0.228919	0.967992	3.49923e-08
Lg_59987	0.000434361	0.0857799	0.46072	0.606957	0.000181357	0.483676	0.808703	0.325309	0.35424	0.276209	0.28052	0.549579	0.487983	0.532495	0.00558634	0.140478	0.307033	0.764062	0.463904	0.0700172	0.434712	0.158542	0.986601	0.965126	0.205244	0.749987	0.882812	0.221867	0.214834	0.919511	0.327001	0.892223	0.1327	0.230184	0.294536	0.83073	0.244291	0.00519082	0.234151	0.768418	0.000151913	0.216086	0.457971	0.946032	0.773331	0.0729267	0.416235	0.442708	0.403918
Ct_20894	0.0617466	0.0192682	0.130714	0.034991	0.00046356	0.00025415	0.541245	0.720503	0.425317	0.505903	0.931835	0.811678	0.34847	0.454036	0.357303	0.791231	0.89004	0.829146	0.777049	0.131142	0.410236	0.104837	0.829569	0.0126483	0.696405	0.0277186	0.344748	0.608964	0.187639	0.100265	0.626805	0.542753	0.854367	0.90638	0.126013	0.278733	0.698014	0.0552921	0.00140357	0.327733	7.4382e-05	0.181137	0.410971	0.371889	0.0185856	0.265343	0.356471	0.793381	0.0564341
Ct_09860	0.108582	0.0854292	0.506425	0.0446205	0.221051	7.7565e-05	0.04393	0.00142593	0.127815	0.562291	0.099743	0.155064	0.396143	0.295162	0.458861	0.501846	0.899996	0.651741	0.889999	0.00563273	0.00179574	0.127921	0.00829909	0.336843	4.26874e-06	0.586527	0.000655897	0.14632	0.024093	0.118175	0.657252	0.288855	0.0366288	0.996141	0.723159	0.0578648	3.83211e-05	2.08522e-06	0.161059	0.0195285	0.327092	0.00028721	6.49867e-05	0.00349284	0.0312271	0.451038	0.428834	0.509917	0.431231
Hv_06977	0.00880783	0.13101	0.356118	0.00945281	1.09788e-12	1.17706e-09	0.362013	0.374897	0.313823	0.233453	0.425015	0.530894	0.649045	0.610122	0.550206	0.384139	0.414134	0.345993	0.543232	0.000626853	0.53683	0.128196	0.0167203	0.144895	0.000168611	0.0748246	0.010915	0.0629631	8.76107e-06	0.000346544	8.05558e-05	0.00269451	1.01194e-09	1.13908e-06	0.113446	0.378757	0.0141833	2.55512e-06	0.208401	0.542913	5.33963e-13	0.114433	0.124874	0.464016	0.0116265	0.840806	0.422681	0.176526	8.84847e-07
Ac_Thap10	0.023158	0.0602866	0.423824	0.00206129	0.337195	0.0699423	0.00585279	0.000747717	0.0347164	0.204606	0.0513115	0.302882	0.377708	0.424101	0.000609571	0.0270384	0.0653315	0.0147226	0.192561	0.00212127	0.211141	0.51366	0.00117306	0.0141037	0.00224989	0.0163615	0.0817515	0.000320504	0.00635634	0.000301269	0.00377228	0.183682	0.170355	0.119188	0.0931036	0.0962307	0.0452049	1.04141e-07	0.000215168	0.00504122	0.00340858	0.000138232	0.000181489	0.0381605	0.00153047	0.521118	0.116218	0.189632	5.54414e-08
Cg_39632	0.449438	0.650912	0.254698	0.804359	0.106812	0.370917	0.992288	0.0861286	0.0687005	0.000149183	0.380203	0.353428	0.13266	0.0886042	0.743774	0.0591641	0.197408	0.165099	0.176612	0.938679	0.712945	0.340364	0.982598	0.0103207	0.168157	0.334802	0.947576	0.174193	0.00660331	0.000563823	0.00831225	0.711978	0.947644	0.0555551	6.52415e-06	0.125423	0.0129438	0.295517	0.242455	0.0496285	0.0187936	0.000205183	0.00240013	0.499423	0.512092	0.0497073	0.970864	0.419184	0.0622309
Ct_26467	0.348951	0.525022	0.0864047	0.00026084	0.0706646	0.985865	0.410275	0.00140349	0.116016	0.16781	0.0518264	0.0448063	0.672237	0.30582	0.632727	0.149051	0.415305	0.182826	0.352879	0.0243701	0.846188	0.00417997	0.336302	0.156706	0.0424111	0.936336	0.160938	0.0710652	0.000171073	0.323183	0.0620091	0.627978	0.351272	0.207593	0.13481	0.941282	0.327852	7.73125e-06	0.201841	0.000242935	0.0805146	0.00142902	0.0555869	0.0134742	0.0467571	0.670442	0.00532833	0.0123676	0.390349
Hs_THAP6	0.546541	0.771999	0.441935	0.975847	0.622912	0.0122613	0.00132524	0.710117	0.105682	0.0571774	0.036951	0.238703	0.130884	0.188287	0.00140637	0.422997	0.228247	0.451062	0.340266	0.0114692	0.0856208	0.00293677	0.088865	0.0581987	0.215642	0.0495039	0.0760739	0.674282	0.000507324	0.181439	0.364125	0.432918	0.00693975	0.00208667	0.324167	0.610836	0.21419	0.0258597	0.0032262	0.0366358	5.19512e-10	0.233329	0.0178555	0.00332308	0.00540252	0.434694	0.0381075	0.107889	0.00202511
Ob_75595	0.0639404	0.0631861	0.169174	0.113971	0.049087	0.228064	0.0568484	0.870556	0.137427	0.506855	0.239268	0.169176	0.0720663	0.208874	0.359055	0.062186	0.0872414	0.0716495	0.114204	0.244731	0.0798967	0.0189906	0.547233	0.12827	0.148237	0.214811	0.617801	0.260825	0.0571381	0.00128995	0.0825215	0.561457	0.0454952	0.00563024	0.0044083	0.0461828	0.567844	0.419495	0.0647121	0.184566	0.000366172	0.219052	0.779723	0.116207	0.258262	0.291814	0.99391	0.537963	0.0720449
Hs_THAP8	0.933406	0.564523	0.00309522	0.765651	0.685337	0.0763206	0.723843	0.470588	4.40921e-07	0.000104092	1.78719e-05	7.6418e-06	0.000104613	6.78047e-06	1.67373e-05	8.79711e-07	3.59912e-08	6.26725e-05	9.95033e-06	0.183169	3.45178e-08	4.23332e-06	0.000144072	8.23881e-06	0.0040054	0.166952	0.00181378	8.52642e-05	0.0368591	0.0389418	0.00288033	1.08813e-06	0.000154428	0.0708263	0.235578	5.18533e-07	0.00168301	0.480016	0.47732	0.166714	0.727797	4.70503e-06	9.90143e-06	6.1725e-10	3.96315e-19	0.134899	0.0157061	2.5595e-06	0.000109688
Dm_CG10431	0.573128	0.64119	0.00337686	0.35033	0.639541	0.420256	0.576639	0.0366765	0.11064	0.361929	0.0351398	0.00608617	0.0177952	0.012853	0.0343087	0.0987019	0.0619996	0.103036	0.0189117	0.0024455	0.00354459	0.0864002	0.0272912	0.317223	0.000250764	0.0950375	0.221079	0.00453423	0.0404099	0.00061587	0.00909414	0.102909	0.230509	0.745859	0.0272917	0.00179298	0.190766	0.00189906	0.436101	0.592478	0.0363313	0.00961455	0.0738514	0.0294748	7.66128e-05	0.295566	0.00391095	0.00539847	0.070132
Ct_96792	0.352296	0.712577	0.14011	0.0105386	5.93571e-05	0.753174	0.046656	0.0100721	0.371882	0.847991	0.786548	0.685275	0.566035	0.69705	0.930124	0.0531294	0.413639	0.363122	0.435035	0.702512	0.830121	0.161427	0.0317128	0.247085	0.893367	0.395581	0.0204726	0.015921	0.158028	0.0880553	0.0674222	0.0212827	0.626907	0.928761	0.120164	0.208666	0.957012	0.0102807	0.00812344	0.0171969	0.00205083	0.260133	0.0732098	0.441307	0.374522	0.85502	0.22558	0.947601	0.933613
Ct_90896	0.106044	0.875797	0.961611	0.930635	0.00223144	0.547421	0.663594	0.0229916	0.0455984	0.67024	0.213394	0.0922621	0.239876	0.387045	0.145346	0.315674	0.325338	0.295367	0.337252	0.659773	0.15846	0.0988037	0.000559738	0.547802	0.0461338	0.0231308	0.00142706	0.0234719	0.593661	0.160665	0.230321	0.809296	0.0757117	0.0195754	0.508022	0.73108	0.242105	0.660847	0.122951	0.0496751	0.160335	0.00403934	0.484359	0.706159	0.83782	0.627475	0.793325	0.83484	0.434939
Ct_18498	0.196918	0.453607	0.167078	0.427049	0.515833	0.00753864	0.68474	0.951955	0.0720531	0.128999	0.0166089	0.0144766	0.0329843	0.0321923	0.0726983	0.290043	0.206609	0.269934	0.0511593	0.242427	0.31611	0.0307351	0.89697	0.0239575	0.0713623	0.979304	0.575338	0.186745	0.115757	0.00305982	0.287177	0.0014106	0.171546	0.273379	0.0727141	0.0195523	0.0404199	0.000446408	0.891418	0.285036	0.0227206	0.490345	0.660435	0.321639	0.0482367	0.528155	0.739001	0.116964	0.173293
Ob_81182	0.0320815	0.0443481	0.748304	0.00362885	0.0077733	0.0624617	0.791004	0.00588147	0.0934165	0.0604291	0.307259	0.0615686	0.105353	0.187846	0.177336	0.128054	0.0652468	0.0711896	0.465063	0.0184797	0.89974	0.0180795	0.00367992	2.47149e-05	6.03867e-06	0.373895	0.0230255	0.0256057	0.000204446	0.394542	0.000236347	0.0485217	0.0351133	0.104212	0.0382224	0.450109	0.00139797	9.95731e-08	0.00714509	0.0878508	0.237861	0.112035	0.0232773	0.0478422	0.0535391	0.991437	0.447757	0.513706	0.282271
Ct_15442	0.0532189	0.920896	0.0388694	0.874002	0.0497454	0.182595	0.241156	0.515401	0.0979116	0.0208844	0.07098	0.183464	0.0620088	0.0860288	0.0758202	0.072666	0.273574	0.913974	0.0869742	0.00154623	0.212223	0.0858728	0.299894	0.0252546	0.0207502	0.752496	0.207756	0.256605	0.150912	0.0026037	0.32952	0.157271	0.0990202	0.574109	0.962772	0.0076749	0.0526542	0.0368889	0.0181636	0.181708	0.402032	7.49495e-05	6.00069e-05	0.05963	0.268472	0.672727	5.73978e-07	0.00226048	0.00449163
Bf_30328	0.55851	0.184208	0.00641628	0.0467674	6.52199e-06	0.0397513	0.762993	0.0790361	0.396776	0.0787985	0.954377	0.246332	0.513382	0.518082	0.922195	0.367051	0.198578	0.792954	0.18812	0.392625	0.938103	0.928244	0.501034	0.447273	0.617154	0.940802	0.548824	0.159116	0.302301	0.969546	0.000319076	0.188185	0.155943	0.20293	0.199322	0.0477469	5.85207e-05	0.0576318	0.0466311	0.448138	5.91199e-05	3.34348e-10	0.00122701	0.117519	0.048664	0.280145	0.452588	0.13165	0.417545
Ac_Thap12	0.512071	0.252059	0.781957	0.0201422	0.15669	0.00347815	0.00256487	0.65766	0.0191069	0.188269	0.246522	0.034082	0.00493655	0.0275906	0.0824402	0.0369666	0.0097897	0.167565	0.0501737	0.0207047	0.0712626	0.0157515	0.338895	0.545682	0.0141092	0.137612	0.0143134	0.556633	0.0215468	0.0372263	0.168924	0.0293485	9.32227e-05	0.0829465	0.705257	0.315977	0.0137506	0.0489894	0.000849489	0.550177	0.252315	0.66688	0.165463	0.343018	0.269272	0.378678	0.110224	0.955751	0.0131932
Cg_42920	0.00431457	0.000138304	0.331403	0.0505795	5.42666e-07	0.567017	0.273877	8.65184e-08	0.0608419	0.751404	0.102677	0.0011843	0.00171936	0.00159596	0.00457055	0.0556465	0.0960189	0.00776714	0.0466786	0.120364	9.7143e-06	4.13948e-07	0.0869866	0.00866417	0.000168436	0.41099	1.48206e-05	0.821729	4.64663e-06	0.264829	0.0114298	0.00670728	0.775579	0.273872	0.0585298	0.0243318	0.432289	1.92639e-10	0.0451894	0.0103236	0.0687395	0.00136462	0.0497854	0.0811741	0.870058	0.118739	0.0102432	0.0564125	0.00104499
Ac_Thap9	0.142144	0.0596469	0.381838	0.0248479	3.21024e-07	0.23076	0.538602	0.0249455	5.76243e-05	0.0118452	0.00108789	0.000925619	0.00935297	0.00817044	0.000296248	0.00518961	0.000278715	0.000827288	0.00857169	0.0343575	0.0135117	0.000131903	0.00765436	0.00107479	0.532269	0.0419468	0.229007	0.1097	0.00397327	0.000826664	0.0357327	0.00624727	0.0301783	0.517143	0.0344487	0.772998	0.213214	0.00312299	0.100151	1.58646e-06	1.63799e-06	0.222166	0.0598585	0.0277701	2.93501e-06	0.157548	0.775538	0.231031	0.0640083
Hs_THAP4	0.0802904	0.728687	2.1965e-12	0.373639	0.725415	0.380343	0.0037918	0.00265813	4.48182e-09	0.000537065	1.177e-09	1.22092e-09	1.72646e-10	3.48809e-10	1.54597e-08	7.30684e-11	1.02765e-08	1.1787e-08	3.00476e-09	7.57427e-07	2.44578e-05	3.84705e-07	8.8024e-10	7.57396e-05	1.44752e-10	1.34911e-05	1.66954e-07	3.24724e-10	5.89062e-07	0.0112233	0.0781332	2.16615e-05	0.0153439	7.89095e-08	0.0037771	6.08857e-14	0.000172208	0.329029	0.0582	0.0523987	0.423973	1.70501e-15	3.88635e-11	8.87662e-11	7.89162e-05	0.008413	2.53383e-07	2.20547e-06	0.00511915
Ct_19636	0.217796	0.811273	0.239173	0.00945795	0.491605	0.935483	0.111573	0.000259873	0.0029838	0.42706	0.0664674	0.0544669	0.0274389	0.0807869	0.664253	0.0839384	0.0944785	0.167785	0.0880761	0.442408	0.0266245	0.00528465	0.49234	0.479704	0.0201823	0.36822	0.373219	0.00219827	0.45684	0.835254	0.970867	0.0829944	0.0472109	0.0104834	0.651308	0.634483	0.362456	0.00896202	0.584969	0.288772	0.957615	1.39854e-05	5.49461e-05	0.0783579	0.130287	0.0109449	0.0371821	0.514023	7.28526e-05
Ct_27277	0.414448	0.912714	0.836309	0.580142	0.0211898	0.0406634	0.577426	0.850376	0.417497	0.0444894	0.591646	0.1905	0.561383	0.85878	0.116727	0.952306	0.7484	0.588346	0.520456	0.0119213	0.897055	0.403185	0.832371	0.225886	0.00769042	0.909914	0.532118	0.481108	0.617475	0.224207	0.0892635	0.273956	0.293178	0.609597	0.092519	0.894294	0.059201	0.792954	0.206754	0.0306884	0.189195	3.80785e-05	0.00790419	0.922427	0.168414	0.882263	0.657105	0.66428	0.143794
La_56822	0.0219349	0.0393253	0.715003	1.17132e-08	0.000388545	0.00685135	0.809798	0.598428	0.788131	0.0824191	0.533868	0.908468	0.714766	0.440924	0.323512	0.578929	0.790917	0.278806	0.769794	4.10179e-12	0.304187	0.401001	1.22054e-10	0.0628777	1.17353e-07	1.075e-08	3.40067e-09	8.6363e-08	1.57569e-15	0.000559105	0.300355	0.0308376	4.01418e-07	1.06795e-05	0.000683369	0.0455932	0.440346	0.00309899	0.394994	0.00396003	9.06589e-08	0.00248228	0.00552411	0.014924	0.00348561	0.00139152	0.04275	0.0117195	1.13065e-06
Ct_06721	0.715531	0.282019	0.712167	1.05285e-05	0.274515	0.000726022	4.26159e-15	0.25297	0.0470413	0.154569	0.0434281	0.643533	0.0989763	0.188549	0.00719151	0.0943453	0.672308	0.189408	0.802788	0.283201	0.407365	0.26398	0.643083	0.820665	0.224605	0.967384	0.473706	0.170983	0.0929258	0.0614414	0.00209236	0.100004	0.0123246	0.703631	0.362977	0.0248225	0.702855	0.00065628	0.000209619	0.000791044	0.185191	0.0030591	0.0453263	0.0346675	0.0361283	0.897741	3.70665e-05	0.0289936	0.17968
Hs_THAP3	0.293566	0.385097	0.00724028	0.607677	0.176677	0.30524	0.00518771	0.0862751	0.0161197	0.0105472	0.0152169	0.000487119	0.168591	0.119039	0.016992	0.00719837	0.00548452	0.0560166	0.00424221	2.25587e-06	8.59758e-07	2.43979e-06	5.3077e-05	0.000641089	0.000151236	0.0231093	1.72361e-06	2.06924e-08	0.00139371	0.0103985	0.00130452	8.87817e-05	5.7417e-06	0.0128995	0.000315422	0.00211633	1.26225e-07	0.256252	0.00372166	0.11487	0.00410955	8.4919e-06	1.80899e-06	0.258195	2.44121e-05	0.00167525	1.56979e-13	1.12264e-10	0.00177063
Hs_THAP7	0.16796	0.784705	0.0020029	0.99774	0.623994	0.953779	0.0582706	5.90968e-07	0.0220753	8.02705e-07	0.0449488	0.0360552	0.303414	0.560795	0.00727945	0.145889	0.037712	0.46578	0.0533843	2.88108e-05	0.0842174	0.0308122	0.000108038	0.120437	3.83956e-10	0.0763072	0.000127716	1.54677e-08	0.122574	1.93438e-06	6.89723e-05	0.0281231	0.0960973	2.44803e-05	0.5477	4.9737e-06	1.41747e-05	0.476254	0.456548	2.80904e-05	0.614835	0.000228102	6.63839e-06	0.00473387	8.47534e-08	0.132494	9.73883e-05	3.48197e-05	6.82084e-05
Ct_14669	0.0328463	0.43369	0.0399825	0.547359	0.116626	0.170636	0.680953	0.00153655	0.38071	0.590631	0.115822	0.176109	0.0873039	0.169281	0.144312	0.357104	0.669723	0.215397	0.573158	0.418026	0.244832	0.169907	0.427694	0.39289	0.54082	0.249561	0.315814	0.391448	0.95103	0.152927	0.339799	0.575473	0.574651	0.607925	0.990614	0.380382	0.0399402	0.1168	0.0799788	0.07948	0.273256	0.00688919	7.18313e-10	0.582529	0.0994274	0.343812	0.451031	0.844139	0.416238
Ac_Thap2	0.00902856	0.672126	0.138441	0.7026	0.895278	0.148164	0.18206	4.69482e-06	0.238204	0.00743662	0.327964	0.199208	0.222782	0.320012	0.0342768	0.0991142	0.30029	0.198004	0.560707	0.0227005	0.142314	0.00503849	0.449305	0.000326591	0.367586	0.00966534	0.00150443	0.320859	0.298053	0.826367	0.0881798	0.127958	0.665594	0.173565	0.0982242	0.00448027	0.0175078	0.032404	0.00454019	0.0252825	0.368159	0.214865	0.152572	0.00472812	0.00410181	0.497405	0.116537	0.357471	0.4705
Ac_Thap3	0.457241	0.524839	0.0361664	0.389491	0.6902	0.673078	0.106329	1.13379e-07	0.000682741	0.0013486	0.0285972	0.0520226	0.0247584	0.016349	0.0190362	0.0465916	0.0886241	0.00643534	0.0634599	0.117337	0.0464826	0.0759183	0.785485	0.0153481	0.8757	0.250958	0.0389165	0.0144791	0.657632	0.299272	0.0177113	0.0801505	0.830302	0.0518507	0.00538592	0.00167223	0.0122559	0.0465673	0.794001	0.141118	0.226789	0.002094	0.191812	0.00055916	0.010057	0.60096	0.0200417	0.126351	0.140572
Ac_Thap1	0.789268	0.66176	0.897	0.360236	0.632946	0.87389	0.12622	0.000162252	0.270606	0.00488706	0.0639414	0.374406	0.0754363	0.255	0.334191	0.138791	0.193793	0.151268	0.159431	0.00033797	0.0317107	8.1674e-05	0.32408	0.0260863	0.583951	0.0183507	0.0202073	0.012933	0.12448	0.852117	0.0553931	4.96594e-06	0.861812	0.10137	4.68884e-05	0.000241365	0.0463668	0.0511934	0.0371129	0.00066271	0.864538	0.000107909	0.0035665	0.000630512	0.0105243	0.877633	0.0015407	0.011383	0.369586
Ac_Thap4	0.601977	0.623428	0.578227	0.195782	0.88238	0.249088	0.104144	0.000948018	0.63139	0.000398369	0.467372	0.660585	0.596821	0.875959	0.954211	0.917628	0.861587	0.873416	0.719868	0.352621	0.0436297	8.89427e-08	0.490464	0.00105711	0.453013	0.0771104	0.0120159	0.310974	0.0197085	0.584409	0.366297	0.000385919	0.618956	0.0295684	0.0144083	0.00359326	0.522041	0.000683776	0.0705765	0.271132	0.861781	3.36655e-05	1.35098e-05	0.000130496	0.0412252	0.913238	0.232775	0.360022	0.9488
Ac_Thap5	0.368827	0.78209	0.958116	0.65908	0.0782453	0.48044	0.248944	1.08591e-06	0.0387414	0.145408	0.0240624	0.136202	0.0324007	0.118405	0.265013	0.198041	0.042854	0.0784769	0.0242709	0.109303	0.08305	1.36555e-06	0.235122	0.0375414	0.692431	0.0128075	0.0181396	0.885995	0.622192	0.804881	0.000499737	0.000552205	0.949414	0.297298	0.148874	0.00241672	0.00357321	0.0487024	0.0189342	0.0984715	0.626148	1.38482e-07	3.72669e-07	0.00204965	0.139593	0.502094	0.00689691	0.566848	0.61535
Ct_11121	0.231108	0.336512	0.896936	0.000195778	0.038516	0.396028	0.947658	0.0105817	0.347522	0.222651	0.113971	0.0233401	0.107063	0.0263606	0.00208858	0.439251	0.140184	0.110589	0.108991	0.746505	0.0386277	0.00015377	0.0034803	0.185389	0.377272	0.106687	0.774492	0.657708	0.633186	0.0513668	0.0615729	0.743613	0.504029	0.876699	0.560971	0.503256	0.498587	0.00408664	0.977349	0.607497	0.00011505	0.726433	0.661084	0.0141535	0.397921	0.864274	0.608207	0.144353	0.159631
Ct_12554	0.0563659	0.553185	0.139234	0.372737	0.00441915	0.518571	0.518598	0.54855	0.104637	0.213709	0.118483	0.616174	0.297145	0.23173	0.630148	0.033658	0.0801068	0.260054	0.16621	0.00638559	0.00106733	0.0319691	0.0763625	0.000950278	0.869779	0.300434	0.114322	0.591825	0.633551	0.88527	0.384323	0.480919	0.700199	0.379898	0.741041	0.4162	0.154255	0.758781	0.408481	0.860703	0.193671	0.258824	0.134484	0.427406	0.855483	0.518529	0.848099	0.494965	0.979935
Ct_03340	0.970365	0.558797	0.789076	0.607955	0.266825	0.0602407	0.257688	0.00718817	0.49377	0.0334012	0.765404	0.302248	0.509483	0.606619	0.874073	0.851764	0.665332	0.346786	0.520259	0.038821	0.231108	0.00982748	0.0176603	1.78515e-08	0.0678231	0.427653	0.00912412	0.00425657	0.017382	0.000682408	0.51243	0.30254	0.00986622	0.122228	0.154733	0.961179	9.35099e-06	0.372399	0.0024612	0.070821	0.0712354	0.106521	0.140766	0.0461921	0.00590552	0.00515042	0.136489	0.388815	0.00033426
Ct_13058	0.214207	0.0735233	0.0165122	0.00634866	0.838865	0.371069	1.64214e-05	1.65861e-05	0.0115632	0.0164181	0.0150431	0.0196166	0.0488364	0.0157551	0.0142319	0.0354342	0.0109972	0.0237972	0.0242522	0.0220878	0.962795	3.39922e-06	0.00707372	0.00103916	0.294854	0.272846	2.9355e-05	4.00338e-06	0.00244491	0.00516648	3.00436e-05	0.579188	0.102991	0.0294443	0.41114	0.00219978	0.540086	0.205124	0.0343337	0.336207	0.026565	0.0311578	0.0323475	0.0533833	0.0478162	0.390336	0.0463917	0.85348	0.158367
Ct_96536	0.926946	0.609444	0.165176	0.0104827	0.00359268	0.288479	4.14504e-08	4.02285e-06	0.000321191	0.499672	1.12751e-05	2.45333e-05	0.000842372	1.93422e-05	3.91322e-05	0.00556094	1.82597e-07	0.000184861	4.02004e-06	0.00897371	0.0774935	2.16665e-06	0.00926213	0.000113231	9.32602e-13	0.12206	0.000254735	0.00531476	1.49665e-07	0.000502994	0.0242107	0.0463608	0.0052327	0.607427	0.503365	0.702807	0.836227	0.04457	0.0610712	0.931376	0.169394	0.0198036	0.00129172	2.45089e-06	2.69541e-05	0.63465	0.016125	0.985126	0.021642
Cg_25317	0.608172	0.0256953	0.000149765	0.206304	0.92736	0.0379844	0.000306426	0.000821116	0.0878728	8.8876e-07	0.0470243	0.0258833	0.0826654	0.194192	0.0354106	0.105187	0.142272	0.226143	0.24241	0.000218993	0.0493104	0.0346515	0.435764	0.000389349	0.339295	0.664781	0.273956	0.784505	0.073784	0.408251	0.133324	0.00430176	0.0694123	0.022321	0.00334979	0.016107	3.04066e-05	0.188248	0.702314	0.0887846	2.09906e-05	2.18024e-05	0.0103974	0.000456244	0.000876552	0.564604	0.0459147	0.713698	0.500169
Ct_27268	0.804982	0.144018	0.0595293	0.0177972	0.551911	0.00392419	0.144581	0.00207424	0.000724069	0.00337812	0.0137321	0.00799161	0.00273162	0.00230973	0.000118356	0.0150831	0.00757044	0.00248074	0.0308087	0.247243	0.0234781	0.146699	0.362504	0.427758	0.47452	0.164367	0.686151	0.21044	0.33729	0.295667	0.0404516	0.00919702	0.277941	0.406605	0.0733955	0.0652746	0.00216683	0.0611959	0.46722	0.0020845	0.0112951	6.37096e-08	2.4716e-05	0.154941	0.357077	0.921518	0.311361	0.115495	0.102892
Hv_48125	2.8378e-06	0.00164621	0.00137341	0.0105795	9.18128e-05	5.52161e-05	0.776004	0.182444	0.37741	0.114894	0.258791	0.341629	0.415362	0.535004	0.231543	0.0800297	0.0741761	0.0598333	0.121809	0.490453	0.769826	0.0382177	0.00239851	0.00277491	0.594579	0.9555	0.021986	0.000995322	0.380481	0.314334	0.918443	0.242956	0.469563	0.60247	0.289711	0.526591	0.34671	0.0962676	0.302482	0.0334144	4.18881e-06	0.964023	0.418963	0.101889	0.471219	0.950153	0.00361253	0.0393075	0.638078
La_55538	0.134954	0.058892	0.975355	0.0258509	0.520386	0.00554689	0.158067	0.110386	0.00363534	0.56066	0.00491925	0.0220683	0.00200746	0.000759018	0.00567712	0.00714959	0.0171125	0.00870363	0.0379825	0.819871	0.460622	0.88843	0.947238	0.0365464	0.116865	0.327901	0.391672	0.112589	0.345573	0.407767	0.0236456	0.0650146	0.82445	0.881903	0.381344	0.109118	0.00337321	0.343339	0.323047	0.809356	0.136736	0.435466	0.0270347	0.838854	0.4906	0.729239	0.479856	0.0287	0.644502
La_81367	0.150346	0.656586	0.204834	0.0350741	0.0559272	0.29938	0.663899	0.756518	0.100171	0.132351	0.0376898	0.0637047	0.0244903	0.0129653	0.0926274	0.0483927	0.0486393	0.0499224	0.176613	0.418024	0.218218	0.0104065	0.130062	0.120012	0.0516864	0.00360231	0.00448251	0.0639126	0.00428508	0.00600294	0.0781653	0.0102539	0.0570602	0.14214	0.806642	0.0268264	0.35009	0.000209276	0.0643764	0.0448374	0.000458239	0.964514	0.130341	0.00616235	0.136969	0.0645968	0.0704404	0.334361	0.0790451
Cg_45596	0.0271581	0.724671	0.419835	0.000127155	0.070223	0.00190844	0.384743	0.742293	0.519033	0.703901	0.835513	0.876456	0.857239	0.967227	0.662865	0.88094	0.516695	0.913218	0.725077	0.465996	0.194839	0.885411	0.388765	0.957667	0.639782	0.938744	0.507814	0.291399	0.60132	0.710976	0.0407088	0.796964	0.19994	0.389596	0.875753	0.699076	0.431427	0.00122426	0.137236	0.397778	0.0286295	1.53586e-05	6.12505e-05	0.510621	0.639438	0.345671	0.334067	0.471809	0.696325
Cg_23845	0.0885942	0.303577	0.998161	0.0125203	0.0197083	0.0203832	0.481069	0.699327	0.419809	0.684114	0.500879	0.20386	0.161183	0.0815531	0.177559	0.00331264	0.0922097	0.0422028	0.123345	0.012269	0.0976022	0.461275	0.0385711	0.3529	0.541845	0.28573	0.0711239	0.612285	0.225187	0.0974433	0.151383	0.507173	0.106672	0.0734863	0.339808	0.0112893	0.446543	1.30051e-06	0.488986	0.013981	0.62785	0.304342	0.255948	0.214904	0.804994	0.286725	0.53124	0.603831	0.170128
Hs_THAP5	0.00304243	0.463364	0.0636786	0.0231295	1.30741e-05	0.00236919	0.291494	0.732035	0.924613	0.936374	0.744025	0.868762	0.9276	0.927325	0.755243	0.636306	0.718468	0.910081	0.787587	0.80097	0.393822	0.608807	0.517004	0.525388	0.498993	0.107798	0.869215	0.192992	0.665783	0.715946	0.772617	0.430835	0.415581	0.979652	0.230307	0.772941	0.208211	3.07277e-08	0.00451829	0.384351	2.09902e-08	0.00359433	0.0141368	0.31331	0.459739	0.380001	0.987333	0.376616	0.469024
Hv_48247	0.000363034	0.743619	0.00672998	0.0100386	0.000218601	0.20049	0.968569	0.0490948	0.806595	0.235736	0.615207	0.353069	0.986012	0.726977	0.601235	0.742751	0.759604	0.487954	0.444584	0.727663	0.127174	0.0105145	0.00265854	0.506136	0.647025	0.100815	0.170624	0.00280024	0.448466	0.549506	0.759006	0.269001	0.64866	0.0296741	0.598629	0.142284	0.23239	0.000443135	0.867919	0.937125	3.15999e-06	0.433094	0.644445	1.32928e-05	0.0526195	0.903336	0.0965076	0.506846	0.0539748
Hv_THAP9	0.12376	0.181649	0.00325224	1.56387e-05	0.00814429	0.00302981	0.64737	0.0871838	0.955072	0.117173	0.537087	0.994188	0.751832	0.744029	0.447433	0.914419	0.722458	0.790418	0.461211	0.702086	0.559197	4.35604e-06	0.719807	0.0637195	0.21784	0.103554	0.925727	0.00594415	0.270658	0.015897	0.235054	0.289829	0.0434673	0.778688	0.49638	0.716819	0.509535	0.0034517	0.0401967	0.531793	9.50201e-10	0.000294839	0.140988	0.748102	0.65056	0.637229	0.319531	0.353524	0.0142798
La_72366	0.047079	0.0690866	0.410418	0.586456	0.00114368	0.0792238	0.0204191	0.00151994	0.0137915	0.111936	0.027181	0.0598864	0.00920663	0.00703421	0.0106506	0.00748193	0.0209725	0.0262846	0.013875	0.768395	0.0771234	0.0166939	0.0831407	0.133543	0.583501	0.0395955	0.0157214	0.766832	0.277364	0.821304	0.136836	0.0160847	0.0361185	0.0751163	0.862595	0.917821	0.317413	0.157946	0.320095	0.971898	0.00600769	0.15465	0.605327	0.87946	4.50762e-05	0.452357	0.687215	0.0494452	0.598311
Hv_43622	0.0212669	0.22139	0.58586	0.785718	2.47715e-07	1.23575e-05	0.00224157	0.00023816	0.207232	0.973065	0.141983	0.130774	0.000255863	0.011276	0.671848	0.822145	0.424483	0.429566	0.583242	6.63159e-06	0.256716	0.0179978	0.0100086	1.15632e-05	0.966762	0.375402	0.000262236	0.313568	0.0091461	0.0250816	0.082684	0.17399	0.436765	0.196558	0.595023	0.0114866	0.813892	0.0029984	2.88091e-05	0.0192575	1.01322e-05	0.301226	0.927282	0.102934	0.474885	0.523528	0.466436	0.673526	0.92644
Ob_75079	0.00456224	0.785277	4.12633e-05	5.17045e-05	1.10004e-06	0.751697	0.21813	0.836502	0.0655411	0.115948	0.0168558	0.0478965	0.0242255	0.0264966	0.0791298	0.017457	0.0442172	0.0138605	0.107655	0.990318	0.586635	0.907096	0.0330509	0.570021	0.567621	0.169529	0.125804	0.942218	0.485707	0.189766	0.0858542	0.075458	0.0460987	0.311205	0.0525347	0.288339	0.430334	0.013863	0.521559	0.0327795	0.00139846	7.47278e-05	0.025806	0.055496	0.572511	0.569019	0.565934	0.728644	0.244968
Cg_01379	0.054177	0.0918523	0.755079	0.326052	0.490553	0.388624	0.780661	0.605231	0.473552	0.174507	0.896215	0.764798	0.970284	0.948108	0.810414	0.688174	0.783373	0.755473	0.903661	0.51227	0.496915	0.41602	0.511771	0.851326	0.943217	0.233734	0.918285	0.341557	0.230828	0.697223	0.365921	0.207077	0.877566	0.0820967	0.181564	0.317854	0.217057	0.616813	0.608802	0.0902869	0.849138	0.231976	0.102973	0.562043	0.565192	0.315761	0.408961	0.697511	0.145995
Hs_THAP12	0.282444	0.691309	0.861397	0.641144	0.00726235	7.643e-06	0.365797	0.203576	0.00815368	0.389719	0.0338181	0.211607	0.0604397	0.158532	0.207689	0.0325016	0.06536	0.247831	0.145098	0.0570865	0.864284	0.356125	0.140301	7.39024e-06	0.0540027	0.074274	0.136611	9.76295e-05	0.0406982	0.0162906	0.0215164	0.061618	0.0013631	0.0485731	0.168297	0.0231454	3.14253e-06	0.189194	7.1987e-05	0.0111535	1.44247e-06	0.0531815	0.000166214	0.359611	0.00015334	0.227815	0.615704	0.896795	0.131397
Lg_0028	0.648162	0.725556	0.250305	0.000283243	0.0704616	0.00839918	0.0188655	0.638162	0.00471944	4.78649e-05	0.132823	0.0173649	0.000102017	0.00194824	0.121808	0.0189878	0.0208016	0.201094	0.0325096	0.0292688	0.431688	0.230676	0.00821869	0.0241879	0.566307	0.55025	0.015174	0.693766	0.152124	0.000298968	0.0264516	0.144686	0.0228257	0.0286255	0.107942	0.243846	0.694626	0.000286629	0.00264338	0.00490201	6.11016e-12	0.978819	0.824198	0.00394501	0.0025879	0.0227975	0.171621	0.569316	0.0876858
Hs_THAP2	0.00418966	0.491506	0.466974	0.092613	0.0353481	0.0480168	0.0785299	0.215102	0.0824683	0.526562	0.377654	0.0410967	0.341855	0.354699	0.301546	0.754187	0.841603	0.98706	0.452085	0.000450845	0.0743773	0.000567942	0.053477	0.536947	0.384941	0.10312	0.42679	0.182386	0.0700446	0.144386	0.00472717	0.00198964	0.0263647	0.616349	0.964702	0.105627	0.268983	0.106281	0.142186	0.0450958	5.09684e-08	0.00638503	1.75689e-05	0.465866	0.0111781	0.255805	0.543573	0.310116	0.858642
Lg_07747	0.37999	0.234542	0.395788	2.12342e-09	0.017037	0.443445	0.0534193	0.684728	0.658593	0.109587	0.289121	0.106431	0.48649	0.422304	0.565838	0.321891	0.987448	0.181585	0.722666	0.733353	0.014399	0.296892	0.939049	0.96771	0.543112	0.799036	0.806342	0.751662	0.0453172	0.000854118	0.264621	0.834062	0.756946	0.354846	0.73036	0.249968	0.719715	0.00556637	0.271513	0.00269531	0.000158924	0.00195101	0.135197	0.369144	0.237197	0.405104	0.277875	0.232306	0.705814
Lg_69813	0.856151	0.0269492	0.612635	4.43553e-06	0.0129434	0.00293275	0.00576458	0.988636	0.0621079	2.81508e-05	0.11132	0.0594409	0.716018	0.586949	0.46476	0.0671824	0.262895	0.0451693	0.962653	0.0347947	0.0022568	0.073191	0.520848	0.529276	0.650174	0.00164028	0.0733066	0.4446	0.00911852	0.017159	0.266328	0.0717262	0.284436	0.179871	0.0104097	0.703798	0.0030247	5.0554e-05	0.0860479	0.0142538	8.52352e-06	0.00145268	0.0460965	0.300913	3.70602e-05	0.179917	0.345565	0.550729	0.0774134
[truncated: 206 more columns]

## Sheet: FLYWCH
	Ob_79774	Ob_Flywch	Ob_9932	Ob_Flywch2	Bf_79906	Pb_2644137	Cg_17588	Pb_2657527	Ml_2682000	Cg_41135	Dm_gfzf	Hv_10246	Ac_FLYWCH2	Pb_2659096	Pb_2641291	Pb_2660110	Pb_2665951	Pb_2651849	Pb_2645139	Ob_68647	Ml_2684219	Pb_2662646	Pb_2660140	Ml_2678971	Pb_2664589	Ml_2679433	Ob_84119	Lg_60732	Pb_2659284	Pb_2661079	Cg_22138	Cg_342821	Lg_73760	Dm_mod_mdg4	Ac_FLYWCH1	Cg_20631	Cg_39364	Ml_2681065	Ml_2683808	Ml_2685493	Ml_2685749	Ml_2673351	Bf_25987	Dm_pre-mod_mdg4_-AA	Ct_99224	Ml_2681682	Ml_2676683	Ml_2680197	Ml_2683121
Ob_79774
Ob_Flywch	0.224543
Ob_9932	0.30451	0.564988
Ob_Flywch2	0.82536	0.832966	0.783352
Bf_79906	0.467086	0.858878	0.242044	0.14622
Pb_2644137	0.363022	0.508071	0.673711	0.753021	0.611234
Cg_17588	0.721559	0.276492	0.0875107	0.42129	0.677847	0.0142421
Pb_2657527	1.00366e-08	3.04555e-05	0.575022	0.891136	0.982014	0.281602	0.783943
Ml_2682000	0.463983	0.162384	0.034026	0.219962	0.464388	0.254162	0.285601	0.159277
Cg_41135	0.494617	0.161659	0.320463	0.0649879	0.953008	0.0356512	0.0526838	0.324902	0.0375533
Dm_gfzf	0.173393	0.064377	0.200199	0.000784662	0.97131	0.318866	0.361386	0.000417726	0.962645	0.570647
Hv_10246	0.624198	0.624198	0.226096	0.967267	6.71389e-09	0.140409	0.300834	0.523604	0.56875	8.81211e-11	0.0919319
Ac_FLYWCH2	0.0392071	0.0141121	0.0479954	0.010467	0.064266	0.000168075	0.00434532	0.0142472	0.192849	0.00647243	0.443613	4.86266e-05
Pb_2659096	0.813277	0.354617	0.960363	0.52576	0.112488	0.57135	0.745258	0.412444	0.0813882	0.0740983	0.139554	0.0166155	0.0117136
Pb_2641291	0.888282	0.453733	0.124232	0.323896	0.398855	0.902374	0.630971	0.0962993	0.260577	0.0488062	0.082535	0.00117969	0.897776	0.00306581
Pb_2660110	0.162391	0.575587	4.09709e-05	0.0510544	0.300155	0.234628	0.796694	0.0398154	0.759439	0.000294599	0.464361	2.91639e-06	0.0647191	0.000641287	0.000570577
Pb_2665951	0.303654	0.303654	0.604666	0.926408	0.358458	0.00891638	0.225492	0.334771	0.0747808	0.577471	0.00624337	3.23618e-13	0.0231838	0.153708	0.0247486	9.54568e-06
Pb_2651849	0.607732	0.827116	0.220024	0.0964929	0.303778	0.115874	0.726799	0.0312797	0.0678927	0.0179297	0.0020961	0.0609207	0.409187	0.279086	0.000702577	0.00114343	0.0333811
Pb_2645139	0.642207	0.787667	0.55789	0.423175	0.0847455	0.246255	0.140627	0.765226	0.295821	0.187338	0.364488	0.0162835	0.422993	0.00314232	0.00806446	3.14741e-06	0.0865054	1.40927e-09
Ob_68647	0.491665	0.0668028	0.232111	0.414182	0.586634	0.76708	0.868002	0.0238527	0.880259	0.815963	2.43939e-10	0.318771	2.46923e-15	0.652738	0.590759	0.0263897	0.00215769	0.169068	0.455118
Ml_2684219	0.885302	0.0418268	0.82732	0.147514	0.041045	3.26805e-06	0.343609	0.654126	0.920716	0.00596733	0.516711	0.398485	0.253326	0.00455429	0.0745833	0.00161422	0.00397688	1.20737e-05	0.742625	0.103659
Pb_2662646	0.18055	0.19424	0.00660271	0.094295	0.111425	0.00763058	0.384472	0.237253	0.231652	0.172804	0.479564	0.00190069	0.00855378	0.0302787	0.00514096	0.00719299	0.00993877	0.194016	0.0075528	0.000184328	7.77523e-05
Pb_2660140	0.128632	0.0370937	3.86523e-05	0.268018	0.920281	0.000479198	0.722631	0.0622276	0.354343	4.06569e-05	0.242441	0.075743	0.00662385	0.129938	0.495572	0.207218	0.000208752	0.00957261	0.00887239	0.0493018	0.0546941	7.52629e-05
Ml_2678971	0.0911258	0.0911258	0.0129824	0.0163178	3.72964e-05	8.5864e-07	0.358871	0.06413	0.0038676	0.00538043	0.00434423	3.1727e-05	0.336337	0.00216657	0.0298831	0.000330667	7.96207e-10	0.0249933	0.261878	2.58448e-05	0.424139	0.113802	0.55931
Pb_2664589	0.0782766	0.0595472	0.207961	0.0141815	0.672809	0.000102869	0.294239	0.371245	0.967526	0.0717829	0.937342	0.00114155	0.0655297	0.0213668	0.888435	0.311716	4.27734e-06	1.85492e-05	0.000648466	0.0140004	0.269199	0.000185823	5.08942e-05	1.20012e-05
Ml_2679433	0.567717	0.457529	0.100067	0.161608	0.0207966	0.00178822	0.488526	0.656576	0.457559	0.125606	0.493914	3.12843e-05	0.0163782	0.705849	0.419723	0.145623	0.000623551	0.122999	0.0221297	0.0341479	0.576664	0.204825	3.40193e-06	1.33633e-05	1.67007e-17
Ob_84119	0.0112975	0.0112975	0.947821	0.983009	0.015921	0.115692	0.488026	0.223811	0.703128	0.288157	0.0102412	0.1236	0.318271	0.916228	0.0891255	3.59815e-05	0.00874157	0.0207781	0.382441	0.0719517	0.0118337	0.0972876	0.016411	0.0248033	0.0236734	0.00117102
Lg_60732	0.200068	0.200068	0.726209	0.601314	0.0198594	0.496946	0.911515	0.699596	0.32985	0.753575	0.0058401	0.00338839	1.67362e-07	0.716542	0.457822	0.00310978	4.9789e-05	0.000665621	0.0123863	0.000265938	0.257561	0.00248855	0.000819646	7.06893e-05	0.00421793	0.00548558	0.931301
Pb_2659284	0.550518	0.0184229	0.309209	0.710293	0.160939	0.00753177	0.536942	0.415418	0.807296	0.193355	0.0213338	0.00276305	0.000168614	0.572118	0.0520188	0.705415	0.0170877	0.619746	0.319306	0.193433	0.0832655	0.954695	0.000645714	0.369516	0.00411095	0.702659	0.677384	0.81809
Pb_2661079	0.17887	0.923662	0.948982	0.129617	0.0345333	0.0172013	0.0781342	0.684984	0.659239	0.00654886	0.0546246	0.0203611	0.0322422	0.00141713	0.0041536	0.547499	0.00637778	0.00221884	0.547451	3.72697e-07	0.335362	0.842564	0.0130273	0.152772	7.58827e-05	0.11478	0.698909	0.113763	0.0242875
Cg_22138	0.342772	0.387385	0.990802	0.0935341	0.0666792	0.144249	0.436334	0.155714	0.0784552	0.00169426	0.0694842	0.660952	0.103748	0.0130692	0.0149273	0.00109233	0.769653	0.0477032	0.93575	0.61294	0.531982	0.463593	0.0510554	0.725069	6.03231e-05	0.178992	0.817024	0.227435	0.767059	0.0420168
Cg_342821	0.665355	0.691007	0.00237035	0.34927	0.360586	0.00329186	0.500912	0.582131	0.238769	6.07811e-05	0.747443	0.002726	0.00851747	0.620699	0.864213	0.0106102	1.84552e-06	0.14337	0.00869295	0.271269	0.00837836	0.178961	0.0219997	0.826831	0.223127	0.000180111	0.0340839	4.27278e-07	0.0184566	0.0237487	1.31049e-05
Lg_73760	0.531185	0.454326	0.525616	0.423596	0.00771465	0.0039538	0.15856	0.609442	0.483121	0.183406	3.1974e-06	0.00303128	0.0702611	0.00125402	0.0920531	0.000144115	0.34386	0.210601	0.665222	0.190502	0.511378	0.0373947	0.000425427	3.74228e-05	0.00415022	0.00100285	0.987849	0.595764	0.685158	0.0230671	0.892334	0.00304463
Dm_mod_mdg4	0.943496	0.328395	0.00179315	0.000193373	0.085366	0.0851641	0.4836	0.146917	0.3274	0.217158	0.0271547	0.0463005	0.0163802	0.0798947	0.262949	0.415876	0.0217513	0.890861	0.700546	0.00185505	0.438695	0.262751	0.378693	0.0366239	0.975124	0.854645	0.416689	0.351634	0.892986	0.0226239	0.241647	0.145369	0.00190676
Ac_FLYWCH1	0.281244	0.0562856	0.036793	0.517055	0.193142	0.282317	0.245921	0.443778	0.726008	0.306367	0.103212	0.000183625	0.0139269	0.252789	0.388235	0.00938584	0.221136	0.527362	0.953466	0.00534376	0.229903	0.127046	0.0310921	0.277386	0.0275338	0.300568	0.049671	0.00107562	0.436296	0.00417391	0.0913052	0.0565326	0.00537689	0.300827
Cg_20631	0.387459	0.387459	0.00681791	0.447826	0.0441207	0.0637531	0.107066	0.0637261	0.664927	0.054182	0.072733	3.17599e-07	0.00188964	0.725272	0.63601	0.000200657	0.0027448	0.0881235	0.107034	0.472272	0.00364736	0.0093357	5.03263e-05	0.000308466	0.00172878	0.144442	0.00215114	1.26286e-09	0.360579	0.0773801	0.424249	0.0812598	7.82077e-05	0.930782	0.0895386
Cg_39364	0.215086	0.215086	0.0090542	0.814586	0.29652	0.051796	0.21797	0.0507515	0.87232	0.0396425	0.0519785	0.000223616	0.0303336	0.382653	0.0501233	0.0213488	0.000579932	0.00430182	0.0260408	0.0014948	0.0239096	0.107752	1.36031e-06	0.000593179	0.000522141	0.037324	0.0205655	3.89869e-07	0.937683	0.112939	0.0193927	0.00400917	0.00108791	0.691726	0.147869	0.938746
Ml_2681065	0.494036	0.494036	8.02152e-05	0.0300368	0.000131254	0.000194988	0.181859	0.106604	0.192154	0.0654805	0.237919	0.330717	0.0896307	0.499082	0.887365	5.62215e-05	0.700101	0.167376	0.405547	0.000123231	0.0812504	0.330311	0.0804462	2.03911e-05	0.00022394	0.000771505	0.782186	2.50852e-07	0.000777926	0.0446007	0.0801154	0.358866	4.34668e-06	0.80033	0.211853	0.00403134	0.0128215
Ml_2683808	0.0698294	0.0698294	0.0295745	0.169416	0.295723	0.0189559	0.662177	0.274188	0.338374	0.267037	0.0156567	0.0316393	0.495811	0.723657	0.951529	0.0181917	1.76704e-08	0.574369	0.00238564	0.000468741	0.415256	0.00161194	0.228576	0.000171774	0.0297006	0.000284681	0.167117	0.00617629	0.774495	0.133279	0.0332088	0.00581463	0.0927805	0.653123	0.239991	0.0562025	0.145336	1.61814e-05
Ml_2685493	0.980478	0.980478	0.00666386	0.0179198	0.0826085	0.684168	0.940707	0.973621	0.150081	0.171522	0.3216	0.0105368	0.214017	0.736264	0.694411	0.00476972	0.0219454	0.231993	0.0880945	0.0822213	1.56621e-05	0.303775	0.287751	4.89126e-06	0.00532813	0.00456585	0.0555677	5.83036e-08	0.00579029	0.0620171	0.0158087	0.0462253	3.78835e-07	0.238474	0.10876	0.0211321	0.425907	0.125614	0.0271911
Ml_2685749	0.213241	0.213241	0.0428946	0.0115449	0.162266	0.449232	0.79295	0.718722	0.296368	0.00938179	0.754062	0.0563101	0.185501	0.196458	0.857334	0.0107734	0.000854425	0.270023	0.0219037	0.004786	0.00135576	0.440884	0.675288	0.00565459	0.0281583	0.000922076	0.722854	0.000186044	0.120414	0.346244	0.0115391	0.305342	9.66015e-06	0.110648	0.268209	0.000386777	0.133852	0.0506064	0.00346797	0.0959948
Ml_2673351	0.889006	0.889006	0.0328974	0.00454221	0.0432357	0.933157	0.800112	0.808994	0.426162	0.138701	0.934083	0.297076	0.391197	0.435781	0.940021	0.0528923	0.0396232	0.533497	0.164187	0.100999	0.000830833	0.0124289	0.737792	0.000226183	0.042539	0.0700479	0.0543025	0.0022821	0.0657615	0.409771	0.000228211	0.0151147	2.53407e-10	0.645068	0.55004	0.0289511	0.836898	0.149313	0.00117709	0.143969	0.0350527
Bf_25987	0.852921	0.775102	0.192482	0.0542159	0.745653	0.0779911	0.362838	0.816151	0.0446381	0.000359459	0.401718	5.04008e-06	0.431205	0.0543666	0.548114	0.315392	0.0323557	0.615887	0.318233	0.748421	0.509984	0.230193	0.144567	0.0336698	0.864715	0.97262	0.133836	0.687024	0.398061	0.0846721	2.0723e-06	6.13685e-06	0.166808	0.583994	0.0587168	0.202866	0.675455	0.0425928	0.132043	0.0160301	0.0239874	0.0267792
Dm_pre-mod_mdg4_-AA	0.237187	0.237187	0.745067	0.681711	0.600288	0.397209	0.0570158	0.177097	0.0124077	0.153298	0.886187	0.147123	0.0091131	0.462589	0.788395	0.000203354	0.546018	0.0768179	0.311528	0.271156	0.36001	0.453434	0.0537776	0.000832526	0.668364	0.750153	0.384835	0.0170171	0.612899	0.578066	0.75968	0.615049	0.411643	0.376427	0.678081	0.553934	0.319589	0.307379	0.534567	0.422132	0.632324	0.672782	0.179541
Ct_99224	0.687949	0.437084	0.823321	0.139276	0.182828	0.0903341	0.274626	0.0851625	0.197349	0.00308893	0.584144	0.00167242	0.689822	0.816465	0.259045	0.000327207	0.443055	0.00549919	0.0237329	0.0737941	0.0353327	0.0361461	0.00902028	0.218281	0.574733	0.00269753	0.805083	0.00212024	0.000476445	0.0253388	1.89974e-06	0.801796	0.0443688	0.547176	0.548634	0.00104819	8.25699e-05	0.0152972	0.27335	0.387119	0.501321	0.174666	0.0926791	7.75236e-05
Ml_2681682	0.24096	0.24096	0.000142552	0.0523392	1.89961e-05	0.000401722	0.259326	0.235679	0.0844322	0.068527	0.249921	0.000121128	0.223563	0.102346	0.281354	0.70548	0.50695	0.960693	0.977805	0.0404702	0.250896	0.900225	0.0192289	0.303405	0.122753	0.295063	0.0280303	3.15584e-10	0.716227	0.42051	0.0376657	3.37054e-05	0.000148578	0.917893	0.0751663	0.423272	0.575436	0.217837	0.488481	0.106042	0.00356952	0.703967	0.0352184	0.548395	0.0170096
Ml_2676683	0.391372	0.391372	0.0402314	0.183507	0.222388	0.394124	0.856881	0.0267591	0.995485	7.7095e-05	0.861014	0.01373	0.0972439	0.353902	0.472405	0.0273432	0.376389	0.544472	0.00422068	0.0116645	0.0987734	0.854335	0.00195775	0.00293515	0.409267	0.981268	0.0543444	0.00115682	0.13041	0.264082	0.0295205	0.00804148	0.000554623	0.619312	0.107893	0.00202489	0.000520483	0.0774496	0.708355	0.160401	0.236655	0.00606311	0.649264	0.10548	0.0116822	1.28875e-07
Ml_2680197	0.0477145	0.0477145	0.258721	0.0320529	0.0176498	0.393682	0.363185	0.0529601	0.883531	3.47409e-07	0.601063	0.00122663	0.0687339	0.142726	0.951739	0.0818295	0.0274208	0.416474	0.00440353	0.131604	0.0560857	0.104375	0.00072198	0.0339764	0.307976	0.867813	0.040889	0.0039324	0.0269983	0.0766382	0.0128519	0.000473917	0.000376681	0.529688	0.0825485	0.000556796	3.79274e-05	0.012866	0.163609	0.0770608	0.121949	0.00256393	0.902944	0.0239224	0.000412181	1.50257e-08	0.0585489
Ml_2683121	0.0187967	0.0187967	0.239403	0.111442	0.547079	0.273266	0.517733	0.0940146	0.951555	0.000216881	0.734707	0.00575598	0.16718	0.253326	0.263477	0.0474598	0.456553	0.0740357	0.231762	0.28924	0.308637	0.373102	0.00199897	0.00641459	0.627269	0.666273	0.0886594	0.0187828	0.0971814	0.0959323	0.0377919	7.83857e-05	0.00131754	0.192838	0.23725	1.00399e-05	4.86974e-06	0.290498	0.443715	0.474068	0.616833	0.144836	0.659275	0.00329205	0.00267365	0.000152633	0.484117	0.052743
Ml_2680427	0.399936	0.399936	0.00533556	0.805502	0.00857889	0.206338	0.245574	0.0442946	0.575751	0.000293215	0.17958	0.000217389	0.00484089	0.266422	0.238471	0.633192	0.0272394	0.12093	0.0435907	0.265804	0.368926	0.000376843	0.0401052	0.0230654	0.275154	0.200335	0.240871	0.0147332	0.769266	0.246942	0.00502859	0.0212918	1.13827e-09	0.166385	0.00500942	9.7632e-07	0.000357864	0.0267146	0.596439	0.025095	0.00776289	0.0377525	0.112012	0.642997	2.09642e-08	0.00131567	9.89726e-09	2.43938e-09	0.000538414
Ml_2680020	0.592533	0.592533	0.0136949	0.820895	0.0177362	0.541741	0.648926	0.0691557	0.731988	3.33027e-06	0.68771	0.000191901	0.0656557	0.235354	0.67551	0.0925751	0.00259598	0.131675	0.0124017	0.291481	0.105127	0.00641459	0.0462245	0.000359381	0.281417	0.682169	0.170035	0.00205181	0.939987	0.384076	0.000465947	0.0193304	5.06508e-09	0.216908	0.0488364	0.00433883	0.0782527	0.0548866	0.630468	0.0671346	0.0570031	0.0434338	0.132493	0.954309	7.44738e-05	0.000585366	2.61187e-07	2.84386e-08	4.61441e-05
Cg_21483	1.65688e-06	4.60947e-05	0.812541	0.479815	0.000451354	0.870662	0.0720574	0.0087285	0.136348	0.00154708	0.100091	0.0345704	0.00812068	0.0715724	0.1967	0.0719935	0.958612	0.701702	0.713904	0.00320022	0.0134829	0.426407	0.00340082	0.000410885	0.00475856	0.001181	5.25896e-05	0.86232	0.984196	0.205841	0.48271	2.87175e-05	0.00787552	0.565438	0.0930554	0.0903718	0.196972	0.0194728	9.32541e-06	0.109734	0.165754	0.0947705	0.000250788	0.432363	1.55079e-09	0.00709076	0.00280496	0.00132721	0.00411696
Cg_45513	0.00292027	0.00237885	0.57357	0.0044051	2.82686e-06	0.0248905	0.0177752	0.00129346	0.000399582	1.86682e-05	0.0486771	0.000538285	0.0458981	0.00271382	0.830655	0.00335438	0.183423	0.288478	0.36954	0.00781627	0.0581174	0.000681618	6.60501e-05	0.310808	0.294652	0.128923	5.58806e-05	0.000417971	0.672085	0.848646	0.076552	4.85318e-08	0.00529405	0.688402	0.129612	0.0297892	0.000260941	0.0657294	0.000462615	0.01434	0.0175827	0.0282458	0.0330093	0.24099	4.90025e-07	0.0220048	0.00195214	0.00170132	0.00085014
Cg_39689	0.000769143	0.000599133	0.0806922	0.00165145	0.000228907	0.0255155	0.00146305	0.0826023	0.0325863	0.000217568	0.0262568	0.0086641	0.00191935	0.0062624	0.497784	0.0282539	0.158056	0.495945	0.535932	0.289468	0.0927087	0.103282	0.000850078	0.131637	0.420629	0.472946	9.11217e-07	0.0163958	0.721923	0.778991	0.0614451	8.91962e-07	0.000567123	0.726858	0.162467	0.0294244	0.000531901	0.236192	0.093971	0.000364329	0.0360809	0.029686	0.0195395	0.0935617	3.81213e-07	0.0175888	0.00814838	0.0338656	0.0476428
Cg_20121	0.100622	0.0161622	0.752326	0.0008386	4.19125e-05	0.149419	0.577162	0.00825518	3.4843e-05	0.000334673	0.0547264	0.202965	0.212464	0.0487538	0.239556	0.00662934	0.0130262	0.269799	0.832046	0.761094	0.0686317	0.000304333	5.89828e-07	0.542032	0.140713	0.0667996	0.0974692	0.108537	0.962192	0.892201	0.630476	0.000111694	0.0144952	0.00974237	0.305496	0.00454562	0.00205543	0.00951672	0.951422	0.00930395	0.000931312	0.0111151	0.000713726	0.340715	1.21352e-11	0.115474	0.261952	0.151677	0.129972
Cg_28800	0.00912041	0.00769241	0.246173	1.84196e-05	8.06053e-11	0.606205	0.00309884	0.594134	0.901442	2.63642e-06	0.649521	0.00105975	0.342309	0.882571	0.748103	0.0078182	0.216741	0.968137	0.04382	0.555881	3.9988e-05	0.000795774	8.81809e-06	0.00105798	0.253304	0.353474	0.452904	0.0641554	0.263244	0.159477	0.00013402	3.14036e-05	0.729778	0.923995	0.296754	0.672291	0.686862	0.139638	0.065319	0.0929063	0.0294794	0.0289434	9.92097e-05	0.503769	8.88035e-07	2.43377e-06	0.196542	0.118537	0.0862384
Pb_2638852	0.227867	0.0299268	0.0470238	0.00424383	0.408542	0.428494	0.72131	0.910091	0.479206	0.798296	0.130305	0.478733	0.309067	0.316756	0.246194	0.576146	0.870665	0.984141	0.096417	0.000596192	0.691581	0.50681	0.347389	0.466022	0.641222	0.0163001	0.141905	0.140052	0.913683	0.54283	0.169327	0.111235	0.925276	0.144856	0.331636	0.410894	0.0345813	0.00440516	0.971316	0.947565	0.942322	0.991894	0.311704	0.0492368	0.147587	0.393536	0.823639	0.618792	0.9795
Dm_CG34376	0.437884	0.327312	0.00512252	0.161963	0.589421	0.094728	0.714755	0.141728	0.386829	0.884763	0.0932881	0.00441315	0.237323	0.11859	0.184412	0.104699	0.43609	0.924313	0.806719	0.0019879	0.700593	0.640576	0.347671	0.151069	0.174627	0.23235	0.426044	0.671462	0.705072	0.0440403	0.922241	0.338363	0.758207	0.125763	0.0609787	0.0129462	0.00612441	0.241084	0.171795	0.656226	0.747544	0.827372	0.883284	0.464808	0.681687	0.313939	0.900211	0.954066	0.956731
Ml_2678342	0.582519	0.92392	0.65397	0.276406	0.11032	0.92891	0.841007	0.453176	0.450583	0.735079	0.812328	0.61486	0.15799	0.282561	0.946826	0.519259	0.295393	0.945075	0.368246	0.576872	0.307637	0.573203	0.318956	0.119419	0.653816	0.17869	0.159303	0.283094	0.643308	0.624015	0.00339637	0.296156	0.917793	0.0435155	0.569999	0.0384506	0.178405	0.772161	0.797136	0.0984368	0.166128	0.975892	0.233976	0.050831	0.94711	0.124813	0.792384	0.943567	0.661555
Hs_FLYWCH1	0.0513987	0.917233	0.00227101	0.012755	0.821601	0.260676	0.578396	0.2148	0.0720518	0.866814	0.256297	2.37638e-07	0.232924	0.480944	0.140682	0.576419	0.586457	0.227787	0.406327	1.75653e-06	0.576264	0.00161009	0.768614	0.0234289	0.606853	0.503782	0.00273486	2.32196e-10	0.0389717	0.0179045	0.245458	0.00305634	0.23429	0.262406	0.0115435	0.42044	0.365198	0.690331	0.994014	0.499203	0.963417	0.725039	0.36149	0.926142	0.666427	0.622075	0.677746	0.677072	0.624874
Hs_FLYWCH2	0.433934	0.527396	0.000373593	0.133378	0.923002	0.670956	0.373609	0.169614	0.13402	0.949989	0.201843	0.105341	0.440049	0.279234	0.150794	0.449166	0.521095	0.193175	0.199046	0.0273091	0.200406	0.741433	0.284402	0.689419	0.82684	0.727942	0.0110893	0.26539	0.686551	0.00294323	0.108503	0.325047	0.0274122	0.228299	0.97026	0.562067	0.469626	0.437898	0.541837	0.624455	0.673656	0.302493	0.968801	0.758427	0.37116	0.64596	0.910211	0.948522	0.956317
Lg_31653	0.504472	0.773178	0.865452	0.022818	0.0055538	0.0345106	0.58212	0.256143	0.651797	0.0162794	1.2237e-07	0.0506006	4.56426e-10	0.809828	0.924301	0.247126	2.86067e-07	0.0222528	0.310391	0.404125	0.00416909	0.0159556	0.0107349	0.0585084	0.0838063	0.00179126	0.275863	0.845602	0.374124	0.968569	0.0984977	0.31522	0.172464	3.14292e-07	0.918227	0.0105486	0.0137106	0.000277506	0.0037433	0.0364784	0.0384907	0.113044	0.00105276	0.00095911	2.01862e-06	0.142611	0.00379889	0.0203946	0.00805631
Lg_31655	0.0201477	0.764821	0.00548985	0.801515	3.95579e-07	0.509276	0.847102	0.595103	0.274778	0.00778533	0.134721	0.380698	0.000630024	0.695882	0.145914	0.197039	0.00520949	0.554217	0.0102779	0.469511	0.000505474	0.308787	0.538121	0.00014947	0.946429	0.905841	0.132222	0.420128	0.247002	0.954629	0.210959	0.0391219	0.135202	4.92478e-05	0.531018	0.0436529	0.094014	0.0529338	0.271175	0.0788623	0.579997	0.450241	0.00423331	0.0603939	0.0841653	0.0838683	4.00558e-10	1.48878e-06	4.66092e-09
Bf_96073	0.0255399	0.41057	0.041045	0.0295668	0.962884	0.342767	0.253145	0.956713	0.284416	0.18882	0.078845	1.59931e-10	0.0082479	0.707108	0.0110601	0.917465	0.413196	0.0356954	0.0791577	0.00177637	0.00860492	0.0395324	0.0221873	0.137003	0.0737241	0.582588	0.182855	1.44782e-07	0.0443024	0.00266706	0.0544916	0.000593794	1.68119e-05	0.0391792	0.673572	0.00740528	0.00158828	0.000652512	0.52972	0.136948	0.089881	0.0173243	0.00476379	0.789881	0.000424681	0.00138669	0.70026	0.14371	0.263139
Lg_74593	0.210301	0.149293	0.727121	0.345324	0.0791155	0.628101	0.721448	0.377828	0.636065	0.110113	0.672091	0.665113	0.115506	0.361602	0.638103	0.0443166	0.141469	0.0165991	0.0418278	0.534686	0.0120614	4.18559e-06	0.241586	0.244798	0.143162	0.166498	0.195022	0.112558	0.293967	0.166728	0.00192914	0.000112048	0.352517	0.8706	0.284715	4.64183e-06	1.90137e-07	0.0111426	0.267637	0.036683	0.0873134	0.869423	0.00259246	0.254189	0.259066	0.0853374	0.145147	0.134578	0.168174
[truncated: 15 more columns]

## Sheet: Caption
Table. Codon-based Test of Neutrality for analysis between sequences.
The probability of rejecting the null hypothesis of strict-neutrality (dN = dS) (below diagonal) is shown. Values of P less than 0.05 are considered significant at the 5% level and are highlighted. The test statistic (dN - dS) is shown above the diagonal.
1. Nei M. and Gojobori T. (1986). Simple methods for estimating the numbers of synonymous and nonsynonymous nucleotide substitutions. Molecular Biology and Evolution 3:418-426.
2. Kumar S., Stecher G., Li M., Knyaz C., and Tamura K. (2018). MEGA X: Molecular Evolutionary Genetics Analysis across computing platforms. Molecular Biology and Evolution 35:1547-1549.
3. Stecher G., Tamura K., and Kumar S. (2020). Molecular Evolutionary Genetics Analysis (MEGA) for macOS. Molecular Biology and Evolution (https://doi.org/10.1093/molbev/msz312).
Disclaimer: Although utmost care has been taken to ensure the correctness of the caption, the caption text is provided "as is" without any warranty of any kind. Authors advise the user to carefully check the caption prior to its use for any purpose and re
