# Supplementary material for: Transposon-derived transcription factors across metazoans
Source: Front Cell Dev Biol. 2023 Mar 7;11:1113046. doi: 10.3389/fcell.2023.1113046 (PMC10027918; doi:10.3389/fcell.2023.1113046)
Supplement: Supplementary file 3 [file Table3.XLSX]

## Sheet: Zbed
Test For Negative/purifying selection
	Mb_38831	Ec_20371	Hs_ZBED5	Ap_64842	At_AT1G18560	Ob_76212	Bg_55520	Mp_33253	Hs_ZBED6	Ml_2674973	At_AT1G64110	Om_10041	At_T12C14	Dm_BEAF-32	Hv_14430	Hv_36501	Hv_46831	Hv_36957	Ob_67587	Hv_35466	Bb_464490	Hs_ZBED1	Hs_ZBED4	Hs_ZBED2	Hs_ZBED3	Hv_50342	Hv_39488	Hv_34393	Ct_02078	Aq_15324	Hv_48484	Hv_38849	Cg_33307	Aq_85423	Aq_15871	Aq_33144	Cg_41295	Cg_47222	Cg_26032	Aq_38980	Aq_81926	Aq_35245	Hv_45250	Ct_93575	Hv_44500	Hv_49840	Hv_45787	Aq_40810	Ac_zbed4
Mb_38831
Ec_20371	0.00161161
Hs_ZBED5	4.62391e-06	1
Ap_64842	0.118641	1	0.00260239
At_AT1G18560	0.000992095	1	0.174477	0.0206416
Ob_76212	0.315597	1	0.00162417	0.00230566	0.0499814
Bg_55520	0.00222494	1	0.0214054	0.201677	0.00387561	0.0177728
Mp_33253	9.93408e-07	1	0.242716	1	0.0459792	0.0721837	0.00303138
Hs_ZBED6	0.0470671	0.226797	0.0356757	0.0872961	0.00482919	0.00145093	0.365136	0.000943016
Ml_2674973	0.399514	0.000312479	0.00683747	8.02408e-07	1.89849e-05	0.382872	0.117102	3.826e-06	0.00127699
At_AT1G64110	0.0368602	1	0.0236267	0.0615133	5.64374e-05	0.466377	0.0109955	0.000869869	3.2915e-10	0.000284235
Om_10041	0.0229497	8.15722e-05	0.000362523	3.59834e-06	2.62789e-06	0.111547	0.000232961	1.02619e-12	0.000681851	0.000317886	2.63561e-09
At_T12C14	0.0123257	0.0285302	0.267629	1	1.22141e-07	0.0613108	0.106233	0.0971407	1.66774e-08	0.0126442	8.04979e-12	1.00283e-05
Dm_BEAF-32	0.00502702	0.000639721	9.0345e-09	4.15715e-07	0.00304613	0.195046	0.176348	1.08888e-07	2.82711e-05	0.0387365	0.000896356	0.021397	1.23637e-05
Hv_14430	1.49088e-05	0.0221427	0.012167	0.37392	7.47566e-07	0.00188257	0.0241744	0.000175506	6.67916e-07	7.33198e-06	3.78319e-08	1.72175e-11	7.16387e-06	1.48944e-06
Hv_36501	0.00110432	0.010181	0.0266068	0.192533	4.7673e-09	0.00217814	0.00498175	0.000691696	5.46925e-08	0.00823196	5.92344e-07	7.1009e-06	0.000377271	2.54717e-10	1
Hv_46831	0.000230813	0.00847825	0.00259643	0.222248	1.28065e-09	0.000846969	0.0370795	0.00706999	1.11703e-08	0.000198432	9.43371e-09	3.05744e-10	9.21898e-08	6.40825e-06	0.374387	0.417646
Hv_36957	0.000762343	0.0275757	0.069867	0.248849	8.28653e-09	0.00504188	0.00507765	0.000513141	1.7564e-08	0.00479661	4.4504e-07	5.83936e-06	0.000108826	2.50766e-08	0.213707	0.0646689	0.161094
Ob_67587	6.89882e-05	0.0805302	0.283858	0.363136	0.00350533	0.0017137	0.0326118	0.0987888	0.000535974	0.475892	0.0497179	1.67283e-05	0.000129629	1.32518e-10	1.40952e-08	3.15372e-10	1.37828e-09	1.18873e-08
Hv_35466	7.10424e-05	1	0.0040509	2.88743e-05	3.87361e-05	0.052662	0.00182847	0.000124393	0.000135247	0.000270013	0.00441869	0.000128595	0.005935	0.0245928	1.85914e-16	2.60553e-13	2.19565e-16	4.06187e-12	3.90773e-11
Bb_464490	0.0756285	1.24768e-06	0.000194129	1.99784e-10	4.56885e-05	0.0101559	4.08952e-05	6.84549e-07	0.000857296	1.42856e-11	2.7302e-07	4.98721e-08	9.61211e-06	0.0364811	1.89644e-08	2.22885e-05	9.20867e-08	1.68118e-05	0.000122181	4.25525e-09
Hs_ZBED1	1	1.40085e-12	5.84241e-21	1.33212e-36	1.7878e-09	0.00164535	0.00060894	3.708e-36	9.26046e-15	2.34233e-07	1.99024e-12	9.50222e-07	5.80158e-25	1	8.61221e-20	9.59146e-15	9.37509e-20	4.63336e-16	5.0217e-13	7.8932e-15	7.01374e-13
Hs_ZBED4	0.200502	2.09151e-07	2.73131e-07	2.10935e-16	3.33089e-07	1.09277e-06	0.000196477	2.11803e-20	3.52e-17	1.73411e-05	1.19798e-14	2.81673e-05	1.68068e-14	0.457789	9.19947e-15	1.07759e-14	8.33825e-17	2.4501e-15	2.68073e-12	0.000107447	7.82641e-09	0.396055
Hs_ZBED2	0.440972	8.79404e-05	2.98282e-06	0.00123395	0.000668097	0.290867	0.0443599	7.48663e-05	3.12682e-07	0.00219072	0.000134245	0.000972091	0.00169982	0.324586	0.000128394	8.13395e-06	1.76494e-05	7.25844e-06	0.00205359	0.01183	0.00666437	1	0.208029
Hs_ZBED3	1	0.00247294	1.74442e-07	4.67848e-15	0.0386715	0.122584	6.27038e-07	4.8765e-14	8.40067e-13	0.0181253	9.54896e-05	0.105156	0.00942085	0.339	6.03108e-08	3.65945e-08	4.02275e-08	7.74579e-09	5.95716e-05	0.00189962	0.230485	1	1	1.18595e-05
Hv_50342	0.0721322	0.000652415	0.127561	0.000258452	0.00043941	0.00232916	0.000211892	0.0175877	7.40587e-05	0.081522	0.00108849	0.000400358	0.00166048	8.36375e-05	1.01095e-06	3.04366e-07	3.79639e-07	5.22927e-06	0.00562397	0.0452477	8.81324e-05	5.15174e-13	9.87048e-10	1.46446e-09	4.10447e-05
Hv_39488	0.00188567	0.00927351	0.281713	4.0166e-05	0.000235829	0.178959	0.0033212	0.0191053	3.05194e-14	0.000498214	0.000697492	3.10753e-09	0.0182288	4.04687e-06	6.48089e-11	3.45984e-11	7.62981e-11	5.63507e-11	0.00348411	0.000154766	8.2286e-10	3.01178e-28	4.36369e-18	2.26111e-10	3.67442e-05	1
Hv_34393	0.00835415	0.00527805	0.286831	4.47675e-05	0.000278118	0.170239	0.00550191	0.0291216	6.02283e-14	0.000257536	0.00157495	5.20599e-09	0.0373096	6.22497e-06	2.95949e-10	3.93636e-10	3.53053e-10	6.05908e-10	0.0120316	0.000177628	6.47663e-09	3.02815e-27	1.49201e-17	4.44224e-09	0.000117552	0.468842	1
Ct_02078	1	0.000780828	0.0127919	0.0336448	0.000329965	0.0179251	0.369298	3.22669e-06	0.000432656	0.0608938	0.000353658	3.57332e-06	0.000407874	0.0866453	0.000526096	0.000344112	0.000281372	0.000193342	0.00208033	0.0272138	1.33644e-05	0.000267227	8.83795e-06	1.41564e-05	0.0431649	0.00157378	0.00808528	0.0152135
Aq_15324	2.25439e-05	0.0277183	0.00524348	0.00217978	2.06932e-06	0.252132	8.00194e-05	0.000742901	1.43861e-09	3.03103e-08	1.12185e-12	7.3665e-11	1.24573e-09	7.12823e-08	1.78473e-08	0.000156675	6.75042e-07	6.59417e-05	9.93456e-06	8.4234e-12	7.76507e-17	1.48079e-26	2.1893e-17	8.19604e-10	2.07255e-07	1.50535e-06	5.10497e-06	3.68837e-06	2.32971e-09
Hv_48484	0.000559909	0.219771	0.128345	0.038742	1.71286e-07	7.22354e-05	1.07416e-06	6.14403e-05	1.03387e-09	0.0105496	4.09194e-07	0.0217404	0.00601195	6.84134e-09	0.00427139	0.00336438	0.00484083	0.0175001	1.38219e-05	0.000646298	7.65236e-06	5.16825e-14	3.43516e-13	0.000136742	0.0053804	1.31751e-07	3.31476e-07	3.37457e-07	4.91936e-06	9.87351e-12
Hv_38849	0.000647133	0.0207592	0.00100503	0.000324811	5.65677e-07	4.43199e-05	0.0211539	3.75155e-06	8.03343e-12	1.74804e-06	1.00214e-08	6.25464e-06	1.67882e-06	3.95412e-09	1.60893e-09	3.78841e-05	1.19288e-11	6.99614e-05	0.000624282	3.32848e-06	6.5372e-13	1.77336e-26	1.31615e-20	2.7255e-05	0.000883959	1.00197e-07	1.93563e-12	1.61531e-12	1.19927e-07	1.92158e-22	0.199398
Cg_33307	4.40573e-05	0.338943	4.25206e-06	0.0265056	0.00217508	0.306645	0.000801222	0.0350594	5.62937e-12	8.1789e-07	1.47089e-11	3.06413e-14	1.85636e-06	1.55649e-07	0.000782627	0.0271645	0.000608222	0.0224921	0.00125915	6.07253e-09	4.02622e-10	2.35716e-22	1.28788e-25	3.95804e-05	7.32054e-06	3.83543e-07	4.60717e-09	1.86175e-08	2.06033e-05	1.92645e-07	0.00355367	6.47257e-07
Aq_85423	2.882e-05	0.30191	0.0184199	0.0123076	1.37178e-05	0.063515	0.000642375	0.398858	1.34676e-09	2.66591e-06	4.78567e-09	1.88594e-09	5.56614e-05	2.16141e-05	5.51158e-07	2.1166e-05	7.90216e-06	4.40731e-05	0.00125086	0.000110637	5.34055e-18	1.06962e-25	2.03258e-14	0.00372938	7.38837e-06	6.61404e-06	2.88984e-09	5.43997e-09	0.000108204	4.21168e-07	7.92958e-07	2.03465e-11	7.16281e-21
Aq_15871	0.0383471	1	1	1	8.68934e-08	0.00301632	0.00481038	0.00609466	1.3898e-07	4.34693e-05	6.11421e-07	3.25381e-07	0.000837905	1.16763e-09	0.000354585	0.00051511	0.00291887	0.00116568	0.00358107	1.75347e-13	2.32704e-12	3.93303e-29	6.87372e-16	4.45441e-05	4.50941e-11	2.34799e-08	3.32501e-07	4.26529e-07	6.83645e-05	3.21251e-06	0.000196937	3.31663e-11	4.61973e-20	2.04922e-36
Aq_33144	6.80537e-05	0.258602	0.226823	0.0176155	0.0011098	0.143488	0.131457	0.0197038	1.70681e-07	2.46238e-05	3.75728e-06	1.26893e-09	0.000652955	5.27481e-07	2.64921e-05	1.30461e-05	1.12721e-05	6.47589e-05	0.000222593	6.33485e-07	5.5352e-05	5.92716e-26	8.13913e-19	4.64083e-07	2.7432e-13	3.60625e-06	8.41816e-05	0.00010205	2.09761e-11	3.02999e-08	5.19916e-08	1.72614e-09	0.000278205	6.25206e-07	0.000186754
Cg_41295	0.0323062	1	0.357776	0.145433	0.0842753	0.0190886	1	0.0200108	6.77506e-05	0.196269	0.0224687	0.0195793	0.0468176	1	0.017579	0.0240158	0.0223438	0.032903	0.000945205	0.093122	0.00635555	0.000374466	3.36615e-06	0.0423342	0.00462563	0.0631114	0.026866	0.0729872	0.0201606	4.46673e-08	0.294942	0.117916	0.0233649	0.00550522	0.000899544	1.92127e-07
Cg_47222	1.10162e-06	1.477e-07	0.000137394	0.0271711	0.000121356	0.0946101	9.53402e-05	0.0246836	4.74075e-13	1.70343e-05	4.33409e-10	1.62586e-09	2.78013e-08	2.46167e-05	3.48576e-12	2.34784e-09	2.47434e-14	1.57527e-11	0.00436111	6.25737e-08	4.37067e-10	2.76027e-34	1.21463e-21	3.1052e-05	0.0825634	0.00122978	2.83197e-08	7.18131e-08	5.20961e-05	5.21126e-08	0.00186255	3.09241e-14	1.2399e-08	6.77262e-13	3.79387e-16	3.8714e-10	1.84013e-19
Cg_26032	1.39007e-06	2.64035e-07	0.000149163	0.0446887	0.000139016	0.10083	0.000103221	0.0414488	2.80337e-12	1.20095e-05	5.86224e-10	3.14985e-09	4.16355e-08	2.32381e-05	4.7581e-12	4.50804e-09	1.16317e-13	2.67097e-11	0.00631276	8.60226e-08	3.84186e-10	1.48802e-32	4.04535e-21	4.02735e-05	0.0961658	0.00101631	3.93572e-08	9.94036e-08	4.28338e-05	1.28632e-07	0.00286217	8.58584e-14	1.03938e-08	3.5414e-13	3.2386e-16	4.98335e-10	5.94432e-18	0.44468
Aq_38980	0.00055361	0.0969339	1	0.000618234	0.00203795	0.0192726	0.0311132	5.05454e-07	5.76897e-06	1.29089e-06	0.000193265	1.80609e-11	3.6285e-09	7.03173e-08	1.04475e-05	0.000126019	0.000194994	7.14248e-05	0.00122272	4.63753e-10	4.87953e-08	3.32493e-17	1.59152e-12	0.0197905	0.0239242	0.00165057	0.000571676	0.000807155	0.0183858	0.000113638	0.0141067	0.000213527	4.28268e-06	5.65996e-10	0.000222469	0.000601863	0.103857	9.61589e-08	2.78054e-07
Aq_81926	2.44965e-05	0.175758	0.239191	0.000167992	1.40988e-09	1	6.48396e-05	0.00152598	3.01064e-06	4.56159e-06	6.09301e-05	2.82294e-19	4.99604e-05	3.62979e-05	6.56147e-15	2.36377e-06	7.04916e-11	1.11728e-05	1.87523e-07	7.41213e-07	8.35883e-11	2.89318e-33	2.4856e-15	3.26303e-05	2.72619e-07	1.57533e-09	5.53556e-11	2.80465e-10	0.00539548	1.03081e-10	0.00848022	3.62007e-09	7.19681e-11	1.71492e-10	1.46847e-05	6.63644e-06	0.000658756	3.55148e-16	4.53117e-16	2.47898e-22
Aq_35245	0.0119014	0.00636565	1.86886e-05	0.000214261	2.3015e-08	0.0128464	0.000501248	3.25839e-05	3.46902e-12	4.73365e-10	2.01501e-10	9.77052e-19	1.41191e-05	2.23193e-08	4.93563e-21	5.99608e-13	2.10073e-18	9.47439e-14	0.000190196	1.04554e-10	3.38374e-09	3.48343e-31	1.66659e-23	1.89911e-07	5.20116e-06	2.02526e-08	1.49679e-09	1.27099e-09	8.1638e-05	8.92126e-14	0.0001643	4.89437e-17	1.31536e-15	1.90566e-10	5.80808e-10	5.58094e-10	7.72751e-08	4.42911e-19	8.37493e-18	5.01199e-13	1.36839e-21
Hv_45250	8.23397e-05	1	1	0.4095	0.000100044	0.369665	0.000943253	0.105609	0.0119609	0.0127647	0.000109144	2.56595e-08	0.0397718	7.29179e-10	0.000491638	0.00528035	0.000537241	0.00285537	0.00256767	0.000264955	5.71883e-06	5.11536e-36	7.98578e-23	6.21803e-07	1.05304e-05	3.26547e-09	5.54308e-10	6.03535e-09	2.06686e-07	0.00267437	2.21815e-08	6.53776e-12	0.00029836	4.99224e-08	5.62273e-07	0.000712484	6.7761e-05	6.90391e-08	5.10878e-08	0.0605247	5.81308e-05	1.49414e-08
Ct_93575	0.241847	4.93447e-06	0.00214013	0.138579	0.117776	0.000263716	0.000157927	0.000102769	5.09885e-07	0.000212169	0.00340983	0.000390425	0.0111403	0.42622	0.00980254	0.00514507	0.00700559	0.00810956	5.13182e-07	0.00906863	0.12298	0.278539	1.79296e-05	0.392473	0.0550578	0.000885608	0.00108277	0.00199697	0.0149513	0.000159348	2.51994e-08	1.65759e-08	2.06941e-06	0.031314	7.68262e-05	1.20995e-05	1.02376e-07	0.000550879	0.000429865	0.00199879	1.13441e-06	2.50458e-07	9.5453e-08
Hv_44500	0.000824206	1	1	1	0.0536734	0.260823	0.074145	1	1	0.420644	0.171088	0.000988583	1	0.000122474	0.366133	1	1	1	1	1	1	9.79917e-20	1.60413e-05	0.00010809	3.68929e-07	1	0.366173	0.248056	0.00339517	0.0548276	0.014711	0.0934446	0.145073	0.422282	1	0.176874	0.245335	0.0132286	0.0133312	0.021565	0.297985	0.351134	1	0.00861322
Hv_49840	0.000241559	0.115756	0.167964	0.0756168	0.0230363	0.0280954	0.0636772	0.0081733	9.25139e-12	0.0208228	0.000713856	0.000100151	0.0038634	0.0182195	1.38429e-08	1.76931e-05	4.21418e-10	4.58844e-05	0.0811409	1.4915e-05	3.96572e-05	2.67365e-15	1.07153e-25	7.54716e-06	3.82203e-07	0.0175022	0.00309765	0.0113774	1.71155e-06	0.000225516	0.258838	0.0222957	5.70112e-05	0.000800412	0.0256989	0.000368827	0.0149107	2.93494e-06	2.25655e-06	0.000214103	0.00168156	1.15242e-07	0.00198201	3.73559e-06	0.128055
Hv_45787	0.000275696	0.0608447	0.489597	0.32003	0.478154	0.0402274	0.0018265	0.0821054	0.0111932	0.0462198	0.00169301	0.420556	0.0573173	6.77512e-12	0.0109453	0.0013511	0.00747569	0.0315998	0.237947	0.174892	0.0392089	1.21045e-22	1.03017e-12	0.0175946	1.03401e-05	0.000795282	0.00244413	0.00245961	5.74051e-09	0.000856742	3.66201e-05	5.60525e-05	0.00105224	0.00114231	0.161392	1.64266e-06	0.0110619	0.000101414	7.40561e-05	0.000731494	0.0532533	0.0213552	0.000598012	5.30113e-12	0.0880363	1.07879e-09
Aq_40810	4.58522e-08	1	0.463969	0.0371307	1.34191e-05	0.00944691	0.0231406	0.00420206	1.69286e-13	4.27096e-06	2.3371e-07	3.25364e-09	6.01e-09	3.0096e-05	1.19469e-08	5.32813e-05	7.69531e-08	0.000249502	0.00698507	4.13006e-10	2.57177e-10	3.04496e-33	6.06185e-31	7.85357e-10	2.67881e-13	0.00041368	1.46074e-09	1.89145e-09	0.0518118	3.13583e-10	8.84618e-08	2.1665e-11	8.73916e-13	7.28632e-14	2.65531e-09	1.39182e-08	0.0429898	5.36899e-14	1.41196e-13	6.89608e-09	5.03017e-09	3.2688e-15	3.87135e-09	1.93479e-08	1	4.26721e-07	0.000301657
Ac_zbed4	0.00155872	1.51247e-07	0.000432548	6.80069e-07	1.57967e-07	0.205364	0.00556726	1.19476e-07	3.74822e-17	1.13694e-06	5.90287e-08	2.9725e-10	2.81662e-06	0.0296703	1.20546e-10	6.09225e-08	2.15577e-10	1.12492e-07	1.92786e-05	3.32209e-09	9.64828e-10	1.83049e-10	3.03574e-16	8.51064e-05	0.00142707	2.90726e-07	3.50174e-12	1.01911e-11	8.5954e-07	5.16446e-13	6.75875e-06	3.01176e-11	3.87617e-07	8.57265e-12	1.35009e-16	3.57145e-08	0.00517381	2.32286e-16	4.07405e-16	1.0871e-06	1.50183e-09	8.11183e-14	7.52851e-11	1.56301e-12	0.021003	4.88583e-06	3.70748e-06	3.84969e-17
Ac_zbed7	0.0179039	0.000251588	1	0.0307904	7.7473e-05	1	0.0254817	0.00464947	1.92014e-08	5.07736e-11	1.97009e-08	2.4465e-06	0.0026918	0.000858268	8.0894e-06	0.0285026	1.12346e-06	0.0241809	0.0309279	1.02821e-05	1.43505e-10	4.19624e-19	8.09028e-09	5.94068e-07	1.14716e-12	9.99105e-05	2.7085e-07	2.14338e-06	1.54275e-08	1.43234e-08	0.00478481	6.36117e-06	0.000895418	1.36791e-07	3.9022e-06	0.0266778	0.0747752	2.92196e-08	7.6355e-08	0.0489196	8.04525e-05	2.74221e-11	0.00791734	4.6054e-09	1	0.000348173	0.188106	8.44232e-07	1.5219e-14
Ac_zbed2	0.000271831	0.0011341	0.0227655	0.000991441	0.000294305	0.252507	0.000696172	0.000203267	2.30315e-05	0.00147329	4.04155e-08	1.13582e-12	0.0367798	1.37411e-08	9.67361e-11	1.25868e-09	9.74137e-11	1.32848e-10	0.000382575	6.04399e-06	9.44103e-17	2.18427e-21	2.70048e-17	0.000703688	4.46216e-08	0.000866785	1.17617e-06	5.0812e-06	4.0147e-10	1.45161e-06	0.000422442	9.74576e-11	1.66265e-11	1.78217e-10	6.51251e-10	0.00136187	0.0179589	3.60528e-08	4.12178e-08	1.61706e-09	1.95998e-10	3.12467e-17	0.000756893	3.53613e-07	0.163195	0.0315252	0.0718642	6.94689e-07	1.35213e-17
Ac_zbed1	0.00151815	0.000394075	0.0291333	0.000311737	0.000471388	0.24876	0.00584867	2.5575e-06	8.66697e-07	0.000505303	5.74089e-06	7.68705e-09	6.72224e-07	0.000275876	8.31187e-08	6.71889e-08	1.50251e-07	2.62619e-06	0.0200141	4.54114e-05	3.45968e-12	5.57695e-21	9.54555e-17	1.92203e-09	1.25988e-06	0.00287222	0.00022306	0.000311956	1.41126e-09	6.78247e-09	0.00122509	1.5418e-05	6.43047e-14	7.76749e-09	1.4274e-05	0.000563801	0.00322234	3.40449e-14	4.87512e-14	3.72185e-16	9.88376e-13	5.58286e-18	0.0749121	1.07987e-10	0.16404	5.89894e-08	0.0207833	7.51485e-12	2.63825e-19
Ac_zbed10	6.79997e-05	0.0223818	0.146025	0.0325359	8.06169e-05	0.0283583	0.00120013	0.000138114	7.62767e-05	0.000343377	2.12835e-06	6.03103e-06	0.00210738	0.00158432	2.58988e-10	2.37014e-06	5.07918e-09	3.45605e-06	0.0128479	3.74848e-08	1.84485e-13	2.23074e-20	3.57757e-17	4.31943e-08	3.22392e-06	0.00302021	7.56414e-05	5.72485e-05	2.70658e-06	7.74391e-09	0.00196428	1.57518e-09	2.06136e-08	2.25887e-09	3.00413e-05	0.000126796	0.0371175	1.7915e-08	8.14995e-09	3.25417e-06	2.39978e-13	2.75031e-12	0.0105115	1.97393e-07	1	0.00253791	0.311131	4.2144e-10	7.82046e-18
Ac_zbed8	0.000381141	4.04454e-06	0.00171445	1.07972e-06	0.00560254	0.284134	0.00479268	1.33206e-08	4.35601e-12	7.16713e-05	1.23862e-08	8.93891e-07	2.76375e-06	0.00654237	2.65749e-12	1.32475e-09	7.12265e-15	1.27293e-09	3.03982e-08	5.23248e-08	8.83612e-12	1.7105e-09	1.56895e-11	0.00491039	0.00391568	3.05543e-08	2.77848e-10	2.14167e-10	5.65055e-12	1.89378e-11	3.05555e-07	2.13331e-09	2.9237e-14	6.19803e-11	9.30359e-08	9.40949e-08	7.18872e-08	1.79352e-15	6.66499e-15	5.48678e-13	9.40716e-14	1.72237e-14	1.67434e-12	6.3172e-14	0.0225709	1.31416e-07	3.88023e-08	7.06466e-16	7.75883e-20
Ec_01693	0.00808283	8.55595e-09	2.0811e-10	8.54872e-16	2.91174e-06	0.0252684	4.98269e-11	2.79279e-20	9.81655e-09	0.000607023	7.55635e-08	0.000340931	9.64363e-11	0.403909	3.84737e-12	5.57949e-12	2.45036e-14	2.40487e-10	3.84418e-12	1.79899e-08	3.67656e-05	1	0.0629838	0.00486343	1	1.08042e-07	6.3333e-12	9.39755e-11	0.000235817	3.00599e-09	2.36705e-09	7.13387e-13	1.88715e-15	2.1322e-09	1.12147e-17	9.96908e-16	0.000713156	1.32771e-08	2.32608e-08	3.64131e-10	1.22732e-16	3.32925e-14	1.88516e-10	0.11556	1.05497e-05	5.62251e-06	0.000221143	2.40531e-11	4.39533e-12
Ac_zbed6	0.149123	6.49457e-18	5.94477e-29	4.54649e-27	4.23573e-11	0.0115177	1.17345e-05	1.02132e-33	3.68653e-15	4.7415e-07	5.75323e-18	5.45504e-08	2.81266e-24	1	6.4335e-22	1.29082e-18	7.21579e-26	1.34195e-16	1.3641e-19	1.60796e-17	1.88156e-08	1	0.471841	1	1	1.22629e-10	8.27736e-27	3.11176e-27	4.78151e-06	3.91569e-27	9.69246e-09	1.43647e-17	7.1671e-23	1.47296e-24	1.12308e-25	2.25897e-18	9.0198e-05	1.2033e-30	1.19795e-29	9.45738e-20	4.80934e-30	1.00332e-28	3.17136e-19	0.00317494	2.90932e-19	1.78137e-12	3.66169e-08	8.9586e-31	9.16728e-15
Bg_55197	1.32756e-06	0.00394305	0.0740895	0.0327249	7.15004e-09	1	0.00324965	0.000716805	8.00254e-06	0.000367019	5.9841e-09	6.40542e-11	0.000204062	0.0825006	7.41154e-10	1.8651e-05	3.45918e-08	1.6304e-05	0.0255888	1.5262e-10	3.25821e-10	2.14508e-24	3.1084e-14	0.000247289	3.04607e-07	5.99128e-06	6.45833e-10	1.68928e-10	2.08104e-05	5.94958e-09	0.000577636	6.72992e-09	1.91866e-13	9.76506e-10	1.62869e-07	9.98481e-07	1	1.46567e-12	1.13239e-11	2.80241e-08	1.38133e-09	2.91933e-16	0.0073617	1.59953e-05	0.0972134	0.0318881	0.332086	2.17095e-06	5.03186e-15
Ac_zbed3	0.0197632	0.00304787	8.22528e-05	0.000966491	1.87069e-05	0.0706509	1.55035e-07	1.84823e-12	2.07203e-08	7.12699e-05	1.47804e-06	0.000315785	8.00297e-10	0.00660617	5.04428e-12	1.76827e-09	5.00573e-13	5.58452e-08	0.00633537	8.43932e-09	4.31421e-11	5.21735e-09	1.5149e-09	0.00913224	6.7137e-05	0.000154329	4.55694e-08	1.90527e-07	0.000151498	1.15016e-12	1.76989e-16	7.20641e-19	2.19151e-15	1.04741e-18	2.0284e-18	4.20691e-09	1.07671e-06	1.0972e-15	1.93166e-15	2.09711e-14	3.83882e-16	1.12504e-18	1.92773e-12	0.000224514	0.007513	8.38997e-08	0.0331398	3.98817e-13	2.17563e-20
Bg_79616	0.00303655	0.00742873	0.0283975	0.364973	0.0429	0.213348	0.00241805	0.00110137	7.8032e-05	0.000382913	0.0191719	5.51381e-05	0.00087114	1.66918e-05	4.88968e-05	1.73812e-05	9.24221e-06	0.000270384	0.000238144	9.20879e-05	3.13744e-07	2.54432e-19	8.12701e-10	0.00505095	0.00134622	1.18371e-05	1.51008e-05	9.4479e-06	4.63382e-05	4.96105e-07	0.000130062	2.04886e-07	2.40856e-09	1.05598e-07	8.74488e-05	0.000112543	0.00113275	1.97713e-12	3.88083e-12	9.50632e-07	0.00118259	8.47274e-13	2.35076e-07	3.23682e-05	0.420951	5.88821e-06	0.00860866	1.78451e-05	1.22288e-15
Ac_zbed5	0.0127804	1.53452e-05	0.0335865	4.23804e-05	1.02327e-05	0.157945	0.000405416	4.27766e-08	2.17208e-17	1.8615e-09	2.17232e-06	1.82024e-09	1.86399e-09	2.75923e-05	3.78322e-16	4.74494e-14	2.57244e-16	8.0033e-12	0.000245706	6.09811e-12	7.70726e-18	2.98276e-14	4.62176e-20	0.0208548	0.000343113	0.000951521	1.65099e-08	9.93248e-08	2.05152e-06	1.89355e-11	0.000378209	1.71775e-13	2.5239e-16	3.60572e-21	5.08181e-10	1.02619e-13	0.00187746	1.907e-20	8.49416e-20	2.35845e-09	9.38126e-16	7.09961e-19	1.9957e-09	0.0184316	0.000941028	3.95061e-10	0.000556275	1.83765e-22	4.76774e-18
Ac_zbed9	0.00044423	2.32258e-06	0.00243613	0.00289238	1.91281e-06	0.0498735	0.00256664	2.95813e-07	1.45951e-12	1.04105e-07	2.51247e-12	8.41681e-12	2.42927e-11	0.138235	2.61296e-09	2.12643e-06	4.61428e-10	3.15235e-05	7.59312e-08	2.26163e-12	7.73354e-15	1.45644e-09	2.57665e-11	2.72884e-05	9.93657e-06	3.24951e-05	7.16222e-11	5.05505e-10	1.69719e-06	3.04068e-13	0.000314074	3.65799e-12	4.18813e-14	7.55226e-15	3.65753e-14	1.52198e-06	0.220325	1.88962e-17	6.94156e-17	7.80213e-12	7.87229e-16	7.16296e-27	6.38954e-07	0.0250992	0.0214244	1.92921e-08	0.000831693	4.02636e-22	9.30954e-18
Aq_41726	0.000188445	0.0220582	0.110272	0.125527	0.000747551	0.023868	0.000550255	8.53224e-07	4.52834e-10	1.99527e-06	2.70213e-06	1.83795e-07	4.00026e-09	0.000148108	5.73069e-14	1.41326e-05	5.63909e-11	8.66572e-05	9.59297e-06	1.85423e-11	6.69491e-17	1.2205e-27	8.69618e-20	0.000117818	3.33577e-10	8.93347e-08	8.83929e-10	1.24101e-08	5.6321e-05	1.52063e-13	3.49659e-05	2.46594e-12	2.14948e-11	1.01104e-10	4.05493e-10	2.5296e-10	0.00117951	9.26412e-15	4.81221e-14	4.27804e-08	7.0243e-09	4.61111e-06	2.84593e-08	4.59915e-06	0.253196	0.00108057	0.00134136	6.61154e-09	2.59709e-16
Aq_83163	0.0133763	0.00114254	0.408448	0.0062017	5.29692e-06	0.0341391	0.00176736	0.000967616	1.70982e-09	0.000282155	1.0804e-05	0.000203767	4.56035e-11	0.000386427	4.60878e-08	7.58558e-07	9.88503e-08	1.63258e-06	0.000681221	1.32649e-10	8.33841e-12	1.85558e-17	1.25399e-14	3.35284e-05	1.66865e-08	0.00131921	1.92604e-09	2.22628e-09	6.66884e-10	1.14062e-14	0.000610201	3.82864e-09	2.27313e-11	3.52972e-08	5.49146e-08	1.21668e-05	0.000148796	7.77392e-13	3.26914e-13	1.00552e-06	6.98572e-09	6.21535e-14	3.71634e-06	3.40097e-08	0.183179	5.47461e-06	0.000307114	7.40483e-10	9.52982e-23
Aq_12375	4.57122e-09	0.000518693	0.00054709	0.0043548	3.35655e-05	5.4358e-06	0.000149825	0.00105459	2.52248e-05	0.0125848	2.92437e-07	8.94738e-06	1.59393e-06	0.00130782	1.71851e-06	7.94897e-08	7.40723e-07	5.22392e-06	0.0154966	8.23267e-07	1.28171e-08	1.48192e-25	3.0356e-18	3.26497e-08	8.05653e-11	7.58761e-10	4.16687e-08	1.77551e-07	0.000184356	2.0222e-09	9.7167e-06	3.93343e-11	9.98994e-07	2.49083e-11	6.65914e-10	2.97088e-06	4.9758e-05	5.60516e-15	3.79109e-15	1.35821e-08	3.04709e-07	4.9982e-17	1.19248e-08	1.64565e-05	0.122593	2.31044e-06	0.00525003	4.1525e-05	6.40573e-18
Aq_39379	1.38341e-06	0.0401872	0.0018893	0.0354276	9.96322e-08	0.445348	0.00254352	8.89353e-07	6.12377e-08	4.18011e-12	3.27259e-07	6.24192e-10	1.07911e-06	1.9359e-08	1.5594e-16	3.40583e-12	1.59296e-17	9.20831e-12	0.000450695	2.22312e-08	2.75088e-12	5.08198e-33	2.05099e-25	2.92664e-05	2.47346e-10	0.00155775	1.48511e-07	9.27118e-07	0.00198735	1.05036e-12	1.95114e-07	3.38045e-13	3.26254e-12	2.20772e-10	1.1042e-11	6.15765e-07	2.49042e-07	6.91188e-20	3.54132e-19	6.77964e-14	1.60232e-12	4.54031e-20	2.04336e-08	1.40445e-10	0.211398	4.10657e-08	0.000710442	9.12909e-12	5.32929e-15
Aq_34028	0.0002058	1.5846e-06	0.0242323	0.00868785	3.68677e-08	0.0041809	7.06837e-07	7.46871e-06	9.2634e-13	4.25214e-09	2.81059e-11	3.61355e-09	4.831e-08	1.68541e-06	5.51785e-12	2.80903e-08	4.19845e-11	1.26871e-07	0.000455411	4.15997e-14	2.03278e-16	1.2833e-33	1.26625e-26	5.25201e-09	2.58674e-07	2.40942e-09	3.48022e-06	1.66365e-06	2.8914e-07	1.64149e-09	0.00029017	3.95155e-14	6.03781e-14	2.52859e-14	3.08122e-08	5.79017e-08	1.85005e-08	7.28518e-22	3.02258e-21	1.39965e-09	1.96095e-13	7.59223e-22	1.0664e-05	1.43227e-07	0.464095	1.02468e-09	0.000958225	1.07929e-17	5.20457e-22
[truncated: 16 more columns]

## Sheet: CENPB
	La_53814	Hs_POGZ	Ac_Cenpb5	La_54938	Lg_158851	Cg_47926	Cv_25607	Bg_71357	Ec_3995	Bf_06327	Dm_dany	Dm_danr	Dm_dan	Dm_CG13894	Aq_83107	Lg_15278	Bg_59651	Lg_29168	Ob_77732	Ob_77745	Cg_28291	Cv_24384	Ob_72008	Ob_67749	Lg_83307	Cv_02041	Ct_19766	Aq_13897	Hs_CENPBD1	Ob_82409	Ob_72348	Ov_comp25457	Ov_comp27021	Ov_comp6788	Ov_comp59238	Ob_74186	Ov_comp46413	Np_comp65748	Hs_TIGD1	Np_comp72550	Np_comp71744	Np_comp158335	Np_comp72504	Np_comp138726	Np_comp72531	Np_comp72552	Np_comp158662	Ct_90557	Ac_Cenpb10
La_53814
Hs_POGZ	0.289765
Ac_Cenpb5	0.00222984	0.184216
La_54938	0.0749941	0.086378	0.0145955
Lg_158851	0.0198537	0.466134	1	0.0658321
Cg_47926	0.0301967	0.122459	0.000291854	0.00091158	0.000490476
Cv_25607	0.16372	1.49663e-07	0.211073	0.396446	1	0.199393
Bg_71357	0.00261158	0.00510936	0.0139557	0.000522656	0.0543178	0.000774262	0.0822556
Ec_3995	0.000332283	0.0967456	4.12394e-06	0.000862244	1.2676e-05	0.00316006	0.00478019	2.47553e-12
Bf_06327	0.000802829	1	3.16303e-05	0.132767	0.000240902	0.000377374	0.00321102	0.108703	0.202652
Dm_dany	0.00231175	0.333652	0.00160897	0.108547	0.106603	0.10988	0.275922	0.000842003	0.0268335	0.087163
Dm_danr	0.101313	0.0922393	0.0101597	0.000962205	2.89814e-05	0.000685344	0.0345432	0.000158848	0.167344	0.0712053	0.0096628
Dm_dan	0.0263394	1	0.00615597	0.180888	0.00277166	0.00736283	0.000196999	1.83698e-06	0.430363	1	0.00102374	1
Dm_CG13894	0.282136	0.376432	6.50655e-06	0.0390349	3.88278e-06	0.00485128	5.08307e-05	0.000117794	0.208072	0.0573106	0.030821	1	1
Aq_83107	0.00163905	0.351428	6.68099e-06	0.109898	0.437471	0.0476752	0.041335	0.00287005	0.000184348	0.0172612	0.0048878	0.000693684	0.109681	0.00868385
Lg_15278	0.00234971	0.00563623	0.00129452	1	0.363826	2.22797e-06	0.0535366	0.00892147	3.44492e-08	3.89325e-07	0.0304368	0.00121354	0.000411301	0.00322783	0.124784
Bg_59651	0.291048	0.256752	2.29761e-05	0.454644	0.106745	0.1622	1	0.00417572	7.76647e-06	1	1	0.0927895	0.0139687	6.48397e-08	0.0014282	0.0476239
Lg_29168	0.0445706	0.0321861	1.26249e-05	1	1	1	1	0.00303837	0.000610567	2.31661e-09	0.261137	4.0681e-05	6.08477e-05	1.66651e-05	0.0153062	0.000361098	0.261183
Ob_77732	0.0335251	0.0644861	0.00041242	1	0.357633	0.092197	1	0.0705472	2.65417e-06	0.0821971	0.155811	0.0097196	1.02424e-05	3.73254e-05	0.00466967	0.000183557	0.000175656	0.167703
Ob_77745	0.0169616	0.0470805	0.0294641	0.331626	0.117026	0.00403396	1	0.308508	1.14861e-06	0.00140955	2.23167e-06	8.01614e-09	1.27791e-05	0.016036	0.00650208	0.00716845	0.423945	0.0506539	0.20919
Cg_28291	0.00447917	0.0122896	5.10983e-06	0.0378888	1	0.193124	0.0401466	0.00568793	2.0607e-07	2.31232e-05	0.0952442	2.03376e-06	0.00100924	0.00499048	0.00468404	0.126924	9.41695e-11	0.275049	0.00011486	0.0421683
Cv_24384	0.000618862	5.91161e-05	0.00038623	0.0248692	0.068515	0.000934503	0.103172	0.103433	0.0250987	4.43675e-06	0.104002	4.01516e-06	3.94837e-05	2.96909e-05	0.106546	0.0152598	8.96447e-07	0.470787	0.00493257	0.356874	1.10749e-31
Ob_72008	1.00014e-05	0.000387158	0.0942646	1	1	1	1	1	6.17245e-06	0.00056778	2.33067e-06	1.57698e-08	1.9301e-07	1.22802e-05	0.0349163	0.000134512	0.00356507	1	1	0.11618	0.000100995	0.0983391
Ob_67749	9.33192e-05	0.129268	3.72461e-10	0.0723307	1.51277e-08	0.000340833	0.012927	0.00105318	0.0413052	0.00605604	0.0105968	0.217328	0.0738606	1	9.27733e-05	0.00108553	0.0409863	0.0004776	0.0253959	4.58909e-11	1.03876e-05	8.56433e-09	3.40633e-14
Lg_83307	0.000167827	0.00619204	1.91127e-09	0.274856	1	0.0100315	0.141541	0.0143929	6.1011e-15	2.90632e-07	1.0756e-06	5.32418e-06	0.00228977	1.71289e-05	0.0018201	0.33058	0.0117713	0.000156155	0.30077	0.0760001	0.000224856	3.25845e-05	0.000426049	6.86579e-08
Cv_02041	8.72434e-05	0.00550222	1.97959e-15	0.0355032	0.205	9.62735e-05	0.00148207	0.0109439	0.00364405	0.0466468	0.0397757	0.300573	0.0207425	0.00287069	0.16632	4.67336e-05	0.000962658	0.000940315	9.83796e-06	0.00084189	3.22179e-11	3.29235e-08	0.00243828	0.000699156	2.43111e-36
Ct_19766	1.53369e-07	0.124545	1.62622e-05	0.0331058	0.000113197	0.00010333	0.000736549	5.69687e-08	0.256303	7.73082e-05	0.0237817	0.0205198	1	1	1.29011e-05	0.00106369	0.00034187	0.208321	9.38989e-05	9.22467e-07	4.46552e-09	1.2693e-10	7.68221e-14	0.0758949	2.372e-09	0.00100445
Aq_13897	7.29723e-12	1	0.00630533	0.1868	3.57352e-14	0.00451963	0.0164981	0.00567494	4.33844e-05	0.0991431	0.014519	3.98662e-07	0.00798894	1	1.33932e-06	0.0935234	5.59682e-06	0.189144	0.00215603	0.0285685	0.000744294	0.0173089	0.251206	0.000285321	0.125062	0.0593331	2.81219e-05
Hs_CENPBD1	3.7997e-07	0.314922	0.000319542	0.00796063	2.30262e-05	1	0.00799184	0.00320357	0.000670834	0.225679	0.00482711	0.000731759	0.0141636	0.00246538	0.194921	3.73619e-10	0.000359688	0.46826	6.50977e-07	1.52103e-11	6.53836e-08	3.78241e-06	3.7639e-08	2.51934e-08	3.83534e-08	0.0291852	3.62184e-07	7.45325e-06
Ob_82409	1.67311e-09	3.78637e-06	1.01941e-05	0.341608	0.000199921	0.358415	0.0929552	6.44464e-05	2.96511e-11	5.65622e-07	1.70617e-05	1.10571e-07	1.15237e-07	0.000428577	0.000221601	0.00151595	0.00146657	0.000398036	0.0687888	3.13786e-06	0.00182266	0.0832903	0.0300341	1.01465e-11	6.59675e-06	2.57917e-07	8.9234e-09	0.0856699	2.70731e-12
Ob_72348	0.0232523	0.428017	0.208061	0.0380704	0.00258029	1	0.366157	0.0241874	3.49993e-06	0.197027	0.00416112	0.00820895	0.00168626	0.00011105	0.00223448	0.00239521	0.00258208	0.309062	0.0441486	0.138917	0.000205611	0.0760817	5.1014e-05	0.000501202	1.94358e-05	0.000821531	3.94083e-06	0.0641821	3.38878e-12	0.00013742
Ov_comp25457	1.68659e-05	1	0.0465558	0.481557	0.0970264	0.0594522	0.139597	0.00349987	2.06724e-06	1	0.00170865	0.0719033	1	3.7993e-05	0.0188444	0.349343	0.213692	0.169441	0.0244943	0.00286729	1.0367e-05	7.65566e-05	0.000248746	0.00133006	0.0123534	0.0155415	1.97018e-05	0.00594804	5.6761e-23	0.012998	2.79924e-06
Ov_comp27021	6.15157e-05	0.0532438	0.0352435	0.301555	1	0.326472	0.389675	0.0245052	2.5832e-07	0.000520977	0.000131059	0.0573069	0.0239711	0.000856178	0.00030018	1	0.00152529	0.263188	0.477836	0.0754957	0.00491369	3.65923e-05	0.005122	2.03392e-14	0.00467869	0.00242277	?	0.000139698	0.000137878	0.00606685	0.000909212	4.50372e-09
Ov_comp6788	0.0231515	0.470696	0.0115918	0.494674	2.14954e-05	0.0295412	0.272567	0.0568805	0.00969436	4.47626e-16	0.00975226	0.366931	0.113568	0.00608762	0.00356717	0.00117659	0.000101454	0.00175576	2.04914e-05	0.000616965	4.45478e-15	1.31558e-10	1.6253e-11	4.92159e-09	0.000218742	0.0738738	3.17977e-06	9.23108e-19	1.54807e-19	4.35175e-17	6.24804e-06	5.01455e-06	0.0006133
Ov_comp59238	0.00576793	1	1.48773e-11	0.0256748	0.163723	8.19475e-06	0.195104	0.182882	1.83935e-08	1.41555e-05	0.0116631	0.00409237	0.00294427	1.83986e-05	0.00186877	0.159549	0.270731	0.00176942	0.00901405	0.0183247	0.000138326	0.00237025	0.129846	1.27721e-11	8.45888e-08	1.6528e-08	0.000407102	0.00849689	1.66359e-10	2.40538e-14	7.6745e-06	0.0128492	0.000138834	0.0004706
Ob_74186	0.00343934	0.00298388	0.00430327	1	2.41716e-05	0.00131007	0.359395	0.0278	0.00512639	0.000838114	5.1536e-05	0.000217245	0.467143	0.0762795	0.0125331	0.0588125	1.12175e-08	0.210805	0.00194079	0.000192488	0.0346774	0.000566396	4.34348e-06	1.80853e-07	0.000389415	0.000189947	4.31446e-05	0.0211377	9.98497e-07	0.000103738	8.84844e-07	1.14218e-06	8.09756e-06	0.000491394	0.000427481
Ov_comp46413	0.0146137	0.00217304	0.0202012	0.103634	7.39459e-11	0.0574039	0.0949504	0.0495074	0.0523822	0.00575057	8.2128e-08	0.26623	0.273789	7.77193e-06	1.40286e-14	3.8053e-13	2.46663e-08	0.00404227	0.00114279	8.09193e-05	0.0345711	0.000353602	8.69042e-08	6.52622e-07	0.0039344	0.00277714	8.49893e-06	8.54802e-11	1.42028e-05	6.62229e-14	3.30015e-06	1.00469e-08	8.92132e-05	0.000486385	6.94721e-07	0.00877662
Np_comp65748	0.104225	0.447113	0.0216547	0.0672579	0.00475018	0.0555532	0.0474362	0.0280653	3.15962e-05	0.00407178	0.0674228	1	0.39779	6.67933e-13	9.60534e-05	0.0136757	0.0062125	0.00273193	0.0119295	0.000299228	4.35332e-05	1.15296e-13	2.55349e-06	8.14753e-13	0.00101089	0.0204316	?	2.34002e-07	0.000223542	1.28039e-11	2.87728e-07	2.84264e-06	0.0541669	5.6145e-05	0.000172543	6.53181e-10	2.89052e-05
Hs_TIGD1	4.67033e-06	0.296619	2.7578e-08	0.130306	9.54997e-08	1.55692e-05	0.205281	4.99468e-06	9.55589e-08	1.39517e-09	0.000110212	0.000435258	0.0835673	0.00571492	0.00276545	0.00545321	3.67482e-05	5.67043e-05	0.00141232	1.9293e-07	0.00314395	7.34118e-05	0.000508738	9.09509e-11	1.22376e-05	7.59969e-06	4.46267e-07	0.000621625	5.17509e-12	5.48619e-22	3.84168e-06	2.38679e-11	4.18916e-05	8.10439e-08	1.52076e-24	9.60816e-10	2.73832e-16	2.90148e-09
Np_comp72550	0.00144137	0.102472	0.013109	0.304665	1.47662e-07	0.000459938	1	0.000738267	0.00155676	0.0746434	0.000479653	0.00359925	0.235567	0.350253	0.196686	0.025645	1.84655e-06	0.00664741	1.06974e-10	8.50374e-07	1.27992e-05	0.00138239	1.56439e-07	1.08841e-06	3.13443e-09	2.43717e-05	0.0049029	7.60277e-06	3.89425e-08	8.53544e-19	6.10955e-08	2.33949e-25	3.07928e-06	5.62879e-09	5.11394e-13	2.20764e-20	?	1.41368e-18	0.00344881
Np_comp71744	0.118629	0.0302422	0.0319065	0.276863	0.10519	1.22244e-05	0.209331	0.0398879	0.00453465	0.0133786	1	1	1	0.0218386	0.00303139	9.51338e-07	0.00034065	0.282785	0.420971	0.000102106	0.000398513	0.00422331	0.041114	0.000106685	0.00110707	0.0718781	0.180437	1.12289e-06	2.5582e-07	6.17386e-07	0.000117857	1.0309e-23	6.84316e-09	3.00377e-09	2.87788e-06	0.000227215	8.70491e-06	6.65944e-07	5.2352e-08	1.18884e-13
Np_comp158335	0.011905	0.000669035	0.353791	0.0300595	0.0327362	2.73313e-07	1	0.00888042	0.0162724	0.0024431	1	0.0110977	1	2.08113e-06	0.0363216	5.32215e-05	3.00977e-05	0.000183654	0.0255982	3.87785e-06	2.59506e-07	0.0021127	0.000145531	0.000107345	0.0608943	0.00137772	0.0025096	3.26381e-06	3.03407e-05	6.89811e-08	6.85426e-11	0.0421687	0.00553174	0.000635812	0.000456735	0.0161065	0.00083444	?	0.000640985	8.76695e-07	8.87705e-05
Np_comp72504	0.0242783	0.00166677	2.02823e-06	0.29662	2.58544e-16	8.0352e-08	0.0961075	0.00296377	0.118941	0.187141	0.191809	0.000260422	0.434977	0.0423553	3.68525e-12	0.000154643	1.78831e-06	0.0939578	7.73327e-05	3.50394e-15	6.56545e-10	4.94304e-06	5.4486e-06	0.00166536	5.15785e-10	0.299304	0.00186249	0.00047863	1.68503e-05	2.67153e-09	0.0035124	?	4.7579e-10	5.11228e-15	7.17599e-15	2.81049e-16	5.96543e-12	1.4706e-11	1.86553e-11	2.68053e-09	1.55214e-13	?
Np_comp138726	0.000282718	0.000321038	0.000103607	0.234989	0.00362935	0.0475276	1.84592e-06	3.19957e-15	0.000490361	0.358379	0.0526981	1	1	0.0113299	0.00600299	0.000258338	0.0328254	1	0.00263033	0.000504637	2.57921e-10	8.20974e-06	1.87365e-06	0.00616196	0.00181421	0.0772891	0.0101624	0.0286141	3.00016e-15	2.33568e-07	9.58295e-11	9.27409e-08	2.05117e-05	3.28248e-07	0.00137463	1.87092e-14	1.15169e-14	7.99247e-08	1.0454e-09	4.26625e-09	4.29186e-12	5.10768e-12	2.10259e-21
Np_comp72531	0.00272649	0.00244818	0.0447014	1	0.0955917	8.74294e-11	0.00393687	0.0315573	0.00548552	0.000406403	0.000673293	1.22485e-08	0.0349776	0.00199851	9.41619e-07	0.00165162	0.000202837	0.150573	0.00121704	8.78308e-07	2.50906e-08	0.00313219	4.74599e-05	0.00527142	0.00356619	0.0489309	0.0486635	7.8563e-05	6.07022e-07	2.91175e-06	0.000193641	3.42009e-13	1.33967e-11	1.01928e-13	1.0387e-07	?	6.0949e-26	3.18989e-13	2.62548e-18	1.91405e-16	2.16286e-15	0.00107163	1.09321e-10	8.17092e-07
Np_comp72552	0.00569403	0.0328394	0.0054866	0.312046	0.0639957	0.00742386	1	8.73261e-05	3.88377e-05	0.0604443	0.346602	0.167236	0.051803	0.0522294	0.00235351	0.00232292	0.0280721	1	0.149737	2.55419e-05	6.05848e-05	0.0232094	8.88343e-08	0.00381333	0.00147518	0.0592434	1.45783e-06	4.87373e-06	6.13316e-07	6.46568e-12	2.04849e-05	5.58182e-05	4.00194e-08	3.72174e-07	8.86057e-09	?	4.01644e-22	1.56131e-20	2.20857e-08	9.40552e-10	9.40899e-24	1.2955e-06	1.50854e-24	5.14124e-08	5.39507e-14
Np_comp158662	0.0373956	0.0331438	0.00337591	0.371205	0.0194881	0.00044019	1	6.02957e-05	0.000385776	0.0524568	0.381125	0.148634	0.235129	0.0289527	0.00109717	0.00163954	0.000944649	0.407565	0.0316161	1.40379e-07	3.2859e-05	0.00791108	2.92192e-15	5.08952e-06	0.00124855	0.00484188	3.32187e-05	1.0383e-06	0.000148577	2.67003e-12	4.26188e-05	1.97708e-06	7.38028e-07	8.52887e-07	3.88942e-07	?	5.01427e-22	1.38329e-23	2.81421e-06	8.68139e-06	1.69769e-25	6.27904e-06	1.00996e-21	4.89994e-07	3.09122e-12	0.370436
Ct_90557	0.0647602	1	0.0447039	0.476184	0.0200815	0.000927827	0.0488845	0.0180521	0.0633672	0.0363001	0.157453	0.000447317	0.000571477	0.0218037	0.483698	0.170059	0.0043776	0.101471	0.000425473	0.0401984	0.0407191	0.00692833	0.00839915	0.176166	0.00299517	0.000600683	5.86147e-05	0.0207466	0.0296928	8.38369e-05	0.0376438	0.0562377	0.000167834	0.0084026	0.0734571	0.0252378	0.00300203	3.35675e-10	0.00304145	2.25521e-09	2.88347e-05	0.00745931	3.49908e-10	5.57297e-07	1.42184e-08	0.089885	0.0222553
Ac_Cenpb10	0.0152826	0.0293572	1.11512e-13	0.141901	0.29045	4.84923e-05	0.0314122	5.55524e-05	0.152768	0.00199332	0.0592134	0.265983	0.321381	9.77681e-06	0.00280505	2.0146e-08	8.4499e-05	0.000173862	9.89744e-07	0.000388651	6.41588e-11	5.30559e-07	0.000110786	1.22567e-05	4.48623e-13	2.22627e-08	0.0017251	1.48851e-05	0.00208462	9.77752e-07	0.0489333	1.31819e-06	0.000180795	3.27484e-05	1.24651e-08	2.46972e-05	6.5829e-05	0.0392548	6.0463e-10	0.00151898	0.0550531	0.0113071	0.000117548	0.000608771	0.00156571	0.00431254	0.00903996	2.22225e-08
Ta_2637	0.0164674	0.0577856	1.35046e-08	0.226741	0.340022	0.0205574	0.397905	0.138668	1.54611e-12	1.09353e-05	0.239462	1.23183e-06	1.52634e-05	5.43656e-06	0.00654818	0.0290556	0.191639	0.0417653	1	0.00344974	0.00271739	0.000659853	0.153201	2.26337e-07	0.000435605	0.000107841	0.00528679	0.0173174	2.57402e-06	1.4924e-05	0.171342	1.50361e-05	0.00381622	0.0930747	0.0353634	0.0111114	0.00464322	0.00490303	7.71833e-09	0.0113667	0.298333	0.00113488	0.00198888	4.19614e-06	0.028579	3.10082e-05	1.9607e-06	0.0316728	2.19534e-05
Ob_73085	0.000987925	1.73602e-05	4.47638e-08	1	0.0364568	0.0492336	1	1.18593e-05	5.65282e-10	1.41697e-07	0.0107136	3.62614e-09	7.13404e-09	4.03121e-07	0.0589832	0.00642871	6.09056e-06	4.4252e-05	0.000112163	2.7958e-05	1.46917e-05	0.000644197	0.14083	0.000189244	1.62723e-07	9.28894e-08	0.00177101	0.00770365	8.50752e-14	8.97222e-10	0.0945565	0.202704	0.195801	0.0140544	1.22507e-06	0.0103332	0.433403	1.15969e-05	6.46051e-10	0.0729469	0.00263443	0.014367	0.0935399	0.000171076	4.99296e-08	0.000375632	0.00046965	0.00541509	1.83379e-09
Hs_POGK	0.106674	0.403273	1.54712e-05	0.0708973	0.000243805	3.4764e-05	0.0208358	0.00889531	0.365463	0.00130573	0.0268858	1	1	0.0139667	0.000173284	2.99825e-07	0.0921762	0.000605077	3.80288e-08	4.21048e-09	0.00239979	2.46781e-05	5.799e-05	0.0161816	0.000585929	7.71403e-05	0.228374	0.00855738	0.0411789	5.14196e-09	0.00926033	0.0698353	4.86549e-05	0.133374	1.37952e-07	0.0105277	4.99717e-06	0.00258955	6.74069e-06	0.000166814	0.0188123	0.282201	0.00101456	5.31088e-05	3.64606e-06	0.00368916	0.00618614	1	0.0411623
Dm_pogoR11	0.0481661	0.00413926	1.43719e-15	1	0.371411	4.11352e-05	0.0173133	4.00423e-05	1.3835e-05	0.000172108	0.000174724	2.67988e-08	0.0146783	0.000160925	7.84732e-07	0.0102069	0.000315645	0.00862095	0.0335675	0.0466211	6.64378e-07	4.13276e-05	0.000188121	2.99918e-06	6.94985e-09	1.69028e-13	0.000257971	0.00205493	3.84878e-05	7.72605e-05	0.0346181	0.000197478	0.033432	0.00510445	1.79688e-08	0.00620905	0.00441214	1.71053e-14	9.31055e-15	9.59308e-05	0.109152	0.0155979	4.87877e-08	0.00194358	0.000645347	0.000809278	0.000220283	0.0952816	1.07951e-15
Ob_77563	0.0605216	0.0327069	3.92393e-07	1	0.0895939	0.0867657	0.0124192	0.00345801	4.19284e-14	3.03552e-09	0.00127449	1.11761e-05	0.273743	9.418e-06	1.56935e-07	0.0187614	0.00891966	0.00432766	0.258484	1.82634e-05	0.0665179	0.164731	0.293036	3.86108e-08	0.000333739	1.97461e-10	3.00803e-06	0.00163323	1.42779e-13	0.190602	0.0242342	0.0369839	0.0096833	0.0132672	0.165997	0.000312874	0.0159729	5.31837e-07	1.07742e-05	1.02566e-05	3.91314e-06	0.000175922	?	0.019076	4.44311e-14	5.36742e-05	2.89606e-05	0.00697662	1.87029e-15
Dm_cag	1.86836e-05	1	0.000846475	0.0998174	1.79269e-05	7.83213e-07	0.121303	5.91342e-07	0.00830296	0.046754	0.00334876	0.0808778	0.114198	0.143664	0.00608024	0.0173419	0.233492	0.0251335	1.71711e-05	0.00576704	3.19581e-05	1.42345e-07	2.70725e-06	5.04883e-05	3.83745e-12	3.72782e-06	0.0434928	7.66627e-13	2.45542e-08	4.66478e-05	2.4739e-05	0.000485807	0.00371972	0.0203246	0.0224871	0.000135134	0.0056003	0.000597589	1.58783e-05	0.000775111	0.0887062	0.000295559	0.0810231	5.31541e-08	0.000185335	0.0487058	0.00892594	0.184213	1.38e-08
Ct_89384	0.0814934	0.193973	1.53859e-12	0.00087624	6.08294e-05	3.01422e-06	7.52698e-07	0.0465513	0.0598837	0.481405	0.100126	1	1	0.0022012	4.10979e-11	0.00204644	0.0390936	0.100574	0.0441069	1.58481e-05	0.00590347	0.0498701	6.93169e-07	0.211502	3.0547e-13	3.79822e-05	9.12146e-05	0.00607174	0.00780337	2.26733e-07	0.000294208	0.000809063	0.000742495	3.61048e-05	0.0248331	0.000558848	0.000606431	0.0103271	0.000120336	2.58457e-06	8.22155e-05	2.94845e-10	6.18907e-05	0.000279125	8.48429e-12	0.000171432	0.00457219	0.00394758	0.00156042
Hs_TIGD7	0.00051115	0.0163641	5.79374e-12	0.0153673	0.257717	0.00129373	0.12278	0.0689933	4.95656e-09	0.000748357	0.00219199	0.00139485	3.18557e-05	6.28681e-05	0.00406111	0.000763988	0.000719573	0.0124047	0.467966	0.00406487	1.03348e-07	0.000118139	1	4.61869e-05	2.21685e-07	1.84038e-07	0.00355007	0.00177273	8.91737e-05	1.02639e-08	0.111266	0.0541574	0.225697	0.105165	0.00208267	0.00178085	3.20426e-06	0.00554637	1.23372e-07	0.00564453	6.13829e-07	1.45176e-06	0.00230211	0.0224015	0.41049	0.146682	0.0550918	0.0311856	7.77654e-13
Hs_JRK	2.38747e-05	0.099588	3.00592e-12	0.00117683	1.87028e-13	2.91603e-08	1.73247e-05	1.75912e-05	0.280324	0.00556007	0.321459	1	1	0.454385	0.0200719	1.53049e-06	3.32747e-08	5.23364e-08	5.49186e-15	1.17341e-14	1.0516e-18	2.88586e-16	1.52936e-15	5.37536e-08	3.37742e-26	2.05083e-08	0.299227	2.0578e-11	0.00143477	9.93501e-21	1.0333e-06	1.56168e-10	3.38281e-10	2.57728e-12	3.19711e-19	6.59953e-06	0.0311422	0.0234635	2.49182e-12	0.0322118	0.396616	0.00167502	0.00521116	0.00085944	0.014399	2.78336e-05	0.000457268	0.00604608	0.00319198
Ob_81326	0.00170178	0.000505804	8.43306e-11	1	1	0.0210554	0.176225	3.5045e-06	4.70164e-07	7.4804e-08	0.00582293	9.04257e-07	7.85009e-07	5.20521e-09	0.00180836	0.0230813	0.00253206	0.00080871	1	0.0747997	5.62808e-06	8.13796e-06	0.296371	1.93188e-13	0.000146201	3.66721e-20	0.000479508	0.172621	0.000220172	1.48092e-06	0.041485	0.00556361	0.118188	1.53016e-05	0.00634668	0.000124574	1.80731e-05	0.000153743	1.1494e-07	0.000328239	0.000599345	0.00693904	3.83402e-12	0.00342574	0.0102904	0.0452902	0.0304987	0.474095	1.52135e-17
Bb_70066	0.000892035	0.146355	5.54132e-21	0.0266599	0.00877453	2.27121e-07	1.90053e-05	1.14568e-09	0.303143	0.00481706	0.0832931	0.395921	1	0.000290846	0.0100784	3.96287e-08	1.74592e-07	9.45983e-11	2.47734e-13	9.64438e-15	1.66517e-12	1.25157e-07	4.37031e-14	4.14783e-07	2.50327e-32	1.71716e-14	0.206318	5.69635e-18	2.197e-08	2.27864e-19	1.1783e-07	4.32447e-10	7.42472e-05	0.00110286	7.07977e-14	6.75823e-13	5.54235e-09	7.08458e-07	3.34719e-13	0.0315236	0.123191	0.000532849	5.38825e-06	1.49851e-12	0.000156959	?	1.01269e-14	0.000149478	2.74071e-08
Ob_70636	0.00358427	0.0184519	1.38859e-13	0.000750715	0.38144	6.93993e-07	0.218275	0.00261515	2.02226e-11	1.23337e-05	0.000932368	0.112909	4.32552e-09	6.0465e-07	0.00044636	0.0566917	0.0515481	0.118928	0.00801177	0.0126763	3.49825e-06	2.56105e-05	1	4.66005e-11	8.17187e-10	7.23007e-15	3.02463e-08	0.00273436	9.41235e-13	0.000139307	0.168397	0.0111674	0.000106274	0.0211747	0.122197	1.63516e-08	?	0.000239568	1.92956e-11	0.166496	3.67891e-10	0.00486824	3.01446e-05	2.9132e-07	0.00581982	0.0063605	0.0105976	0.0118867	3.67983e-13
Cg_25112	0.000270403	0.0289984	7.4821e-14	0.000404296	0.274829	2.68179e-09	0.0164626	8.26373e-05	0.0142934	5.52858e-08	4.33093e-06	2.0769e-06	0.00142759	0.0256961	0.00139934	3.47176e-05	0.000283725	5.50507e-11	9.52958e-06	9.55097e-06	5.50019e-10	1.92299e-09	0.00104221	2.39831e-09	2.63059e-09	1.19711e-11	2.62331e-05	0.000946208	7.68393e-07	1.51028e-11	3.54531e-05	4.51478e-08	0.00947741	0.0963962	9.1615e-06	4.66153e-05	5.98166e-05	5.83797e-09	6.94405e-17	1.93849e-05	0.000100246	0.0155851	?	1.5843e-06	0.00221409	0.000240223	0.0045387	0.141088	2.03441e-09
Hs_TIGD3	3.28031e-06	0.0295273	5.29685e-14	0.00285133	1.02852e-08	3.14896e-06	1.0026e-05	0.050866	0.146785	0.0396333	0.0478066	0.357662	1	0.0933327	1.66589e-06	9.24736e-05	4.66582e-05	0.00522487	4.13446e-09	2.63991e-05	1.47231e-05	1.52513e-07	1.51895e-10	0.00522697	7.81549e-16	0.000726717	1	3.02047e-07	0.0192469	2.6844e-13	6.44982e-08	0.0267304	0.0543741	1.63161e-06	3.02679e-10	2.70542e-09	0.00766968	0.0117233	8.39049e-09	0.000618482	0.482534	0.0466425	0.0439249	3.6808e-06	0.00106486	5.19539e-15	8.57259e-07	0.00054368	7.83879e-07
Hs_TIGD2	0.000534664	0.012618	1.57605e-09	0.299645	1	0.0051865	0.065781	2.9972e-10	2.57893e-06	1.38793e-09	0.00191146	0.000286772	1.57715e-10	2.92508e-07	0.00447925	0.000777394	0.212233	0.0313697	0.103642	0.00700504	0.00296443	0.0161681	9.09811e-06	9.93769e-12	1.6694e-06	2.43234e-11	0.000418348	0.0096513	6.60411e-05	3.35973e-06	0.0487236	0.0232355	0.0302165	0.0617785	0.00161877	1.65941e-05	1.27839e-05	0.0406283	6.72374e-16	5.0795e-07	0.000531487	0.00688387	9.75195e-05	3.22721e-06	0.000652337	0.0208245	0.0139675	0.0437735	0.000194921
Hs_JRKL	0.00822385	0.0216765	1.68677e-10	0.0198579	1	0.00149256	1	3.68972e-11	8.47162e-10	7.42082e-10	0.00348923	0.000236932	2.55588e-09	4.81414e-05	0.000971123	0.00149727	0.000401125	0.00345242	0.00622412	0.000142835	1.99692e-06	5.38833e-06	8.2889e-05	7.79573e-10	2.61532e-09	1.27169e-14	0.000517462	0.0110481	0.00119265	1.02669e-08	0.00498463	0.0150208	0.000145424	0.0127805	1.20002e-06	0.001849	2.3777e-09	0.000102719	2.49163e-10	0.000399319	0.00199373	0.0140179	1.89346e-09	9.12826e-05	?	0.000665153	0.000161453	0.00660181	1.24858e-08
Hs_TIGD6	1.12078e-05	0.00759367	8.8222e-15	0.000118036	0.201531	2.82713e-05	0.270063	5.52445e-07	1.24424e-06	7.43858e-08	2.15099e-05	0.0557555	0.000555793	4.88478e-10	2.00623e-06	5.88456e-14	0.0247032	0.0238037	0.00136662	0.000206143	7.20424e-10	2.80544e-08	3.97969e-05	8.28831e-16	9.29292e-16	8.78775e-11	5.86218e-05	0.00103693	5.7478e-06	9.97422e-07	4.85843e-05	0.0629049	0.0396189	0.000196449	8.37694e-08	0.000735997	0.0137382	0.0126069	4.09655e-09	0.000563237	0.0122302	0.000137241	0.000216112	0.0499145	0.00213204	1.30516e-05	0.000416189	3.9173e-08	1.73021e-09
Ac_Cenpb11	3.81406e-06	0.00296061	1.7448e-21	0.0464634	0.191674	6.97157e-06	0.238082	3.53678e-05	0.000254996	1.72055e-06	0.000590355	0.00203535	0.000648317	2.45145e-05	0.0014027	6.8628e-05	0.000206446	0.000234871	0.00116672	7.91362e-08	9.54791e-11	2.77272e-09	0.000724795	3.71074e-10	4.99083e-15	1.07947e-15	0.000119974	3.22271e-22	1.74885e-06	3.45387e-09	0.00411454	0.0480515	0.00126199	0.102571	8.70234e-05	7.17999e-05	0.000290329	0.091346	9.01505e-14	5.66387e-08	0.020297	0.0822725	2.44142e-05	5.30243e-09	2.42859e-05	0.118147	0.15766	1.91312e-06	1.02064e-08
Ac_Cenpb12	0.000155151	0.162401	5.58589e-05	1	0.470741	0.0139713	0.0329958	0.0877045	3.9439e-07	3.22787e-05	0.000215132	0.0267528	0.0363286	3.05791e-06	0.00377171	0.000661005	0.00987651	9.27286e-05	0.00469968	0.000149794	0.000189199	0.00196253	0.0704953	5.75008e-11	3.30343e-06	2.50485e-05	0.000599705	0.150262	4.75836e-06	5.62674e-07	0.00283163	0.149896	0.314178	0.154605	0.227075	0.00771234	0.000883147	0.0685752	1.55725e-08	0.0037022	0.00771777	4.98204e-05	1.47185e-06	0.000816682	0.00177905	5.39224e-06	0.000116557	0.17583	1.73759e-08
Hv_43413	0.0664769	0.0345409	1.83528e-07	0.266432	0.363376	0.168473	0.496181	0.00136378	8.31016e-21	0.0465047	0.112643	0.00105682	0.0102791	4.20728e-12	9.74967e-06	1	1.44104e-08	0.18469	0.217835	0.0683995	0.0055214	7.46231e-11	1	0.00487132	0.000107837	0.00302259	3.65964e-11	1	1.2216e-06	0.013799	0.0256228	0.024364	0.122707	0.00343358	0.169591	0.0417995	0.000476498	0.00819123	0.00313059	0.00826651	0.144114	0.0778163	6.94757e-06	0.144565	0.0118698	1.98548e-06	7.52578e-07	4.3777e-05	7.93784e-07
Hv_99182	0.0124181	0.000480211	1.00458e-07	0.419487	0.17069	0.0267789	0.142105	4.80961e-09	8.13147e-24	1.64729e-07	0.0258565	1.62842e-05	9.20528e-07	8.96702e-11	4.79297e-05	0.0510829	0.0433596	4.04183e-05	3.60792e-05	0.430902	2.3239e-08	2.913e-06	1	4.58995e-14	0.000475798	5.96939e-15	8.07661e-08	0.405143	5.60767e-06	3.3076e-05	0.1058	0.00887273	1	0.232841	0.0643668	0.0250703	0.013527	0.0254534	1.91525e-07	0.00349127	8.61414e-11	0.000450057	4.31157e-08	0.00995147	0.000232325	0.0154091	0.00963832	0.00890567	9.17745e-09
Hv_99044	5.22111e-07	0.00188181	1.42656e-08	0.133613	0.0182084	0.026437	1	1.61177e-08	3.48642e-25	9.99114e-07	0.0627344	2.68288e-07	2.43099e-09	5.39923e-07	0.000396936	0.0563763	0.0769322	0.00014292	2.18094e-05	0.23729	9.77851e-07	3.95954e-05	1	3.66366e-12	2.28323e-05	1.47581e-12	2.62316e-06	0.41543	3.77561e-09	3.4564e-05	0.0745	0.0173305	1	0.213733	0.0300275	0.0101171	0.0190046	0.0490738	1.61206e-10	0.00463281	2.24885e-08	0.00409545	1.6969e-07	0.0137717	0.000574039	0.0200822	0.0133788	0.00645587	4.17273e-08
Nv_08439	0.00626727	0.00358833	2.95381e-13	0.032366	0.150836	0.00062278	0.315674	0.0493127	1.05682e-06	0.000660281	0.0254565	0.00384745	0.000122761	8.36516e-06	0.000417442	0.00531773	0.0365882	0.0574741	0.104915	0.0101811	2.21286e-05	0.000331084	0.235987	2.52859e-07	7.93572e-06	1.62982e-06	0.0894568	1	0.000360325	3.0243e-06	0.176641	0.000394631	0.259097	0.169713	5.57069e-05	0.0205331	0.0152961	3.44698e-10	6.63514e-05	0.315442	4.23803e-06	0.0644572	0.00798101	0.0006842	0.22969	1.55646e-06	0.000177836	0.00112441	1.7605e-16
Hv_43838	1.9483e-06	0.000131577	2.20361e-09	0.279846	0.38932	7.44542e-05	0.218554	5.77232e-08	2.70626e-12	0.00991125	0.00590382	8.99026e-05	6.42571e-06	7.03736e-11	0.000522713	0.0232959	8.45647e-05	0.23808	0.0194349	9.10068e-08	0.0043137	0.00763226	0.0134671	1.42523e-09	0.000658196	5.3967e-08	6.78825e-05	0.000171072	0.00808628	0.101334	0.0513402	0.101976	5.51996e-05	1.70885e-06	7.91673e-09	1.39175e-10	?	6.65434e-07	0.00101384	0.000918661	0.000632601	0.00116277	1.07726e-08	0.0110148	3.78894e-17	5.38213e-06	3.62734e-08	0.00191626	1.12732e-09
Hv_44639	0.000195178	0.00038744	5.99288e-12	0.098691	0.417209	1.11504e-06	0.0956284	3.77302e-06	1.25069e-15	0.00318867	9.71963e-05	1.84877e-08	7.98873e-08	4.71105e-08	0.000141396	0.00151734	1.55019e-06	0.0282963	3.46842e-05	3.59768e-06	1.35951e-05	1.90608e-05	0.0159983	2.22306e-07	6.36572e-06	1.73179e-09	9.15735e-05	0.000187461	1.74386e-06	0.0146194	0.0174533	0.0165235	3.69363e-06	9.08564e-06	1.73319e-07	2.18663e-09	?	5.69489e-05	3.69314e-05	0.00439131	0.000737301	0.000235329	2.0083e-07	0.000304201	?	5.99763e-08	8.91847e-08	0.00178724	4.07657e-15
Hv_36322	2.95648e-05	7.94447e-05	3.69092e-10	0.00783413	0.434844	0.0007796	0.227246	5.85985e-07	3.33478e-08	6.55187e-06	2.54491e-07	6.10935e-06	7.70307e-12	2.49751e-09	0.000638688	0.193498	0.00101758	0.293575	0.0287005	3.05216e-06	0.000329525	0.000291084	0.00483806	7.41351e-09	0.00331568	9.97475e-09	1.10754e-08	5.53557e-05	7.7667e-07	0.00891569	0.103913	0.0136773	2.18159e-05	3.88552e-05	0.00104584	3.51198e-05	6.03313e-24	0.0188346	2.1196e-08	0.00137562	0.000254054	0.00633767	2.52902e-11	0.00115849	2.48798e-13	1.62949e-05	3.58739e-07	0.00053237	2.90867e-16
Hv_39093	0.000188478	0.000759735	4.86286e-12	0.0453998	0.423229	3.88425e-05	0.155974	1.7027e-05	3.31708e-16	0.00135134	0.000665813	1.71487e-07	3.85098e-07	5.09619e-09	0.000569307	0.00211595	2.82636e-05	0.0537966	5.45156e-05	0.000302563	0.000389395	0.000716448	0.0346035	6.49489e-08	3.44789e-05	3.26348e-11	3.74869e-06	0.000293214	2.87941e-06	0.00562788	0.0370826	0.0148807	0.000211373	0.000556837	1.80939e-05	1.57266e-08	3.35498e-14	0.00485846	3.57443e-06	0.00178125	0.00113739	0.000546687	5.48184e-16	0.00174856	?	6.83903e-05	1.42062e-05	0.00266131	2.61998e-15
Aq_33452	0.00422751	0.00170841	7.50578e-14	0.415286	0.0280519	0.0842365	0.0246858	0.00605236	1.28792e-15	1.80106e-09	0.00273605	5.02486e-05	6.30004e-09	0.00014917	0.000618598	0.00140404	0.0226472	0.1299	0.232342	4.35406e-05	8.51042e-08	2.52366e-07	0.23149	2.63319e-09	0.0003564	1.23004e-10	8.4544e-12	0.109813	3.89494e-08	3.88301e-08	0.0138554	0.00979324	0.00498229	0.0667149	8.97296e-06	0.000222939	1.29707e-09	0.00314281	1.34357e-06	0.00413728	0.00440871	0.00184339	1.05274e-16	0.00662431	1.7354e-09	0.0742741	0.156711	0.000445563	5.08792e-14
Ac_Cenpb13	0.0268472	0.0348752	2.29514e-28	0.248044	0.00533211	2.36066e-07	0.0488972	1.88246e-07	0.0314875	7.88602e-06	3.33089e-05	0.00360047	0.00347324	4.25342e-05	2.8882e-07	0.0308446	0.140322	2.67233e-05	0.00171897	4.3273e-12	1.41402e-08	1.5743e-10	1.95904e-06	5.18084e-11	7.42089e-15	4.99673e-13	0.00340458	0.000327829	5.8981e-05	1.35008e-11	1.2534e-06	0.00339445	5.67986e-05	0.0339823	7.52236e-12	1.44786e-07	2.62076e-05	0.00053159	4.34577e-09	0.0302889	0.00468109	0.000273415	2.5014e-07	0.000289235	1.3214e-16	1.3163e-06	0.0004827	0.000164808	7.00239e-11
Hs_TIGD4	3.1468e-06	0.203186	1.82531e-14	1	1	0.486417	0.0768803	0.000659748	4.18285e-05	4.7178e-08	0.00512708	0.000503054	9.09888e-07	1.92553e-07	0.000877075	0.00595915	0.000739261	0.00833838	0.0496268	0.371288	2.48195e-08	4.00023e-08	0.0474049	9.3101e-08	4.5391e-06	5.76774e-07	3.94714e-06	1	4.4065e-05	4.29325e-06	0.129147	0.0180992	0.0169986	0.0282923	0.00132022	2.37232e-06	0.0132364	0.00182227	4.97663e-12	6.2669e-05	3.79658e-05	0.00567001	2.51893e-05	0.289145	0.00769241	8.43677e-07	1.11137e-05	0.0497472	3.17938e-15
Aq_38463	0.0198118	0.0401584	6.46974e-10	0.14749	0.140689	0.00672241	0.084835	5.59273e-06	1.41686e-06	9.09892e-05	4.29272e-05	0.00309059	0.000436461	1.67069e-05	0.000221359	0.197464	1.57122e-09	0.00567283	1	0.00239571	1.38879e-09	0.00181744	1	2.65492e-09	6.74807e-06	1.4202e-18	0.000237251	0.010941	0.000947537	2.21238e-05	1	0.00857763	0.00372231	6.45529e-05	0.00527198	2.48503e-05	3.56585e-05	0.242011	5.13086e-08	0.00781124	2.5914e-05	6.72709e-05	0.00937095	0.0299023	0.000186638	0.00020714	0.00822257	0.111711	3.93726e-11
Ta_51754	0.1319	0.0007445	0.00326149	0.142597	0.151423	0.169159	1	0.00273431	0.000116845	0.100319	1	0.00243493	6.29843e-07	0.00155723	1.78839e-05	0.25121	0.000546349	0.372986	0.148785	0.0949503	0.00449211	0.00149138	0.403277	0.00279391	0.00608797	0.00611157	4.47694e-07	0.00423159	0.0142424	0.403539	0.357516	5.26193e-05	0.0148153	4.49556e-05	0.00147674	0.00306235	0.00192242	0.000893638	0.00147121	0.00106929	0.0149814	0.0720395	0.00058569	0.0032418	0.00187267	0.0750359	0.0858566	0.000211958	0.0110021
Cg_48530	0.00177628	0.000341274	7.61845e-17	0.129712	0.43892	0.000983926	0.111845	6.53725e-07	1.00476e-08	1.86068e-10	0.000586976	1.31805e-06	8.37346e-08	2.87051e-07	0.000108719	0.000860055	0.000836194	2.26644e-05	0.0572805	0.000219329	2.5051e-08	2.87037e-05	0.00915164	8.64814e-13	2.45888e-08	6.0729e-13	9.00977e-09	0.0397443	1.26713e-16	5.23742e-05	0.10725	0.00056727	0.00171324	0.016887	0.00347935	3.60685e-06	3.83349e-08	7.48719e-07	4.18659e-12	0.000763606	0.00369529	0.003655	1.91825e-07	0.0326826	0.0139706	4.63069e-07	5.0254e-08	0.00368832	4.22939e-15
Cv_35649	0.00101078	0.000458989	6.65971e-16	0.10351	0.053924	0.000143939	0.0841746	1.27817e-06	2.52126e-07	5.30116e-06	0.0048378	2.29538e-05	4.01876e-05	2.85215e-09	0.000176356	0.000127229	0.0620846	0.0173175	0.0143243	0.00718817	2.01202e-15	1.0638e-10	0.039012	3.20994e-07	1.31932e-16	1.30428e-11	1.22153e-05	3.23213e-07	6.00307e-10	5.5974e-07	4.62871e-05	0.0371266	0.0112333	0.00746182	0.0370041	2.30913e-06	5.20355e-09	0.00021115	0.000152707	0.15849	0.0147178	0.00175311	0.0656047	0.0544281	4.16384e-06	0.00361261	0.0012021	0.000360485	2.15722e-12
Nv_94265	0.00150622	1	6.98749e-06	0.00646405	0.0682272	0.177967	0.240347	1.32512e-05	7.79427e-06	2.55092e-10	0.0802793	0.00181966	0.0233117	4.25112e-09	0.00138597	0.00185532	0.0122104	0.00175516	0.000767401	3.327e-05	4.36518e-07	2.22125e-05	0.017361	5.62797e-12	1.66953e-07	7.58108e-13	2.07782e-05	0.00423226	0.000108855	6.81578e-10	0.32411	0.000489354	0.105008	0.0785124	0.000620816	0.00398418	1.97517e-05	0.0108027	3.49266e-08	0.0760122	0.210714	0.0114246	0.00036244	0.0629418	0.0015087	4.24573e-05	2.3414e-05	0.00139899	1.08486e-12
Hv_08826	0.0887765	0.0330144	1.57836e-15	0.0310678	0.0110195	0.00315298	0.328365	0.00160957	1.45044e-19	1.2771e-08	2.95071e-06	0.408201	1.10397e-08	4.43132e-07	1.6459e-07	0.354571	0.00913402	0.000381624	0.127812	0.0852813	3.37313e-06	2.0543e-09	0.138397	6.8728e-05	0.0110266	1.49496e-07	2.48466e-05	0.143669	0.000429176	0.000102254	0.0274822	0.0351473	0.327999	0.350092	0.00164795	0.0120494	0.000393259	2.35286e-06	6.1758e-11	0.00165858	4.04463e-07	8.87171e-05	6.19308e-08	0.0165656	0.00176477	0.0350102	0.0418559	0.0529647	6.40368e-17
Ac_Cenpb7	1.36816e-06	0.00338954	1.53931e-25	0.175439	0.360926	1.91117e-05	1.73628e-06	9.19748e-12	0.198107	1.56024e-06	9.55413e-06	0.0082449	0.00113283	7.97198e-12	0.00156901	9.05224e-06	0.0702216	1.82891e-08	0.00307069	4.78744e-11	3.23855e-11	3.46584e-05	0.00279389	0.000464809	2.4309e-21	1.48043e-09	1.05956e-05	0.00449384	1.77936e-07	4.93219e-12	4.56374e-05	3.21573e-06	4.83182e-06	5.46882e-06	1.92128e-08	0.0196277	0.00747227	4.05943e-08	9.06931e-11	0.000289103	0.0250064	0.000106189	0.0322699	0.00163005	0.0017169	0.00651969	0.05685	0.00340985	2.27797e-07
Ac_Cenpb3	0.223432	0.0851145	7.29151e-18	0.00509348	0.0558756	0.000313638	0.239335	9.097e-05	0.00212222	0.000421726	0.156635	0.000523262	0.133211	3.35436e-07	0.0750686	0.00374628	3.2042e-06	0.0203362	0.00279249	7.23127e-05	4.41321e-05	4.42923e-06	0.000203175	5.46186e-07	8.72233e-08	0.0044619	7.0801e-05	0.0131546	1.49664e-08	0.000168049	0.0200651	0.0405376	8.63738e-07	0.153179	0.298468	5.24391e-06	3.35196e-05	5.37083e-06	2.44932e-05	0.00769293	0.00234917	0.00122332	0.000228885	2.65668e-13	6.64498e-08	0.0573466	0.00776072	0.00108221	2.78365e-07
Ac_Cenpb6	0.000266775	0.164051	7.74541e-17	0.387501	4.20968e-07	1.72134e-07	0.192672	0.00226856	0.196197	2.36463e-11	0.000769272	0.00123696	0.213705	1.88582e-07	2.44264e-11	1.63679e-05	0.00597963	2.00884e-07	0.000381956	2.33901e-06	1.02197e-09	5.70213e-11	0.000646325	4.22359e-06	4.92467e-18	2.70034e-11	0.000110817	3.6477e-05	3.72975e-07	1.01551e-12	0.00392765	0.0498123	0.031456	0.0459573	3.13913e-05	1.4787e-06	0.025892	0.0280345	3.95677e-14	1.46179e-11	0.106739	0.0257316	0.000245391	0.00483541	3.17273e-05	0.000181557	8.9776e-08	0.0874266	6.31111e-10
Aq_40295	4.99764e-05	0.0053298	6.62626e-16	0.00943656	0.416264	0.082762	0.0155906	0.000191393	2.98793e-15	2.43233e-06	0.00183346	2.06414e-07	0.000123153	4.80116e-06	0.00149616	0.00581925	6.69519e-08	0.170781	0.0473346	0.0120809	3.43768e-05	4.32365e-06	0.100235	4.94109e-08	5.36326e-07	1.0626e-11	0.0398122	0.122768	0.000935757	3.28252e-07	0.424509	0.12038	0.353724	0.232362	0.00548254	0.0135448	0.0765433	0.0253761	1.78833e-07	0.0398282	0.00288356	0.0425946	4.65592e-05	0.0414998	0.0160165	0.000373102	0.0011522	0.0875582	6.06934e-10
Ac_Cenpb1	0.00562915	0.00500711	8.52362e-21	0.000190158	0.214606	0.00184942	0.00349305	6.61204e-08	0.00167701	0.014838	0.00396123	0.0215972	0.0916982	0.00231103	0.00049059	0.0312762	0.00166139	2.3112e-07	4.23723e-06	0.029334	2.09208e-08	2.77524e-07	0.00134405	6.76762e-09	2.98334e-16	1.74641e-14	0.0410869	6.69208e-07	0.000434309	3.30504e-13	0.0104982	0.0233959	0.0397946	0.013418	7.99467e-08	0.00274949	1.09746e-05	0.00269141	2.73703e-20	0.00260746	0.201885	0.00556413	0.0140322	0.00511089	2.42708e-08	0.00183732	0.0022792	0.00331122	5.44903e-12
Ta_55153	0.00164224	0.263385	0.00235699	1	1	0.0090176	1	0.000354381	8.49487e-07	2.73906e-05	0.0281542	5.28395e-05	0.000865477	0.00266352	0.00184026	0.0142157	0.0420945	0.128131	0.274336	0.0255599	0.000809822	0.0577299	0.0460787	0.0424838	1	8.24263e-05	2.45588e-11	1.99556e-05	0.000638889	0.0762424	0.324003	0.392401	1	0.4174	1	5.08855e-05	1.2009e-05	0.0911082	0.025683	0.0814039	0.000507145	0.00951686	0.154117	0.381728	0.0058025	0.0525284	0.00877715	0.0972484	0.0367458
Aq_35479	7.79087e-05	0.0724891	4.22527e-09	0.163056	1	0.000438021	0.000337914	0.00464096	7.06419e-09	4.72576e-08	0.00269609	0.000437336	2.15889e-05	9.05549e-09	0.0157967	0.0081528	0.00567278	0.0531114	0.146908	0.216326	1.24188e-05	0.048988	0.131338	9.47941e-11	3.09837e-07	3.83324e-11	5.01697e-07	0.000807865	0.000338488	3.93577e-07	0.107694	1	0.141149	0.0496701	0.00422089	0.000433614	1.6669e-12	0.00288557	6.13616e-05	0.404224	0.415579	0.00185722	0.00514785	0.0418143	3.70648e-05	0.0203073	0.00735274	0.0002598	1.46294e-13
Ct_46694	0.00133887	3.19359e-05	1.51102e-12	0.00216069	0.218538	2.38278e-08	0.0365799	0.000843586	0.0371743	3.70316e-05	0.00828777	0.152472	0.0268685	0.00222842	3.04429e-05	7.06326e-09	0.00541217	2.0185e-07	0.115978	0.000404517	1.24246e-05	7.53446e-09	0.000109036	0.000256487	2.42254e-16	5.31184e-16	0.00564277	2.68169e-07	0.00186975	6.4745e-20	0.0166955	0.00018624	6.16763e-06	0.00301364	5.73862e-10	8.15467e-05	0.000110422	0.0165469	6.75943e-18	?	0.000701839	0.0791	1.38286e-11	8.82035e-05	7.17281e-09	3.94726e-06	2.66839e-07	0.0597631	5.60785e-13
Aq_14263	0.0284311	0.0729562	4.91875e-15	0.0548577	0.0111684	0.00638426	0.366354	0.000518052	5.73433e-15	0.107393	0.00952858	0.038069	0.00111779	1.7032e-06	0.00237106	0.0070133	0.000755205	0.226038	0.00177907	0.0938721	0.00746566	0.00611661	0.00156633	4.46834e-05	0.000447933	1.86641e-07	0.00396061	0.00539316	0.000244514	1	0.0292871	0.032293	0.00767154	0.0170071	0.341786	3.97886e-08	0.000602418	1.12488e-05	4.24337e-09	0.0161054	0.283797	4.4962e-07	0.00465584	0.195328	0.134211	0.00253411	0.000283839	0.000416445	1.57966e-06
Ac_Cenpb4	1.93938e-05	0.423639	2.8082e-12	0.172504	0.0291468	0.00179637	0.278894	2.21113e-05	0.00257337	1.30905e-06	8.28194e-08	0.00154658	1.314e-05	3.9222e-05	7.08563e-05	0.000184236	0.0166345	0.000576356	0.00113144	0.00140854	0.0029688	4.42448e-05	0.000206453	1.36779e-05	1.97634e-07	1.41072e-10	0.0166076	8.7213e-05	1.84703e-10	5.67368e-05	0.189197	0.0842371	0.0797204	0.208357	0.000506786	9.26178e-08	9.85756e-05	0.249686	4.48142e-14	1.98623e-09	0.000387501	0.0104645	0.00101114	0.0136677	0.00021278	0.000994951	0.000154563	0.168741	2.55605e-12
Ac_Cenpb8	8.46203e-05	0.000508967	1.03264e-16	0.0361705	0.306806	0.00145286	0.017	0.000408889	0.00306187	2.47676e-07	0.015962	0.000121657	0.000835231	4.50043e-07	2.84452e-06	7.43086e-06	0.0165941	0.362453	0.000324239	0.0010156	5.34929e-13	6.00738e-10	0.000794882	9.70501e-09	1.81413e-11	3.62748e-15	0.00115807	0.000823757	5.47123e-05	5.88142e-10	0.00559078	0.000405752	3.48328e-05	0.0252512	7.68015e-09	0.00016332	0.0134541	6.57652e-05	1.16827e-08	0.00775744	0.00125502	1.42259e-06	0.0026285	0.0103002	0.0602853	0.0405875	0.103386	0.000832528	1.22046e-07
Cg_37711	0.00439051	0.115778	2.39114e-22	2.82976e-05	0.00168494	0.000211951	0.102258	5.08311e-05	0.163733	2.92628e-07	0.000218471	0.0139854	0.122259	0.000318641	7.91209e-05	2.77307e-05	0.0230526	4.52495e-06	4.86922e-11	9.11899e-05	8.20363e-08	0.000678599	9.84887e-07	4.92196e-07	6.60742e-23	3.4764e-12	3.82121e-06	0.141786	0.0004358	3.00023e-12	0.0220326	0.0657354	0.000667065	0.0317433	6.71677e-05	0.0770556	0.116779	4.85262e-07	2.63242e-09	6.6811e-05	0.000460332	0.0224355	2.59745e-12	0.00108937	0.0016249	1.54484e-06	2.92517e-06	1.83526e-05	1.05677e-10
Cg_18532	3.72997e-06	0.336272	3.86472e-20	0.0133914	0.0139894	0.000473033	3.55295e-05	0.000228367	0.00306053	8.10066e-06	3.00358e-05	0.000499613	0.00103895	0.000887256	3.5824e-05	4.5451e-09	0.0073781	0.00196635	1.27338e-05	1.29166e-05	1.82529e-12	8.73716e-10	9.5851e-05	8.56646e-09	9.16169e-16	6.62741e-14	6.69681e-09	0.0080754	2.37954e-05	1.02424e-12	0.0483289	0.0182156	0.169011	0.000155015	3.48993e-09	3.94424e-10	0.00042466	0.00494895	5.00124e-16	0.00706763	0.0232232	0.00487715	?	0.208995	5.59571e-06	0.00631704	0.000767753	0.00291292	2.21704e-12
Cg_45639	0.000459277	0.00328074	1.53991e-21	4.87385e-05	0.000453974	0.000904743	0.00467786	9.60911e-11	0.000555908	0.0104531	8.92836e-05	0.0317812	0.156296	0.000886871	1.81544e-08	1.23284e-06	4.00497e-05	5.06516e-08	5.87588e-07	1.56387e-07	8.74982e-08	1.53473e-08	3.65522e-14	7.25132e-07	1.67607e-24	4.87945e-16	0.0107808	0.000624307	2.97221e-07	5.12822e-13	0.00981448	0.0253743	1.37164e-06	0.00200024	3.65795e-13	1.88696e-09	0.00015826	?	4.80826e-17	0.00159161	0.0137307	0.0454266	0.0565222	2.83851e-06	2.74999e-06	1.34303e-17	2.81542e-14	0.117556	1.37712e-11
Bb_73305	1	0.0981603	3.69596e-07	0.333993	1.32963e-06	0.000333063	0.0316162	0.000156864	0.104473	0.0577206	0.015421	1	0.1926	0.0158406	0.0319294	8.34005e-07	0.0192671	0.00743557	1.11447e-07	0.119288	3.75062e-07	6.2026e-05	0.00375191	0.022902	2.26631e-09	0.0236106	0.345446	7.60466e-08	0.00415226	7.18414e-10	0.0188293	1.9789e-08	1.42464e-05	0.0127375	1.71838e-08	1.28383e-05	?	0.00685135	1.02106e-06	0.000554701	1.90801e-07	8.39948e-05	0.00537649	3.5102e-05	0.0122413	3.01907e-05	1.11602e-05	0.0494166	0.000239662
Lg_79340	0.231965	0.0387972	0.0261469	1	0.325297	0.00951148	0.093147	0.000129254	4.29367e-05	0.0143969	0.245832	0.0279811	0.188729	1.05957e-05	0.0106746	0.279776	0.00992398	0.000630795	0.00875961	0.0909146	0.000166287	0.0356853	0.262055	0.00112604	0.0134108	0.000321501	4.14518e-10	0.362344	3.55177e-05	0.0228927	0.000130836	0.0257828	0.181374	0.218286	0.462684	9.57639e-05	0.00977596	2.56256e-05	0.0052324	0.00762082	0.00149334	0.00939475	1.26781e-10	0.146933	0.0216913	0.186796	0.11171	0.000575428	0.147851
Ac_Cenpb2	0.00215377	0.00500499	2.8055e-23	1	0.204291	3.23121e-07	0.0242517	9.74808e-05	0.0137191	0.0114896	0.0638703	0.0263079	0.193744	0.000812986	5.09471e-06	3.15607e-10	0.0101297	5.87772e-07	0.000444057	1.57504e-07	1.80534e-08	5.06606e-08	0.000157132	4.16272e-08	8.21758e-13	1.1158e-13	0.00348664	0.0092148	0.0021743	7.0013e-09	0.000211063	5.63362e-07	0.000160118	0.0024111	3.41637e-09	3.71527e-09	7.4833e-05	0.000172672	7.75305e-11	0.0018481	0.00259365	4.01286e-05	0.165995	3.95183e-06	0.15155	0.00617007	0.030408	0.00685663	2.28165e-09
Ac_Cenpb14	0.00202667	0.00286178	1.14051e-22	1	0.132916	5.55009e-09	0.0577396	4.5056e-05	0.00637085	0.00491815	0.254385	0.0337834	0.142912	0.000132017	2.29448e-06	9.37799e-08	0.00171407	9.21497e-05	0.000361756	3.09243e-06	4.21267e-10	1.18086e-10	1.59758e-05	6.58332e-07	1.641e-14	4.61029e-14	0.00739764	0.00352388	0.000200671	3.29016e-08	0.00248341	2.88081e-05	4.82316e-06	0.00235631	1.13485e-09	7.93579e-07	0.00031751	2.23573e-06	2.27032e-10	5.05498e-05	0.000574253	0.00430208	0.112557	2.20369e-06	0.0871309	0.00259225	0.012704	0.00243464	5.39291e-11
Bb_80553	0.00724255	1	1.51745e-15	0.197197	3.42489e-08	2.81871e-06	4.28317e-06	7.88388e-05	0.145408	0.0185716	0.00482134	0.00479528	1	0.00090767	1.69234e-06	1.89558e-08	0.000229171	6.08912e-10	7.47144e-14	3.48676e-15	7.56771e-13	1.23564e-13	3.14075e-08	1.7598e-07	3.19908e-19	5.2015e-12	0.256094	1.84786e-08	8.03678e-07	1.07003e-22	0.00125088	0.0369007	0.000242564	0.00115859	2.31481e-15	5.32264e-11	0.000123641	0.000772147	4.84583e-20	0.0232783	0.0161819	3.67239e-05	4.00736e-16	3.66126e-08	1.90874e-08	9.41923e-09	9.02878e-06	0.00500435	1.30636e-06
Bb_86279	0.000224277	0.0278998	1.06726e-14	0.00943599	1.17066e-06	2.22296e-09	0.0214372	0.0329937	1	0.0210911	0.000174751	1	0.0028708	0.00351726	0.0117982	1.12414e-07	4.70989e-06	1.28471e-06	1.49833e-10	6.08354e-12	3.31877e-15	2.33414e-09	4.9787e-11	4.41487e-08	1.19425e-23	6.49418e-10	0.00320923	0.0019981	9.63836e-05	4.33163e-11	0.0197672	0.219156	0.00746565	0.0535044	1.12693e-17	7.74768e-09	3.47326e-17	0.0396571	1.58579e-08	0.0885246	0.237003	2.80733e-05	6.29455e-06	0.022794	3.07506e-05	0.0176859	0.0273857	0.000612564	6.47775e-07
Bf_33515	0.000437204	0.13603	7.21185e-17	0.000621943	0.000304585	1.42857e-08	0.000930747	7.03335e-07	1	0.00794716	0.0540417	0.246993	0.175022	0.00176528	0.000734883	1.24674e-08	0.00224361	6.92387e-07	4.69077e-06	3.3543e-10	1.7531e-19	3.50616e-13	9.01181e-08	6.43473e-06	6.27149e-16	2.44288e-06	0.0167492	1.15304e-06	0.000136223	2.82582e-17	0.0734851	0.00652663	0.0168778	0.133765	3.16548e-10	7.90439e-11	3.24306e-11	0.126027	8.12752e-10	0.147685	0.433835	3.37641e-06	1.14824e-11	0.0205561	8.66483e-07	0.0215456	0.0867899	0.00313556	2.97561e-08
Cg_41145	0.00380301	0.176416	1.81132e-10	0.00700448	0.468648	0.000491506	0.0183195	0.000203715	5.7805e-09	1.98571e-07	0.000199261	0.001195	5.74276e-08	1.56705e-13	0.000256187	0.0503334	0.00046503	0.00464279	0.01063	9.07401e-05	2.88344e-08	2.63325e-07	0.00352912	4.35781e-07	7.57335e-18	3.56325e-12	4.51671e-05	0.0169786	0.000115081	9.86955e-07	0.0308349	0.156274	0.23883	0.176661	0.150428	1.2378e-05	0.0416268	0.000196451	4.23488e-12	0.000683352	0.00921026	0.162189	1.12172e-06	0.000874663	3.55617e-06	0.00143206	0.00227589	0.00795889	9.33622e-10
Bf_26129	9.98708e-05	0.0261422	1.86975e-05	0.0182641	0.00198654	0.000488034	0.00160953	0.000104671	0.00125099	0.000925753	0.0900348	0.190706	1	0.00506224	0.0179712	0.000591426	0.00167672	0.000441327	1.4908e-07	5.22001e-07	1.49426e-06	7.45667e-09	9.35384e-06	2.11312e-08	0.00043789	2.58615e-05	0.105012	2.78625e-05	0.000239907	8.84336e-08	0.000362095	0.00410907	0.000131696	0.447446	0.00530235	1.26098e-07	0.0183936	3.20637e-06	0.00801785	0.0145111	0.00389226	0.00346539	3.22685e-05	0.0164027	2.97576e-05	0.000226115	0.0330692	0.0164854	1.37331e-06
Bf_30452	0.0227118	0.258165	3.16672e-07	0.00336782	0.0418937	0.00270422	9.29752e-07	0.0315946	0.0603823	0.0647366	0.000278861	0.321372	1	0.00540233	0.103091	0.0217984	0.000445796	0.110044	8.39175e-05	6.15758e-09	0.000143809	0.000289575	9.08083e-05	4.75572e-05	7.12997e-06	0.218483	0.0767978	5.03575e-05	0.00962168	5.46009e-05	5.65498e-05	0.0147196	0.00332181	0.00121058	9.2042e-07	0.00020807	0.000920187	0.000700749	1.418e-09	0.000102782	0.0135159	1.01613e-05	0.00170016	0.000691102	1.82116e-06	0.00529247	0.00976081	0.0209469	0.0051103
Bf_24287	0.00841976	0.000625015	3.16684e-12	0.00593631	0.0128067	4.21281e-05	5.09031e-05	2.90442e-07	0.0016915	2.34458e-07	0.117299	0.0507284	1	0.00155156	0.000720889	0.0120137	0.0155038	0.000368982	1.39048e-06	6.088e-08	1.24141e-05	2.76067e-08	1.60199e-07	0.000543425	1.80526e-11	0.000102764	0.249885	1.60663e-07	0.0018452	5.55624e-10	7.15488e-06	0.00924773	0.000684788	0.0195089	2.9629e-07	7.84739e-08	0.000725528	0.000409157	2.03943e-11	3.0594e-05	0.000275066	4.90905e-05	0.00364752	0.000618403	3.82486e-07	0.00435397	0.010125	0.0568527	1.76152e-05
Bb_63231	0.00215053	0.265818	0.000138566	0.334451	0.150896	0.000332924	0.0722896	5.90649e-05	0.00905053	0.138859	0.284016	0.108183	0.38326	0.0494531	0.293845	0.210648	9.47402e-05	0.0203116	7.44085e-07	5.07176e-05	9.82271e-07	1.83164e-10	5.18597e-06	0.0012904	1.38527e-05	0.0185729	1	0.0183946	0.00847338	0.00010634	0.000107847	0.0055902	1.52226e-07	0.192886	0.0522461	7.00299e-05	0.0027653	2.3323e-08	5.60483e-05	0.00392791	0.103073	0.00634788	0.000182916	0.0509458	0.000609665	7.87187e-05	0.00095469	0.0239066	0.0128626
Bf_32808	0.0552779	0.0417509	1.42791e-07	0.450124	0.0289685	1.69659e-08	5.46166e-05	1.85992e-05	0.224908	8.5274e-05	0.000684051	0.135667	1	0.256915	0.0160812	0.000856162	0.00298154	0.139176	4.20148e-12	1.38508e-08	1.35297e-07	3.24739e-12	3.24814e-10	0.0313506	5.75772e-05	0.16438	0.0281608	4.69683e-11	8.40292e-09	2.97819e-09	2.86192e-07	1.05699e-05	0.000274029	0.138878	0.0438042	0.000108939	0.000329728	0.00259095	8.04482e-05	0.00670698	0.00248147	3.76629e-05	4.98044e-07	0.00178588	0.000361543	2.62661e-05	0.000161132	0.00475083	0.000299189
Hs_CENPB	0.0458051	0.346447	2.11432e-17	1.43371e-07	1.21012e-06	2.46731e-07	3.82092e-05	8.02436e-06	0.488303	0.0974968	0.000357397	1	1	0.00877536	1.57764e-05	9.0149e-17	0.000473183	1.02564e-07	2.16735e-14	2.33024e-11	3.25537e-16	3.68518e-18	4.88584e-12	0.000112966	1.51841e-30	4.89075e-05	0.268669	2.14377e-07	0.00560587	8.47391e-15	4.39637e-05	4.15697e-18	?	0.00561804	1.94119e-13	8.89913e-07	3.75189e-07	3.25263e-11	8.22105e-08	0.27234	0.474145	0.000335654	0.00189824	0.00206794	7.43514e-06	1.25411e-09	2.79516e-07	2.30751e-06	1.06108e-05
Bf_75117	0.0137699	0.00572839	7.63778e-05	0.0357219	0.000492968	0.0754425	0.00256949	5.56456e-05	0.0356913	0.0162374	0.0106877	0.0729044	0.290959	0.000543194	0.000126152	0.00762923	0.0509684	0.00329475	9.06613e-08	0.0282517	1.47295e-07	5.38547e-05	5.68277e-05	0.178984	5.61721e-07	0.000111621	0.197893	0.0013062	0.000562329	0.000296439	3.38239e-05	0.000750411	5.63456e-10	0.00432303	0.0170422	0.0193776	8.24597e-05	3.14917e-10	0.0127227	0.025585	0.0813046	0.0273238	0.00103586	0.000247636	2.98413e-06	2.24815e-06	7.30435e-06	0.0383174	0.0171522
Bb_79039	0.000813414	0.125469	1.99285e-12	0.00295415	0.007098	3.05035e-07	0.054265	0.00121976	0.00220908	5.87934e-05	0.230751	0.00875446	0.332423	7.88229e-06	2.77916e-05	3.72829e-06	1.17816e-05	1.03317e-05	2.92806e-09	8.74941e-11	6.52094e-11	1.01459e-06	3.9675e-06	0.000303055	2.36916e-19	1.74621e-13	0.0423097	2.74047e-10	0.000144918	2.5534e-12	5.90376e-05	0.00021094	8.78331e-10	0.0118807	2.51222e-10	1.24365e-08	2.29258e-11	2.18414e-16	1.01308e-11	3.84006e-05	0.338394	7.18811e-10	1.39968e-05	2.90492e-10	1.36233e-08	1.60281e-05	7.40865e-08	0.00305725	2.12789e-12
Bf_46668	5.10286e-05	3.89912e-05	3.37375e-09	0.0495187	3.58682e-05	0.000400607	0.337384	0.00120994	0.000165406	0.00307745	3.40127e-05	0.157234	0.18278	2.80873e-12	0.00212359	8.42805e-08	3.87302e-07	0.0180736	4.71768e-06	4.98855e-10	3.16332e-07	3.9086e-09	0.00636452	0.0244474	0.000271492	7.24156e-05	0.0366952	5.27183e-06	7.062e-05	0.00016863	0.000190374	5.43223e-07	1.59386e-14	6.11498e-11	1.04654e-08	2.24142e-20	1.27463e-14	?	0.000160761	0.0120492	0.0436424	0.00442438	?	0.00795001	2.92494e-06	8.33391e-05	0.000473568	0.000427886	5.28947e-06
[truncated: 67 more columns]

## Sheet: FHY3
	Cv_102000	Cv_07733	La_75477	La_81007	At_FHY3	Sa_78949	Ac_FHY3A	Ac_FHY3B	Ec_20146	Ac_FHY3C	Bb_74451	Ec_21651	Mp_28243	Aq_32688	Mp_30185	Aq_86272	Aq_38752	Mp_31684	Mp_31746	Mp_36702	Mp_28945
Cv_102000
Cv_07733	1
La_75477	2.68407e-16	9.95448e-11
La_81007	6.02526e-09	3.28084e-07	3.81077e-14
At_FHY3	0.0116694	0.0251129	0.00180709	0.058202
Sa_78949	2.13338e-05	5.1307e-05	0.0716391	0.000659221	1.06183e-07
Ac_FHY3A	0.00129491	0.00197337	0.00096375	0.0148238	5.51469e-08	0.00855065
Ac_FHY3B	3.75444e-07	1.92396e-05	2.67624e-09	7.34727e-08	7.16351e-05	4.42503e-06	2.56814e-13
Ec_20146	4.37896e-06	1.66355e-07	0.000138729	0.00015168	7.31992e-05	5.0159e-05	3.31048e-12	1.48435e-11
Ac_FHY3C	0.0519805	0.000963234	0.000226695	0.000635484	0.000558202	0.00138933	1.88083e-09	1.25663e-17	2.34193e-11
Bb_74451	0.00126421	0.000580285	2.7669e-08	1.0058e-07	5.34349e-09	3.04925e-10	3.56172e-17	4.38932e-16	1.26431e-11	7.59485e-14
Ec_21651	0.0268596	3.01174e-05	4.27999e-05	2.3276e-08	3.60197e-07	2.67869e-05	7.17177e-10	3.79726e-08	3.81396e-12	1.3455e-11	2.62962e-17
Mp_28243	0.00419088	0.00777898	0.000575484	9.57783e-06	1.1312e-06	3.62862e-10	3.97438e-10	1.60356e-14	6.27274e-10	7.50494e-12	1.84862e-17	2.19375e-17
Aq_32688	0.151713	0.0707791	0.000108128	0.000146201	6.55094e-05	2.0037e-15	2.3067e-10	4.96487e-09	1.02375e-09	4.13605e-15	4.46416e-17	1.07209e-17	1.88821e-15
Mp_30185	0.0319221	0.00842473	0.00147678	5.1331e-06	0.000964757	3.40891e-05	0.000328909	5.24425e-09	3.84792e-06	8.74033e-09	7.57025e-21	1.41909e-14	8.26983e-06	1.43953e-10
Aq_86272	9.30138e-06	0.000157317	2.82699e-05	8.92463e-06	0.0075455	1.7469e-14	0.00156859	2.98174e-06	1.4909e-10	2.09007e-17	4.61123e-25	3.93676e-22	2.04931e-12	1.42441e-20	3.44076e-16
Aq_38752	0.000435311	0.000140816	6.10542e-07	2.37543e-07	7.60111e-05	0.00157317	0.000565882	1.42973e-07	1.66964e-08	7.67321e-07	1.73992e-15	7.31474e-18	9.67962e-19	8.80113e-17	2.20959e-17	5.81483e-29
Mp_31684	0.000192561	0.000566414	1.28112e-07	8.59646e-06	1.76433e-06	2.27824e-09	1.58688e-09	1.20276e-19	1.14946e-09	4.47162e-16	7.59602e-19	6.87419e-23	1.5665e-24	3.99039e-20	1.86706e-08	5.48077e-25	8.77515e-31
Mp_31746	0.0464598	0.0208884	8.8131e-06	0.00440104	8.69991e-09	7.85278e-14	4.71473e-08	1.90352e-09	1.33483e-10	2.49547e-07	6.83063e-16	2.56689e-21	2.68401e-14	1.67721e-14	3.21163e-11	8.48145e-26	3.29774e-23	3.68912e-29
Mp_36702	1.23577e-08	7.44822e-07	3.33483e-09	0.000313686	0.00639517	5.67434e-13	5.6645e-06	1.54498e-12	6.74796e-10	1.32602e-13	7.3187e-21	4.125e-26	9.72525e-16	1.55871e-16	7.39975e-12	1.84471e-21	8.37645e-22	4.89684e-34	1.96317e-50
Mp_28945	6.82152e-05	9.00929e-05	0.0124486	1.14912e-06	2.41842e-10	2.87928e-08	4.24079e-07	5.20438e-09	1.61502e-05	3.16643e-07	5.97119e-17	2.77625e-14	9.75249e-14	4.69828e-18	1.66744e-12	7.24622e-15	4.82361e-24	3.48975e-36	4.0585e-29	2.50923e-36
Mp_41171	2.0129e-05	2.01391e-06	1.71397e-05	0.00026993	4.28678e-08	6.25001e-14	2.57834e-09	6.5395e-14	2.13825e-05	5.26514e-14	9.67897e-17	8.57227e-31	4.80361e-13	1.92165e-19	8.99346e-11	3.61016e-20	2.59306e-19	2.83557e-41	1.75016e-33	9.84357e-39	1.15253e-37

## Sheet: HTH-PSq
	Ob_Psq1	Hv_51037	Hv_00187	Ob_67769	Ob_72090	Ob_76935	Ob_75876	Hv_45863	Ac_Psq3	Nv_45290	Hv_43638	Cg_45124	Ac_Psq2	Bg_63827	Ta_56026	Hv_45857	Hv_35821	Hv_34827	Hv_40351	Lg_65552	Hv_43969	Lg_76987	Aq_587761	Ob_77420	Pb_2646521	Hv_35815	Hv_38044	Hv_34669	Hv_50698	Ob_74873	Aq_39762	Aq_40141	Cg_21045	Ct_37360	Hv_35199	Hv_50413	Hv_46277	Hv_47554	Hv_38872	Hv_49641	Hv_36479	Ac_Psq16	Hv_09733	Hv_37170	Hv_50788	Hv_50273	Hv_40903	Hv_47326	Hv_35057
Ob_Psq1
Hv_51037	1
Hv_00187	1	1
Ob_67769	0.0982936	0.442491	1
Ob_72090	0.134874	0.324058	1	0.00214738
Ob_76935	0.185267	1	0.264266	5.63419e-05	0.00204517
Ob_75876	1	0.151852	1	7.79239e-05	0.389131	0.034004
Hv_45863	0.0592059	1	1	1	1	0.0895129	1
Ac_Psq3	0.0336861	0.04122	1	0.000488001	0.0914685	0.351836	0.219149	0.0211159
Nv_45290	1	1	1	0.101584	1	0.295745	0.210651	0.0166069	0.000803845
Hv_43638	0.108609	1	1	1	1	1	1	1	0.00728045	1
Cg_45124	0.129231	0.48696	1	0.0531459	0.00449072	1	0.376299	0.239514	5.19293e-07	0.0168624	0.0148641
Ac_Psq2	0.26968	0.00505175	0.0470109	4.42988e-05	0.0281929	0.0211043	0.0219048	0.037537	2.93027e-10	0.0702658	0.0258443	7.71686e-05
Bg_63827	0.047872	1	1	1.61538e-06	0.16576	0.193081	0.243823	0.0284666	7.93145e-07	1	1	0.000168778	6.98682e-45
Ta_56026	0.157968	0.0924628	0.129385	3.34791e-05	0.0361048	0.394168	0.284765	0.135702	6.32582e-05	0.0715327	1	4.3004e-05	2.68566e-05	7.95978e-07
Hv_45857	0.148996	0.0411407	1	0.00419227	0.00255771	0.225772	0.00126941	1	1.33285e-10	0.494823	0.251678	5.23467e-06	0.000797681	0.000515087	4.13828e-13
Hv_35821	1	1	1	1.09299e-05	0.0984261	1	0.416148	0.159563	0.000240965	0.036928	0.234692	1.05597e-05	3.08867e-09	0.00652294	5.27644e-09	2.02697e-13
Hv_34827	1	1	1	0.00031885	0.0477268	0.162405	0.497503	0.259405	1.73683e-07	1	1	2.07488e-05	8.93332e-05	0.0049995	1.06584e-09	1.60564e-13	2.81445e-08
Hv_40351	1	0.48729	1	0.0636425	0.0264979	0.0686246	0.270008	0.109727	2.88299e-06	1	0.463521	0.101949	0.00531041	0.326468	0.000170661	2.77029e-08	4.56489e-07	0.10093
Lg_65552	0.145286	0.258915	0.0450889	0.0387146	0.444743	1	0.237897	0.0377368	0.000755217	1	1	0.00596588	5.88436e-05	0.000225537	9.87298e-05	9.09206e-12	1.10455e-06	1.40653e-08	4.37826e-06
Hv_43969	1	0.114182	0.182911	0.031799	0.000105417	1	1	0.107511	1.21947e-07	1	1	8.59811e-10	1.45604e-08	2.06744e-05	1.23993e-12	3.2683e-10	1.98406e-14	9.78814e-18	2.55445e-07	9.35475e-12
Lg_76987	0.254561	0.0569183	1	0.00588966	1	1	0.0559759	0.00358408	1.19005e-05	0.0294697	0.46174	0.00191449	0.000125178	0.000129635	5.38866e-05	2.56661e-08	1.61564e-11	1.45885e-10	4.39328e-08	5.33479e-08	3.92966e-10
Aq_587761	0.42901	1	1	0.43546	1	0.0201156	0.0507929	0.0277556	0.00295833	0.0340234	1	1	0.000323197	0.00138153	0.0102648	0.133436	0.00319304	0.00493139	0.0425671	0.000879039	0.266703	0.00193998
Ob_77420	1	0.0388032	0.415313	0.00846149	0.0015896	1	0.493102	0.000704364	1.16489e-05	0.225177	1	1.69426e-05	1.06654e-05	0.020523	5.89781e-08	0.000170442	5.15007e-05	3.07375e-08	0.000687349	7.68294e-09	1.88036e-12	3.4588e-10	0.0023367
Pb_2646521	0.062593	1	0.0780921	0.00355487	1	0.381157	0.322414	0.00768335	0.0182766	0.000165477	0.17491	2.24452e-09	7.35114e-07	0.000191964	3.77027e-05	3.78423e-07	9.0405e-06	1.31386e-06	0.00326847	5.58342e-06	5.55659e-10	6.36372e-07	0.0101418	3.7758e-13
Hv_35815	0.047864	1	1	0.00304	0.440002	0.435246	0.314572	1	7.26445e-06	0.271478	0.0257592	7.19787e-05	1.10058e-05	5.84158e-09	0.00127814	2.57245e-05	0.00371305	0.0229436	0.314145	0.000117086	1.5038e-06	0.001574	0.215126	2.45004e-16	2.29134e-11
Hv_38044	1	1	0.449013	0.28986	0.000189401	1	0.0632817	1	1.88455e-07	1	0.0671885	0.00463473	0.00416048	0.00526907	4.10673e-06	5.53717e-06	1.28027e-05	1.78462e-06	0.00516324	1.73305e-07	6.29281e-11	0.0628404	0.408067	0.00114791	2.63806e-08	2.88623e-06
Hv_34669	0.275321	1	0.151352	0.266237	0.00817075	0.387285	0.215549	1	0.000805242	0.210663	0.0720925	0.265528	0.00333836	0.00356762	0.314453	0.0151722	0.175143	0.427151	0.442684	0.221555	0.132399	0.363146	0.0907812	0.219475	0.46141	0.0397267	0.0653268
Hv_50698	0.211942	0.0405115	0.199761	5.94149e-05	0.0206017	0.0955003	0.379147	0.195527	0.000559235	0.0350451	0.100557	0.000779975	9.84967e-06	3.49551e-08	0.0161667	0.00298911	0.000215734	0.00665796	0.0107487	0.00175258	0.0438643	0.000454432	0.000601014	0.00047415	0.000401407	0.00336355	1.01173e-07	0.0667534
Ob_74873	1	0.437626	1	0.00825878	0.00205895	0.310996	0.371519	0.00564955	0.0160558	0.221221	0.00110307	0.00820041	1.39182e-05	0.0136466	0.000211871	0.00271932	0.0115826	0.0052473	0.00252245	2.3384e-05	9.64607e-08	3.25792e-05	0.0902921	0.00240884	1.28582e-06	0.00474228	5.23938e-05	0.0121383	0.000938593
Aq_39762	0.116524	0.280861	0.411674	0.103194	0.000537762	1	0.105423	0.0186144	1.12683e-07	0.164176	0.436373	1.52785e-09	7.62097e-07	2.50245e-10	6.58668e-06	2.21614e-07	6.56051e-07	2.00692e-07	0.001202	1.43709e-05	6.64729e-05	0.241568	0.242793	0.000300731	8.88279e-06	5.97396e-05	1.03976e-10	0.0547525	0.000181648	1.54895e-05
Aq_40141	0.0888612	0.183233	1	0.0626229	0.0675317	0.334718	0.00346766	0.306937	0.000406577	1	1	3.24503e-06	2.22617e-10	8.32509e-06	0.000118857	0.0857012	0.0657495	0.00563396	0.139076	0.000836583	0.00804455	0.233682	0.012484	0.00189817	1.02903e-06	5.96453e-06	0.0276759	1	0.000526966	0.000215427	8.55828e-32
Cg_21045	0.0396597	0.17316	0.288325	1.6196e-06	0.0562587	0.303872	0.320977	0.0729911	2.83336e-09	0.0075306	1	1.62303e-10	1.79833e-13	2.49982e-11	7.94e-05	0.000106543	9.41813e-05	1.20679e-06	0.000142808	0.0767988	5.20425e-06	9.57689e-07	3.07307e-06	3.50686e-05	6.93192e-05	2.43239e-05	5.72158e-07	0.100307	0.0111615	0.000680462	3.38505e-16	6.73853e-09
Ct_37360	0.0623026	1	0.0402588	0.0955375	0.218704	0.00414422	0.00591483	0.0856729	0.00140843	0.181338	0.449428	0.236009	0.0292079	0.00329083	0.00255325	0.00903451	0.00322687	0.0068956	0.420741	0.106528	0.0127389	0.0957126	0.0129243	4.79236e-05	0.00206737	0.00201422	0.0314369	0.334994	0.182288	0.00243478	0.00332555	0.0239876	0.00111866
Hv_35199	0.00993924	0.320891	1	0.00997652	0.00363481	0.464963	0.193744	0.0379107	4.97074e-08	0.0830585	1	0.00154875	1.00187e-10	4.50224e-09	0.0172735	0.000186023	3.65765e-05	4.00265e-07	0.0175293	0.0404855	7.61431e-05	0.317923	0.0692072	0.00150485	0.000209441	0.00115949	0.035962	0.325905	5.83458e-05	0.0914353	8.48633e-10	8.4222e-08	2.36349e-08	7.01597e-12
Hv_50413	1	1	0.319052	2.39807e-06	0.145828	0.277655	0.00928275	0.103284	0.00205717	0.328886	1	2.38549e-05	1.09421e-08	0.0459659	0.0025634	0.000154369	2.26991e-05	0.000855167	0.0411019	0.00934588	0.000365963	0.313379	1	0.000150155	2.13297e-06	2.50503e-05	0.000253175	0.0170399	1.3413e-06	0.0287855	1.86129e-10	4.45193e-07	6.4986e-07	0.0151641	1.985e-07
Hv_46277	1	1	1	0.00151569	0.207638	1	1	0.0941464	9.76102e-07	1	0.0921237	0.317097	2.74393e-09	0.000425485	0.138424	0.00102005	0.132545	0.0974351	1	0.0180478	0.0429749	1	1	0.216793	5.13592e-06	0.00199099	0.427065	1	0.130824	0.119889	0.000663757	0.00284659	3.83456e-05	0.179015	2.20866e-05	4.60315e-11
Hv_47554	0.363333	1	1	5.7358e-05	1	1	1	0.0894503	5.43447e-07	1	0.347969	0.0392896	4.01899e-07	0.000291572	0.0866493	0.227302	0.0535898	0.0169766	0.0717119	0.00259062	0.000170484	0.225195	1	0.135499	4.03906e-06	0.000635694	0.237948	1	0.0378629	0.454975	0.000241127	0.000675801	0.000119784	0.00116272	0.000180156	8.56175e-10	1
Hv_38872	0.0106868	1	1	0.0428473	1	1	1	0.11573	2.62962e-08	0.43156	1	0.0146662	9.24594e-07	0.00130836	0.0757178	0.11081	0.380829	0.0869453	0.0878006	0.00120716	1.04043e-06	0.188769	0.0456829	0.0657288	0.000579037	0.0128418	1	1	0.0337848	1	0.00700264	0.00655484	0.0121599	0.00358554	0.188165	8.01711e-13	1	1
Hv_49641	1	1	1	1	1	1	1	1	0.126494	1	1	1	0.354331	0.31634	1	1	0.426345	1	1	1	0.193168	1	1	1	0.125535	1	1	1	1	0.393768	1	1	0.135598	1	1	1	1	1	1
Hv_36479	0.311652	1	0.232584	0.175421	0.446793	1	1	0.19731	0.00144604	0.357692	0.324526	0.000776393	4.95544e-05	0.00162238	0.00126965	0.0011863	0.00504486	0.0249064	0.145453	0.00952339	2.5557e-05	0.126526	0.145207	1.23739e-07	4.79558e-05	0.0392467	0.0962225	1	0.00275499	0.0230645	1.14919e-05	4.18689e-10	2.93434e-05	0.000737665	3.71329e-05	5.94636e-09	7.16254e-10	2.38501e-06	6.52498e-06	1
Ac_Psq16	0.00853501	0.0666206	0.0117865	1.17745e-05	1.5353e-05	0.0673158	0.360388	0.0516521	0.000534236	0.0172624	0.0560467	6.81521e-09	5.14197e-06	5.28343e-07	0.000459359	3.08567e-10	0.00232129	2.22209e-05	0.000461837	2.33408e-05	0.000117926	0.00093729	0.00976873	3.43024e-05	4.98623e-10	1.97835e-07	1.91161e-06	0.202262	9.1124e-08	7.68928e-09	7.06151e-14	1.46326e-12	3.46069e-09	0.0110674	2.74082e-15	4.94162e-20	2.27432e-19	4.14177e-20	1.52249e-14	0.0209621	3.66414e-14
Hv_09733	0.204653	1	1	0.00460035	0.00711204	0.383356	0.15305	0.0928158	2.3769e-06	1	0.13636	1.04498e-07	6.5377e-05	2.71195e-07	0.0398482	0.0128731	2.87301e-05	2.8055e-07	0.00308099	0.00010526	0.0238238	0.0351062	0.0875236	5.7438e-07	1.8229e-06	0.0010935	0.0403916	0.461401	3.94022e-05	0.00193007	1.03844e-08	3.43822e-08	7.89919e-09	0.00595268	2.58331e-06	2.75613e-18	7.11702e-09	5.12358e-15	1.38127e-05	0.478592	5.61899e-10	8.90049e-25
Hv_37170	0.0127223	1	0.149281	0.0093489	0.0999129	1	1	1	0.000470712	0.348544	0.118981	1	0.00701883	5.42275e-07	0.0592557	0.00663455	2.82505e-07	0.00204253	0.0625985	0.00276675	0.0249811	0.0287062	0.262556	0.000249194	0.000514134	0.0302898	0.13424	0.432051	0.010596	0.181813	0.00316009	3.18547e-07	1.11702e-06	0.0336456	6.57535e-09	1.35373e-06	2.14253e-09	1.99531e-07	0.000684844	1	5.52993e-08	4.4159e-15	3.93034e-09
Hv_50788	0.00656745	1	0.473511	0.042958	0.143018	1	0.00441607	0.109394	0.0147658	0.102144	0.00980091	0.00949633	1.28417e-05	0.000863668	6.31527e-08	0.0191286	0.000113932	0.00286519	0.00592761	0.10402	4.71101e-05	0.0139368	0.344634	0.00158125	4.31322e-06	0.00189866	0.046896	1	9.74306e-05	0.000137117	4.02432e-05	1.1749e-06	5.49189e-06	4.15854e-05	9.45857e-06	1.84893e-09	8.24108e-06	1.93339e-05	0.000569944	1	1.63877e-08	3.67478e-19	5.93641e-10	4.47014e-11
Hv_50273	0.0253222	1	0.313121	0.0211682	0.148501	1	0.00433303	0.0836911	0.0336363	0.100073	0.00569607	0.00561909	1.15873e-06	0.000499472	1.10025e-07	0.0100328	0.000106172	0.00186965	0.00624239	0.0882235	0.000268009	0.0174523	0.25713	0.00249208	1.90385e-07	0.000958155	0.0182186	1	0.000178737	0.000205848	9.91411e-05	2.08745e-06	9.9083e-06	0.00035849	5.92412e-06	1.46842e-09	2.16752e-05	0.000176318	0.00194258	1	2.90957e-08	6.18025e-18	4.19444e-10	1.0617e-10	0.300425
Hv_40903	0.261811	0.264961	0.365326	0.0635675	0.20722	1	1	1	2.73214e-08	0.242112	1	0.0426461	0.00156346	0.019024	0.00755006	0.252591	0.22694	0.0903987	0.317122	0.070524	0.259282	0.155148	0.0722579	0.00437966	0.169851	0.033135	0.116425	0.338021	0.00748881	0.200695	0.0127789	4.62888e-09	1.76982e-05	0.0669119	0.146624	0.000466576	0.154599	0.00340715	0.00532104	1	0.0276935	5.99511e-07	1.01002e-05	9.42798e-07	3.76178e-07	7.22024e-07
Hv_47326	1	1	1	0.116979	0.0679875	1	1	1	0.000163822	0.222556	1	0.0446683	6.44588e-07	2.65066e-07	0.013414	0.0783399	0.04276	0.0499693	0.172582	0.203942	0.436416	0.283754	1	0.119392	0.000409955	0.0423992	0.226826	0.190783	0.00676997	0.0404527	1.3835e-05	2.46311e-08	0.000614167	0.0200098	4.21157e-08	7.80079e-05	0.202866	0.00897031	0.066476	1	0.10291	1.62171e-11	2.79898e-08	0.000178722	4.70783e-06	2.97513e-06	0.30904
Hv_35057	0.385819	1	1	0.0959915	0.00165682	1	0.297241	1	1.19531e-06	0.177299	1	0.00093956	1.86432e-06	3.59854e-08	0.010141	0.311888	0.0249556	0.0447004	0.165688	0.0941934	0.481908	0.272809	0.397462	0.0221785	0.015292	0.0994446	0.152528	0.125128	0.00643391	0.00449113	0.000269803	4.77755e-14	8.80133e-07	0.021758	1.78314e-08	7.2214e-07	0.00266307	0.000408158	0.00704693	1	0.075672	1.06464e-13	1.3359e-09	3.84424e-05	7.3154e-09	2.12906e-09	0.194081	1
Hv_35403	0.00863504	0.0271872	0.0350596	0.0281008	0.000384438	0.204248	0.364181	0.0932962	8.03138e-07	0.0134056	0.330836	5.92699e-10	4.5971e-07	1.13822e-05	0.000671286	0.000670225	0.0123782	9.22528e-08	0.0012349	0.219558	0.000107773	0.000160109	0.000546892	1.84418e-05	4.12216e-05	1.52381e-07	1.61237e-05	0.38019	0.00181724	0.000654748	1.55189e-08	8.34284e-09	2.93438e-06	6.94514e-06	5.46225e-05	1.63853e-09	4.20831e-09	1.60596e-08	8.18966e-06	0.0309944	1.34248e-07	4.36375e-12	9.49592e-13	8.47537e-11	1.46024e-13	1.04637e-13	1.68731e-05	2.46567e-10	1.563e-11
Hv_37144	0.0882779	0.125825	1	0.000361947	2.7392e-05	0.0126036	0.0312213	0.133716	0.00104639	0.0988809	1	1.05367e-05	1.21914e-06	4.73154e-07	0.0261379	0.000273517	7.30497e-07	3.56675e-06	0.000314321	0.0985905	0.00271748	0.000647123	0.120822	1.93584e-06	1.95503e-08	5.22414e-10	6.02303e-05	0.00777627	8.39628e-05	0.031098	1.05451e-12	8.21032e-13	2.37662e-08	0.00162676	8.13603e-11	2.69167e-09	4.61442e-07	2.42235e-05	0.000114852	0.092632	2.87162e-09	1.05863e-17	1.15779e-07	1.46191e-15	6.44913e-06	5.64638e-06	9.33808e-10	2.29208e-09	1.02419e-10
Hv_47921	0.220093	0.187342	0.118899	0.000723605	0.355839	1	0.368988	0.402822	0.0193916	0.0719312	0.0531338	6.4294e-05	0.000244311	0.000147005	0.0998968	0.000275312	0.00480781	0.00191248	0.272698	0.119058	5.42093e-05	0.0344956	1	0.0120368	0.000121962	0.0137912	0.000669169	1	0.158311	0.00288087	0.000170846	9.83253e-07	1.72871e-06	0.0115517	3.05697e-07	1.06034e-08	0.000792377	2.2384e-05	0.0818078	0.412175	0.00217111	3.92657e-13	0.00145562	4.04695e-06	4.77946e-05	5.57728e-05	0.405778	1.24203e-07	1.5165e-06
Hv_41644	0.211861	0.296168	0.037026	0.0932313	0.241421	1	1	0.0636897	0.00271217	0.476939	0.00207079	0.0266038	0.00370691	0.00284108	0.043243	1.74651e-06	0.0341873	0.0454901	0.442161	0.0168087	0.000176427	0.0412183	0.325437	0.0086045	0.00166208	0.0181073	0.0592561	1	0.0808568	0.0138612	2.52706e-05	4.53572e-06	4.61257e-05	0.140847	6.87887e-07	0.00154909	0.00570829	0.000168362	0.000699883	1	1.64649e-06	2.80278e-09	0.0439787	2.80084e-05	1.02341e-07	1.77568e-07	0.0337549	1.73284e-06	6.24307e-05
Hv_97339	1	1	1	1	0.197854	1	1	1	0.120598	0.22306	1	0.00248864	0.102006	1	0.40538	0.175173	0.453079	1	1	0.0712026	0.17262	0.309619	1	1	0.241363	0.329229	1	0.203132	1	0.355645	1	0.457425	0.276693	0.0869752	1	1	1	0.226658	0.276755	1	1	0.469205	0.201506	0.417062	0.296232	0.256792	1	0.438704	1
Hv_37771	0.491949	1	0.253947	0.0197953	0.275675	1	0.461895	0.392267	0.00176833	0.445214	0.339488	0.0279256	2.46961e-06	0.00134542	0.0911787	0.0165833	0.0853461	0.0376778	0.155179	0.000995378	0.0208304	0.468668	1	0.00155122	0.000235727	0.00212034	0.00172958	0.467452	1.56104e-05	0.0234386	1.46083e-07	7.02996e-08	3.53973e-08	0.0158549	2.03123e-08	2.31963e-08	5.24624e-05	2.24913e-06	0.00599633	1	0.00312518	2.2714e-14	2.13435e-08	2.54899e-06	7.11598e-08	2.04108e-07	0.0105164	1.62832e-06	9.64751e-07
Hv_43242	1	1	0.235731	0.0438599	0.479149	1	1	0.251969	0.00461823	0.202616	0.345253	0.0179541	4.45809e-06	0.000453059	0.0853193	0.001196	0.00319961	0.00532272	0.0227275	0.0496799	0.00236418	0.183243	0.394577	0.00092942	2.61465e-05	0.000117258	9.95522e-05	0.366352	6.80702e-05	0.0251001	1.76091e-08	2.10977e-07	3.6483e-09	0.000300775	3.17023e-10	1.21367e-09	1.64547e-08	3.21758e-08	0.000612194	1	0.000416052	1.26641e-13	2.92718e-10	1.57026e-08	1.76168e-10	5.97572e-10	0.0438281	7.5314e-07	3.08771e-06
Hv_41699	0.366841	1	1	0.103605	0.32268	0.275116	0.363156	0.312705	0.00036508	1	0.478258	0.00135125	2.23878e-07	0.00208471	0.158542	0.0180189	0.0354548	0.00957781	0.0491932	0.010585	0.000966629	0.300638	1	0.000299525	8.55118e-05	0.00240105	0.0120807	0.216408	1.19713e-05	0.198829	4.42e-08	8.9108e-07	6.8099e-10	0.00100223	6.80094e-08	1.42113e-06	7.76074e-07	9.94276e-06	0.0098627	1	0.000285784	1.66216e-11	1.06293e-06	9.53165e-08	4.36881e-07	8.02894e-07	0.0120285	0.000187449	0.000242202
Ob_12752	1	1	0.0128107	0.00225476	0.103664	1	1	0.42848	2.14111e-07	0.128499	1	0.00171518	2.40945e-06	0.000829284	0.0109407	2.85859e-06	0.027866	0.0307358	0.369939	0.0282319	0.000963121	0.00449734	0.0269273	4.57452e-07	6.15245e-11	0.0391586	0.00353314	0.147755	0.0014528	0.0027864	0.000377819	4.98383e-08	2.66654e-05	0.00245777	1.49178e-09	2.25678e-14	0.00104518	3.87021e-05	0.00478601	1	0.00300088	4.36068e-10	1.78588e-05	2.11337e-07	3.48678e-05	3.094e-05	0.0598773	4.8501e-05	1.88823e-06
Hv_49365	1	0.270772	1	9.84441e-06	0.399799	1	1	0.0139993	6.13711e-05	0.0374901	0.431969	5.13834e-10	9.70079e-05	4.71922e-06	0.00302178	4.05886e-05	0.00036437	0.00239004	0.0638374	0.00149935	0.00027014	3.0491e-05	0.207564	0.219727	1.34628e-06	0.00537319	3.04935e-05	0.0236231	3.14018e-05	0.0166162	1.75225e-07	1.87627e-05	5.6595e-06	1.43153e-05	9.1825e-10	4.79417e-12	9.17855e-11	2.76943e-11	8.49178e-07	1	7.28054e-09	1.1026e-14	4.22839e-14	2.15808e-13	1.25955e-06	1.35189e-05	1.42681e-06	8.24883e-09	4.20083e-14
Hv_38460	0.162718	0.0630689	1	0.0144839	0.0717227	1	1	0.00873978	1.181e-06	0.0199346	0.147007	3.38745e-08	3.40499e-05	2.31857e-06	0.00193088	2.22603e-05	0.000521924	0.00182897	0.0271132	0.00126988	0.00015639	0.000126639	0.199351	0.00907824	9.52292e-07	0.0029086	4.70104e-05	0.028429	2.60766e-05	0.0147302	5.40266e-08	2.88231e-07	1.12902e-09	0.000118723	1.17504e-09	4.50039e-18	1.35827e-11	1.44329e-14	2.52066e-07	1	1.7499e-08	8.62472e-15	4.76762e-15	2.35656e-12	1.53439e-10	1.71355e-10	8.23914e-06	3.96681e-11	1.07405e-12
Aq_41974	0.283593	1	1	9.81398e-06	0.0530364	1	0.192122	0.0689819	0.00148612	1	1	0.00174148	5.30761e-07	3.18684e-05	0.0138559	2.09551e-07	6.94055e-07	1.38712e-05	0.033582	0.0002066	0.0556447	0.000114289	0.0244576	0.0137007	1.22851e-06	1.67425e-06	3.65723e-05	0.168381	1.64842e-05	0.00702284	1.14583e-08	2.7767e-07	2.17462e-08	0.254934	2.15019e-06	0.00784382	0.0876352	0.0474616	0.00220762	1	0.00202753	2.96371e-13	1.88065e-07	0.000251703	1.28213e-05	0.00012235	0.000759996	6.89731e-08	6.09935e-06
Aq_81979	0.137726	0.300377	1	0.000930105	0.116118	1	0.0959629	0.0088429	2.9686e-07	1	0.499296	0.055317	1.97282e-09	1.21948e-06	1.74995e-07	1.08362e-05	0.000104122	0.000593554	0.0378696	2.33175e-05	0.000704673	0.007877	0.000174812	0.124946	0.000415161	5.47106e-06	0.00419458	0.145154	0.000211474	0.00320501	2.19374e-06	7.7318e-08	7.5466e-08	0.168504	2.67202e-07	0.00313514	0.000518458	0.110771	0.158205	1	0.170571	1.71979e-10	2.04784e-08	0.000643541	5.36111e-08	3.04387e-08	0.00605521	0.00381367	0.00065426
Aq_92876	0.404645	1	1	0.268596	0.445533	1	1	0.00439022	2.50831e-10	0.00778078	0.389528	0.00454946	0.0360795	0.000267514	0.300822	0.216531	0.0263135	0.00112401	0.00429687	0.000309825	4.72675e-05	2.71565e-07	1.07827e-08	0.0916213	4.32498e-06	0.000649327	0.406683	1	2.40141e-10	0.000546817	4.21728e-05	0.00451824	6.59981e-06	0.0212831	0.434631	0.0141082	0.445691	0.0740718	0.0217287	1	0.198542	7.17691e-07	0.0146548	0.0116278	0.000467066	0.00178194	0.0398518	0.128214	0.050508
Aq_82507	1	1	1	0.0118022	0.029619	0.0187492	0.126255	0.389335	2.26084e-12	1	0.448046	0.000103911	1.95228e-05	4.07039e-08	5.61427e-06	0.000675311	1.25552e-07	7.56537e-07	0.0292722	0.00385665	0.00926764	0.000213416	0.0231581	0.00504846	0.00285011	1.73287e-05	0.00616667	0.459449	5.68303e-09	0.00242879	2.62602e-05	5.10978e-09	2.79157e-11	0.000887564	0.0106362	0.174814	0.00058665	0.0256494	0.0262232	1	0.113048	9.45519e-07	0.00104223	0.000268009	4.28747e-07	1.0727e-05	0.0959384	0.00150983	0.0297823
Aq_37666	0.161645	0.112565	0.381236	7.44393e-06	0.00439321	0.18241	0.473921	3.87415e-05	0.00121513	0.0504302	0.265495	2.67369e-09	0.000355858	5.84155e-05	0.00155083	1.62567e-06	0.000342547	0.000115834	0.00181329	0.03097	0.00159717	1.93921e-05	0.101382	4.59346e-06	2.15093e-08	5.14994e-09	0.000517902	0.00167865	4.44772e-10	7.64651e-07	1.3738e-14	3.69851e-08	4.59972e-08	0.0462323	2.89325e-07	4.96726e-06	3.08756e-05	2.8512e-07	7.0338e-05	1	5.05011e-06	3.72928e-17	4.21137e-09	0.000366992	5.89825e-06	3.40992e-06	0.0012627	7.53135e-06	0.000323127
Aq_81489	1	0.077277	1	0.0227117	0.233637	0.0792022	1	0.294253	8.58473e-07	0.455476	0.0384311	0.000641366	0.000463299	3.03459e-11	6.45587e-06	4.14326e-05	0.0418123	7.38437e-06	0.110216	1.60559e-06	0.00174812	0.121821	0.00905947	0.0330394	1.83256e-06	0.00115018	0.00409478	0.173789	6.40852e-05	6.77636e-08	1.10049e-07	4.53244e-06	1.43447e-10	0.040233	0.0140576	0.112057	0.0028345	0.00228348	0.00290378	1	0.0057604	2.84926e-12	0.00208147	1.9872e-06	0.0252053	0.0711584	0.0104631	0.232172	0.0230973
Aq_34339	0.255791	1	0.407888	4.51977e-08	0.0390081	0.150523	0.173303	0.00522486	8.50013e-09	0.014704	0.00682393	0.000345549	2.92627e-08	0.000794898	1.12929e-07	0.000983423	0.00207	3.17721e-05	0.00953398	0.0318353	1.21708e-06	0.00178625	0.000207711	6.94155e-08	3.6876e-07	3.62603e-05	2.93534e-05	0.00976502	1.00647e-05	4.60334e-05	1.61758e-08	2.19455e-07	3.65115e-08	0.0290107	0.000120939	2.68187e-06	0.0129447	0.00142666	0.00171546	1	0.000964787	6.02612e-11	3.66277e-08	3.3033e-05	2.02947e-06	2.96375e-06	0.496891	0.00384984	0.00935499
Aq_90340	1	0.491633	1	0.302725	0.0457691	0.0121154	0.00457066	0.118077	7.60782e-09	0.237933	0.322065	0.000684693	0.000298111	0.000271697	0.000208719	0.000321874	0.000987137	0.00368049	1	0.00465034	0.000857041	0.00166454	0.0263092	0.0073895	0.000238723	3.67276e-05	0.0408067	0.265942	1.13605e-05	0.000864502	0.0010098	3.65454e-06	1.72381e-12	0.437631	0.0014817	0.126917	0.000642941	0.0474561	0.00467653	1	0.00515602	2.22122e-09	8.79765e-06	6.09276e-06	0.00270016	0.00987985	0.0349895	0.00647081	0.00153829
Ct_23930	1.09065e-07	2.63446e-12	1.96649e-16	1.51341e-09	1.22484e-11	0.0951438	2.10573e-09	6.97003e-08	8.16547e-10	0.00725166	3.56054e-05	4.49114e-11	4.87652e-06	1.12318e-09	8.13985e-16	2.62965e-07	1.75386e-17	5.66934e-19	1.67631e-10	1.25454e-12	1.41751e-11	1.09983e-07	6.82172e-14	3.8283e-10	7.36132e-08	1.73908e-12	7.1283e-14	3.05604e-05	1.10456e-13	1.05783e-11	4.16396e-19	1.36272e-11	5.72813e-10	0.0177096	4.15114e-14	1.26966e-10	2.47588e-08	2.43832e-10	1.23286e-08	2.72325e-05	2.49218e-07	1.77857e-05	5.27966e-13	2.80522e-07	8.9956e-11	2.73053e-10	8.52544e-15	4.80937e-18	1.94401e-20
Ac_Psq6	0.000146261	0.428915	0.00755739	0.00298759	0.131288	0.00114391	1.34518e-08	0.00258929	5.4926e-06	0.0193166	1.36513e-05	8.07746e-10	0.000328667	4.72244e-09	2.0019e-07	2.70103e-06	3.5153e-08	1.04823e-10	6.26621e-10	7.75826e-06	2.47587e-06	0.00583808	1.78344e-05	9.71902e-08	1.4784e-09	2.52309e-12	7.93995e-12	1.41101e-05	4.55381e-07	1.39176e-08	2.83218e-15	2.17289e-05	4.49688e-06	0.00478871	2.39111e-09	2.39819e-05	0.00377606	1.12622e-05	0.000324868	0.0122442	9.38902e-06	3.85474e-10	0.000371186	3.55098e-08	1.22221e-08	3.44908e-10	2.34382e-06	4.67573e-09	5.97052e-08
Ac_Psq11	0.000802691	1	0.0105496	0.000686659	0.49591	0.0024164	7.04417e-05	0.000297981	0.133292	1.78588e-05	0.129136	7.33205e-06	2.44332e-05	1.55584e-05	8.38915e-10	2.07516e-05	0.000365188	1.58811e-05	8.92171e-08	0.00548938	0.0134195	0.0417686	4.05634e-07	1.57022e-07	0.0635651	2.90014e-05	9.72651e-13	9.57391e-11	1.44093e-05	1.38483e-09	4.36394e-09	0.0244011	0.000124376	0.00655593	0.00219401	0.00142534	1	0.00821137	0.0030032	0.0942228	8.38504e-09	1.78948e-10	0.0526052	0.0162197	0.000146248	2.59361e-05	2.20495e-06	4.73626e-06	2.2966e-05
Ac_Psq14	3.85141e-05	0.000993489	5.75725e-05	2.41067e-06	1.83321e-05	1	5.6244e-08	0.000320587	6.679e-07	0.000391647	0.000798014	7.41069e-12	2.14124e-05	7.7676e-06	6.4277e-13	2.24762e-13	4.77039e-14	2.50859e-13	1.07444e-06	6.19757e-13	1.5759e-18	1.70879e-06	3.94463e-07	1.06454e-10	3.24903e-09	7.76355e-13	4.801e-16	0.00206909	2.8494e-12	3.90596e-12	1.01773e-11	1.4091e-11	4.13312e-09	0.00107945	1.31211e-17	1.09994e-13	4.87979e-07	9.85129e-10	1.2368e-07	4.83679e-05	1.42668e-14	7.2788e-07	5.69095e-10	3.68257e-10	3.5728e-12	3.73067e-13	1.15324e-05	3.52619e-15	2.72569e-12
Ac_Psq1	0.000104003	0.000270817	3.32607e-09	0.000830208	9.46322e-10	1.95528e-06	6.11632e-07	0.0126404	2.41344e-10	0.000441873	0.00420341	1.33564e-07	0.000470522	3.80129e-06	8.28163e-14	1.17085e-09	1.39199e-11	2.40255e-17	3.13224e-07	3.03104e-18	3.93359e-10	1.36811e-09	0.000114404	9.43993e-11	3.26745e-13	4.30598e-13	1.24366e-14	4.11257e-06	3.02656e-11	6.48962e-07	1.13502e-13	8.84121e-09	2.36598e-08	0.0103613	6.76827e-13	5.53864e-10	0.000153399	2.82671e-07	2.62208e-06	0.00279719	7.99066e-12	4.68461e-12	1.19356e-09	1.02591e-08	2.5809e-14	2.93011e-14	5.18603e-16	9.71822e-17	3.47249e-24
Ac_Psq4	0.000211483	0.00360675	9.64764e-10	0.000221193	1.43491e-10	0.00229336	7.25705e-06	0.00501347	1.12175e-10	2.72572e-10	0.00107806	1.51504e-12	0.00450203	7.7205e-07	7.70402e-14	3.80415e-10	2.14738e-12	1.76832e-17	5.67091e-07	1.44661e-19	6.56353e-13	8.74951e-08	0.000267278	2.30266e-15	3.7996e-16	7.35588e-12	6.38954e-15	8.75209e-07	2.07919e-11	4.96835e-13	1.85027e-13	8.94957e-10	3.29173e-10	0.00908397	3.62042e-16	6.97782e-15	7.13452e-07	4.38131e-08	3.32961e-08	0.0247017	4.39066e-12	7.1632e-13	1.43305e-11	9.70213e-12	1.09773e-14	5.58533e-16	2.80727e-14	7.08653e-20	5.97161e-22
Ac_Psq12	0.150565	0.013125	0.00470348	0.000385851	0.0121941	0.322489	0.167654	0.00716773	2.05248e-05	2.49174e-06	0.0484632	3.43746e-11	3.07308e-07	0.000956697	3.52196e-07	1.03615e-07	4.92686e-12	5.49857e-10	9.16133e-08	5.29471e-10	1.28169e-07	8.5895e-09	1.62001e-05	1.05771e-09	7.90072e-08	5.67874e-10	8.74966e-09	1.43658e-06	3.89234e-06	8.42426e-10	7.18762e-13	1.64709e-10	0.000563164	0.0176476	0.00606571	6.54444e-05	0.00380082	2.34271e-05	1.23207e-05	0.00106749	0.000778061	7.78662e-06	0.000139393	0.000644536	0.00133702	0.00230312	0.000676481	0.00205245	0.000397457
Ac_Psq8	0.377521	0.00655344	0.00873168	1.13969e-05	0.000108531	0.0445863	0.00176135	0.000968218	0.000694561	4.58725e-05	0.000180796	2.35915e-12	1.099e-06	0.0002692	7.74081e-10	0.00207477	8.6193e-10	1.02281e-12	6.64193e-10	5.00735e-14	7.90435e-08	1.65026e-09	0.000266763	5.80171e-07	1.20822e-10	9.78906e-12	2.40691e-12	0.00348131	1.92689e-16	4.60869e-19	1.32414e-12	6.218e-15	2.5956e-07	0.000432915	8.09538e-07	0.000179235	2.51235e-06	2.04132e-07	1.19259e-06	0.000112789	3.14524e-05	0.00285633	2.00202e-14	8.39188e-05	9.95392e-14	2.53527e-14	4.92153e-08	1.77862e-07	8.93878e-10
Ac_Psq13	0.0911983	0.0158552	3.85981e-05	0.315403	0.00441677	0.000674515	0.00700215	0.00412019	0.000927044	0.000860469	0.339013	7.05285e-05	4.58135e-05	3.19384e-05	0.0051696	0.0174493	0.000287154	0.00308115	0.000988155	6.11092e-08	0.0164484	9.7036e-07	9.97516e-07	3.90947e-05	0.000273117	9.96217e-07	0.000275008	0.00152117	0.170728	1.97365e-06	2.028e-06	6.49472e-05	0.0241344	0.00255624	0.123364	0.00500477	0.00113831	0.00933183	0.00853563	0.26436	0.00463549	0.000738558	2.77e-07	0.291775	6.19963e-06	6.06226e-05	2.96517e-05	7.38868e-08	1.17683e-07
Ac_Psq15	0.00904523	0.0126537	0.00207401	0.290173	0.0231268	0.0531155	0.00442472	0.131462	0.0468718	2.82487e-06	0.125168	0.0198575	0.000173239	0.00726517	7.29371e-08	8.69579e-10	0.000177001	0.000323948	0.000381988	0.000104576	2.95535e-06	3.25069e-06	5.25587e-06	9.40827e-08	1.82541e-06	2.79217e-07	0.000896427	0.00511923	5.14538e-08	2.95456e-11	1.01055e-05	7.80829e-09	0.0214303	0.00908803	0.0186156	0.000689262	0.0484076	0.000396285	0.00100581	0.00366143	0.0345455	0.00335738	0.000245381	4.15137e-06	9.27355e-05	0.000293321	0.000781862	0.0184127	0.0165184
Ac_Psq7	1.13193e-05	1.96317e-06	9.12665e-10	1.54509e-07	8.95157e-11	0.00195887	2.29766e-08	4.57005e-09	1.34331e-07	0.000224959	2.47157e-07	7.81243e-09	6.87767e-05	7.32862e-08	1.15308e-07	1.72131e-13	7.12018e-10	1.04749e-16	1.74277e-13	6.67606e-12	6.83485e-13	6.48399e-16	4.78e-12	1.5542e-14	2.3603e-09	3.71982e-19	2.83063e-23	2.23484e-12	2.07681e-10	1.48269e-21	2.84556e-14	2.42466e-19	8.50254e-07	7.31745e-05	6.40799e-21	1.19647e-16	3.79805e-06	1.66793e-10	3.49165e-08	3.08495e-06	9.96924e-09	1.418e-07	6.98781e-10	1.96071e-08	9.27128e-22	3.39908e-21	5.22946e-20	4.11441e-21	3.25644e-27
Bg_50431	0.00199467	1	0.000421853	0.169042	0.00067638	0.277017	0.0706458	0.000530839	1.117e-10	0.0243214	0.0430041	7.24875e-08	0.000518326	0.000813	7.45162e-07	7.44008e-09	1.50437e-06	0.000168075	0.0950168	1.82908e-06	9.65185e-08	5.61036e-07	0.117606	2.13352e-06	0.000168593	3.87599e-09	0.00125851	0.337044	6.72038e-09	2.30274e-07	4.47336e-10	0.0579848	5.30385e-05	0.000170082	5.02075e-06	0.0125536	0.000692289	1.29812e-05	0.000289335	0.262344	0.000176025	0.00266498	9.19391e-08	0.000446493	8.76465e-08	5.63447e-08	0.000789381	6.96309e-10	2.49818e-05
Bg_61923	0.0533002	0.0126007	0.17691	0.00148252	0.0307047	0.20575	1	0.128369	0.000646261	1	0.315176	7.87387e-05	4.83913e-06	0.0448035	4.99963e-07	1.03405e-06	1.4536e-06	8.2597e-06	0.0028146	0.000173378	0.0676008	0.0770687	0.0145828	0.000402518	3.92348e-08	8.04526e-11	4.46084e-06	0.130599	2.41731e-08	1.29194e-07	1.8579e-06	0.00040796	8.2002e-10	0.083845	2.07996e-05	3.2179e-05	2.89233e-05	0.0157457	0.137233	0.22673	1.59402e-05	2.75485e-06	0.0001167	7.09653e-08	4.05382e-08	4.05251e-08	0.0428153	7.83992e-05	0.00151903
Bg_68900	0.0168702	0.196571	0.203277	0.0255578	0.2326	0.332137	0.152499	0.299678	5.24543e-08	0.195331	0.160821	6.6242e-05	0.000208501	9.92491e-05	5.35809e-05	3.21189e-05	0.00385107	0.00842364	0.00973441	0.00306135	0.000127773	0.000960991	0.21095	0.0104019	0.000170964	0.00286449	4.73357e-06	0.0203894	3.86546e-11	0.000128002	4.70798e-08	6.514e-09	1.59237e-08	4.84771e-05	0.00180913	3.15327e-06	0.00402419	0.0163212	0.00502334	0.369817	0.000107944	0.16091	0.000415724	0.000261057	5.43086e-06	6.07572e-05	1.20746e-06	0.000222999	4.56659e-07
Bg_60490	1.17528e-08	0.0017272	0.283996	0.0319359	9.57714e-08	0.19337	4.20533e-05	0.0830768	9.22814e-09	9.23256e-05	0.0613758	7.20307e-08	7.28896e-07	2.48722e-08	2.46825e-05	0.00303766	4.16768e-08	1.65789e-08	0.000105362	1.11074e-05	0.00107762	2.40049e-06	1	1.08335e-05	1.79087e-09	1.54906e-10	1.16417e-07	0.050294	3.25382e-09	3.91677e-11	7.8469e-08	5.8127e-07	1.00003e-09	0.000628379	1.88794e-07	0.00262577	1.07256e-05	8.68035e-05	0.000751888	0.0371344	3.71061e-07	0.000125553	3.46408e-06	3.2682e-05	8.90903e-10	2.37191e-08	0.0316733	0.000177544	0.000570465
Ac_Psq9	1.69941e-05	1.59206e-05	3.22496e-09	0.00634549	2.29909e-08	0.0939628	0.000289268	6.67949e-07	0.000105034	0.0416863	0.000186272	2.07719e-12	1.46239e-07	7.73946e-05	4.72504e-09	7.23268e-09	4.45278e-16	9.80861e-10	1.40577e-06	8.0332e-13	3.89208e-12	2.06331e-12	1.55058e-07	3.04013e-13	3.65864e-07	4.07576e-20	7.57957e-09	0.000331835	1.02927e-13	7.70208e-13	1.07896e-23	9.27649e-15	2.71829e-09	0.00156558	6.06526e-12	1.13863e-06	4.54482e-09	5.38677e-13	3.52016e-14	0.00405649	5.70474e-07	3.00809e-06	2.27503e-08	2.21215e-09	2.36115e-20	3.28059e-20	1.06055e-09	1.77283e-16	5.63079e-18
Bg_72144	0.103838	0.0190313	0.212148	0.000445094	0.00124579	0.432513	0.00276687	0.174201	8.78803e-06	0.000186822	0.360495	1.1816e-07	0.00019934	8.51267e-07	9.72376e-05	3.52526e-07	3.70908e-07	1.93013e-07	3.70793e-05	6.26117e-06	2.58883e-06	2.60195e-06	0.00785012	4.80203e-06	1.28682e-08	1.49682e-06	1.11928e-06	0.0019147	4.47904e-09	9.2971e-09	4.60185e-07	0.0021632	2.67285e-06	0.00992343	0.000124139	4.78469e-05	4.45581e-05	0.0726662	0.000303637	0.096742	5.44544e-08	3.01953e-07	9.33261e-05	9.3711e-06	2.17534e-07	4.64219e-11	1.52582e-06	2.47972e-07	1.58213e-07
Bg_59904	0.226361	0.0131442	1	0.00336963	0.00112504	0.46015	0.0391466	0.276833	3.87407e-09	0.00330823	0.217862	7.28522e-05	7.76394e-08	9.15365e-09	2.76975e-05	5.64418e-05	1.56304e-09	3.03452e-07	1.05318e-05	8.63091e-06	1.33412e-07	2.73709e-06	0.0337162	7.5058e-05	2.74649e-07	2.33964e-07	7.10911e-05	0.00110359	7.40536e-11	6.69343e-08	4.93976e-08	0.000253886	5.36159e-06	0.00217148	2.71876e-05	0.00392416	0.000871567	0.000515726	0.000359151	0.31648	3.43829e-10	7.45775e-12	2.57497e-05	6.48567e-08	3.54388e-08	6.42944e-09	7.93969e-07	7.75298e-07	4.65134e-08
Bg_71174	0.00469367	0.209079	0.217602	0.0361584	0.0147253	0.361489	0.0771226	0.159698	2.55795e-08	0.351592	0.0823168	2.54206e-09	0.000910005	1.47943e-05	0.0730808	0.00115027	0.0241273	0.0599357	0.020098	6.75381e-05	0.00148743	0.00194177	0.00099433	0.00588103	4.25247e-08	7.7248e-05	3.65396e-05	0.38441	2.64864e-07	4.52034e-05	2.24449e-08	3.38666e-08	8.3556e-09	0.382566	0.0118073	8.97314e-07	0.000137792	0.000492349	0.00084823	0.193889	0.00343022	0.0765538	0.0194053	0.000115537	0.000359243	0.000968961	0.103107	0.118992	0.048887
Bg_55072	0.074215	0.000302255	0.0717417	0.000112134	0.000212291	0.37313	0.0437903	0.415355	4.7192e-08	0.151866	0.000445882	8.13062e-06	0.000181834	6.87566e-05	2.0477e-05	0.000148068	1.21615e-12	4.84497e-16	7.74008e-06	1.54591e-05	2.43921e-06	0.00467963	0.0144461	5.22765e-05	1.68352e-05	6.39175e-09	1.89829e-10	0.00591721	2.65169e-14	2.12337e-09	1.69241e-08	1.90236e-08	1.71081e-06	0.0156635	0.000245428	0.00136344	0.000583825	0.00365806	0.0426484	0.0785069	2.0187e-06	2.50123e-06	7.80568e-05	2.86874e-07	2.75549e-11	6.28606e-11	0.00285016	5.626e-08	1.36335e-06
Bg_63553	0.0601603	0.0020219	0.0601923	6.67489e-07	3.0427e-05	0.00346154	0.0171538	0.180567	1.54938e-06	0.0105901	0.0011746	0.000883433	4.36374e-09	1.08433e-07	9.89351e-11	1.30391e-10	8.37404e-09	4.48896e-10	1.84218e-06	5.19863e-14	1.75304e-07	0.000391096	2.50259e-05	1.38914e-07	2.97362e-08	1.25069e-11	3.32356e-07	0.109274	0.000286966	3.34331e-14	8.65067e-09	2.82157e-11	9.24642e-08	0.00909834	8.73826e-06	1.70496e-06	2.50247e-06	0.00499037	0.000214062	0.0424819	1.05286e-07	4.9543e-06	1.9846e-10	0.001583	3.43398e-08	2.87859e-08	2.37794e-05	1.03051e-05	3.47682e-05
Bg_62687	0.000154134	0.0417779	0.0625545	0.000216871	0.000351219	0.315351	0.0564924	0.362245	4.91132e-11	0.220359	0.105078	4.99746e-06	5.07569e-08	5.70438e-06	2.97845e-09	1.47503e-07	3.39232e-07	3.76683e-11	0.000508451	1.19611e-07	1.28704e-06	0.000319509	0.00119778	1.11012e-08	2.47458e-11	9.66156e-12	2.10076e-08	0.00629877	5.65843e-05	1.41818e-11	4.07704e-10	6.36359e-07	9.35218e-06	0.0807606	6.03623e-06	7.94754e-08	6.47186e-06	0.0134044	0.000401167	0.00209428	0.000193197	6.15196e-06	4.21631e-07	0.00243354	1.04054e-10	3.82314e-11	0.0200302	3.7444e-05	0.000823798
Bg_63554	1.41638e-05	0.0640133	0.00452895	1.80454e-09	0.000118235	0.150142	0.10629	0.133622	1.89466e-07	0.111334	0.034369	0.000274379	3.30912e-06	1.87727e-06	1.12683e-08	2.45548e-07	1.25295e-08	4.52883e-08	0.0107428	1.98314e-10	2.00362e-08	0.000484178	0.194317	1.64239e-10	2.26546e-11	2.22034e-08	6.68261e-09	0.0265773	2.97326e-05	0.000118713	9.03329e-13	8.92459e-07	4.1228e-08	0.478535	4.69542e-06	1.00316e-05	0.00194672	0.00947086	0.00256237	0.053566	0.00013866	1.20164e-07	3.14508e-08	0.0104354	6.4124e-11	2.37213e-10	6.43179e-06	3.72591e-05	2.76098e-05
Bg_59898	0.0396279	0.000421574	0.0972664	0.00580841	0.00186065	0.0289218	0.0406101	0.0762239	5.8902e-08	0.00788682	9.80759e-05	1.16783e-07	9.21616e-06	7.54788e-08	4.13693e-08	3.16928e-07	9.32647e-10	2.75723e-09	0.00084714	4.0697e-08	1.62633e-09	4.83795e-09	0.000722293	2.04969e-08	7.11065e-06	7.93251e-08	7.35177e-06	0.0870862	1.28808e-07	2.05589e-06	2.61064e-08	7.13048e-11	1.03099e-11	0.000969615	4.02324e-06	1.67362e-06	0.000348553	0.00265204	0.0132656	0.279861	1.43817e-05	6.95192e-06	5.76986e-06	0.00729597	1.525e-08	1.08553e-08	0.000943624	1.05284e-06	6.86337e-08
Bg_68854	0.0593341	0.0343902	0.125733	0.00123255	9.0938e-07	0.183368	0.00363381	0.00941531	3.45554e-07	0.0652058	0.00331549	1.53244e-07	8.75795e-09	2.11372e-09	1.06102e-10	2.38874e-07	1.34809e-06	1.93579e-08	1.57609e-08	0.00649512	1.75878e-09	0.0016318	0.00232147	1.82307e-08	1.81626e-08	7.68835e-08	1.3759e-06	0.0125219	5.91125e-10	2.11628e-08	9.42153e-09	4.05992e-10	2.46713e-07	0.00150866	4.04327e-07	2.90698e-08	0.000354123	0.000738148	0.0385497	0.0537592	0.000469634	3.51117e-05	2.85025e-05	0.00302062	7.4324e-08	1.33625e-08	0.0215469	5.46905e-05	2.58039e-05
Bg_75488	0.245319	1	0.0519276	0.0209104	0.00105199	1	0.0519025	1	2.62732e-07	0.21366	0.304683	4.28639e-06	1.50014e-09	0.0215216	1.61229e-06	2.01672e-05	8.68276e-08	2.53596e-05	0.00015359	1.06452e-05	1.03978e-05	0.00111618	0.00185444	1.42269e-05	3.61699e-10	6.37314e-09	4.85831e-08	0.22462	1.42826e-09	3.714e-10	5.44124e-14	4.34197e-10	1.07925e-08	1.2721e-06	0.000876945	5.66301e-05	0.0129657	0.00436492	0.0284314	0.256915	0.00681533	7.15429e-06	3.75704e-05	0.000115612	1.11583e-08	2.57657e-08	9.62728e-06	7.7798e-06	1.80205e-07
Hv_48744	1	1	1	0.360639	1	1	0.287878	0.0455552	0.000414736	0.241727	1	0.00325163	1.005e-07	3.60602e-09	0.0171752	7.72077e-06	0.151713	0.0804307	1	0.00219927	0.000819239	0.0578463	0.460493	0.0436318	6.74486e-06	0.014595	0.0181198	0.359324	0.00370538	0.205073	9.68789e-06	0.032454	2.19063e-07	0.0108854	8.53182e-05	4.61057e-05	8.43159e-05	0.00478492	0.0573571	1	0.0181214	3.57305e-09	0.000397162	0.0839169	0.000272819	0.000553299	0.0984188	0.000225546	0.000440467
Hv_38954	0.105798	1	1	0.238361	0.104858	1	0.375803	0.0937992	9.29525e-06	0.482727	1	0.00269882	1.20156e-06	3.87783e-10	0.00816631	9.10528e-09	0.0606184	0.0319412	1	0.00200229	7.23402e-05	0.0789589	0.091996	0.00424538	5.31738e-06	0.00390654	0.000135945	0.237772	0.0104484	0.00443319	1.11363e-05	0.00368056	1.43414e-09	0.000646351	3.09496e-05	3.97912e-07	3.39541e-05	4.0546e-05	0.0754896	1	0.00391115	1.74404e-11	2.73916e-05	0.0291266	7.0629e-05	3.87973e-05	0.0625506	0.000443974	4.79941e-05
Hv_47975	0.145517	1	0.147546	0.414359	0.22481	1	0.445794	0.0564689	6.26902e-09	0.156431	0.453187	0.000292221	1.38075e-08	1.36711e-11	0.0414412	1.05324e-05	0.357198	0.169237	1	0.00042473	0.0635309	0.0415946	0.0358961	5.25683e-05	1.3395e-06	0.0102123	0.000410807	0.219354	0.00131887	0.0135441	0.000386949	0.00818818	5.00544e-08	0.0215121	0.00148395	5.47998e-07	0.00304745	0.000806888	0.0711325	0.420885	0.00767661	4.50363e-05	0.00430537	0.0854401	5.59843e-05	4.95461e-05	0.0614115	0.00140192	0.00300573
Hv_44275	1	0.141538	1	0.00363307	0.346941	0.483176	0.349224	0.0317831	0.0199265	0.0519463	0.407063	6.66235e-05	0.00697914	0.000406667	0.023618	0.00062579	0.00832949	0.00554795	0.0532641	0.00394763	0.00487603	1	1	0.00158001	0.00900769	0.000762252	0.010572	1	1.08054e-07	0.177845	0.0162412	0.0012121	6.71686e-07	0.00121517	3.83386e-05	2.42989e-05	0.0424472	0.0212807	0.203393	1	0.0924047	2.52422e-08	0.000716783	0.00111365	0.00552665	0.00337806	0.171437	0.125516	0.00418377
Hv_44232	1	0.208827	1	0.267188	0.301792	1	0.375829	0.268431	1.57487e-06	1	0.0785185	3.13567e-05	8.29781e-05	3.08858e-05	0.000485706	3.70214e-05	0.0405799	0.0530055	1	0.00465513	0.000808944	0.00382303	1	2.9545e-08	5.43262e-10	0.143194	0.0209009	0.0437459	2.70608e-06	0.0179121	4.80757e-09	3.49629e-05	2.60484e-05	0.019234	0.000135012	0.00587702	0.13937	0.00699374	0.00179359	1	0.0168606	2.75853e-15	0.000820238	0.025797	0.00794272	0.00472392	0.0364182	0.00737698	0.00538645
Ac_Psq5	0.0017096	0.0158413	0.0101674	3.89217e-07	0.000484127	0.0939955	1.00972e-05	5.58009e-05	1.33899e-06	0.000124704	0.208253	1.28803e-08	3.42548e-08	0.00492687	1.23811e-10	5.21452e-18	2.58907e-18	7.27557e-17	9.45172e-12	0.000128307	7.07818e-06	0.00270774	0.00100094	4.39658e-06	4.21972e-12	7.9208e-12	7.6056e-10	0.000472753	9.26409e-11	3.69812e-08	2.56731e-15	3.81194e-10	1.07034e-12	0.00462164	1.58848e-12	5.68405e-10	7.47873e-08	3.0993e-11	1.35615e-06	0.000302001	7.03198e-09	1.46469e-08	5.47601e-05	0.000369586	8.68484e-08	3.11717e-07	0.000308915	9.03148e-07	3.12769e-08
Cg_20332	0.00125738	0.0222876	0.00225601	0.000114979	0.00498862	0.00173903	0.0351124	0.108621	8.00853e-05	0.0396679	0.20874	1.14624e-05	0.000500037	9.01967e-05	6.03852e-06	0.00862006	7.86365e-06	1.16106e-07	3.76347e-06	0.000205048	0.000347717	0.00196663	0.0089648	5.5265e-05	0.00167432	0.0510183	6.55715e-05	0.0821295	1.67491e-05	0.001962	1.2968e-05	0.000321997	0.00180801	0.0406049	0.00374243	0.0026446	0.00335532	0.0363498	0.00805046	1	0.00433562	6.01606e-05	0.0217859	0.00506895	0.000436874	0.000200442	0.00218236	0.0119795	0.0215651
Cg_43612	0.0068153	0.030161	0.000255417	6.49749e-05	2.53845e-09	0.000104373	0.0611264	0.000133837	2.59964e-06	5.0894e-06	0.000436337	1.54377e-11	3.60048e-11	2.59438e-09	1.82838e-07	1.04051e-05	2.08936e-10	3.54395e-14	7.26859e-10	9.89699e-08	3.21961e-06	2.33107e-09	0.000152562	1.69681e-10	3.16659e-06	4.40982e-06	1.68816e-09	0.00102206	1.37173e-06	2.21151e-06	3.25407e-12	5.68254e-11	2.64672e-06	7.6679e-05	4.0275e-10	3.22814e-11	2.00278e-09	1.94522e-11	4.746e-08	0.0638501	1.99249e-08	5.8523e-08	4.65821e-07	8.22521e-10	8.76427e-14	1.9168e-12	8.69547e-06	1.17379e-12	3.08424e-13
Cg_30926	0.0559782	0.0066293	0.279205	0.00530536	0.0172846	1.4032e-10	0.352462	0.000777038	0.000998908	0.0625414	0.0152998	7.68333e-05	3.06892e-06	0.00985003	0.000138871	0.000474506	4.71619e-08	3.88946e-08	3.74252e-05	6.99253e-08	0.000119057	3.24831e-08	0.000309104	1.03125e-05	0.000142058	2.67539e-05	6.29924e-05	0.00926657	3.43344e-07	5.65128e-06	2.72022e-14	2.42407e-08	1.98754e-07	0.0516254	1.29281e-13	0.00559442	2.70319e-05	6.54103e-07	0.000364755	0.0422957	4.63023e-05	1.60232e-09	6.27497e-10	0.000278781	7.79843e-12	1.24491e-11	6.56762e-06	3.28841e-06	8.98152e-10
Cg_18637	0.000232005	0.000227894	0.0753767	2.79336e-05	8.59753e-06	0.261259	0.00259318	0.000461888	1.48427e-05	0.000106006	1	6.64755e-14	3.58839e-07	2.67085e-06	0.000180023	6.46586e-14	3.79821e-08	1.62344e-11	1.73454e-06	0.000936967	8.80231e-08	5.98526e-05	0.000283693	4.11795e-07	6.70913e-13	1.67238e-06	6.32763e-09	0.0653461	2.14041e-05	1.0993e-08	6.0876e-15	3.47181e-11	3.85956e-12	0.000495944	3.16794e-08	6.52662e-09	2.88928e-06	1.81377e-08	3.05822e-07	0.1717	1.41852e-05	2.25203e-11	1.58381e-11	6.90312e-07	2.10002e-10	7.96521e-11	1.45137e-05	1.85697e-12	2.67681e-12
Cg_39336	0.00482876	9.29294e-06	0.0129647	5.21118e-06	2.55256e-08	0.0297692	0.0137139	0.00197733	2.64004e-06	0.010115	0.00658523	1.31014e-05	3.79332e-08	5.54061e-09	6.08368e-07	1.25546e-05	1.18127e-08	2.24633e-11	5.23028e-08	3.12067e-05	5.62094e-07	2.21739e-07	0.204571	0.00134531	1.30576e-10	0.000165081	1.07364e-10	0.316378	5.61739e-06	2.42002e-07	3.29557e-13	7.37769e-12	2.56715e-12	0.0641805	3.06544e-13	5.1421e-05	9.38446e-07	3.02019e-08	1.32187e-06	0.287779	1.20786e-05	9.00869e-11	8.01568e-05	7.54113e-06	6.30833e-09	7.85698e-10	1.94448e-06	1.13845e-07	3.6006e-10
La_50784	0.0770537	0.345849	0.0052524	1.96579e-06	0.000122191	0.472559	0.00098007	0.00520009	6.33849e-07	0.0295444	0.00251556	0.00150388	9.79632e-08	2.72725e-06	6.9482e-05	2.20798e-06	1.26748e-07	2.73635e-13	1.34e-05	0.00179386	5.58075e-09	0.070864	0.0468216	2.38496e-08	2.88013e-09	1.41075e-08	3.04159e-12	0.00488954	3.9806e-05	0.000632304	1.01437e-08	3.81145e-05	9.39488e-05	0.0565544	2.77927e-06	0.000381942	0.000265919	1.08722e-05	0.000239294	0.0497759	0.000304623	4.6456e-05	2.93915e-13	1.22465e-05	3.26273e-09	7.4449e-09	0.00074752	7.16119e-05	0.000523584
La_70592	0.00618337	0.0349018	0.449502	0.0130001	3.9424e-08	0.385898	0.0830633	0.0134059	1.09126e-07	0.00322692	0.132076	0.124898	2.56592e-07	3.1348e-08	9.04045e-07	8.23752e-05	1.28773e-05	1.4906e-08	6.65705e-08	9.26643e-06	0.000299749	0.229982	0.00935506	4.42736e-06	1.17561e-05	6.02764e-08	1.24264e-05	0.304744	0.00107598	0.0160582	3.99425e-08	1.83058e-06	3.8394e-05	0.0896161	6.59629e-07	8.00964e-07	0.00512909	0.000536233	0.000124862	0.112164	0.00026254	4.27276e-07	6.63389e-07	4.72407e-06	1.66656e-07	1.02872e-07	9.33926e-05	0.00212427	0.000623961
Bf_11054	0.0123931	0.000242987	3.46863e-05	0.000340531	1.68964e-07	0.157689	0.000113853	0.000860925	3.60344e-10	9.82283e-07	0.0107472	7.22805e-10	1.23712e-10	1.22712e-10	5.83179e-12	2.13164e-16	3.69876e-12	4.45413e-17	5.65957e-08	9.02281e-05	1.43027e-09	1.6568e-09	1.16307e-07	8.52324e-16	2.22365e-09	1.67438e-15	5.14978e-14	4.41506e-08	1.42198e-07	7.48351e-17	1.72985e-19	6.29037e-15	3.11273e-10	3.73874e-08	1.4061e-14	2.00928e-13	4.9291e-07	5.51237e-11	1.85991e-06	0.00163294	2.27127e-06	2.47316e-05	1.60735e-13	1.81486e-07	1.55605e-17	2.15398e-18	2.67036e-09	1.23658e-18	5.7663e-17
Bf_85946	0.00123468	0.0877363	9.93709e-05	2.01196e-10	1.491e-08	1	0.126805	0.000123864	0.00627382	8.93864e-06	0.286246	6.9485e-07	5.17946e-06	3.76074e-05	5.10914e-05	1.32194e-05	3.01762e-08	6.64119e-08	1.78953e-07	1.9429e-11	0.00240464	0.0139958	6.70751e-05	5.15991e-05	0.000985638	6.2458e-10	4.84658e-08	1.41729e-05	5.74646e-12	1.52355e-06	3.48076e-12	0.000517843	2.48184e-12	8.28789e-06	8.76829e-05	1.98417e-05	0.00154658	5.35111e-05	0.000126328	0.00106557	0.000435066	0.000361784	2.13839e-05	0.00522433	1.95878e-06	7.40446e-07	0.00162198	4.50624e-07	1.67508e-07
Bf_86625	0.00524322	3.11461e-06	2.09477e-07	1.10182e-06	5.06293e-09	1	3.13966e-09	3.37104e-06	1.26351e-08	0.08213	0.000168122	3.14229e-10	5.7741e-06	4.0424e-09	2.16457e-11	3.3655e-07	6.62666e-12	2.72816e-12	4.34282e-09	1.02726e-05	2.60135e-12	8.42121e-11	5.69684e-06	1.70388e-13	3.42588e-10	8.44057e-18	9.72522e-16	0.00722104	1.11067e-06	6.16138e-14	3.29852e-15	3.06089e-12	1.46764e-07	0.27745	4.67923e-17	3.90054e-06	2.05008e-14	2.76604e-16	4.53798e-10	0.00712979	2.98811e-05	4.06647e-05	2.19657e-14	6.20131e-09	6.41123e-17	2.05809e-17	8.21463e-10	6.43059e-12	9.97876e-13
Cg_25512	1	0.189616	0.01589	0.00182901	0.0334811	0.116019	0.14032	1	0.185778	0.1942	1	0.053458	0.00110807	0.00933333	0.273547	0.00531881	0.00106658	0.000188299	0.00257393	0.00049813	0.00378479	0.00470571	0.0547997	0.133661	0.291364	0.00401359	0.0011683	7.29222e-05	0.0471637	0.00292589	0.00492431	0.0783485	0.329653	0.0949125	0.000101364	0.0538756	1	0.00145435	0.0597339	1	0.0258717	0.131612	0.0826179	0.0313909	1.12401e-05	0.000137424	0.00121723	0.0344933	0.00385287
Bf_24951	0.0126593	1	0.404756	0.0306336	0.0326885	0.0276283	0.0148157	0.0878679	0.0499975	0.462025	1	2.77431e-05	0.0108956	0.000315022	0.041963	0.102361	0.00010951	0.00023063	0.000151371	0.00253539	0.000445986	0.000241851	0.0817945	0.0258655	0.00104501	5.94851e-08	0.00154947	0.000352493	0.00181278	1.22048e-05	0.0823447	0.00670134	0.000284863	0.043023	0.0237867	0.100852	0.0896453	0.0429675	0.00299439	0.120639	9.87035e-06	0.0229579	0.000211243	0.0339136	0.333236	0.221262	0.00230265	0.0237135	0.022426
Dm_CG15812	0.00141561	9.67519e-09	2.39012e-08	0.0142317	4.49684e-07	0.00798066	1.92228e-07	0.00169324	0.0261868	0.0208234	0.0345256	0.000121091	0.0189336	0.155501	0.000120836	2.28811e-05	1.76355e-06	9.0854e-06	0.00522187	1.30976e-10	9.32556e-05	1.02534e-09	0.00230866	8.57119e-06	0.00166048	3.45516e-06	7.36165e-12	0.0132331	0.109197	1.00044e-06	1.12839e-05	0.000784192	0.00431646	0.474008	6.51258e-11	7.3701e-12	0.00341434	0.00576194	0.0083021	2.31424e-06	1.0636e-05	0.00360615	3.33198e-08	8.80757e-07	1.4589e-08	1.65031e-07	0.00057708	1.65842e-09	1.85885e-07
Dm_rib	0.000303347	0.000665368	0.00245859	0.00215304	0.00774666	0.369693	0.0288157	0.0472396	0.421002	0.0766527	0.0704342	5.48351e-05	1	0.0158493	1	0.490909	0.0253446	0.0454133	0.0133664	0.00145093	0.208127	0.0709866	0.0147987	5.96392e-05	0.107622	8.72902e-06	0.000392525	0.000287479	0.000182242	0.00195641	2.76172e-08	0.019783	0.00101939	0.0560356	2.63155e-09	0.0034617	9.44159e-05	2.55102e-09	9.97488e-08	0.00969963	2.72362e-08	0.0253276	6.88061e-05	0.00373449	0.00026447	5.08434e-05	7.02862e-12	1.94326e-09	2.46215e-07
Dm_pipsqueak	0.000794232	0.0104459	7.32895e-06	0.0689864	0.000130326	0.343232	0.000178506	3.69008e-06	0.0344714	1.50828e-08	1.95892e-06	5.14566e-06	0.178024	1	0.000512946	0.0022995	0.00373392	0.00019574	0.000867911	0.0717566	4.86004e-08	9.64481e-11	0.0153029	3.10712e-05	0.0361011	1.27079e-10	8.62158e-07	4.85659e-07	0.00297228	1.27896e-08	2.01967e-05	5.22577e-09	1.01749e-06	0.00933842	8.35363e-06	9.42107e-06	3.36645e-09	2.1871e-09	9.445e-09	6.60297e-08	3.03164e-05	0.000755768	2.86488e-08	0.00244434	8.13472e-09	8.36036e-10	1.53572e-08	7.15145e-07	2.58497e-05
Dm_bab2	1.6588e-09	0.000577988	1.46837e-12	3.26184e-05	1.70396e-05	0.0413364	1.10343e-09	0.0186912	0.00311699	0.00146842	0.00791181	2.98654e-08	0.227159	0.00735241	0.0369041	4.01368e-05	1.82667e-07	2.23733e-06	1.19435e-05	0.0120716	0.0027701	1.39294e-06	2.17127e-08	6.31272e-08	0.0681864	0.00119416	4.66945e-09	2.00765e-05	0.00261947	3.02836e-10	7.94648e-10	4.82612e-09	1.05764e-05	0.300988	4.34662e-11	2.58832e-05	4.84829e-08	6.96812e-10	0.000189013	2.33201e-07	5.60435e-05	0.0473042	1.3535e-05	3.3983e-07	6.65247e-09	6.22029e-10	5.74156e-07	3.58595e-05	4.22577e-08
Dm_Eip93F	0.0310775	0.132112	8.04179e-10	0.0026147	5.96173e-05	0.00222214	0.0200318	0.000836095	0.257555	0.0724589	0.00120057	0.000622787	0.0169635	0.000183759	0.000168715	0.00105602	0.0131728	2.36635e-05	0.00833515	0.464513	8.63141e-05	0.0127123	0.00101352	0.00840605	0.00660881	1.47889e-05	1.45831e-10	0.00367545	0.000337961	0.00137871	0.000873359	3.87014e-08	0.0138935	0.152613	2.38546e-17	1.89074e-06	1.26108e-08	1.09929e-05	0.000973722	0.208748	2.4787e-05	0.00343261	9.95122e-11	0.000133171	1.26434e-05	3.09566e-06	1.38263e-08	3.23359e-10	1.35381e-07
Hs_LCORL	1	1	1	1	0.25999	0.204394	0.00757477	1	1	1	1	0.00432545	0.00400098	0.104618	0.00444199	1	0.0731235	0.0442117	0.0719926	0.0352025	0.304094	0.010118	1	0.206175	0.0192205	1	1	0.250443	0.284972	0.400468	0.00592197	1	0.0011281	1.56099e-05	0.315373	1	1	0.154312	0.30823	1	0.275425	0.136348	1	0.212942	0.308519	1	0.354337	1	0.266641
Hs_LCOR	0.116041	0.11748	0.291164	0.0192221	1	1	0.310513	1	1	0.23115	1	1	0.152465	0.145463	0.222098	0.192351	0.285917	0.174961	0.0168486	0.421665	1	0.396825	1	0.36305	0.124084	0.00522406	1	1	0.130393	1	0.22423	0.166003	0.0788079	0.268711	0.00741096	0.14565	0.223019	1	0.325306	0.171537	0.00560539	0.211156	0.0135559	0.00477508	0.432116	0.381127	1	1	1
Ct_80591	0.0498502	0.0174897	0.00522391	0.0111525	0.00647904	1	0.0152569	0.00167751	0.0150269	0.00446517	0.0535251	5.89589e-05	0.0932887	0.0053063	2.26353e-05	0.000124323	0.00330292	0.00102211	0.00124696	0.00115008	0.00803026	0.00343996	0.00383035	6.85573e-08	0.00118095	5.87906e-07	8.81621e-07	0.0844085	0.00131674	7.93662e-06	9.79814e-08	0.00203982	4.93464e-07	0.0011102	0.000276355	0.000393065	0.000658015	0.000442115	0.00017713	0.139973	0.00414162	0.205573	0.00227638	3.70076e-05	0.000457414	0.000765801	0.0201617	3.12408e-05	0.011552
Ob_01664	1	1	0.0361138	0.00288947	0.000892565	0.328836	0.0187131	0.0826237	0.0193481	0.128911	0.067767	0.238335	0.0756034	0.0282998	0.193941	0.0395485	0.222383	0.324131	1	0.111306	0.0152445	0.00188976	2.49997e-05	0.141015	0.0956964	0.0149488	0.0265317	0.433824	0.0026984	0.150969	4.20358e-07	2.76976e-05	1	0.0298473	0.0181566	0.238157	0.118902	0.109274	1	0.432427	0.438382	0.493305	0.0114238	0.205102	0.0904152	0.0142388	0.239016	0.136397	0.115224
Ac_Psq10	0.268646	0.288866	0.18399	0.49581	0.297751	1	0.0706268	1	0.0347356	0.146458	1	0.100062	0.335471	0.0692003	0.0442379	0.338864	0.0949865	0.166375	0.08235	0.416695	0.269328	0.318057	9.25307e-05	0.25331	0.49766	0.0494332	0.206783	0.0551991	0.373916	0.21639	0.0378258	1	0.0546296	0.26116	0.0876238	0.371253	0.0292531	0.076814	0.0407499	0.380375	0.266991	0.133316	0.00273116	0.437207	1	0.193436	0.100127	0.00761303	0.0131007
La_75323	0.123287	0.371949	1	1	1	1	0.0228119	0.18114	0.438556	0.0387181	0.0383245	0.0401174	1	0.194548	1	0.137424	0.2201	1	0.496576	0.0272178	1	1	0.168332	1	0.133818	1	0.426138	0.215397	1	0.100867	0.1273	0.214195	0.00309182	0.0274594	0.492155	0.44213	0.0225403	0.0781388	0.35887	1	1	0.0182311	0.245518	1	1	1	0.389742	1	1
Cg_46628	1	1	0.360925	0.320677	1	0.252739	1	1	0.27466	0.158198	1	1	0.0019469	0.0350567	0.306964	0.0219294	0.000699279	0.136492	0.0139493	1	1	0.482007	1	0.0394351	0.153935	0.0119747	4.67253e-05	0.126121	0.091732	1	0.0509431	0.182822	0.0671327	0.00225538	0.00226183	0.26056	0.444507	0.0397976	0.02494	0.378928	0.153052	0.0561031	0.158806	0.41015	0.0820657	0.106217	1	0.20789	0.210999
Lg_59569	1	0.0206447	1	1	1	1	1	1	0.0178803	1	0.367504	1	0.0152183	1	1	0.265644	1	1	1	0.445197	0.360631	1	1	1	1	0.476557	1	1	0.209242	1	0.365501	1	0.141673	0.276199	1	0.118736	1	1	1	1	1	0.0279984	0.42343	1	0.312891	0.321739	1	1	1
Dm_CG3726	0.000381715	1.26077e-07	0.00456343	0.0940802	0.00486687	0.000529827	0.00407835	7.11798e-06	1	0.0178437	0.018192	0.000184031	0.00820193	1.08767e-05	0.00584805	0.00331296	0.0836422	0.000312244	1.27098e-05	0.0100708	0.00234371	0.0467244	0.0456947	0.109201	0.100672	1.20698e-07	3.43446e-05	0.0194107	0.0308728	0.0265251	1.20264e-05	0.00194771	0.00313317	0.225445	1.19372e-08	0.0303459	0.000262364	6.05726e-06	0.000294008	0.318212	1.02621e-07	7.5231e-05	4.59598e-08	0.0138267	4.05138e-07	2.08783e-06	3.32398e-08	4.46404e-07	1.11106e-10
[truncated: 76 more columns]

## Sheet: THAP
	Mb_30683	Ct_96729	Hv_41250	Ct_12949	Dm_CG13894	Ct_26418	Pb_2663012	La_78228	Ob_Thap5	Ob_hypo	Ob_Thap6	Ob_Thap1	Ob_Thap7	Ob_Thap11	Ob_Thap12	Ob_Thap4	Ob_Thap10	Ob_Thap13	Ob_Thap2	Cg_42797	Ob_77737	Ob_Thap	Cg_24703	Cg_46331	Cg_45266	Cg_48500	Nv_11017	Hv_98014	Nv_98753	Cg_45653	Cg_29321	La_58728	La_57951	La_64103	Ct_91129	Lg_67837	La_56101	Bf_66101	Ct_97860	Ct_08960	Ac_Thap7	Hv_43276	Hv_50940	Ob_81578	Lg_38630	Ct_15047	Hv_43658	Hv_46892	La_59689
Mb_30683
Ct_96729	1
Hv_41250	0.000657286	0.332158
Ct_12949	1	1	0.00584797
Dm_CG13894	0.350455	0.255567	2.88993e-05	1
Ct_26418	1	1	0.00155511	0.00101576	0.000710225
Pb_2663012	0.0463606	0.118919	0.208737	0.0615472	3.54851e-05	0.257604
La_78228	0.00560577	0.0927694	1	0.335537	0.010409	0.00787398	0.435198
Ob_Thap5	0.00636216	0.40371	1	0.00501009	5.42163e-07	0.00934935	1	0.445112
Ob_hypo	0.00412674	1	0.387152	0.384734	3.12751e-08	4.49322e-05	0.370892	1	1
Ob_Thap6	0.0248254	0.214742	0.458455	0.00902036	1.84636e-06	0.00225876	0.252218	0.155612	0.20235	0.449472
Ob_Thap1	6.05267e-05	0.463488	0.432953	0.0401221	1.43967e-05	0.00546929	1	1	1	0.288787	0.126261
Ob_Thap7	0.0919429	0.101956	1	1	2.8984e-05	0.00892132	0.372738	0.296217	0.208354	1	0.215793	0.280055
Ob_Thap11	0.0675397	0.16337	0.469261	0.478744	4.50957e-05	0.00457255	0.485208	0.285793	0.166854	1	0.3044	0.214704	0.000124674
Ob_Thap12	0.0269531	0.220384	1	0.192345	1.96282e-06	0.010452	0.32178	1	0.237474	1	0.222459	1	0.413418	0.423152
Ob_Thap4	0.0659602	0.180129	0.344254	0.0192349	5.70997e-07	0.000581265	0.459702	0.219272	0.457597	1	0.456961	1	1	1	0.424991
Ob_Thap10	0.056865	0.182606	0.315907	0.0951273	2.0112e-06	0.00123602	0.487295	1	0.149518	1	0.0904407	1	1	1	1	0.0271453
Ob_Thap13	0.0195378	0.0303289	0.184779	0.0434422	8.38463e-05	0.00161643	1	0.359763	0.262862	0.26407	1	0.289729	1	1	0.450687	1	1
Ob_Thap2	0.0619827	0.190522	0.480032	0.0321147	2.9967e-05	0.00292857	0.485605	0.264278	0.259531	1	0.482936	0.495122	0.132202	0.335848	0.432768	0.0397674	0.000113503	1
Cg_42797	0.020271	0.012867	0.299137	0.0613569	2.90897e-10	0.00542605	0.308589	1	0.0660656	0.172966	0.0923516	0.0042423	0.181759	0.0467191	0.0596213	0.116555	0.0368699	0.0871945	0.0935391
Ob_77737	0.00445552	0.00701517	1	0.000423531	0.00678272	4.31365e-06	1	1	0.264728	1	0.0409431	0.348582	0.158261	0.152434	0.136907	0.205553	0.311231	0.190516	0.214856	0.254847
Ob_Thap	1.74847e-05	0.105328	0.0348417	0.0773238	0.294726	6.53755e-11	0.0380017	0.171033	0.000525558	0.000219099	0.00039401	0.156898	1.73591e-07	1.79218e-06	0.072295	0.027514	0.208665	0.000447476	0.0746597	2.24586e-15	0.0558134
Cg_24703	0.00346205	0.189746	1	1.08062e-05	1.09467e-07	1.12915e-07	1	1	1	1	1	1	0.458519	0.380672	1	0.204092	0.0585162	1	0.295783	6.35823e-08	0.403983	0.00039726
Cg_46331	0.117603	0.017592	0.195704	0.424647	0.112685	0.010008	0.391758	0.032136	0.0120337	1	9.4432e-06	0.0660665	0.00094417	0.000695806	0.00587766	3.01199e-06	5.73133e-05	0.00395078	3.85905e-07	0.0003172	0.0351507	0.181897	1.3006e-07
Cg_45266	5.56318e-05	0.28102	1	0.318386	1.20216e-08	0.0113611	0.229201	0.0255896	0.224949	0.0554241	0.052542	0.0564619	0.236315	0.21604	0.359204	0.0174438	0.113155	0.0800814	0.177321	1.0437e-10	1	0.0277083	7.48029e-09	0.167675
Cg_48500	6.92991e-07	1	1	0.00611433	1.18545e-06	0.00476119	0.0371221	0.0181152	0.225583	1	0.286572	1	0.286837	0.326954	1	0.105339	0.389554	0.231125	0.402892	1.07959e-06	0.49788	0.148965	0.00192703	0.0042459	2.92666e-33
Nv_11017	0.141447	0.0367794	1	0.130788	4.01836e-06	0.0622689	0.201217	0.242249	1	0.452287	0.394115	1	1	1	1	0.46112	1	1	1	3.46863e-11	1	0.0811442	0.0169321	0.00425463	5.29646e-09	5.53572e-11
Hv_98014	1.84033e-05	0.285596	1	0.0720389	1.70727e-10	3.02066e-05	1	1	0.49152	1	1	1	0.247239	0.253755	1	0.0166621	0.122258	0.250204	0.332827	3.59999e-07	1	0.00955267	0.458634	0.127944	6.86803e-12	1.37707e-14	1.34776e-17
Nv_98753	2.83846e-05	0.0101454	0.0829259	0.0590176	0.000164491	0.054554	0.161063	1	0.221887	1	0.14007	0.336148	1	0.367945	0.378686	0.0277386	0.0478587	0.162141	0.0630809	7.60029e-11	0.00809067	0.00996701	5.34118e-15	0.0014539	7.34269e-16	1.58166e-17	4.02717e-21	1.33047e-26
Cg_45653	0.456981	0.264293	0.291069	1	0.0184023	0.00224555	0.0350453	0.138007	0.0997281	0.00350865	0.0272427	0.081994	0.308421	0.438099	0.0752051	0.0737557	0.08027	0.239534	0.114326	0.0176267	1	0.00515451	1.00112e-05	0.0292787	3.772e-08	0.0174089	0.0466247	0.0343292	5.39874e-05
Cg_29321	1	1	0.334115	0.122766	0.0271427	0.141919	0.124302	0.23371	0.149318	0.497064	0.00558596	0.115042	0.027377	0.0299279	0.092571	0.00172537	0.000429144	0.144608	0.000692392	0.00264351	0.00689649	0.00626679	0.0289001	0.0305602	3.81815e-06	0.0014311	0.00264854	0.00704733	0.00513106	0.0564249
La_58728	1	0.158571	1	0.0327262	0.00127916	0.000511437	0.177184	0.0238988	0.0129793	0.210591	0.317874	0.473888	0.0188343	0.0786653	0.150529	2.41876e-08	0.00585736	0.00336559	1.75179e-06	0.0121205	0.110882	0.0803955	0.000920368	0.000207966	0.0458983	0.0427519	5.06628e-10	0.0413128	3.51375e-05	1.58017e-05	0.00135051
La_57951	0.0500216	0.00116421	0.209823	0.0587698	0.000134627	2.16244e-07	0.082217	0.0109728	0.202616	1	0.0704758	0.0419589	0.0755044	0.0570624	0.0063392	0.000123486	0.00850924	0.0702574	0.000807046	2.75441e-08	1	0.00290464	1.12659e-08	0.000191168	7.99984e-17	7.52683e-12	6.00646e-17	2.00113e-18	4.62978e-23	5.83637e-05	0.00120279	3.68907e-07
La_64103	0.000270856	0.00553613	1	0.127038	0.00069272	0.0104422	0.360871	0.27441	0.0194091	1	0.0490166	0.0164109	0.146676	0.0218932	0.0374312	0.00337841	0.00135992	0.0227363	0.000619917	1.60306e-08	1	0.0241795	0.000155927	6.2513e-06	9.5481e-12	5.85462e-11	1.29225e-21	4.86311e-15	1.45693e-18	1.32382e-05	1.13796e-05	6.74294e-11	4.40359e-22
Ct_91129	0.16248	0.252228	0.0207439	0.0143254	0.00293118	0.0975699	0.113985	0.000109531	0.00145625	0.224187	0.0436026	0.000138995	0.00407057	0.00167107	1.24191e-05	7.23663e-05	7.86446e-07	0.165671	8.47545e-08	1.86416e-05	0.000755932	5.47218e-12	0.000155266	4.41687e-05	0.00508638	1.98527e-05	0.000151606	2.15266e-08	8.75199e-11	0.0254933	1.27911e-14	3.72069e-08	0.000311701	6.62119e-07
Lg_67837	0.114878	0.493484	1	3.79629e-05	0.00194626	3.88728e-05	0.443055	0.074064	0.387575	0.403142	0.0305721	0.192276	0.155963	0.121551	0.0233502	0.00106585	0.00057445	0.15399	0.00151689	0.0245079	0.118129	0.00921	0.101198	0.00247096	0.00965175	0.0613136	0.0251169	0.00193642	0.000249337	0.000427958	1.96541e-05	5.58025e-06	0.000447813	3.61875e-06	6.55593e-08
La_56101	0.224031	0.377994	0.316151	0.0292026	0.00145814	0.0372354	0.369434	0.0668172	0.265109	1	0.379202	0.199175	1	0.340023	0.291069	0.0527843	0.05903	1	0.0573952	0.0126151	0.0189992	0.0611516	0.0235533	2.78387e-07	0.0636646	1	0.0320577	0.0239964	0.00450228	0.000349477	4.52133e-05	5.92207e-05	0.0332891	1.54849e-05	1.60331e-09	0.000466671
Bf_66101	0.189108	0.0335825	1.26279e-06	0.0971493	0.074413	0.255595	0.0372057	0.010017	8.63042e-05	0.0142234	0.000867659	0.000256338	0.000633008	0.00104355	2.88897e-05	0.000475675	0.000447457	0.00134959	0.0059567	2.40477e-06	2.06356e-06	0.00055214	2.36232e-05	0.000983894	0.000909702	0.000176351	3.50222e-07	5.1824e-12	5.56743e-06	1	0.0177843	5.92603e-09	5.04079e-05	7.34038e-06	0.0216418	4.42262e-07	0.00199295
Ct_97860	0.231461	0.399988	0.356051	0.00026888	0.0714114	1	0.00041035	1	0.203254	0.000466669	0.115677	0.0931765	0.18395	0.282313	1	0.0724666	0.101019	0.030014	0.378003	0.239538	0.00704231	0.116008	0.113035	0.105445	0.0178014	0.141012	0.0189767	0.0556667	0.00194845	1	0.160887	0.103611	0.00256241	0.0293488	0.00384305	0.00021367	0.00678375	1
Ct_08960	0.203714	0.0578002	0.334981	2.78642e-05	0.0493522	1	0.00063636	1	0.0526987	1	0.0185717	0.0207608	0.0980378	0.0111775	0.0863628	0.00835195	0.126267	0.0133698	0.0836428	0.010884	0.148386	0.00763871	1	0.0144852	0.00648219	0.0480566	0.0369951	1	0.298226	0.23167	0.120352	0.0270451	0.0626006	0.0691731	0.0982053	0.0745087	0.102211	1	1
Ac_Thap7	1	0.314235	1.21388e-07	0.422319	1	0.152571	0.0435471	0.0446128	2.0881e-07	3.33296e-05	5.11642e-07	2.42639e-06	4.85801e-05	5.31449e-05	1.84141e-05	1.09827e-05	1.51684e-06	1.84201e-07	1.69766e-06	8.83512e-05	5.12858e-11	1.0991e-05	6.02769e-10	0.00418811	5.28157e-07	0.000155466	0.000281048	2.07871e-07	3.26693e-05	8.26165e-09	0.00818899	0.0609508	0.000124876	0.0152458	0.00480152	3.89933e-05	1.04709e-07	0.293389	0.0799641	0.00759179
Hv_43276	0.0410669	0.000585449	0.113434	6.80013e-12	0.0534489	8.65559e-09	0.0730061	0.182073	0.0649035	0.162196	0.00119092	0.00165345	0.0118509	0.0513069	5.24544e-05	0.0577202	0.0392073	0.00141201	0.0361614	0.000642342	0.0516251	0.0208015	0.152041	0.487804	0.19966	0.00682906	0.0956622	0.282877	0.000133694	0.00231076	0.158621	0.0766742	0.338829	0.145718	0.0739141	0.0226078	0.0898968	1.14114e-06	0.00420564	0.000243343	5.23603e-06
Hv_50940	0.01948	0.0129909	0.31667	4.20864e-05	1.17557e-05	0.000810019	0.139778	0.204748	0.0966266	0.381649	0.0588053	0.0597433	0.027414	0.0974638	0.00314921	0.0308879	0.088731	0.00123243	0.0547859	0.00238718	0.12624	0.0168116	0.142045	1	0.327653	0.0497998	0.246474	0.198503	0.0102214	0.0832286	1	0.0643898	1	0.0622974	0.152082	0.0430214	0.253551	0.00496319	0.0215092	0.0062765	0.062459	1
Ob_81578	0.000249225	0.148025	1	0.0540501	1.24501e-06	0.00152619	0.314658	1	1	1	1	1	1	1	1	1	1	1	1	0.0695107	1	1.76901e-14	0.00565889	0.0182617	1	1	0.260833	1	1	1	1	0.154889	0.0599326	1	0.340144	0.25831	0.00190301	0.000840448	0.00340018	0.00151622	0.0194467	7.20012e-07	5.50838e-05
Lg_38630	0.0240617	3.13788e-06	0.37076	0.000441995	0.0405139	0.00815113	0.00078279	1	0.0432748	1	0.154323	0.0779689	0.0159418	0.0485267	0.0398784	0.271374	0.0297838	0.355225	0.441558	0.0027845	0.190754	0.00923064	0.0182178	0.0687601	1	1	0.17405	0.233935	0.0559904	0.08301	0.00995024	0.0705561	0.0362311	0.440307	0.212677	0.0510888	0.401522	0.00012302	0.000347837	0.322543	0.00377295	0.0439982	0.470812	1
Ct_15047	0.0738151	0.185573	0.215993	0.229947	0.0457673	0.359597	1	0.489977	0.0253717	0.000157514	0.0167486	0.000838686	0.0369263	0.0549296	0.00656217	0.0323525	0.0254278	0.0170519	0.0174916	0.0119714	4.89788e-05	0.0010009	0.307799	0.070939	0.0384785	0.0155711	0.0384939	0.192369	0.029958	0.0057061	1	0.405958	0.0286086	0.0845665	1	1	1	0.0648128	0.0146182	0.0771187	0.000254884	0.0281177	1.67525e-05	0.473745	0.43529
Hv_43658	0.00687503	0.000112427	0.122213	0.27578	0.0106408	2.84766e-05	0.309944	1	0.300519	0.417911	1	1	0.0432193	0.0532392	1	0.48634	0.304431	1	1	1	1	0.483997	0.0132021	0.469906	1	1	1	1	0.141752	0.139831	0.177003	1	1	0.307247	0.00990331	1	1	0.00246793	0.0516123	0.281696	1.19127e-09	0.0675145	0.116623	0.151368	0.0888094	0.257978
Hv_46892	0.0521752	6.321e-06	1	0.0133259	0.0787566	0.000382794	1	0.324688	0.00154093	0.0034687	0.346425	0.0455242	0.000583816	0.000184412	0.0560115	0.0195766	0.0635723	0.186327	0.048195	0.377025	0.44382	0.368745	0.155924	0.0627928	1	1	0.396589	1	0.0160227	0.032223	0.088249	1	1	0.277067	0.376514	1	0.221057	0.0395912	0.0001856	0.00159777	6.93081e-16	0.188479	0.127694	0.182985	0.353694	0.21033	1
La_59689	0.00620997	0.129012	1	0.000999484	0.000995989	0.0462436	0.499317	1	1	1	1	1	1	1	1	1	1	1	1	1.18276e-07	1	0.108333	2.59471e-06	0.010164	1.12035e-11	1.26229e-06	0.0481773	1.36921e-06	1.50353e-06	0.000755951	0.0190063	0.000478103	8.71534e-05	0.00181025	0.0807313	0.043847	0.346806	0.000476022	0.0379515	0.186988	0.00327431	0.00284068	0.000821089	0.200393	0.211046	0.0467373	0.406693	0.0538055
Cg_45529	0.166054	0.028267	0.306263	0.240063	0.000202619	0.00143499	0.261834	0.0748219	0.14505	0.00554742	0.0365599	0.0583665	0.271641	0.202475	0.189952	0.0208183	0.0847732	0.200942	0.297264	1.32658e-11	1	0.00292249	3.86768e-08	0.173834	2.47532e-08	2.93445e-06	6.33827e-06	2.3989e-06	5.02961e-10	0.0962665	0.0767206	0.028465	3.82012e-06	3.55808e-10	0.0363999	0.0193318	0.00739011	0.00197499	1	0.0737484	2.44441e-07	0.135143	0.0843025	0.0303907	0.0199968	0.0156403	0.0772915	0.00149671	4.27941e-24
Cg_45718	0.0011187	3.70989e-06	1	0.107489	0.286711	0.00848888	0.276948	1	0.00733909	0.0489077	0.00357743	0.0270422	0.147106	0.113856	0.0702254	0.00941964	0.159545	0.076644	0.120366	0.15337	1	0.335815	1	0.488012	1	0.457488	1	1	0.131059	1	1	0.0180867	1	1	0.185352	0.0280238	0.116786	1	0.364639	0.143014	0.000219122	0.039684	0.21763	1	0.0249011	1.00896e-06	0.0214737	0.0456711	0.320404
Cg_18704	6.61685e-06	0.226305	0.119851	0.108564	4.463e-07	0.00214609	0.370469	0.0608553	0.242914	0.304241	1	1	1	1	0.124443	0.453822	1	0.44373	1	8.05692e-09	1	0.0332387	0.00466124	0.00770448	3.93232e-06	0.000492018	0.00655958	3.11166e-07	6.43342e-05	8.22398e-09	0.0115128	0.162532	2.92965e-05	0.000524411	0.0192992	0.0324969	0.163287	1.96818e-05	0.167798	0.370717	0.00256295	1.6415e-07	0.00236517	1	1	0.0147584	1	0.295608	1.31734e-13
Ct_21915	0.47512	0.0214505	0.195744	0.0684976	0.326262	0.0359388	0.00257184	1	0.296235	0.00779752	0.000240025	0.246224	0.0830507	0.0220295	0.115498	0.0383828	0.0457727	0.0950969	0.0442607	0.183937	0.20696	0.200306	0.342051	0.0866708	0.334356	0.36499	0.288574	0.00752895	0.00396049	0.00639928	0.0128651	0.329801	0.0982266	0.0382919	0.00801389	0.0100829	0.0073618	5.95313e-05	0.181503	0.0523843	0.000109828	0.000266596	0.101195	0.290183	0.363069	0.0962996	0.00140805	0.0074551	0.029226
Ct_91582	3.4884e-05	0.350699	0.0605164	0.193712	0.0834574	1.85742e-05	0.0468903	0.429824	0.113852	0.053436	0.000346423	0.0101705	0.0115669	0.00164785	0.0312728	0.0122054	0.00559961	0.0395791	0.012833	9.82734e-09	0.0109889	0.00377645	0.0609162	0.0405693	0.000223783	3.29121e-05	0.0187597	0.000150395	1.56377e-07	9.59352e-07	0.00620408	7.5857e-05	0.000221341	0.000149759	0.00685591	0.046015	0.119244	0.00117964	0.284638	0.143419	3.60004e-05	5.38243e-07	0.0169854	0.106633	0.000918829	0.266995	0.000264949	1.74344e-05	4.37081e-07
Ct_06203	0.0312237	1	1	0.00898957	0.0882378	1.63765e-05	0.018262	0.146408	1	0.0137128	0.00164918	0.494933	1	0.288786	0.467273	0.317525	0.147833	1	0.354803	0.00273835	1	0.0428463	0.126353	0.221132	0.0590613	0.11183	0.0541254	0.00554659	0.00667511	0.032367	0.0238606	0.0648567	0.0801175	0.00445922	0.00187684	0.00342492	0.206547	0.309132	0.0161241	0.000563515	2.33982e-07	0.00333864	9.0434e-05	0.0977875	0.000889681	0.214637	0.00110841	0.0377913	0.0157579
Ct_94474	0.295669	0.0342823	0.000118049	0.327087	0.140655	0.476146	0.0174356	1.09725e-05	0.0915332	0.011259	0.061494	0.243768	0.349215	0.375547	0.127474	0.00059081	0.0693797	0.000112597	0.0256163	0.000755464	0.156198	0.29308	1.22747e-14	0.0686455	9.34533e-05	0.0143985	0.0461957	0.128163	0.00239929	0.0456579	0.0807338	0.0645533	0.00159167	7.65381e-05	1	0.00026241	0.0188358	0.282003	1	0.234608	0.109281	0.0535506	0.0571461	0.147703	3.5385e-07	1	0.0469959	0.00528719	0.0234136
Ct_93843	1	0.303862	1	0.333519	1	1	1	0.230208	0.168491	0.36186	0.427333	0.348921	0.0267024	0.120215	1	0.142834	0.0859755	0.0104982	0.315503	0.209275	1	1	1	1	1	1	0.348512	1	1	1	0.00442436	1	1	1	0.38014	1	1	1	1	0.162163	0.313667	0.0234819	0.454982	1	0.141266	0.42306	0.381062	1	1
Hv_39747	0.100439	0.0998231	1	0.498628	1.70689e-05	0.0153832	0.0326904	1	1	1	0.243085	0.337598	0.128394	0.147422	1	1	0.249572	1	0.25432	1	1	0.0510085	0.0130533	0.429565	0.469386	1	0.433438	1	1	0.397977	0.419047	1	0.0552151	1	0.10539	0.0592519	0.257097	0.0911193	0.149837	0.477811	0.0107548	0.248555	0.0672296	0.297351	0.178495	0.256191	0.264433	0.160941	0.378393
Hv_40618	9.53047e-06	7.20416e-06	1	0.0469821	0.0160752	0.0715864	0.0260536	1	1	0.221345	1	1	1	0.43467	1	1	0.285602	1	0.429901	1	1	0.0589873	0.0797376	0.109759	0.465287	1	0.2212	1	0.036162	0.0999896	0.316341	1	1	1	0.322981	0.48027	0.0351334	0.00672037	0.164821	1	5.15654e-05	0.107593	0.112176	0.4944	1	0.0117394	0.0282156	0.205494	0.142089
Cg_46227	3.63595e-06	0.000187595	1	0.00886662	5.61816e-08	0.000510184	0.385725	1	0.0114781	0.0124194	0.0890816	0.0628826	0.168404	0.158414	0.0292882	0.233284	0.233754	0.0366006	0.192667	0.255044	1	0.240391	0.37251	0.246404	0.332231	0.22708	0.447741	1	0.0314393	0.0467846	0.0015012	0.0553593	0.177008	1	0.446857	0.485835	0.0818147	0.0017653	0.0787614	0.0689204	0.170315	0.00100445	0.00511026	0.3248	0.434234	0.0207075	1	1	0.0969798
Cg_29153	1.36031e-06	0.451511	0.207656	1.85225e-06	0.00226549	6.54722e-09	1.33182e-05	0.356246	0.0021153	0.00829329	0.167219	0.0588488	0.109414	0.0616677	0.0257898	0.362486	0.228702	0.0171649	0.260395	0.0990446	1	0.100917	0.288616	0.010466	0.423871	1	0.0694976	1	0.0967442	0.000365789	0.455902	0.416459	1	1	1	1	1	5.51619e-09	0.00461398	0.411417	0.0708938	0.00717241	0.0130454	0.00879869	0.276546	0.0228177	1	0.36586	0.0128913
Cg_21123	0.304689	1	0.363513	0.0051019	0.00478303	3.5389e-05	5.47607e-08	0.00533364	0.214256	0.00147007	0.000340532	0.00925674	0.347812	0.346768	0.000114854	0.366435	0.192775	0.0792758	0.476411	0.349308	0.000248944	0.203945	0.314521	0.0666627	0.0830261	0.165686	0.0141124	0.00961486	7.40106e-05	0.0110808	0.000854013	0.160417	0.0747347	0.0121296	0.490027	0.00333902	0.0001844	0.0644767	0.0215101	0.00515164	0.0176632	0.00799807	1.27608e-05	0.128379	0.0923708	1	0.0485189	0.0448062	0.149155
Cg_45655	0.287947	1	0.0944819	0.0028308	9.17109e-06	0.274067	0.106791	1	0.334866	0.329994	0.233278	0.205221	0.263987	0.417676	0.152396	0.356919	0.295416	0.390825	1	0.0225959	0.000877193	0.000171349	0.127935	0.0308652	0.0817887	0.240332	0.375834	1	0.0645261	0.344503	0.00286702	0.0152214	0.282459	0.15761	0.227365	0.0287598	0.0968073	0.0435206	0.0519945	0.0118039	0.245861	0.000366615	0.00817861	0.0020881	0.0343628	0.366549	0.42203	0.0184889	0.190615
Cg_48800	1	1	0.0291827	0.000146789	0.102869	2.11426e-05	0.00139573	6.63163e-05	0.323552	0.0424467	0.0983419	0.165678	0.347293	0.27938	0.104119	1	1	1	1	0.0151078	0.0035508	0.162325	0.0214299	0.376995	0.0641875	0.0615059	0.357194	0.0202785	0.0731316	0.0332669	0.0263973	0.00194167	0.0887836	0.00141619	0.0115316	0.285454	0.173589	0.000190638	0.0155701	1.37573e-06	0.0206079	6.91225e-06	2.24825e-05	0.000388609	0.204346	0.0633248	0.0928545	0.0558057	0.0140621
Cg_23852	0.352231	0.410636	1	0.198343	0.0620002	0.0106099	0.00256678	0.0772643	0.326001	0.0167604	0.212029	0.0683026	0.0482984	0.0351036	0.0481624	0.0633312	0.092287	0.0970546	0.20625	0.0149822	0.0214467	9.68336e-05	0.312641	0.274279	0.0219217	0.488609	0.00605394	0.00296157	6.61955e-05	0.000488848	0.0915203	0.0173368	0.394131	0.00126888	0.127574	0.000988745	0.04754	0.00197507	0.0773629	0.0101692	0.181961	0.000161991	0.0545517	1	0.000794555	0.065314	0.13197	0.004284	0.00168314
Hv_39143	0.000976774	0.0738682	1	3.22948e-07	7.33214e-07	0.00509542	0.26373	0.265512	0.250143	0.00452112	1	0.408327	1	1	1	0.482776	0.184978	0.139433	1	0.175013	0.266918	0.0995532	0.158375	0.0950018	1	0.0128982	0.38237	1	0.111368	0.436798	0.00112615	0.340491	0.0131772	0.354199	0.286004	1	1	0.0927628	0.0804596	1	9.00719e-05	0.0191844	1	7.52489e-05	0.081739	0.0125056	1	1	0.47351
Hv_46475	0.0848934	0.254094	1	0.00346554	9.03882e-07	0.000117768	0.204784	0.203401	0.11331	0.0102186	0.117774	0.130361	0.0171473	0.00265784	0.330205	0.123129	0.00110182	0.00121331	0.065944	0.0244731	0.0105446	0.0764896	0.242144	0.00537707	1	0.466524	0.0294769	1	0.0056481	0.00157507	1	0.0175502	0.103039	0.263861	0.0346053	0.239374	0.00266926	1.98336e-09	0.000846603	0.0142593	6.50487e-09	0.418716	0.0490412	0.323473	0.0874492	1	1	1	0.0617151
Hv_50482	0.361765	0.0741657	1	0.00514007	2.56833e-07	0.00720005	0.0645049	0.0429334	0.0110499	0.0191357	0.185876	0.0822103	5.90149e-06	3.05344e-05	0.162286	0.323399	0.043206	0.0011346	0.246575	0.000481687	0.0221751	0.00434405	0.0540363	0.0367183	1	0.330846	0.0018141	1	0.00103072	0.2125	0.0711773	0.403043	0.0427947	0.00812529	0.26504	0.102576	1	3.66151e-06	0.258552	0.00166444	6.13212e-11	1	1	0.0309567	0.076986	0.0486043	0.470468	0.104753	0.0477829
Hv_43111	0.225878	0.0706905	1	0.0102698	0.127061	0.00656461	0.190682	0.0810482	0.112958	0.0659028	1	1	0.031841	0.0364957	1	1	1	1	1	0.0614732	0.0449199	0.0228467	0.0157617	0.28297	0.391109	0.331988	0.331765	1	0.00606284	0.338272	0.036777	0.04372	0.299986	0.000466338	0.402897	0.0972208	0.129243	1.10495e-05	0.113235	2.22205e-07	4.96527e-10	1	1	0.0115564	0.143957	0.117694	1	0.272664	0.128479
Hv_35852	0.0609299	1.53208e-05	1	0.047552	0.000430577	0.00322017	0.109201	1	0.227935	1	1	1	0.171564	0.182124	1	1	1	1	1	0.0411583	1	0.115111	0.0188703	0.361887	1	0.140801	1	1	0.286696	0.254671	0.0792196	0.343451	0.0623831	0.244992	0.117087	0.221763	0.478715	0.00421534	0.0446463	0.0199978	1.43156e-07	1	1	0.323281	0.381854	0.168195	1	1	0.0189043
Hv_38307	0.000305679	0.0153874	0.355102	0.000573391	0.000173884	2.04176e-05	0.0469098	0.221139	0.0868879	0.47929	0.362366	0.252721	0.0169707	0.0373378	0.196249	0.323164	0.0458323	0.058963	0.04357	0.0200256	0.0772475	0.364378	0.144276	0.0681651	0.226906	1	1	1	0.0617745	0.277839	1	0.108968	0.0691998	1	0.109363	1	0.159021	1.37668e-06	0.199267	0.107164	1.37815e-07	1	1	0.243463	0.218008	1	0.24609	0.0618988	0.0475509
Hv_38467	0.00669576	1	0.0248634	1.81819e-09	0.00506968	9.1863e-07	0.0664273	0.0208764	0.0840008	0.0170605	0.187783	0.343989	0.0903523	0.177743	0.0836095	1	0.0790786	0.0512735	0.117018	0.163661	0.0804358	0.270798	0.0619257	0.0908415	0.181697	0.0309153	1	0.0554559	0.282952	0.00773335	0.46574	0.0907219	0.319634	0.0545981	0.307541	0.47493	0.0897712	4.13607e-08	0.0595525	0.0804204	3.62017e-05	0.150232	1	0.00165801	1	0.100356	0.0653659	0.179299	0.0107793
Hv_47321	0.00276341	1	1	0.00303207	0.000761173	0.000435762	0.0362478	0.0500599	0.0242911	0.01893	0.341238	0.239708	0.0963898	0.207391	0.180088	1	0.114883	0.0448771	0.0984065	0.249527	0.0677053	0.0816086	0.0201871	0.0189766	0.0524617	0.0111607	0.458592	0.305144	0.0067908	0.050028	0.242872	0.10609	0.355333	0.00049229	0.378155	0.0734639	0.277679	5.064e-13	0.000930536	0.116546	9.34464e-05	0.0608104	1	6.05309e-05	1	0.244457	0.131225	0.0741285	0.180994
Ct_14598	0.0971141	1	0.497491	0.217314	0.000565679	0.00703028	0.00267318	0.000444527	0.305658	6.82378e-07	0.0433049	0.269549	0.0242904	0.0646613	0.221822	0.0325867	0.00503364	0.0386537	0.239825	0.000177092	0.000980405	0.201568	0.000781713	0.00193717	0.0130963	0.136964	0.00634909	0.117522	0.0715544	0.000451495	0.000706104	0.132323	0.0713122	0.0831391	0.0218508	0.00135757	0.000230992	0.0177799	1.15978e-06	4.83377e-05	0.0325218	0.00695847	0.065026	0.00284915	0.000410777	0.00722173	0.169016	0.0822152	0.0187259
Ct_28699	1	1	1	0.170852	1	0.130101	0.0753964	0.00667385	0.00107025	0.00455737	0.00895981	0.0127765	8.02039e-06	1.71938e-05	7.2367e-05	0.00251707	0.000222189	4.64233e-06	7.21368e-06	0.00229235	0.000542592	0.00296789	4.45603e-05	0.0018834	0.0507724	0.0194155	0.293439	0.00976687	0.00794278	1.67026e-05	0.00338623	0.0205527	0.301457	0.0725989	1	0.0110383	6.20552e-07	0.000627939	0.000860868	1.76496e-09	0.422906	0.0131344	0.00221544	0.0166126	0.0496482	0.270116	0.05993	0.00279887	0.00278831
Ct_09975	0.137631	1	0.0715364	0.307901	0.0309941	0.0729067	0.148665	0.0875699	0.134	0.000576027	0.000261731	0.00337797	0.0223867	0.00429926	0.0248674	0.000314509	0.00698141	0.00421854	0.000107552	0.0551724	0.000367622	0.0075506	0.0192563	0.00277149	0.00234223	0.0738758	0.00168706	0.0167091	0.0358508	0.00126915	0.0046525	8.5071e-06	1.39733e-05	0.161796	4.65967e-09	0.0078016	3.71013e-08	0.0402728	0.406383	0.00822575	0.36231	0.0638351	0.129374	0.00145413	1.29223e-05	0.1627	0.00232652	4.51303e-14	0.26468
Ct_84985	0.0152842	1	0.206768	0.159167	3.65113e-05	0.000218368	0.00267021	0.101241	2.30614e-05	0.0063916	2.45963e-06	2.26128e-06	6.21984e-05	5.96935e-05	2.5801e-05	0.00122132	1.70147e-06	2.72408e-07	2.64404e-07	0.0314739	0.0388761	1.81153e-05	0.00852729	0.0124232	0.0144556	1	0.0489372	0.393202	0.00721215	0.022494	0.00387605	0.149915	0.100687	0.0711545	0.0689824	0.268062	0.0187812	0.0408738	0.328433	1	0.0128339	0.0205354	0.475581	0.123951	0.136062	0.0962049	0.0242363	0.00581345	0.000252433
Ct_92904	0.006187	0.29833	0.328262	0.10442	0.335278	0.00303107	0.263993	0.015571	0.206882	0.0174756	0.0100884	0.152644	0.0925	0.0546059	0.102606	0.132005	0.112913	0.0955401	0.13033	0.22875	0.0652772	0.162633	3.77098e-05	0.313241	0.223274	0.191661	0.157492	0.00865378	1	1	1	0.0549598	1	1	0.02349	0.305604	0.0783079	0.00691594	1	0.0488479	0.43089	0.00327275	1	0.204754	0.0119484	0.114857	0.451516	0.0725335	0.138554
Ct_85658	0.39604	1	0.109006	0.0317153	0.287819	1.7821e-06	0.146661	0.0367158	0.220947	0.192668	0.0287776	0.477443	0.238396	0.217282	0.0400611	0.33222	1	0.252072	0.498857	0.0116054	0.215604	1	0.208809	0.00111998	0.0184709	1	1	0.119463	0.00377455	0.0145448	0.0169651	0.31087	0.0437336	0.0589301	0.00599424	0.262529	1	0.000763682	2.62187e-05	0.000424402	0.00544421	0.0160635	0.241014	0.0312807	0.304528	0.0139419	1	0.401987	0.40402
Hv_36289	0.0851187	0.0203089	1	6.88268e-06	0.00490421	0.0037432	0.136224	1	0.191031	0.36318	0.159023	0.0133156	0.038673	0.0183695	0.141327	0.0906804	0.0714872	0.254546	0.301793	3.81577e-06	0.220929	0.00279944	0.0533391	0.23193	0.0115532	0.00591634	0.00756454	0.203261	3.24885e-06	0.324012	0.106617	0.154041	1.25428e-05	0.115531	0.286956	1	0.0616028	0.000582709	0.014861	0.251282	1.67524e-05	1	1	1	0.423903	0.039046	1	1	0.000306064
Nv_39369	0.00182414	1	1	0.00161785	1.17097e-05	4.69428e-06	1	0.419387	0.4941	1	0.334285	1	1	1	1	0.436785	1	1	0.48441	0.191623	0.436143	1	1	0.117194	0.12564	1	0.0854002	1	1	0.0234878	0.0264814	0.0870051	0.494233	0.113847	6.29036e-11	0.0999469	0.0172506	0.00192229	0.244603	0.243326	0.0169537	0.0601457	1	1	1	1	0.151326	0.433917	0.180571
Ct_25467	0.0152319	0.0388336	0.137038	0.39813	0.00603605	0.111965	0.000289008	0.0214853	0.00327048	0.000105695	0.000946969	0.00105708	0.000216052	0.000197495	0.0436437	0.0799061	0.0657359	5.84174e-05	0.0832253	0.000257004	0.069393	0.304138	0.159959	0.265959	0.495479	1	1	0.220129	1	1	0.118712	0.000259337	0.102021	0.378449	1	0.337612	0.0357378	0.0419252	0.00179162	0.000100499	1	0.00448706	2.69065e-05	0.081036	0.00406741	1	0.036814	0.0469473	0.0129001
Hv_45144	0.00209003	0.254895	1	2.98571e-05	1.14177e-05	0.00081485	0.0506926	0.23029	0.155987	1	1	0.18891	0.406859	0.342892	0.363105	0.256878	0.359061	0.358604	0.482368	0.000262993	1	0.0245179	0.00864055	1	0.00144022	0.00321563	0.0968211	0.0644319	0.00061436	0.00269798	0.44194	1	7.21298e-05	0.0160595	0.00910629	0.138791	0.468112	0.000144834	0.152526	0.430066	1.19263e-05	0.233961	1	1	1	0.192937	0.448839	1	2.1254e-05
Hv_44831	2.30207e-06	0.204255	1	5.28148e-05	7.46636e-05	0.000861406	0.337814	0.368641	0.248263	1	0.358163	0.300816	0.362671	0.402199	1	0.186795	0.229705	0.435063	0.466298	6.88541e-09	1	0.0128008	1.78576e-05	0.0816494	6.68926e-07	0.000860373	0.00387587	0.00723916	5.49874e-07	7.8992e-06	0.0590841	0.183522	1.63845e-07	0.00339836	0.0603547	0.121385	1	3.0094e-06	0.0948831	0.0630688	3.06168e-05	0.225471	0.382986	0.0862799	1	0.262453	0.284373	1	0.000120703
Lg_60946	0.00392572	0.0364737	1	0.000418433	0.0162269	0.00362145	0.0392523	0.108643	0.0147009	1	2.65261e-05	7.80924e-05	0.104276	0.0158688	0.0972498	0.011307	0.0430301	0.0193279	0.0320499	0.0139181	0.00282716	1.17756e-17	0.11586	0.0124432	0.458145	0.412544	0.152441	1	0.0922519	0.153505	0.0195989	0.212245	0.278962	0.0865806	0.0382509	0.324095	0.145396	6.18735e-07	7.02997e-05	0.264507	2.27717e-07	0.00323513	0.0535607	0.235272	1	1	0.0895017	2.42057e-06	0.345662
Cg_40990	0.0245317	0.162831	1	0.0210555	0.0515937	0.0787511	0.072432	0.448957	1	0.0887521	1	1	1	1	1	1	1	1	1	3.52049e-05	1	0.0321044	0.00221097	0.31358	3.04926e-09	2.8325e-06	7.32133e-07	0.00300723	2.26148e-05	0.0122465	0.140767	0.262582	7.72872e-06	1.06458e-06	0.000396188	0.020812	0.102835	1.53973e-09	0.0345142	0.00645206	0.0289068	0.000383228	0.00373808	1	0.0339747	0.0805738	0.0838284	0.0120074	0.000120467
Cg_40390	0.0137129	0.0101594	1	1.09797e-09	0.00115819	0.0448208	0.00177831	0.17437	1	1	1	1	1	1	1	1	1	1	1	0.0660995	1	0.0077739	0.000216031	1	4.60342e-07	0.000248	2.02388e-05	0.0349989	0.000305793	0.00519505	0.369428	1	1.8681e-06	6.18189e-05	0.174216	0.0617094	0.0275978	0.00163674	0.0584813	0.328635	0.0272264	0.165164	1	0.252595	0.196334	0.103787	1	0.156049	0.00308841
Cg_17772	0.101062	0.0600818	0.345092	0.0156844	0.000994743	0.229579	1	0.476273	0.167444	1	0.129055	0.0601623	0.248633	0.0862118	0.218876	0.291351	0.347176	0.0806086	1	0.0021062	0.0500721	0.0706348	0.282945	1	0.147524	0.00694377	0.0121724	0.184381	0.0950184	1	0.132912	0.030774	0.102569	1	0.0634681	0.361394	0.362711	0.0120837	0.00712399	0.148096	0.0137181	0.00465714	0.0572766	0.0449069	0.0084708	0.315253	0.203042	0.0498551	1
Cg_27795	0.00184818	0.01698	1	0.329099	0.0980055	0.0213067	0.0738778	0.310088	1	1	0.0942083	0.163477	0.187614	0.141219	0.24935	0.41505	0.248479	0.195384	1	5.58129e-13	0.483996	0.0813263	5.8244e-06	1	7.12236e-10	3.90524e-08	0.00166363	0.000161539	1.45996e-06	0.105549	1	0.104365	1.96816e-07	4.16662e-07	0.160685	0.0305806	0.0453742	5.4991e-08	0.26284	0.178352	4.17799e-05	0.00172803	0.114952	0.142416	0.489128	0.0977401	0.164642	0.106267	0.00059896
Cg_34495	0.0126527	1	1	0.339878	0.0033156	0.0288626	0.116925	0.00959598	0.111513	0.0330453	0.00416568	0.0115709	0.0935524	0.037476	0.00449261	0.0500853	0.0675392	0.193066	0.0273959	1.82006e-07	0.0358314	8.47073e-07	0.00251822	0.00327925	4.36586e-07	0.00976271	2.78926e-08	0.00973075	3.41594e-05	0.0076249	0.421532	0.0572512	5.3728e-08	6.91926e-05	0.0577291	0.222434	0.0155737	0.0199587	0.167593	0.00164494	0.00140758	0.0171997	0.233868	0.0549709	4.07873e-08	0.157581	0.378759	0.265571	7.63845e-09
Cg_44031	0.122263	0.0768668	1	0.217848	0.134916	5.18434e-05	0.024148	0.00440157	0.0426483	1	0.0267561	0.015177	0.170804	0.30342	0.00374859	0.175106	0.247208	0.199927	0.309379	0.00460744	0.0562236	0.00063869	0.0133395	0.0272609	0.00119643	0.300361	0.00430016	1	0.000322153	0.424445	0.0409353	0.0689635	0.000211636	0.0026654	0.347682	0.000714155	0.210506	9.13602e-07	0.00176772	2.22284e-05	0.000137465	8.44699e-07	0.000118972	0.0876199	0.0126826	0.416408	0.000567996	0.248562	0.403217
Cg_40012	0.238979	0.106914	1	0.296724	0.0010067	1	0.476621	0.180985	0.145887	0.437702	0.0446451	3.32702e-05	0.193046	0.0979604	0.0363381	0.255722	0.0980878	0.00829386	0.00833232	0.00494117	0.0281523	4.56638e-10	0.180222	0.29955	0.00972844	0.338802	0.00592006	0.201997	0.0431515	0.00805961	0.0175797	1	0.470877	0.0175773	0.000875666	0.00244475	0.115618	0.0236957	0.0094477	0.0375856	4.35471e-06	0.10115	0.338932	0.044584	0.10033	0.375121	0.493022	0.0871762	0.238665
Cg_32523	0.0371412	2.72191e-06	0.0127891	0.43259	0.00708914	0.0105482	0.0568391	0.0474359	0.0695777	0.00558599	0.00113756	0.00361835	0.161313	0.0711499	0.0186931	0.194835	0.144648	0.0461517	0.0287032	0.00809815	0.31912	0.00514977	0.0396091	0.0150197	0.00712392	0.495036	0.108717	1	1	0.0383593	0.363498	1	0.04019	0.0469948	0.0081266	0.0394274	0.000180732	1	1	0.20221	0.00104373	0.321631	1	0.00559743	9.35488e-05	1	0.0619974	0.105604	0.0245306
Ct_89386	0.0124327	0.0740956	0.00928224	0.28443	0.0074242	0.000175788	0.331001	0.018623	0.119642	0.444714	0.289288	0.0792622	0.13852	0.0772197	0.283084	0.203785	0.187538	0.307465	0.43832	5.99421e-09	0.000930718	8.72926e-05	0.000412627	0.000304364	0.000180929	0.0109923	0.0120502	0.232321	0.108331	0.138115	0.208634	1	0.188841	0.0554078	0.186361	0.0419202	0.000163661	0.0450261	1	0.0365011	0.450505	0.0269526	0.0157401	0.0604941	0.356562	0.0575867	0.0266847	0.319058	0.00258442
Cg_37629	0.00362887	0.224163	0.0740734	0.00287614	0.151213	0.204179	0.109721	0.195633	0.0653062	0.25372	0.00144025	0.000430376	0.122392	0.134633	0.197296	0.0262107	0.0890579	0.0869972	1	0.17218	0.014347	0.00169068	1	0.136713	1	1	0.0963944	0.365155	0.0235294	0.126634	0.209645	1	0.378286	0.0275126	0.00277962	0.403647	1	0.00380793	0.40258	1	0.0258154	7.70104e-05	0.00335664	0.0768481	1	0.216586	0.0190872	0.445258	0.374248
Cg_44896	0.0776606	0.04336	1	0.0178719	7.74218e-07	0.177554	0.186132	0.101152	0.0575292	0.0376988	0.00274984	0.00159165	0.0272792	0.0353221	0.0659056	0.0459387	0.0644193	0.0793963	0.0927387	3.79855e-12	0.203496	0.00154939	0.00164448	0.131782	3.16761e-10	1.70048e-08	4.42468e-08	1.78536e-07	2.07235e-12	0.0662623	0.131006	0.245406	6.47396e-08	1.25052e-05	0.00512375	0.068021	0.0580716	0.00264621	0.00258177	0.0298776	0.00165165	0.400136	1	0.0728213	0.0643966	0.338202	0.170046	1	3.35395e-12
Cg_19060	0.110362	9.0277e-05	0.0914775	0.00795792	0.000452837	5.3511e-08	0.00170424	0.0994314	0.296708	0.0536084	0.00757037	0.0012219	0.116585	0.162568	0.401432	0.274256	0.364434	0.484057	0.480724	0.0302065	0.079226	0.0177095	0.259785	1	0.00721967	0.000668146	0.0399126	1	0.000170462	0.0105966	0.355241	0.040292	0.126017	1	0.000771204	0.142665	0.0252316	3.8278e-06	0.0162671	0.0805071	7.53723e-06	0.134295	1	0.0203858	0.270779	0.0511242	1	0.495644	0.372649
Cg_44005	0.0237949	0.029519	0.0772812	0.0589648	0.00118401	0.0862674	0.135374	0.0298889	0.410504	0.270198	0.0421472	0.262484	1	1	0.284532	0.48309	1	0.456491	1	4.92059e-10	0.0898589	0.000927414	1.48364e-05	0.0116167	1.98343e-11	1.75701e-08	5.48522e-07	5.58971e-06	3.78278e-06	4.45913e-05	0.0553694	0.346881	4.44031e-09	2.58809e-09	0.131715	0.0332996	0.024263	0.000552842	0.151467	0.304153	0.00558772	0.0384558	0.235509	0.247898	0.00149845	0.307602	0.000815946	0.0192438	1.21123e-09
Cg_18832	6.89155e-05	0.223357	0.32473	0.00093496	2.57221e-05	1	0.18426	0.0260694	0.0484824	0.231851	0.00453699	0.000803838	0.013019	0.0123959	0.0269689	0.000303786	0.00258977	0.00888454	0.0286357	8.08714e-10	0.0723566	7.14331e-06	1.0977e-11	0.0314636	2.60367e-07	4.72496e-12	1.33252e-05	4.03445e-11	1.79069e-11	0.000101272	1.94195e-05	0.0101956	4.42796e-11	2.76044e-08	0.311843	0.00210055	0.0515298	4.62122e-06	0.0180078	1	0.00161037	0.256796	0.390173	1	0.31278	0.0485666	0.000123249	0.063219	5.39057e-11
Cg_42084	0.0314949	0.000132591	0.265268	0.333786	1.31181e-06	0.00347854	0.499469	0.0851341	0.428823	1	1	0.499738	1	1	0.0446809	1	1	1	1	1.49085e-09	0.174599	0.215272	4.70693e-08	2.2361e-05	5.08597e-11	3.48275e-08	7.05194e-05	2.12682e-06	1.55577e-12	0.00663723	0.112367	0.0138715	2.79619e-11	9.13807e-10	0.00773997	0.0493767	0.355642	0.000327628	0.321646	0.0718211	0.000151885	0.115914	0.192616	0.025344	0.000166238	0.22089	0.354559	1	1.54829e-07
Cg_17223	0.000595459	0.00108766	1	0.000797662	0.00181573	9.9986e-09	1	0.0704562	0.375949	0.349535	0.0789329	0.498324	0.130258	0.108277	0.130621	0.240035	0.305049	0.419735	0.394449	2.50714e-10	0.327097	0.233208	2.95414e-07	0.025574	1.88358e-14	2.1077e-06	4.15536e-06	0.000291182	3.30579e-12	0.0222012	0.000616186	0.244252	2.69829e-05	2.42797e-11	0.109894	0.475282	2.54549e-06	5.22008e-10	0.0139921	0.418287	1.09579e-06	0.0921037	0.24069	1	0.422143	0.0966421	0.346734	0.0305045	2.18847e-08
Cg_19433	0.0143189	1	0.167347	0.0485238	1.53803e-05	0.0323215	0.156404	0.163499	1	1	1	1	1	1	1	1	1	1	1	1.11098e-08	1	0.0224029	0.00165536	0.38968	6.52046e-10	1.30106e-06	7.75375e-05	0.0022196	1.3807e-07	0.0179963	0.160532	1	2.99253e-08	1.28163e-05	1	0.122656	0.302104	2.65871e-10	0.128098	0.0203876	8.39942e-08	0.165695	1	0.104617	0.0203115	0.355925	0.336675	0.0216618	1.74871e-09
Ct_25598	0.204209	0.0750732	0.170473	0.374514	0.0219063	1	0.412507	0.498091	0.0260797	0.00961417	0.0950444	0.0623713	0.0716093	0.105066	0.0667914	0.0896485	0.0878982	0.105335	0.272751	0.00286469	0.0609997	0.279199	0.00599641	0.0548442	0.00848873	0.148878	0.119436	0.00435491	0.272105	0.0456151	0.398915	0.0118543	0.0101216	0.00211625	0.000871033	0.0045716	0.399247	1	1	0.0222408	1	0.24218	0.316961	0.366395	0.355489	1	0.165003	0.241621	0.302408
Ct_91479	0.0130964	1	1	0.279415	1.34812e-05	0.00728689	0.0138123	0.0943669	0.0327963	0.210028	0.232804	0.0405522	0.031056	0.0259088	0.0848253	0.148024	0.0167072	0.0787309	0.0387493	0.00779126	0.00306504	0.00841844	0.286945	0.0132911	0.0155173	0.00485166	0.0957068	1	0.00464471	1	0.0758614	0.0192085	0.426239	0.200563	0.00643414	0.00225434	0.10801	0.0180382	0.000400825	0.00109339	0.0719715	0.171862	0.101461	0.236901	0.133502	0.488788	1	0.138544	0.107748
Ct_00312	1	0.0714359	0.0188769	0.0465066	0.00515836	0.052728	0.00376659	0.000565735	0.0626837	0.276673	0.0337244	0.0764255	0.0185416	0.00978892	0.0215244	0.00834527	0.00206568	0.0161374	0.0355298	6.60026e-05	0.234358	0.22316	0.0106289	0.0180978	0.327973	0.0818799	0.274518	0.0673593	0.0426867	0.00148887	0.0548861	0.0328315	0.0267938	1	0.32796	0.0281874	0.00746737	0.355235	0.222902	0.0269192	0.453983	0.00983198	0.0618243	0.0913284	0.00484613	0.0451402	1.27358e-05	2.02303e-05	0.0547371
Dm_CG6689	1	0.0460707	2.07798e-06	0.0800033	0.00435691	0.0312741	0.0561901	1.00387e-06	4.25336e-07	0.000133258	5.43832e-08	1.16773e-07	5.66781e-07	2.90347e-07	1.21917e-09	3.46166e-08	1.30318e-07	3.28321e-08	2.57043e-07	0.192356	9.94291e-05	0.000265521	0.000222813	1.12905e-13	0.00860474	0.00196342	3.41988e-07	0.000463636	2.54601e-06	0.00747212	0.0338818	2.1155e-05	0.0494643	0.0049893	3.30479e-06	1.96664e-05	6.5328e-07	0.0705123	0.0264472	0.0747535	1	4.43724e-05	0.000637317	0.0292506	2.42716e-05	0.0035974	0.00108907	4.81857e-15	0.000257044
Dm_CG14135	0.35947	1	0.105145	0.0824527	0.0218853	0.00719542	0.0929675	0.00390835	0.0215206	0.296334	0.0105232	0.00618201	0.0694673	0.0642999	0.000113159	0.0274179	0.0102832	0.0792353	0.0166982	0.000650324	0.00216789	0.0667284	0.112452	0.0322371	0.140676	0.22738	0.103765	0.306073	0.000324737	0.00015087	0.0100672	0.112903	0.0891019	0.217133	0.11548	0.124087	0.00134912	0.0253459	0.00665595	0.0329355	0.142491	0.0032452	0.00221916	0.00777657	0.0125716	0.279717	0.00686972	0.197315	0.0369447
Ml_2680808	0.208951	1	0.108113	0.0144621	0.111733	3.467e-06	0.268471	0.0150396	0.0575101	0.0253922	0.0495978	0.0180367	0.0362416	0.010224	0.0752187	0.119241	0.00489652	0.00116319	0.0125255	0.0131568	0.032117	0.00051706	0.171252	0.00449457	0.00431192	1	0.115502	0.117439	0.00516612	0.272115	0.00259856	0.00263624	0.029628	0.000762163	0.0873008	0.335969	0.0208	0.188651	0.303156	0.459216	0.0127081	0.390238	0.186712	0.162063	0.0382256	0.0480192	0.00273309	0.032641	0.000101363
Ob_77355	0.000193283	0.169107	0.041887	0.035836	0.0284422	0.091325	0.000103664	0.0259208	0.052595	0.00207631	0.0310934	0.0382826	0.00118504	0.00172089	0.00085458	0.0751017	0.157173	0.000643371	0.199829	0.00305675	0.0360398	0.0800407	0.00707382	0.0135976	0.336584	0.0173898	0.167159	1	0.00083794	0.0665576	0.291366	0.000360604	0.0811601	0.167928	0.159578	0.000245711	0.328449	4.71376e-12	0.00393743	0.00943098	0.000151485	0.0850597	0.0261489	0.270739	0.366898	0.10907	0.109556	0.172476	0.00198084
Ct_88957	1	0.104221	0.0242817	0.129272	0.108577	0.00363998	0.0518164	0.119348	1.77638e-06	1.94434e-05	1.5748e-06	2.78175e-05	0.000554798	0.000269362	9.13962e-08	2.5227e-05	2.69453e-05	0.014088	7.5798e-05	2.00844e-05	0.011597	0.0113799	0.000153446	0.00471749	4.35927e-05	2.11137e-05	0.0327797	0.00433985	1.82194e-07	7.27143e-07	0.00537477	0.0211783	0.00140165	0.00027116	0.0481114	3.1585e-07	1.01271e-08	0.158863	0.414255	0.00490437	0.0018157	0.00322054	0.00149698	0.0319658	0.0355731	0.140882	0.0290913	5.58048e-07	4.1474e-10
Cg_27973	0.440786	0.160546	1	?	0.0010197	0.226942	0.0359841	0.1357	0.0878311	0.186002	0.000502782	7.97989e-08	0.0293116	0.0167921	0.000199223	0.00178594	5.41868e-05	0.00229515	0.0302363	0.000969604	3.43498e-07	1.28166e-13	0.00436204	5.72357e-05	0.114306	6.21735e-07	1.35653e-10	0.0101055	1.66117e-05	0.046268	9.30418e-05	0.263576	0.0521291	0.00725513	0.000118633	0.0264653	0.000423414	0.0169706	0.0453753	0.029531	6.46228e-06	0.331848	1	0.16408	0.167948	0.176183	0.032832	0.400107	0.0125209
Nv_09438	0.0575639	0.353824	1	0.00175121	2.40937e-06	0.293247	0.0798001	0.0660981	0.00197049	0.0725533	0.00631238	0.0080744	0.000185127	0.00127764	0.00114917	0.00570522	0.000348021	0.000367486	0.00104079	0.0462763	0.00629764	0.0268686	0.0133755	0.024397	0.221423	0.277225	0.175082	0.286279	0.0382897	0.0227104	0.348471	0.141776	0.0485119	0.3469	0.001931	0.0160394	0.00788629	0.000502323	3.75044e-05	1	1.86168e-08	0.159581	0.117756	0.227421	0.00859789	1	1	0.00894746	0.000827867
Nv_40014	0.0982831	0.126824	0.378555	0.424316	0.120097	0.263484	0.340239	0.271593	0.00144194	0.0712085	0.000340493	0.00879216	0.0651218	0.113049	0.00458988	0.102384	0.00364309	0.0162459	0.0650315	0.455455	0.296588	0.0125364	0.170616	0.00956337	0.363976	0.421423	0.00486762	0.127562	0.00568837	0.150298	0.161252	0.0539963	0.0312191	0.0324181	1	0.386595	0.0805737	0.0668784	0.244984	0.0972593	0.0390305	0.164395	0.102834	0.00168292	0.0296107	0.350115	0.49687	1	0.00241858
Nv_18220	0.00291191	0.346443	1	0.000181146	0.000633611	0.000425237	0.00690641	1	1	1	0.391435	1	1	1	1	1	1	0.473095	1	1.21064e-16	0.0653141	0.0218696	2.74175e-13	0.414993	9.90676e-09	3.37509e-06	0.00011097	8.39822e-10	2.61888e-12	1.15183e-05	0.0223552	1	1.53357e-08	1.57185e-06	0.177169	0.194953	0.160947	0.00520936	0.0696237	1	2.22681e-06	1	0.0950094	0.187191	0.0366897	1	0.019529	0.150508	6.73091e-17
Ct_18870	0.0202559	1	1	2.6561e-05	0.01029	0.255087	0.036212	0.494694	0.022668	0.021874	0.000690117	0.000317578	0.00507672	0.000737334	0.00958492	0.00447723	8.44448e-05	9.14633e-06	0.0013385	0.0950806	0.372628	0.000107926	0.00657368	0.0120439	0.00453184	0.0109285	0.0352419	0.00805529	0.0323413	0.36289	0.112356	0.0457058	0.0121717	0.364859	0.0710069	0.0485515	0.322408	0.00180979	0.0047471	1	1	0.0962612	0.355855	0.0286513	6.66581e-06	0.359456	0.0295641	0.087155	0.012854
Ct_04093	0.0486282	0.16712	0.327744	0.000579266	1	0.05226	0.0038488	4.33734e-07	0.0484863	0.123611	0.0695648	0.0124828	0.0760754	0.0360958	0.0987371	0.157729	0.0103115	0.00816166	0.0266397	0.000393281	0.00168497	0.000557442	0.00357285	0.245319	0.010871	0.113117	0.11887	0.185268	0.00610175	0.0265533	0.418251	0.0315834	0.00112219	0.0476795	0.00534716	8.02453e-05	0.00257669	0.00846297	0.0349276	0.0405706	0.0563084	0.00808418	0.14256	0.00307974	0.00105097	0.213224	0.455403	0.102007	0.105611
Ct_01348	0.222564	1.16753e-05	1	1	1	0.00568037	0.0516314	0.14598	0.295917	1	0.107727	0.263208	0.228112	0.0695274	0.371389	0.0803408	0.130574	0.0262194	0.40899	0.112167	0.249312	0.000132921	0.0563037	0.319484	1	0.0279887	0.0938107	0.287457	0.00194279	0.268516	1	0.0392344	0.00369743	0.000750529	0.0947156	0.00966923	0.00369408	0.0313546	1	1	1	0.00471352	0.344039	1	1	0.172154	0.255771	0.113696	0.189266
Ct_16959	0.444831	1	1	0.218185	0.0226227	0.0316376	0.00122434	0.0997082	0.358277	0.178153	0.198004	0.124714	0.478451	0.186178	0.279343	0.15015	0.034548	0.0534771	0.0980656	0.271308	0.257185	0.00294533	0.366643	0.00157711	1	1	0.342012	1	1	0.301522	0.0101205	0.0411543	0.0585181	0.378037	0.327818	0.0258995	0.00065972	0.0173309	0.00942051	0.0502463	0.484433	0.331049	1	0.0438396	0.180986	0.444787	0.27205	0.0460256	1
Cg_24249	0.291266	0.155079	1	0.00583453	0.02356	4.09018e-05	0.013308	0.00515266	1	0.139526	0.0222867	0.00167499	0.415671	0.0684512	0.118269	0.134495	0.485105	0.0855794	0.0658322	0.0216433	0.000570567	6.32228e-08	0.145691	0.00197702	0.454347	0.000706329	0.000170071	0.0287349	0.099996	0.042472	0.0296593	0.000202662	0.00641518	1	0.000145708	0.00392227	2.16259e-08	0.0218895	0.0665342	0.0374906	0.0125282	0.167208	0.428695	0.0564415	1	0.00158096	0.0371159	4.72082e-06	0.0490765
Cg_18493	0.0572871	0.0095127	0.197596	5.05665e-05	0.0133925	6.24387e-05	0.00019298	0.00191376	0.331061	0.0427764	0.042069	0.118591	0.129103	0.0280004	0.00243476	0.0315175	0.29078	0.0672144	0.191009	0.000174368	0.0383598	8.30952e-08	0.0494762	0.0915556	0.0258146	0.0672875	1	0.0852396	0.0079034	1	0.151731	0.345452	0.00989629	0.3144	0.00017191	0.0879699	0.00487237	0.0131637	0.337407	0.00921292	0.0191484	0.161759	1	0.124413	0.32829	0.0951928	0.254834	0.149555	0.0866462
Cg_29670	0.0143672	0.196318	0.424081	0.00119111	8.89715e-07	7.15895e-05	0.458616	0.000835235	0.272149	0.000363824	0.0751231	0.135902	0.182766	0.0933572	0.0245118	0.104947	0.283445	0.136272	0.22628	3.83181e-20	0.466312	1.37188e-07	9.22187e-07	0.208082	5.87335e-07	2.12766e-09	0.000109846	3.40179e-08	1.67818e-11	0.0143402	0.137043	0.00289206	1.1773e-12	1.68609e-07	3.64975e-05	0.0008115	0.0600686	0.00339465	0.00271594	0.0607508	0.0189788	0.00892263	0.336483	0.0143078	0.079225	0.0165178	1	1	6.59185e-06
Ct_18190	0.167954	0.308319	0.0213849	0.0424011	0.081372	0.0531987	0.00122421	0.0616092	6.33832e-06	0.0380676	8.21878e-12	5.52304e-05	0.00178039	0.0040513	1.78889e-06	0.00151342	0.00232863	0.00326825	3.9278e-05	0.025008	0.11001	0.149398	3.89325e-07	0.426902	0.19266	0.0251623	0.339932	0.0277563	1	0.0307532	0.00109019	0.220042	0.178597	0.000273258	0.00234882	0.0987153	0.0686021	9.65804e-06	0.000758609	0.00566304	0.120012	1.06274e-07	0.000977334	0.00182096	0.000765192	0.00332805	0.0208775	0.00240419	3.39223e-05
Dm_MBD-R2	1	1	0.453577	0.157049	0.0118647	0.028196	1	0.000948849	5.53004e-05	0.000863306	0.000114427	0.000122652	0.00141006	0.000654374	0.000629887	0.000681452	0.000590083	0.00377157	0.000793822	7.74597e-06	8.7203e-05	1.59314e-06	0.0017003	0.111861	0.00281404	0.0252978	0.000661224	3.24144e-05	9.15867e-05	0.000115861	0.00173994	1.15146e-07	0.000668538	0.0263165	0.187821	4.79294e-10	1.11158e-05	1	0.42423	0.00213702	1	0.148401	0.00173941	0.000344995	1.25436e-14	0.103252	3.5872e-05	9.71229e-06	0.0302981
Hv_43736	0.0239799	0.326258	1	4.67402e-08	0.0130171	0.000109042	0.017907	0.303327	0.192625	1	0.486008	0.214716	1	0.455201	0.168345	1	0.394853	0.0443546	0.481129	0.00020394	1	0.0558361	0.00125974	0.0750087	0.000312519	0.0104438	0.147939	1	0.00697286	0.449329	0.0551141	0.313246	0.047219	0.0455494	0.198646	1	0.3733	0.00142306	0.209386	0.327156	5.01412e-09	0.0493917	0.312149	1	1	0.0557042	1	1	0.039868
Ml_2680852	1	0.402594	0.00143196	0.477035	0.147019	0.127661	0.001133	0.000523277	0.0351962	0.000183705	0.00305935	0.00285016	0.0340147	0.0988809	0.0147965	0.0402217	0.0165067	0.0304489	0.0238271	0.00130707	0.0240713	4.51398e-07	0.000364546	0.00102948	9.3347e-09	0.000182356	6.31128e-05	2.26899e-07	2.38348e-05	0.17347	0.0126085	0.0279879	0.00283596	0.00688615	3.10094e-05	5.73202e-06	1.26147e-06	1	0.0940686	0.0107821	1	0.010199	0.00145276	0.00798975	0.000547683	0.00643916	1.3956e-07	0.00136013	0.00631035
Nv_97154	0.090417	1	0.231877	0.125806	0.0634346	0.101968	2.69207e-06	6.93592e-05	0.00499312	0.019615	2.12392e-06	0.00120934	5.47924e-05	1.34684e-05	8.7191e-05	0.000141234	0.00561751	0.00123269	0.000219758	0.0679454	0.00127324	0.000201456	0.227956	0.154058	1	0.268077	0.0177546	0.395998	0.00044739	0.000687467	0.00926007	0.0309605	0.0273932	0.323594	0.0140639	1	0.000731498	0.00303308	0.00996467	0.117892	0.00792266	0.00300492	0.00187899	0.0129837	0.327791	1	0.00164625	0.000738607	0.264673
Nv_24396	1	0.496009	0.332356	0.0837045	0.0011099	0.163089	2.50303e-10	0.00353487	0.035281	0.0493054	5.31012e-06	0.00415733	0.00263289	0.00180243	0.00302117	0.00458305	0.052499	0.00273468	0.0103654	0.00458526	8.92649e-06	0.00120268	0.0243979	0.035514	0.106406	0.094327	0.00213098	0.0718113	0.000548811	0.0225707	0.143792	0.0330545	0.000679015	0.369274	0.0172055	1	0.0134501	0.00427941	0.037726	0.0164875	0.00558137	0.00216626	0.000286007	0.0172914	0.0018091	0.413236	0.00533713	0.00257754	0.0649998
Ct_48219	0.374586	0.280028	0.0075268	0.00224505	6.56416e-07	0.1819	0.0015191	0.41262	0.0926948	1.89081e-05	1	0.0992245	0.0330395	0.0941559	0.427792	1	1	0.327072	1	0.00631991	5.52823e-06	2.51973e-06	0.00392038	0.00149992	4.41244e-05	0.253429	0.482531	1	1	0.000157879	0.219678	0.413764	0.00291377	0.117443	0.061155	0.325681	1	0.0107145	1.30484e-07	1.26808e-06	0.0661943	1.75362e-09	4.48445e-07	0.0115068	0.0382284	1	0.322705	1	2.85691e-08
Hs_THAP10	0.0370764	1	0.386879	0.140802	0.317318	1	0.192665	1.76573e-05	0.00436456	0.053636	0.00904444	0.00133967	0.0184275	0.0214236	0.0493363	0.00709082	0.0164589	0.0473052	0.00433846	0.101732	0.0133945	0.0215947	0.420553	1	0.0657877	1	1	0.423715	0.268046	0.315945	0.317061	0.0168383	0.0159774	1	0.0430499	0.023916	0.121469	0.00520874	0.116996	0.010338	0.0261833	6.73846e-05	6.44837e-06	0.17184	0.000825885	0.0715387	5.21712e-05	0.00439161	0.0195045
Hv_64787	0.00448036	0.0764485	1	0.133279	1.85576e-07	0.00994476	1	0.075498	1	1	1	0.492793	0.0990861	0.195821	1	1	0.388524	1	1	0.327702	1	0.00463053	1	0.00233825	1	1	0.23445	1	0.236425	0.173309	1	1	0.188732	0.38968	0.000595312	1	1	0.0198816	0.333112	0.00843907	0.00059863	1	1	0.140465	0.272716	0.182285	1	0.178203	0.3377
Ct_13297	1	0.00513548	0.215595	0.113907	0.0465109	0.0483948	0.0803015	1	0.39943	0.00354267	0.0541506	0.0795871	0.0548508	0.0756553	0.0259587	0.0541667	0.00283806	0.0175111	0.0251682	0.131375	0.114135	4.77569e-07	0.155638	0.000538318	0.0160783	0.173645	0.12654	0.0245937	0.113631	0.0045793	0.24351	0.0200394	0.295537	0.337087	0.38169	0.0698315	0.0315762	0.237885	0.0378921	0.201762	0.486168	0.00813654	0.0474826	0.00734998	0.403066	0.00774376	0.321062	0.00284538	0.413178
Hs_THAP9	1	0.0848781	0.422351	0.101956	5.51595e-07	0.000288164	1	1	1	0.0603093	1	1	1	1	1	1	1	1	1	0.21625	1	0.0407614	1	0.0181424	0.482816	0.268683	0.405585	0.210585	0.00012076	0.117475	0.398432	0.0923153	0.0861623	0.0639328	0.0983768	0.000523669	0.0283153	0.000628997	0.015954	0.216173	5.08448e-05	0.000983285	0.000416942	1	0.042988	0.0288016	1	1	0.455229
Pb_2638741	0.00216074	0.276952	0.398277	0.000115686	0.0244665	1	0.401234	0.0895198	0.00478951	7.69666e-08	0.0345866	0.0332557	0.231339	0.267518	0.000442337	0.0542408	0.0960347	0.0239125	0.283149	1	1	0.0173322	0.00905266	0.334808	0.176606	0.0512805	0.0161711	0.135776	0.264405	0.000522692	0.0183091	0.455862	0.00329819	0.0584188	0.0104235	0.104221	0.0948005	0.00585097	0.018057	0.00604194	0.0193393	0.0213176	0.314215	0.00555624	0.00142781	0.0538676	0.0104047	0.000610562	0.120897
Ct_85718	0.114975	0.183088	0.336681	0.0293227	2.64883e-09	0.0134339	0.00849607	0.131053	0.169087	0.256144	0.0885163	0.46568	0.136494	0.105858	0.184	0.285935	0.150214	0.203557	0.142165	0.370521	0.109101	0.00115531	0.0609463	0.00144768	0.00851628	0.0218891	0.232208	0.204684	0.062542	0.415181	0.249208	0.266284	0.0393317	0.0392622	0.0328999	0.351933	0.0892146	0.0593361	0.0702453	0.0971585	0.284191	3.01692e-09	1.29909e-05	0.0875575	0.00646958	1.20548e-05	0.0451142	0.212369	0.013465
Ac_Thap11	0.421131	0.300978	0.0560127	0.00957393	0.0389947	0.0289943	0.201112	0.0227103	1.73046e-05	0.00172997	1.48034e-06	3.44622e-06	0.000447324	4.58569e-05	2.74508e-05	1.31921e-06	4.60206e-07	1.34719e-06	1.01646e-06	0.000848191	0.00780355	3.67501e-07	0.03117	4.4227e-05	0.0283122	1	0.323113	0.0153565	0.0290942	0.0251005	0.000855628	0.0959435	0.0187829	0.0174493	0.0317867	0.00146374	9.32099e-06	0.330803	0.278049	0.41567	0.185516	0.0152796	0.0179229	0.0325265	7.50946e-06	0.130835	0.15111	0.00142203	0.000101963
Ct_17343	0.0314543	0.390013	1	0.369237	7.05276e-07	0.109348	0.00798994	0.000185195	0.140027	0.000219823	0.267096	0.0125091	0.0417749	0.0179935	0.140941	0.0435895	0.161619	0.0436752	0.278891	0.125395	0.00556174	6.94411e-05	0.294565	0.00199778	5.46086e-05	0.478924	0.246966	1	0.0911555	0.0370916	0.0941439	0.0302419	1	0.0935276	1.56654e-08	0.00589918	0.127468	9.81584e-05	0.0638516	1.80703e-06	1.81764e-05	3.10385e-06	9.36479e-06	0.0446778	4.7616e-05	0.104988	0.0311745	0.0024647	0.203663
Lg_39733	1	0.440957	0.0864796	1	0.1424	1.5404e-06	0.00424956	7.15186e-05	0.21006	0.224697	1	0.141494	0.0904764	0.095089	0.162996	0.0734117	0.228463	1	0.432649	0.0109861	0.30257	0.2206	0.0197181	0.0341708	0.0419057	0.494247	0.0165032	1	0.301282	0.193707	0.229719	0.224588	0.148185	0.0135419	0.445576	0.206378	0.430509	0.138865	0.404864	0.00502465	0.0525315	0.062886	0.0203999	0.0491164	0.212813	0.0287719	0.269202	0.140624	0.209334
Ac_Thap8	0.0142529	0.127448	0.290715	0.164572	0.0432781	0.0545153	0.0568176	0.000552929	0.0163603	0.0023673	0.0425264	0.0862812	0.122654	0.156118	0.0328589	0.0444571	0.0769155	0.130423	0.0290127	0.0666829	0.464296	0.12131	0.0602872	0.00105567	0.0117231	0.0505296	0.0023856	0.266437	0.174007	0.0646413	0.31851	0.000908954	1.69889e-06	0.261443	8.86506e-06	0.0059368	0.274019	0.000422915	0.000866215	0.00389932	1.00771e-07	0.0319261	0.177368	0.0191313	0.0920856	0.36414	0.000148698	0.00050219	2.72974e-06
Nv_23094	0.283684	0.275461	0.397179	0.386625	1	0.177499	0.0598233	0.00461497	0.293433	1	1	1	0.259038	0.264808	1	1	1	1	1	0.276208	0.233592	1	1	0.191311	0.164737	1	0.373644	1	1	0.233228	0.052787	1	0.105741	0.157756	0.278822	0.017146	0.0911916	1	0.0112731	0.326136	0.381705	3.99908e-05	0.000525713	0.101969	0.00781843	0.0430356	0.152447	0.069759	0.333146
Nv_16981	1	0.03515	1	0.174534	0.0864041	0.0159218	0.000255276	0.0543402	0.000739355	0.232166	0.0192122	0.0482296	1.65957e-05	0.000215519	0.19083	0.00473286	0.0256303	0.00075332	0.0948357	0.0253645	0.0191575	0.304638	0.104456	0.016058	0.00233526	1	0.0444951	0.378291	0.0917456	0.0152379	0.0127703	0.290659	0.000165632	1	0.00238184	1	0.459639	0.0129619	0.0344802	1	0.000586989	0.109507	0.0545285	0.121146	0.00436721	0.396427	0.12091	0.0931113	0.497214
Nv_02603	0.116733	0.00728897	1	0.0337977	0.0966665	0.00248223	0.11021	1	0.241561	1	0.303186	0.278408	0.0777644	0.0191612	0.207997	0.425324	0.26179	0.170592	0.25131	0.216641	1	0.0197891	0.41112	0.321328	0.189288	0.0266532	1	1	1	1	0.444227	0.23125	0.174524	1	0.0273735	1	1	0.219989	0.232205	1	6.4807e-05	0.0392926	0.0430351	0.437597	0.100556	0.0170847	1	0.321106	1
Nv_25694	1	0.206705	0.310986	1	1	0.128715	0.10807	1	0.0374783	1	0.197584	0.0047448	0.032308	0.0889849	0.0752639	0.0116061	0.00862897	0.0814544	0.0266919	1	0.104342	0.374815	0.310397	0.0310461	0.0811053	1	0.105147	0.435424	0.108089	0.120119	0.0129749	1	1	1	0.000206864	1	1	1	1	1	0.269105	1	1	0.0501116	0.113454	0.0926175	0.32866	0.0641602	1
Cg_18305	0.0521383	0.1212	1	0.0709635	0.020572	0.000232495	0.00317019	0.174682	0.120132	0.00191676	0.03498	0.346671	0.132438	0.0341007	0.241299	0.335867	0.0266184	0.140279	0.0523627	0.418041	0.123359	0.371284	0.299221	0.490827	0.0649483	1	0.220312	0.000259963	0.0499202	0.10904	0.0637686	0.000539888	0.403867	0.065872	0.0113393	0.400887	0.137147	2.93769e-05	0.00301338	9.02152e-05	0.00065041	0.0843161	0.0454275	0.0260074	0.004951	0.112202	1	1	0.000188372
Cg_22481	0.419262	0.295643	0.0687078	0.189973	0.0135394	0.241893	0.0228792	0.00695417	0.292948	0.0534626	0.366064	0.352971	0.439298	0.359877	1	1	0.0550283	0.103439	0.108399	0.33811	0.326155	0.00707289	0.383155	0.00025474	0.0190118	0.0100893	0.0830726	0.414078	0.105119	0.0248429	0.0546353	0.183055	0.175486	0.124315	0.300578	0.00545196	0.0858733	0.218218	0.0786895	0.0156813	0.0111698	0.00238365	0.00987712	0.111244	0.000163876	0.264411	0.187338	0.187837	0.377559
Ct_86797	1	0.165757	0.126424	0.458575	0.000303788	0.139947	0.104992	0.0350908	0.0389942	4.53742e-07	0.0414203	0.218488	0.210671	0.114802	0.121134	0.0716729	0.133227	0.331518	0.03371	0.00126411	0.0605989	0.00145567	1.28833e-07	0.0201222	0.0410717	0.322262	0.00528806	0.156248	0.0801981	0.0513502	0.224695	0.0535888	0.000410431	0.0879764	0.0584829	0.00354185	0.0821058	0.000173073	0.04156	8.23047e-06	0.189745	0.235509	0.377614	0.0246906	0.00540697	0.0431228	0.185827	0.355665	1.48524e-05
La_41849	0.145887	0.0432889	1	0.368909	0.0869257	0.138569	0.0844649	1	1	0.0372227	1	1	0.403693	1	1	1	1	1	1	0.0167658	0.240691	0.269213	1	0.466068	0.151091	1	0.0809828	1	1	0.0839012	0.35716	0.0465312	0.357464	1	0.0736465	0.279062	0.432999	0.00228691	0.409928	0.40313	0.000473564	0.148597	0.26414	0.264371	1	0.0771827	0.0260935	0.175164	0.000203997
Hv_51031	3.26871e-05	0.122578	1	0.0389801	1.81283e-05	0.0242855	0.0798796	0.013541	0.390266	1	1	1	1	1	1	1	1	1	1	1	1	0.152176	0.278423	0.0299646	1	1	1	1	0.108867	0.337154	1	0.132885	0.437957	1	0.1127	0.458562	1	6.54224e-06	0.272452	0.315847	7.55608e-05	0.00183739	0.383612	1	1	0.125346	1	1	0.0573649
Cg_46926	0.0567602	0.0215342	0.0224885	0.229481	0.000514117	0.168104	0.0685506	0.252156	1	1	1	1	0.411284	0.433047	0.484588	0.463468	0.305098	0.45901	0.466476	0.000437147	1	0.0135152	1	0.0053228	1	1	0.0804982	0.265322	0.0339949	0.0307443	0.00221215	1	0.000275332	0.167889	4.4403e-08	0.325396	0.125011	0.112141	0.0872259	0.0926968	0.297836	3.30633e-08	0.126736	1	1	1	0.0119347	8.95235e-05	0.0961777
Lg_79484	0.206986	0.0612722	0.160953	1.13818e-06	2.24425e-07	0.0548602	0.00485631	0.0444376	0.129048	0.000140395	0.000474841	1	0.00626428	0.0245805	0.0326918	0.0608643	0.224056	0.277617	0.257872	1.40288e-06	0.12136	0.17793	0.00176685	0.0429856	0.0655363	0.000644261	3.48202e-07	0.0565289	0.0104442	0.0731055	5.28762e-05	0.00202866	0.0181996	0.000397286	0.0523693	0.000177373	0.0136742	0.000961221	1.96978e-10	6.48726e-08	2.53407e-08	0.0915232	1	0.00177395	0.288583	0.0079104	0.000212158	0.00506292	5.48907e-05
Hs_THAP1	1	1	0.0736537	0.0448318	1	0.374235	0.160132	0.0062044	0.00101094	1.21264e-08	0.00444546	0.0191499	0.0280183	0.105499	0.000226105	0.0535741	0.0787099	0.231115	0.136448	3.64817e-06	0.000196889	2.83838e-05	0.00536016	1.39403e-07	0.00841618	1.05703e-06	0.0003188	0.0199265	0.00322225	0.0395602	0.212329	0.000398267	0.0388923	0.00240057	0.00466004	0.016049	6.0065e-06	0.00758808	0.00721298	0.0206535	4.56811e-05	0.0015003	0.00178392	0.013258	1.11019e-08	0.000300569	0.0370851	0.00205715	0.000997064
Am_67217	1	0.0615794	0.284767	0.420749	0.00122449	0.00129282	0.00679288	0.096216	0.353268	1	0.493613	0.239048	0.469275	0.425245	0.266107	0.279487	0.478106	1	0.412067	0.00278623	0.430198	9.49609e-09	0.371601	0.443227	1	1	0.321331	1	0.026056	0.208391	0.111766	0.138192	0.257929	0.103384	0.318632	0.244209	0.14538	0.0533572	0.00252005	1	0.0302919	1.78161e-05	0.023714	1	1	0.00566453	1	0.433473	0.0369303
La_73394	1	0.310542	0.318039	1	0.00846148	0.0512833	0.014127	0.0192838	0.00231828	0.100139	0.00116256	0.0479128	0.00160488	0.00096339	0.0558091	6.01359e-05	0.000287394	0.000513998	0.00021089	0.00923494	0.00352867	0.0162035	0.0617529	0.013467	0.0186342	0.455237	0.0106376	0.0791746	0.00487562	0.000486977	0.218295	0.0755212	0.00704514	0.0324071	4.58091e-06	0.00361386	5.25708e-05	0.0166745	0.0110669	8.777e-07	0.00291724	0.00100724	0.13026	1	8.98353e-05	0.017586	0.0529328	0.088625	0.000676592
Bf_89410	0.129293	0.227327	9.31001e-06	0.0845405	1	1	0.000359892	0.00264527	2.26284e-05	1.25938e-07	4.01414e-06	1.85737e-08	0.000434432	0.000255675	7.62194e-07	2.28807e-05	9.01415e-06	1.65616e-07	5.39843e-05	6.45274e-05	0.00213049	0.0630122	0.00353989	0.00621483	0.000703509	0.0786241	1	0.0246779	0.11633	0.0470344	0.00208115	0.391026	0.00336849	0.0247532	0.0728841	0.230504	0.0130498	0.0116192	0.228856	0.180863	0.0755237	0.0111601	0.00058259	0.011649	0.0209715	0.478288	0.0483636	0.0110433	0.000527363
Aq_12247	3.18979e-08	0.014496	0.0351513	0.0307043	7.17241e-06	3.23211e-05	0.0482741	0.109531	0.00797457	0.0789601	0.234274	0.037416	0.0370847	0.188011	1	0.260931	0.128421	0.11674	0.0328207	0.00592623	0.345055	0.000241101	2.20174e-06	0.0220684	0.0232035	0.233919	0.0819329	0.081866	1.59129e-05	0.106808	0.0666192	0.322655	0.0194965	0.0232069	0.0539469	0.000420454	3.98728e-06	0.0117945	0.015501	0.015677	0.000164573	0.0167191	0.0332287	0.00390013	0.00577718	0.00652432	0.0676082	0.000614438	0.0489519
Lg_60012	0.0288482	0.197003	0.206558	0.00129896	7.15731e-19	0.00252817	2.65304e-06	6.48779e-05	0.0303356	0.000795111	0.000464776	0.00338803	2.29717e-05	3.91819e-05	1.98683e-07	0.0052629	4.48155e-07	0.00115102	1.05152e-05	0.00868888	0.228686	0.00227607	0.00680636	1.54621e-08	0.00185873	0.0882646	0.000716344	0.031347	1.65919e-07	0.0033287	0.018164	1.16286e-05	0.0555825	1	0.0464272	0.027082	0.00363889	0.0030311	0.000738365	0.0102544	3.0495e-05	0.000871007	0.000600344	0.000640853	6.66601e-07	0.0869053	0.0272834	0.14347	0.183275
Lg_60013	0.00716049	0.00523666	0.0152984	0.00150069	3.65328e-09	0.00136602	2.09756e-08	0.00293741	0.00181698	0.00592311	0.159074	0.0968419	5.20026e-05	0.0284748	0.000209421	0.0819226	0.000487614	0.0164963	0.0111475	2.31582e-06	0.067088	0.0327339	0.0118395	4.02473e-05	0.0426795	0.141202	0.00182699	0.0501703	0.00125074	0.050452	0.0154143	7.98802e-10	0.153302	0.0114997	0.0662972	0.00651968	0.000783187	0.00569555	0.00414209	3.1583e-09	1.06837e-07	1.19315e-09	6.73175e-08	0.000244173	8.28171e-09	0.000840881	0.0309248	0.0509851	0.250126
Aq_34533	3.68806e-06	1	0.492243	0.324717	0.00440283	0.00171565	0.0149303	0.0318661	0.0387196	0.0629132	0.000583519	0.00195516	0.0544678	0.0162434	0.00419004	0.0018469	0.0158643	8.59438e-05	0.139857	0.0549581	0.0715138	0.085967	0.0852958	0.164859	0.422389	0.0701667	0.16656	0.0597075	0.395902	1	1	0.106447	0.101602	0.136229	0.00833107	1	1	0.0156941	3.04646e-05	1.25303e-07	0.0282446	0.00157586	0.00570985	0.338414	0.171094	1	1	1	0.101443
Aq_12830	0.00992076	0.176185	1	0.0500118	0.000211935	5.29106e-07	0.00978311	0.243091	0.00863502	0.261401	0.000133588	0.00185517	0.000171124	0.0139768	0.114909	0.114461	0.0250265	0.0161538	0.0530157	0.0456087	0.363472	0.0303057	0.0140349	1	0.281266	1	1	1	0.027336	1	1	0.395359	0.15026	0.0329845	1	1	0.00620872	1.45994e-08	1.2222e-06	0.0022668	3.26554e-05	0.125389	0.00309453	1	1	1	0.383049	0.1773	0.0308571
Aq_84603	0.00794509	1	0.0027554	1.17227e-05	0.00261072	0.000100436	0.189716	0.000118703	0.000446008	0.0402817	0.024587	0.0017115	0.00131783	4.63701e-05	0.00112	0.0507325	0.132807	0.00126431	0.11754	0.307622	0.0949462	0.0170155	0.0217537	0.0909592	0.00277839	1	0.0935207	0.002713	0.187778	0.0899944	0.14877	0.173395	0.0355654	0.352461	0.0348893	0.461856	0.107707	0.000258321	0.000458355	8.46317e-05	1.90571e-05	0.00150754	5.96493e-05	0.0115985	0.159112	0.203855	0.00366921	0.0320627	0.00253439
Aq_16244	0.00614314	1	0.228105	1.28058e-05	3.90132e-05	0.0589476	0.0326901	0.264416	0.017483	0.00265478	0.0223963	0.0013754	0.0406522	0.0040314	0.000456239	0.002908	0.00497429	0.00828086	0.00143677	0.0159142	0.000745137	0.00404578	0.0460365	0.0167221	0.00200401	0.2279	0.429486	1	0.185504	0.0821758	0.25994	0.00242263	0.0272596	0.318326	0.0100756	0.0285356	0.132553	0.0210842	3.83811e-12	0.00165637	4.59474e-05	0.0668464	0.22496	0.0190353	0.419614	0.140848	0.247845	0.0219014	3.24159e-05
Ct_84868	0.209708	0.228018	0.240086	0.00161179	0.00026978	0.256941	1	0.0720867	0.425822	0.369559	1	0.200612	1	1	0.0422892	1	1	0.192395	1	0.21371	0.266425	3.05052e-05	0.415004	0.140546	0.162022	0.0548037	0.092822	0.0500504	0.0256989	0.105673	0.00779063	0.0080076	1	0.0102664	0.0892263	1	1	0.0737006	0.0165867	0.0112169	0.00259968	0.036691	0.223904	0.155744	0.127438	0.0421235	0.430015	0.030255	0.0510539
Ac_Thap14	1	0.411874	1	0.00446622	9.4207e-10	0.233901	0.00385356	0.0625715	0.0715067	1	0.0136162	0.12937	0.00665529	0.0170934	0.0696124	0.0200405	0.27996	0.132755	0.194481	0.0714449	0.0023681	0.100808	1	8.14869e-05	1	0.40885	1	1	0.0162794	0.466468	0.0231448	1	1	0.105751	0.41106	0.0725725	0.00226643	0.000980701	0.393936	1	4.17754e-06	0.00208647	0.107168	0.0615497	0.444801	0.0106052	0.241943	0.102163	0.0305207
Hv_50657	0.0513129	1	0.363029	0.00101096	0.00291557	0.136828	0.40333	1	0.328219	0.203087	0.189065	0.422737	0.222222	0.278948	0.342772	0.160954	0.143703	1	1	0.000166075	0.232625	0.450328	0.291497	0.350443	0.0673245	1	1	0.186271	0.128021	1	0.000375952	0.38745	0.00017505	0.316619	7.76736e-06	1	0.199407	0.351689	0.345975	0.257309	1.91609e-09	1	1	0.0547753	1	0.039234	1	0.290167	0.201343
Hv_47509	0.000167441	1	1	0.00355503	0.00154691	0.00771563	0.244791	0.328037	1	1	1	1	1	1	1	0.285634	1	1	1	0.166811	1	0.148335	1	1	0.150314	1	1	1	0.458854	0.242596	0.472088	1	1	1	0.096129	1	1	1.26923e-05	0.051066	0.33307	1.65358e-06	0.0386494	1	0.494015	1	0.234539	1	1	0.189536
Hv_43575	0.019862	0.178331	1	0.00680462	6.1295e-11	1	0.0108843	1	0.0158864	1	0.373734	0.0764096	0.01862	0.00493541	0.110577	2.02774e-08	0.00672891	0.0508303	0.0118434	0.136697	0.0427383	0.0335242	0.258068	1	1	1	0.297489	1	0.0955302	0.0604658	0.0149518	0.406333	0.00555479	0.32805	0.100665	0.210836	0.349603	0.00121135	0.294771	0.204439	0.00197274	0.0746714	0.405577	0.0760951	0.302541	0.0926631	1	1	0.00465525
Hv_43401	0.0137529	0.420524	1	0.00207711	2.10975e-07	0.0333667	0.31932	1	0.421604	0.307248	0.400853	1	0.296596	0.347145	0.329601	1	1	1	1	0.153508	0.209642	0.00455435	0.398145	0.306643	0.467578	1	0.0252174	1	0.0535689	0.0518654	0.0496387	0.307694	0.357916	0.13236	0.211297	1	1	0.000972305	0.00140638	0.0004402	1.75377e-13	0.00110989	0.0182105	0.297087	1	0.26227	1	1	0.107532
Hv_47640	0.0398643	1	1	0.117827	4.32094e-07	0.123727	0.125138	1	1	1	0.236812	0.354905	0.341768	0.405658	1	0.17221	0.282625	1	1	0.0799204	1	0.14202	1	1	1	0.389117	1	1	0.103116	0.0614628	0.20719	0.317912	0.266298	1	0.114253	0.236384	0.378825	0.134009	0.000575808	1	1.38496e-06	1	0.280495	1	1	0.128464	1	1	0.0640934
Hv_47162	0.00542636	1	1	0.0423586	1.79347e-09	0.000296788	1	1	1	1	0.0994757	0.297711	0.211708	0.287414	1	0.0570204	0.153329	1	0.458283	0.00476113	1	0.123406	1	0.227004	0.203286	1	0.401796	1	0.000477025	0.00616449	0.12924	0.467136	0.410512	1	0.199904	1	1	0.140796	0.0931856	0.464856	4.03149e-05	1	1	0.302448	0.131628	1	1	1	0.175021
Hv_47759	0.151085	0.011449	1	0.0408983	1.70408e-08	0.000944632	0.412817	1	0.304881	1	0.394285	0.27583	0.281931	0.36338	0.142568	0.387662	1	0.438702	0.412241	0.130725	0.440894	0.0916912	0.492706	0.173084	1	1	0.2538	1	1	1	1	1	0.486921	1	0.276915	1	0.483279	2.95647e-07	0.444058	0.189224	0.000162487	0.173004	0.466146	1	0.44051	0.252257	1	1	0.159758
Hv_45631	0.0003565	0.0840899	1	0.175151	1.37831e-05	0.0651203	1	0.0131657	0.416559	1	0.0387894	0.236236	0.295873	0.290236	0.16058	0.357042	0.321017	0.380266	0.139036	0.0166142	0.17083	0.0155752	0.0592259	0.0153637	0.0707609	0.0292537	0.23091	1	0.306328	0.194551	0.413479	0.433101	1	0.366132	0.0194107	1	0.0345784	0.00741188	0.0190865	0.0532893	6.45441e-08	0.0348281	0.20986	1	1	0.112027	1	1	0.0531268
Hv_44050	0.0828229	0.350868	0.130628	3.7906e-06	5.16196e-06	0.0442349	1	0.0509615	0.0665292	0.0946939	0.448118	0.0130869	0.244575	0.317905	0.0676905	0.0445702	0.303885	1	0.051549	0.00447485	0.366628	0.000507807	0.106412	0.0360174	0.0697359	0.159706	0.0224229	1	0.000528149	1	0.0838357	0.0995788	0.000900717	0.285397	0.020155	1	0.0310119	0.143032	0.049006	0.017024	0.102539	1	1	1	0.370373	1	0.419697	1	1
Hv_49823	0.115131	1	1	0.0427808	2.42328e-05	0.00600619	0.087872	1	0.254312	0.412991	1	0.0880793	0.000762022	0.0360538	0.109808	0.129802	0.0809653	0.135222	0.323521	0.0940553	1	0.0111721	1	1	0.180841	1	0.353082	1	1.73198e-06	0.195742	0.115341	1	0.21526	0.193985	0.0209707	0.345717	0.159562	0.0126305	0.0926932	1	1.28215e-05	0.467503	1	1	1	1	1	1	0.200481
Hv_45498	0.00261724	1	1	0.0137479	0.0380101	0.0111622	0.124597	1	1	1	1	1	1	1	1	1	1	1	1	0.449009	1	0.0589083	1	0.100332	0.405967	1	1	1	0.000895918	0.179499	0.473569	0.462728	0.391425	1	0.47153	1	1	4.66037e-05	0.145371	1	0.0376599	0.329964	0.347457	0.47532	1	0.175525	1	1	0.349367
Hv_48022	0.0178721	0.0407751	1	0.124084	1.71969e-07	0.0469108	0.018724	0.0060001	0.0649916	1	0.022396	0.0112829	0.010978	0.0279801	0.0962008	0.353115	0.041177	0.280401	0.0153581	0.169737	0.363027	6.80079e-05	0.024257	0.0331259	0.01313	0.127319	0.0446634	1	0.0321024	0.0749013	0.00330849	0.49495	0.367316	0.049444	0.0429995	1	1	0.171391	0.00810489	0.334013	0.00544854	0.347361	1	1	1	1	0.286939	1	0.021174
Hv_50811	0.00649712	0.156537	1	0.143746	3.08441e-07	0.00879568	0.074075	0.00472651	0.212533	1	0.144371	0.161997	0.0433833	0.00547813	0.390468	0.0964068	0.292111	0.449887	0.254684	0.0314028	0.173548	0.430349	0.284503	0.0332786	1	0.347797	0.0235661	0.289715	0.202092	1	0.42612	0.0938248	0.0589503	1	0.035238	0.44632	0.475235	0.00396887	0.13269	1	2.24263e-12	0.241678	0.29055	0.278445	1	0.272645	1	1	0.00120683
Hv_50055	0.000805502	0.0778299	1	0.000867865	8.18805e-06	0.00110704	1	0.265684	1	1	0.171055	0.0678839	0.285776	0.293373	0.210914	0.256861	0.330434	0.141246	0.462523	0.128191	1	0.109427	1	0.203608	1	1	0.128695	1	1	0.470719	0.0860827	1	1	1	1	1	1	0.329741	0.135432	0.393312	3.47237e-07	0.418398	1	1	1	0.229371	1	1	0.000561342
Cg_20992	0.000146679	0.0024353	1	0.00134993	0.0887124	0.0252963	0.336986	0.0988663	1	0.439193	1	1	1	1	1	1	1	1	1	5.45504e-10	1	0.000141022	7.46879e-06	0.0128499	4.69472e-09	1.09075e-07	0.00121267	0.000627665	4.48192e-08	0.0773442	1	0.0916159	9.68746e-05	3.36577e-05	0.0167967	0.0212471	0.00354851	2.97525e-06	0.0601312	0.212398	0.00150765	0.191751	1	1	1	0.151307	0.288637	0.47676	2.91253e-05
Aq_84257	0.24326	0.0126934	1	0.00608379	8.7139e-09	0.00137975	0.215124	0.0793739	1	1	1	1	1	1	1	1	1	1	1	0.0182477	0.0725414	0.0308394	0.00228079	0.0140305	0.189139	0.351569	0.0208638	0.324394	0.000659982	0.455465	0.00289228	0.00376529	1	0.251668	0.0984133	1	0.0166383	6.561e-05	0.0120581	0.00556938	9.71393e-06	0.00249162	0.0156409	0.330774	0.0989027	1	1	1	0.267827
Ob_Thap3	0.00222918	1	0.495921	1.07428e-05	1	0.0217342	0.150899	0.455552	1	1	0.0981151	0.426607	0.455757	0.404469	0.393206	1	1	1	1	1.13555e-05	0.238929	0.0231631	0.178795	0.234971	0.000206359	0.390113	0.0254369	0.322667	0.0133533	0.0890641	0.156474	0.0720211	0.162551	0.00668496	0.0126091	0.0358324	0.245238	0.0369117	0.000590212	0.0673162	0.0420842	0.499491	0.1861	1	1	1	0.473646	1	0.392361
Aq_38521	0.0486809	0.174837	1	2.36945e-05	2.76599e-09	0.0019314	0.169724	0.0656067	0.00258486	0.0640386	0.00697234	0.000133429	0.00740117	0.00294982	0.00951024	0.0105954	0.00201995	0.000973408	0.030064	0.0286327	0.00365853	0.00645461	0.037143	0.0687104	0.00911146	1	0.00300253	1	4.39271e-05	0.000441809	0.226546	0.0428973	0.0564266	0.0181785	3.44156e-05	0.00921931	1	0.000336476	0.0562751	0.00310479	0.000137967	0.000110252	0.000652144	0.135058	0.000333971	0.407086	0.402179	0.0931308	0.0999013
Hs_THAP11	1	1	0.000345203	1	1	0.347212	0.00158245	0.000496846	3.58646e-05	0.0326021	2.6499e-07	1.27762e-07	0.000170556	0.000177851	7.7156e-07	9.17485e-06	4.3002e-08	4.54877e-06	8.83479e-05	1.47216e-07	2.34929e-05	0.000607114	0.399299	0.000337497	1.34491e-06	2.92348e-06	0.00367044	1.46723e-05	1	0.0217543	0.106813	0.000306018	0.01507	0.113495	0.00519111	2.68069e-11	0.000570351	0.00113117	0.136694	0.0147995	1	6.61201e-07	1.50312e-14	1.76347e-07	1.49664e-08	0.0760528	2.07871e-17	1.68168e-06	0.094106
Nv_47538	1	0.0111562	1	0.198275	3.43639e-08	0.0230301	0.032949	0.000140927	0.032166	0.00320906	0.0168128	0.000123417	0.022596	0.0295538	0.0180423	0.0324611	0.0120615	0.0129236	0.0253621	0.0306678	0.0113968	0.000270783	0.0792029	0.00314272	0.0137568	9.70829e-05	0.0525131	0.0112417	0.00159533	0.059896	0.0748328	0.000936081	4.58815e-05	0.0398731	1	0.0010833	0.0608816	0.00267657	0.114385	7.58581e-05	0.000430466	1	1	0.281934	0.0127802	0.0603283	0.303346	1	0.191972
Hv_50282	0.10426	0.265733	0.445185	1.54179e-09	0.00509668	0.00195985	1	0.144239	1	0.0562918	0.279453	0.31997	0.0115153	0.0499274	0.454428	1	1	1	1	0.0258687	1	1	1	1	1	1	0.24457	1	0.0175975	0.162702	0.14449	0.0970944	0.359188	1	0.215757	1	1	1.36157e-05	0.0765899	0.174968	0.000455036	0.328464	0.303295	0.0434162	0.157111	0.182472	1	0.244748	0.496707
Hv_45837	0.0780129	0.163464	1	0.176602	8.32403e-08	0.0362794	0.0190621	1	0.000326855	1	6.2935e-05	0.392484	0.000342462	0.000533712	0.0124969	0.141921	0.228175	0.0415598	0.0365702	0.0555311	0.347651	1	0.0329403	0.431267	1	0.347973	0.426058	1	0.0746579	0.303464	0.102793	0.00258357	0.285376	0.0839077	0.0948145	0.297162	0.0522749	1.21708e-06	0.0161509	0.140638	0.0160411	0.19969	0.0272624	0.231368	1	1	1	0.299582	0.217198
Hv_50202	1	1	0.257208	0.144652	9.14848e-07	3.17639e-05	0.00495894	0.128648	0.0393657	0.214886	0.0872222	0.227163	0.156505	0.0926817	0.16114	1	1	1	1	1	0.310977	1	1	1	0.18441	1	0.487515	1	0.254913	1	0.0418688	0.0748139	0.5	0.45774	0.187636	0.196933	0.290478	0.000396479	0.00459589	0.00144899	0.00109394	0.279789	0.161062	1	1	1	0.0948926	0.0954199	0.0125688
Hv_40243	0.00274472	0.00251341	1	0.0207042	2.33417e-06	0.000549975	0.378849	0.17546	1	0.343905	1	1	1	1	1	0.489695	1	1	1	0.173405	1	0.298825	1	0.089337	0.215033	0.389632	1	1	0.163082	0.423518	0.327663	1	1	1	0.0148497	0.44404	0.41379	0.0006592	0.0107829	0.000218961	5.41444e-07	0.00929669	3.91983e-05	0.454294	1	0.0559267	0.137119	0.118158	1
Hv_46007	0.00172409	0.338651	1	0.148402	2.30667e-08	3.57603e-05	0.132743	1	0.0209317	0.19482	0.0387812	1	0.00222503	0.00211605	0.329017	0.0108822	0.0469872	0.105668	0.143286	0.301304	1	1	0.200167	0.188904	4.02953e-06	0.303215	0.0212934	1	1.00157e-05	0.0368145	0.000194752	0.20676	0.03305	0.0461257	2.80752e-05	0.128211	0.231895	1.03095e-06	0.0158766	0.217162	1.30528e-06	0.0278154	4.73951e-05	0.42318	1	0.109752	1	1	0.0553414
Hv_48804	1	0.15878	1	0.00572262	0.0027624	0.00411124	0.144057	0.130831	0.252699	0.363678	0.212577	0.103254	0.0355594	0.0126098	0.0631142	0.091216	0.116323	0.118579	0.234465	0.464335	1	0.0288101	1	0.477662	1	0.177648	0.00106477	1	0.0913913	1	0.148104	1	0.0863404	0.174645	1	1	0.418075	0.197068	0.000477774	0.33332	0.00217372	0.0350177	0.0213135	1	1	0.347187	1	1	0.0257805
Hv_12431	0.000432998	0.476685	1	0.0407152	9.94894e-09	1	1	1	1	1	1	1	1	1	1	1	1	1	1	1	1	0.075472	1	0.0148728	1	1	1	1	1	1	0.00185724	0.192555	0.16485	0.324576	1	1	1	1.48198e-05	0.0131535	0.460819	1.90135e-09	0.0231301	0.0136105	1	1	1	1	0.165062	1
Hv_38415	0.0987567	0.127643	0.498729	0.00329402	0.00195039	7.77459e-12	0.0198285	0.400265	0.0919986	0.43193	0.322591	0.195055	0.173956	0.213584	0.0311504	0.366899	0.360725	0.468574	0.162607	0.00865554	0.0287186	0.37181	0.384946	0.345113	0.0212239	0.0683532	1	1	0.120025	0.14298	0.00540093	0.329057	0.0135589	2.99596e-06	0.00299984	0.459872	0.362647	0.000139091	0.237136	0.0287043	2.5208e-11	0.00776748	0.000632427	0.379534	0.409125	1	1	1	1
Hv_41421	0.022871	0.494894	0.129772	0.168728	1.00327e-05	0.0364808	0.0353575	0.477507	0.292842	0.282859	0.268727	0.0169724	0.173134	0.232673	0.11768	1	1	1	1	0.342731	0.34398	0.176834	0.303835	0.24437	1	1	1	1	0.0907307	1	0.017038	0.435361	0.0548818	1	1	1	1	1	0.0464401	0.00160085	0.000452095	0.0815671	0.0205439	1	1	1	0.225102	0.275317	0.315133
Hv_48315	7.63267e-07	0.038829	1	0.00486307	7.86589e-07	1	0.460791	1	1	1	1	1	1	1	1	1	1	1	1	0.0293209	1	0.300229	1	0.0537643	0.446519	1	1	1	0.156118	1	1	0.377595	0.36867	0.43423	0.00518381	1	1	0.423319	0.468773	0.421167	1.42422e-08	0.295097	0.183141	1	1	0.4877	1	1	1
Hv_47282	0.0023953	1	1	0.034982	0.000360328	0.0036068	1	0.124515	0.00283181	1	0.00644732	0.00350233	0.00619982	0.0419837	0.0479237	0.00349831	0.00126474	0.00320953	0.00544299	0.00408201	0.0143718	0.0116712	9.83279e-08	0.0156469	0.020678	0.103956	0.187055	1	0.138655	0.0307202	0.0723725	0.155106	0.00103643	0.0351974	0.212201	1	1	1.68894e-07	0.0628193	0.00569332	0.0868559	0.0521389	0.0609771	0.0569929	1	0.00688504	0.139724	0.0544373	0.0370717
Cg_31568	0.0802866	1	1	0.0102633	2.31156e-06	0.00434036	0.478198	0.00102918	1	0.289519	0.302696	1	0.418328	0.361263	1	0.359702	0.414363	0.231641	0.457657	2.89383e-11	1	0.0544292	3.73078e-08	0.00677113	1.26552e-08	6.07021e-10	2.7322e-05	1.57339e-06	6.28972e-11	0.00115522	0.0188215	0.17162	2.2979e-11	6.56546e-10	0.00263367	0.0064301	0.000395561	0.000112173	0.00681671	0.0183678	1.54295e-05	0.049273	0.025793	1	0.142386	1	0.0602029	1	6.94429e-15
La_51426	1.60225e-05	0.0384489	1	0.00357909	0.0522145	6.25137e-05	1	0.211391	0.222569	0.077405	0.273657	0.342625	0.46252	0.486489	0.149349	0.294267	1	1	0.308022	7.65789e-12	0.390273	0.398949	0.00215476	1	2.59021e-08	1.41289e-10	0.0208117	4.53087e-05	1.36106e-07	0.0214973	0.363957	1	2.52224e-06	8.75901e-06	0.0199669	0.00761855	0.065212	1.77159e-07	2.30936e-05	0.348142	4.68444e-06	0.00187111	0.0296256	1	0.0191512	0.00601188	0.0369368	0.223512	6.75185e-06
Bf_31122	1	0.116422	0.114879	0.114796	0.199941	0.228339	0.100019	8.80626e-05	0.0599949	0.0156625	0.136765	0.0608624	0.0302029	0.035571	0.0738483	0.146614	0.264968	0.138973	0.131934	2.78197e-13	0.0133166	0.00907387	1.55023e-11	3.56624e-05	1.4025e-15	1.02819e-10	7.7341e-07	3.15753e-11	6.68117e-16	0.000478369	0.487515	0.0994176	6.34438e-08	6.65912e-14	0.0060765	0.00976024	0.00245973	0.0737386	0.240021	0.0265169	0.0691708	0.486495	0.0675482	0.0653251	6.16369e-07	0.111688	0.0300966	0.00042313	4.03267e-10
Hv_14160	3.42017e-05	0.0299082	1	4.88772e-06	3.33123e-05	1.55282e-05	1	1	0.0466198	0.475532	0.086875	0.16264	0.0395623	0.111667	0.0166912	0.135876	0.0937924	0.0264253	0.320377	6.36155e-13	0.377229	3.37216e-05	0.0114943	0.0741239	5.48258e-08	2.56286e-05	0.166778	0.0394607	5.90036e-07	1	0.209227	1	0.00799829	0.0237063	0.308689	0.118666	0.424512	5.06788e-06	1	0.0679526	2.7822e-09	0.157598	0.07058	1	1	0.0571598	1	1	7.52942e-06
Hv_46729	0.0456128	0.00182444	1	0.0282845	3.47162e-06	0.000176496	0.0142908	1	0.0800913	1	0.00957743	0.088682	0.0506357	0.0256161	0.0740085	0.188972	0.156608	0.102204	0.12294	0.0107512	0.474984	0.040095	0.0236	0.0163085	0.00108473	0.308391	1	1	0.322962	0.210405	0.437662	1	0.255499	0.273636	0.0144254	0.067274	0.380819	4.14409e-05	0.00266018	0.17721	9.88184e-06	0.318089	0.113383	0.0845218	1	0.0658525	1	1	0.00642033
Cg_18417	0.00319651	0.116924	0.0535029	0.000154236	0.0194974	0.166071	0.040407	0.0921694	0.000663496	0.103407	0.000924629	0.011155	0.0350232	0.114027	0.090838	0.0404303	0.050564	0.256255	0.0741752	1.5872e-05	0.0136253	0.00126693	0.000460422	0.000247728	0.00326141	0.0441953	0.277644	0.12658	0.0315387	0.360349	0.304785	0.0028906	0.215462	0.00107914	0.0685893	4.00389e-05	0.00683247	0.0114149	0.00333309	0.00290989	1.8513e-08	1.9885e-08	0.000465858	0.000168639	0.0229531	0.353926	0.0611322	0.183426	0.00339276
Ct_08813	0.143943	0.133564	0.0872016	0.000293768	0.0225591	1	0.0204272	0.0495076	0.327901	0.0610693	1	0.398338	0.480255	1	1	0.161953	0.183111	0.451401	0.255685	0.0052896	0.171532	0.000776622	0.184696	0.232785	0.000246435	0.329815	0.159157	0.0197513	0.0227081	0.256894	0.0718666	1	0.043884	0.0700152	0.0963178	0.412487	1	0.1869	0.0758219	0.35833	0.000869027	0.0948124	0.0186965	1	0.0159203	0.183679	0.383501	0.257099	0.167033
Ct_16436	0.313768	0.133899	0.0221575	0.0143317	0.000357045	0.0514712	0.358923	0.244434	0.0367117	0.000118256	0.122763	0.089305	0.0744443	0.199297	0.0889075	0.03534	0.0606218	0.0566238	0.0745694	0.27564	1	0.00173407	0.0118174	0.338734	0.00731469	1	1	0.176878	0.470434	0.40801	1	0.201118	0.0954877	1	0.114648	0.172765	1	0.109126	9.56477e-05	0.0457045	0.00383578	0.0708792	0.0147829	0.327191	0.0472382	0.239837	0.00944783	1	0.0422834
Ct_94344	0.116361	0.00711719	0.0164136	0.0330629	0.411246	0.0926202	0.000762065	0.21957	0.28236	0.00123431	0.401506	0.36272	1	1	0.450363	0.174602	0.157907	0.497919	0.313993	0.106116	0.367363	3.55374e-05	0.102775	0.0962209	0.000172876	1	0.328908	0.0134903	0.342557	0.378946	0.143894	0.0096219	0.291378	0.0520993	0.0441996	0.133985	0.00576033	0.0934068	0.0477888	0.0889478	0.0845078	0.0252132	0.00943352	1	0.259061	1	0.443958	0.476508	0.120086
Ct_99011	0.308019	0.153093	0.409976	0.100706	0.0129942	0.0986195	0.000376028	8.6183e-07	0.00207323	0.121498	0.134188	0.386969	0.197813	0.0367613	0.139176	0.186627	0.211651	0.0419245	0.120431	0.0506972	0.220867	0.00176862	0.382028	0.0137499	0.0229748	0.114638	1	0.458692	0.0179815	1	0.0097503	0.0215331	0.290016	0.000255256	0.227379	9.48115e-06	0.0408224	0.000189959	0.0551293	3.39533e-06	0.00344477	0.0080531	0.0232288	0.160371	0.029542	0.00617679	0.0220426	0.000193426	0.00352424
Cg_36569	0.0327156	0.445494	0.411875	2.298e-07	0.100866	0.0111102	0.0196989	0.0201165	0.0601346	0.123724	0.144994	0.0210282	0.0545862	0.0529781	0.216853	0.275289	0.373538	0.132541	1	0.00275793	6.55153e-06	0.00450594	1	0.00501854	0.294939	1	0.370145	0.19838	0.192097	0.0647278	7.31694e-06	0.0283396	1	0.438816	0.0144127	0.061461	1	5.31724e-05	3.08446e-08	2.04286e-06	1.13742e-05	0.0139884	0.0829626	0.496925	0.3743	1	0.111757	1	0.000118136
Ta_60440	2.91752e-06	0.000321681	1	0.0736874	1.84424e-11	0.00150428	0.00744256	0.206489	8.61896e-08	0.0968049	1.35122e-05	0.00421554	1.41913e-07	0.00112148	0.00165739	0.00114153	0.00256688	6.38681e-05	0.00233421	0.0195003	0.0495767	0.139024	0.16581	0.154429	0.133211	0.120475	0.491966	1	0.320685	0.0239835	0.0485206	0.245011	0.306296	0.302272	0.369646	0.275702	0.0514236	1.54314e-06	0.114423	0.0215699	2.10307e-06	0.040517	0.0286252	0.3975	0.380754	0.132529	0.416743	0.200156	0.00112087
Aq_14205	0.00148356	1	0.245239	1.35659e-05	2.69335e-05	0.000918431	0.115408	0.00114687	0.00677185	0.0620727	0.00871977	0.00627686	0.00674719	0.000528865	0.0104925	0.323136	0.00253947	0.00664685	0.00294925	0.0463354	5.7854e-05	0.0526634	0.0278754	0.000876391	6.93182e-07	0.122016	0.00135388	1	0.122246	0.00292985	0.0674381	0.00169244	0.00487229	1	0.135129	0.407929	0.000890216	7.89737e-06	0.0616761	0.0912232	8.19693e-07	1	0.234308	0.297297	1	0.195635	0.321212	0.260591	0.0161114
Aq_32428	0.209498	0.172629	1	0.00015126	0.0273341	0.00057238	0.0326656	0.0872749	0.000342129	0.212276	0.00290447	0.0154899	0.0261394	0.00107728	0.00826622	0.00400382	0.0221283	0.000104623	0.014105	0.0825526	0.014809	0.0092028	0.0934868	0.18008	0.0155771	0.364539	0.0350451	0.066028	0.0272647	0.136107	0.470357	0.0817303	0.0344165	0.0165205	0.361475	0.16766	0.081492	2.9782e-07	0.00252776	0.0258517	9.10768e-05	0.0261531	0.0239324	0.0141181	0.494245	1	1	1	0.00966653
Aq_32447	0.0452335	0.450249	1	0.00358344	0.284862	9.86934e-10	0.277834	0.0411813	0.00191431	0.196081	5.16947e-05	0.00147341	0.00446029	0.00064453	0.012816	0.000657591	0.0125175	0.00199815	0.00280897	3.80464e-05	4.91305e-08	0.0281282	0.232218	1	0.00861983	0.0289177	0.287138	0.0899029	0.359705	0.0741208	0.21736	0.100931	0.0302112	0.264865	0.0653832	0.0476241	0.353076	1.32689e-06	0.114736	0.0638669	0.0058371	0.050566	0.343073	0.310845	0.174546	0.49309	1	1	0.0183273
Hv_40755	0.159988	0.093364	1	2.39422e-08	2.66302e-13	0.00106275	0.0798529	0.000250843	0.0109465	1	0.23835	0.107598	0.281475	0.08901	0.212877	0.00684452	0.419817	0.347069	1	0.0306167	0.0156801	0.323122	0.330756	0.288527	0.4497	1	0.000183001	0.286208	0.0406238	0.164826	0.126936	1	0.011861	1	0.194001	0.0546171	0.270823	1.62979e-22	0.000177758	2.97359e-08	0.00114272	1	1	0.463981	1	1	1	1	0.0066948
Hv_02502	0.122951	0.00117166	0.466572	0.00459767	1.58217e-06	8.8846e-05	1	1	1	0.260804	1	1	1	1	1	1	1	1	1	1.13453e-05	1	0.384902	0.000515283	0.277168	0.0374881	0.0223469	0.139754	0.0255464	0.00895605	0.000743591	1	1	0.05343	0.0119601	1	1	1	0.0874291	0.309792	0.014168	4.70373e-09	1	1	1	0.195481	0.274884	1	1	0.0062233
La_72655	0.000140232	0.0420791	1	0.274586	8.00563e-10	0.373378	0.00134871	0.0965716	0.358278	0.0164934	1	0.433676	1	0.388326	0.446447	0.493328	0.310574	0.480429	0.214205	4.91488e-06	0.250064	0.0836734	2.8055e-05	0.00166886	1.09071e-07	1.26055e-07	1.62289e-06	0.00177082	2.83683e-08	4.20585e-08	0.00302609	0.243533	2.92377e-07	0.000144891	0.00499228	0.0101364	0.00416373	6.86232e-07	0.294645	0.343969	0.00385277	0.0307604	0.0280944	0.266898	5.09084e-05	0.490019	1	1	2.47217e-05
Hv_13625	0.00235463	0.00303612	1	4.37071e-05	7.33067e-07	2.51891e-07	1	0.0371293	0.0553114	0.121246	0.0128781	0.0203307	0.0208605	0.0275151	0.0712058	0.0266071	0.0747959	0.00276451	0.0410247	4.30277e-08	1	0.0712138	0.00093518	0.0417666	0.0159506	0.00465918	2.76275e-05	0.0424153	1.86684e-09	8.39697e-06	0.00827576	1	0.000700449	0.000131163	0.00811488	1	0.238712	1.46566e-10	1	0.116969	5.1546e-08	0.0920677	0.288478	1	1	0.460311	1	1	1.95082e-08
Hv_05286	0.0119683	0.0281261	1	0.0123586	1.38656e-05	0.02427	0.408216	1	0.17523	1	0.202867	0.0581825	0.230442	0.269201	0.290322	0.24228	1	0.313198	1	6.8434e-06	0.283695	0.00472142	0.00978465	1	0.0151905	0.0253885	0.0095089	0.0673973	0.00046957	0.0118013	0.0838992	0.065667	0.000718887	0.000528514	0.290611	1	0.0157264	2.81041e-06	0.0739433	0.11197	5.45171e-11	0.0577939	0.0150124	1	1	0.1904	1	1	0.000137533
Hv_46168	0.00897514	0.00831579	1	0.0300272	5.81809e-05	0.0451375	1	1	0.249027	1	0.363324	0.105277	0.349484	0.439661	0.387321	0.268499	1	0.366492	1	5.09222e-05	0.242655	0.0268308	0.0104013	1	0.0100279	0.0282305	0.00173539	0.0491457	0.000137102	0.00772003	0.128347	0.0919628	0.00254887	5.993e-05	0.233337	1	0.0019078	1.32929e-05	0.0173393	0.0711967	5.04357e-11	0.0338988	0.0214792	1	1	0.191029	1	1	0.000314306
Aq_37682	0.0200096	1	1	2.17072e-06	7.48241e-06	0.112585	0.302029	0.136081	0.067292	0.0143667	0.0299754	0.0318046	0.0208506	0.0221012	0.0519369	0.0618107	0.0143615	0.0473173	0.0283979	7.39244e-06	0.011839	0.000117005	0.0321915	0.0204764	6.57638e-06	0.00928152	0.0105776	0.00123258	4.72233e-05	4.84529e-06	0.03847	0.0192244	2.65118e-06	0.0206632	0.0432503	0.172658	0.144225	9.88659e-06	0.148692	0.0404199	0.0690558	0.00164205	0.0113279	0.101657	0.238066	1	1	0.0821139	0.000287479
Ob_69171	1.3983e-06	0.174394	1	0.00158391	1.61436e-05	8.20239e-09	0.166818	0.0833751	0.00718126	0.396195	3.06804e-05	6.68729e-06	3.63449e-07	6.45771e-07	0.000432698	9.10075e-05	0.000160989	0.00162538	0.0288747	1.56407e-07	0.00387501	0.100468	0.0258374	0.0477824	0.240059	0.0594756	0.071352	0.346339	0.00025077	0.000102275	0.0672979	0.00992558	0.021286	0.100036	0.000667687	0.265826	0.458623	4.81119e-07	0.000606627	0.000881333	2.66135e-05	0.0208763	0.204594	0.013625	0.0845199	0.00349982	0.0604505	0.0702532	0.0121763
Ob_69488	0.0461104	0.349817	0.411221	0.00422244	0.157623	0.239379	0.000168002	0.00437982	0.0507336	0.0315023	0.0596308	0.0546516	0.0186272	0.00408972	0.0867282	0.273407	0.12501	0.00141564	0.0812701	0.0435389	0.00573858	0.033956	0.000971735	0.04048	1	0.281272	1	0.0887817	0.110239	0.457024	0.0258748	0.147327	1	0.0662163	0.0589194	0.00429904	0.168107	4.7847e-07	0.0345086	0.181918	0.00153613	0.000735584	0.000592617	0.344176	0.224101	0.378322	0.000103092	0.00138408	0.256763
Aq_90480	0.0118012	0.122574	1	1.5718e-05	0.00119052	0.0132474	0.0524889	1	0.140413	0.394932	0.176609	0.203336	1	0.449573	0.170891	0.212296	0.287581	0.199455	0.274242	2.94298e-07	0.366823	0.179366	0.00426877	0.0471166	0.00124004	0.00522658	0.00354447	0.000320352	4.81462e-07	0.000250344	0.00323443	1	6.48624e-09	5.88674e-08	6.81801e-05	0.12921	1	7.48967e-07	0.0062836	0.00656548	0.00093779	0.029925	0.00543279	0.479869	1	0.470393	1	1	7.7593e-06
Cg_44497	0.000107861	0.0121663	1	0.00154127	6.32182e-08	0.216038	0.190083	0.0140711	0.0677736	0.265604	0.0521194	0.0468451	0.0750564	0.0666006	0.0365948	0.258262	0.0574969	0.0776936	0.128277	3.00611e-16	0.179942	0.307338	6.21338e-06	0.0878195	4.51422e-14	2.70863e-07	1.81044e-09	6.21895e-09	1.61236e-11	7.07418e-08	3.61803e-07	0.104302	3.1976e-07	8.39965e-06	3.62413e-06	0.0193538	0.00050271	1.15949e-06	1	0.375301	1.51969e-06	0.0204808	0.0269017	0.0252371	0.23189	0.272302	0.307464	0.178095	1.5052e-08
Cg_06435	0.0102595	0.109303	1	0.0473588	0.000406334	0.0171162	1	0.00394122	0.205547	1	0.0309613	0.0972118	0.0542138	0.07496	0.096867	0.436188	0.226509	0.291027	0.161198	3.38167e-14	0.0873422	0.142304	4.76384e-07	0.0852251	3.0454e-14	1.33832e-06	3.10963e-07	5.92175e-10	2.56124e-11	0.00163205	0.190089	0.0127776	9.09436e-11	7.28408e-11	2.1067e-07	0.0284724	0.00432013	0.00154157	0.450884	0.0535554	0.00221443	0.010892	0.0543041	0.130963	1	0.284198	1	0.320445	6.57573e-06
Lg_76584	1	1	0.2272	0.0561422	0.000845999	0.14443	0.000607243	1.11485e-10	0.000110119	0.000453124	0.111903	0.00797948	1	1	0.111638	1	0.392834	1	1	0.0161981	0.000193491	0.00199876	0.0361865	2.2225e-17	0.000450314	0.0104914	0.000134358	0.000718984	0.0350636	0.0100542	2.72702e-05	0.164369	0.0715538	0.250535	0.000453736	0.120177	0.000118122	6.14569e-05	0.392293	3.70008e-05	4.94482e-05	0.00014069	1.35213e-12	0.0131572	0.037802	1	0.0851154	1	0.00191403
Cg_23621	0.000475558	1	0.100517	0.00407642	3.4279e-06	0.0926389	0.172816	0.00506515	0.0718027	0.167695	0.0255217	0.0198291	0.141913	0.205158	0.125342	0.095031	0.141864	0.0716185	0.208075	1.77286e-16	0.170142	3.50096e-05	2.58919e-09	9.90918e-06	4.16907e-06	1.382e-10	3.06286e-07	4.95518e-10	4.1552e-12	5.31291e-09	0.0629994	0.168241	3.22598e-10	1.95205e-10	0.00469396	0.00253859	0.000175992	5.52162e-07	0.0663765	0.0185984	0.19217	0.0908713	0.0479249	0.256467	0.00447719	0.0218311	0.121764	0.0898377	3.44265e-11
Cg_46461	0.118474	1	0.487288	0.0747064	0.00567846	1	0.00115173	3.17615e-06	0.00191808	0.0299324	0.00542922	0.010656	0.13954	0.029624	0.00268377	0.128689	0.0182198	0.0692517	0.13501	0.051977	0.0202413	0.00651961	0.00786109	0.020732	0.00225672	1	0.0101346	1	0.00450801	0.00253693	8.06747e-07	0.00291737	0.126273	0.00202621	0.139676	1.21496e-05	0.0045166	0.00130943	0.00756446	1.63264e-11	0.00161583	3.91773e-06	0.00176036	0.390052	0.243223	0.23578	0.000190897	1.01424e-07	3.81035e-05
Cg_32793	0.00585306	0.454564	0.0154053	0.0405238	0.0102473	0.125319	0.0164183	0.000116703	0.0164471	0.0670285	0.0642092	0.121364	0.214264	0.108195	0.0342328	0.265332	0.174763	0.469221	0.189656	3.62834e-15	0.141529	0.0122539	5.23814e-10	0.02407	3.50693e-06	5.85904e-05	4.48267e-06	0.01363	1.44357e-08	6.92797e-05	0.000246589	2.99313e-05	0.000192078	1.87608e-05	0.0562548	0.00464126	0.0289837	0.00205061	0.0072197	0.0100289	0.0767865	0.0130222	0.0150413	1	0.162502	0.422105	0.00023802	7.29914e-07	7.51527e-14
Aq_89985	0.104997	1	1	2.08682e-06	7.23371e-05	1	0.13117	0.00422613	0.0748427	0.00541052	0.100397	0.0604744	0.0745512	0.140109	0.29244	0.421233	0.493646	0.0621918	0.129032	0.00182999	0.204568	0.0824999	0.0710432	0.0191976	0.105188	0.0760489	0.280011	0.31495	0.23144	0.00734585	0.00542373	0.127396	0.492293	1	0.288057	0.35244	1	1.47527e-05	0.10841	0.150848	0.000191097	0.00288668	0.0506404	0.0077445	0.269415	1	0.187807	0.40955	0.000257034
Ob_72000	0.139836	1	1	0.158931	9.53324e-08	0.168179	0.131412	0.0173048	1	1	1	1	1	0.391341	1	0.458196	0.426	0.482565	1	1	1	0.0567666	1	0.0865028	1	1	0.0803319	1	0.0351949	1	0.289753	0.382066	0.30594	1	0.292262	1	0.357906	1	0.13615	0.0833576	4.90872e-08	0.132886	0.157383	1	1	1	1	1	1
Aq_40513	3.78571e-06	0.00631795	1	7.85772e-05	0.000213197	0.000164255	1	1	0.166873	0.193009	0.180818	0.287926	0.117519	0.228593	0.231079	0.470615	0.328381	0.34299	0.236337	3.67992e-06	0.446509	0.0783784	4.59287e-07	0.00272041	1.26388e-05	2.49431e-05	0.00989653	0.00170259	8.60088e-05	0.0081018	0.000260799	0.12432	2.3608e-06	4.55725e-06	0.0252433	0.0766105	0.133937	0.00098855	0.0092525	0.107415	2.94513e-13	0.00394055	0.0717255	0.425207	0.280672	0.0576361	1	1	3.70376e-10
La_56800	0.0001686	0.0197223	1	0.00371023	0.000404676	0.0437813	0.152804	0.13782	0.0194351	0.00846836	0.00205657	0.0227813	0.0150897	0.0162058	0.00652533	0.0183457	0.00522493	0.00381672	0.00413876	1	1	0.0294806	1	0.0315843	0.0513528	0.413881	0.0470328	1	0.00344172	0.253609	1	1	1	1	0.243866	0.0555588	3.05609e-05	0.0111391	0.0344379	0.0373308	0.00010162	0.00153677	0.372087	0.121618	0.0199365	0.068065	0.477755	0.371331	0.0669519
Hv_45544	4.27562e-09	0.0909125	1	0.193842	1.53234e-06	8.01849e-05	0.175784	0.0221812	0.112327	1	0.385627	0.184472	0.113661	0.132651	0.180466	0.202303	1	0.35876	0.419794	7.35825e-05	1	0.00213461	0.199468	0.0427157	0.0226897	0.0495688	0.382496	1	3.20912e-06	0.0128375	0.0481364	0.133985	0.000214162	0.0135522	0.000894691	0.300933	1	0.000311264	0.000309475	0.00119765	2.10335e-08	0.000364565	0.0865695	1	1	0.170733	1	1	4.11009e-08
Hv_37137	9.44888e-05	0.12148	1	0.0268987	0.0117721	1.54176e-06	0.122734	0.207264	0.295931	1	1	0.488839	0.342821	0.302998	1	1	1	0.472478	1	2.33371e-05	1	0.099203	0.0299575	0.262226	2.2179e-07	0.00578389	0.0145097	0.046399	3.77147e-09	0.0015575	0.0188801	1	2.48511e-06	0.00233875	0.00580842	1	0.178807	1.22579e-05	0.215336	0.0974179	0.0075913	0.110779	0.192503	1	1	1	1	0.418021	1.82445e-07
Hv_47905	0.000791545	0.208584	0.425533	0.0249471	1.78499e-06	3.35499e-05	0.49596	0.163512	0.172441	1	1	0.423903	0.393362	0.219961	1	1	1	1	1	1.98711e-05	0.00634704	0.0098958	0.000662451	0.4199	0.000310151	2.75235e-05	0.0126513	0.281989	7.55485e-09	0.166883	0.121065	0.10511	2.43718e-06	0.00026873	0.423124	0.44788	0.0215697	2.28099e-07	0.000190206	0.00468347	0.000136765	0.00077465	0.000172486	1	1	0.153642	1	0.421252	3.11698e-06
Hv_49574	1	0.06925	1	0.00275265	1.65359e-07	0.0199618	0.281259	0.355885	0.199415	0.38134	0.0812187	1	0.227469	0.213692	0.374478	0.29908	1	0.340676	1	0.00368302	1	0.0944761	0.062737	0.062512	0.401988	1	0.16916	1	0.0172308	0.422909	9.23076e-05	0.136538	0.0760458	0.148099	0.473735	0.0332719	0.0223548	4.51244e-06	0.000215476	0.146692	0.000126069	0.00158819	0.00673927	0.322157	1	0.0760021	0.465373	1	0.180156
Ct_45380	0.0424047	0.46896	0.0238359	8.56482e-12	0.0502103	0.0558506	0.030436	0.391668	0.00230019	0.411768	0.00481615	0.00975175	0.00433607	0.00225657	0.0376358	0.0127639	0.0062663	0.00260121	0.010443	4.14489e-08	0.000301681	0.00386605	7.25933e-07	0.0347585	1.48808e-08	9.91791e-14	0.00413181	1.68793e-06	1.47462e-10	7.87795e-06	8.21199e-05	0.000324659	2.92608e-11	3.22658e-09	0.0805582	0.421285	2.72017e-05	0.0165644	0.00237409	1	0.0998705	5.09128e-09	4.32933e-09	7.43896e-05	0.178378	0.345276	0.0262076	0.000616434	2.41931e-09
Bf_58953	0.0265441	0.00580185	0.290031	0.00359724	0.000730415	0.0179459	0.0229317	0.289624	0.352134	1	0.48338	0.296615	0.398208	0.0881539	0.322706	1	0.294262	0.276081	0.357572	2.05198e-08	0.441956	2.00218e-05	0.000126507	0.140989	2.93717e-10	2.09528e-05	0.0020053	7.85125e-06	8.52941e-10	0.000495851	0.027163	0.0337799	0.000254424	0.00202726	0.210543	0.043363	0.379079	0.00197606	2.42087e-06	0.127561	0.000451034	5.87745e-05	0.0448138	0.097006	0.108089	0.211726	0.428602	0.429434	1.98316e-07
La_60983	0.011552	0.0325858	0.302395	0.00279191	0.0335664	0.280801	0.119012	1	0.312319	1	1	0.0382631	0.134892	0.42331	0.360777	0.45272	0.247145	0.21102	1	0.0488441	0.143229	3.68906e-06	1	0.216993	0.0289069	1	0.0778254	0.125936	0.000489637	0.342587	0.0283094	0.0292967	0.0104593	0.152526	0.203205	0.315926	0.48563	1.22249e-06	0.0171485	0.402733	0.00525094	0.0341886	0.00758879	1	0.263619	0.0320745	0.05189	1	1
Hv_34816	0.000206195	0.180039	1	0.164242	1.38623e-05	0.00195166	1	0.465616	1	1	1	1	1	1	1	1	1	1	1	1	1	0.0727647	1	0.0908289	0.119964	1	0.313019	1	0.0809599	0.367204	0.0373574	0.330452	0.121291	0.329429	1	1	1	0.000531145	1	0.311638	1.39161e-05	0.351223	0.0250364	1	1	1	1	1	0.470266
Hv_35688	0.155443	0.313791	1	1.89915e-06	1.39635e-06	0.0906312	0.00305615	6.27497e-11	0.00796832	0.0240592	0.350679	0.00420762	0.0210716	0.0273439	0.0745544	0.0579891	0.000514032	0.0651227	0.263069	0.359788	0.00388833	0.000127981	0.00100318	0.00150133	0.228071	0.0533179	0.00092907	0.182418	6.88724e-06	0.0595737	0.167154	0.00129843	0.00151734	0.0284187	0.0450278	0.177236	2.88614e-11	3.06413e-12	0.0502536	0.0066548	0.000263587	0.0652809	0.000456403	0.106714	1	0.420052	0.284992	0.141803	0.00243791
Hv_46491	0.00141073	0.0304904	1	1.43391e-05	5.49111e-05	0.00260511	0.189565	0.0848538	0.236655	0.256254	1	0.497508	0.225601	0.28105	0.47627	0.448594	0.177744	0.423701	1	0.00308155	1	0.00147295	0.131254	0.0520258	0.00602636	0.00508594	0.0641239	1	4.14188e-05	0.0746346	0.041266	0.0713836	0.00110626	0.00147423	3.64201e-05	0.470464	0.0168456	2.57783e-09	0.0194585	0.270548	3.42308e-07	0.116457	0.027302	1	1	1	1	1	7.6267e-10
Hv_51030	0.162944	0.141106	1	0.0616546	0.0149467	0.000465983	0.0198167	0.00473158	1.99126e-05	0.156284	0.0180767	0.00165732	1.60036e-05	3.27433e-05	0.00568223	0.00939363	5.03295e-06	0.00227961	0.0133679	1	0.0712329	0.0107607	0.0635435	0.0190559	0.161193	0.353233	0.0145247	1	0.00034645	0.35493	0.00601758	0.0451109	0.0970704	0.00343466	0.110733	1	5.0755e-05	0.000194028	0.178267	0.0449053	0.00146749	0.0464512	0.00561805	0.421898	1	0.492618	1	1	0.320052
La_56801	0.0529478	0.240628	1	0.0397772	6.36152e-05	0.261395	0.333698	1	0.352297	1	1	1	1	1	1	0.413282	1	1	1	0.309672	0.427875	0.00138502	1	0.20086	0.352262	0.115221	0.232352	1	0.00619188	0.0582894	0.0317062	0.0119357	0.193147	0.275541	0.00440164	0.0293329	0.0203887	8.36343e-05	0.254406	0.250284	0.473737	0.139035	7.91385e-06	1	0.0814057	0.275376	0.0286763	0.0666419	1
La_60908	0.000228832	0.3251	0.0667064	0.0191228	0.0218995	8.54348e-05	0.346914	0.0697655	1	1	1	1	1	1	1	1	1	1	1	2.37071e-05	1	0.00161561	2.19379e-05	0.0238052	0.000347515	0.0936224	0.0279564	0.0842098	7.86773e-06	0.00329797	0.0298656	0.0978331	0.00125619	0.0227418	0.146857	0.0770375	0.190083	0.0685871	0.133323	0.0179385	0.0514283	0.220311	0.0627371	0.241674	0.421	1	0.0126546	0.495757	5.34111e-07
La_81877	0.000641857	0.0352519	1	0.0743623	0.000495783	0.000111041	1	0.00304906	0.245076	1	0.376399	0.436816	0.432104	0.375738	0.477625	0.271164	1	0.446805	1	1.44587e-13	1	0.0107295	7.31126e-08	0.0102196	2.32616e-06	8.40678e-06	1.62181e-05	0.00322645	4.98996e-06	0.000166589	0.2188	0.0264863	0.000193801	0.00784062	0.00296766	0.0262637	0.0905461	0.00163423	0.150704	0.418908	0.000222492	0.457004	0.00859248	1	1	0.0817277	1	1	2.03831e-10
La_54716	0.00100175	0.362085	0.496493	0.117677	7.1648e-05	4.65115e-05	0.140579	1	0.364047	1	1	1	1	1	1	0.428606	1	1	1	0.000244894	0.437286	0.00431481	0.00546911	0.0594742	0.000134926	0.0021373	1.06791e-05	0.0115537	3.2286e-10	0.294984	0.0493721	0.057971	0.00539465	3.74915e-05	0.00534703	0.12968	0.0196214	0.0231211	1	0.302748	0.0263549	0.0652045	0.187409	1	0.457764	0.281547	0.108346	0.295932	5.6779e-09
La_73183	0.00160794	0.00755577	1	0.2386	1.64271e-05	0.000631428	0.258004	1	0.0635083	1	1	0.40082	1	0.374921	0.10957	0.196923	0.171764	0.300045	1	0.00162752	0.107301	0.00175059	0.311304	0.232746	0.285863	0.0219443	0.00241875	0.151049	0.0381637	0.010986	0.00144963	0.00552996	0.402618	0.123362	0.00398352	1	0.238576	6.13202e-06	0.00592371	0.29584	7.98716e-07	0.0101649	0.0112609	1	0.49027	0.0143221	1	1	0.0672696
Hv_50583	0.000193337	0.401475	1	0.00617245	0.000369346	5.18164e-06	0.330171	0.0403975	0.28926	1	0.158784	0.0683399	0.0702236	0.0314941	0.117408	0.137742	0.0560606	0.0222345	0.379705	0.0677262	0.321082	0.0031193	1	0.372939	1	0.445017	0.0430701	0.415373	0.0896985	0.240441	0.229529	0.23818	0.0464132	0.231335	0.0916295	1	0.326835	0.00266287	3.69889e-06	0.0544654	0.00680004	0.030574	0.0107207	0.0793634	1	0.295315	1	1	0.0261048
Hv_44302	0.0196568	0.348787	1	0.0322888	0.000620863	2.66666e-06	0.054068	0.053019	1	1	1	1	1	1	1	1	1	1	1	0.000138197	0.11457	0.000186003	0.18088	1	0.00277806	0.00208513	0.000137269	0.0255315	0.00383653	0.127535	1	0.109816	0.00141261	0.0111292	0.13707	0.467843	0.240084	0.00056725	0.0043643	0.00350645	5.8399e-06	0.0157777	0.139586	0.309393	1	1	0.353525	0.478089	0.000286774
Aq_37606	0.00875006	0.00176804	0.297533	0.00178356	0.00207907	0.00018141	0.0311884	0.254642	0.254969	0.0729133	0.200201	1	0.387099	0.359459	0.224978	0.245664	0.254278	0.156203	0.421002	4.76336e-15	0.404562	0.113976	2.66779e-11	0.0299157	5.63924e-07	3.70417e-05	0.000252892	1.07688e-07	7.91168e-07	1.87225e-05	0.203712	0.000733891	1.48511e-05	6.09124e-05	0.00364445	0.0460854	0.00870256	0.00497127	0.0335423	0.00368524	0.0442928	0.238555	0.0149802	0.102564	1	1.31305e-05	0.0565597	1	1.82077e-10
Nv_13787	0.0548203	0.364321	0.241638	0.0354149	1.48536e-05	0.0619064	0.0381858	0.00352902	0.061988	0.316413	0.433094	0.0807201	0.0137485	0.0273465	0.00809716	0.245914	0.203123	0.168251	0.219901	0.000139769	0.479436	0.00188177	0.000206541	0.000835866	8.17086e-06	1.09173e-06	1.95516e-06	0.00017537	3.07558e-12	0.0591501	0.0549343	0.143594	4.69613e-05	0.000100221	1	0.417376	0.00142071	0.0170932	0.287976	0.010102	0.0178841	0.265096	0.120495	1	0.0017339	0.0729117	1	1	1.16476e-05
La_56338	0.15344	0.347327	1	0.156965	0.148796	0.254642	0.15107	1	0.298575	0.0254323	0.0625148	0.0188968	0.00131055	0.00381946	0.108024	0.0198226	0.0152122	0.119733	0.234976	0.0364941	0.010534	0.0463791	0.213126	0.215499	0.0630223	0.443222	0.189309	0.244051	1.23336e-06	0.0168345	0.335566	0.00448597	0.308594	0.00647407	0.016442	0.244351	0.0162914	0.00601176	0.00205498	0.438384	0.000619918	0.0357677	0.042543	0.296896	0.337335	0.176334	0.107833	0.0315883	0.314644
La_70924	0.00078157	0.0218634	1	0.13854	7.85804e-05	0.0121387	0.0056193	1	0.0834788	0.0794178	0.153673	0.105579	0.0907858	0.0374694	0.100252	0.0359442	0.0518001	0.058325	0.165149	2.54051e-10	0.106196	0.0912163	3.60197e-05	0.156489	4.90022e-07	1.22815e-05	1.58859e-05	0.000158071	3.16813e-09	0.0110709	0.0636325	0.00161882	0.000577711	1.21089e-06	0.000456974	0.450564	0.40128	0.000367194	0.331483	0.196139	0.000503051	0.0928142	0.00335361	1	1	0.172034	1	1	4.69263e-12
Hv_99749	0.00366954	0.369057	1	0.0226573	4.17248e-06	0.0216857	1	1	1	1	1	1	1	1	1	1	1	1	1	1	1	0.0264815	1	1	1	1	1	1	1	1	0.252792	0.404848	0.219632	1	0.240884	1	1	0.000248052	0.275566	0.364573	4.58603e-07	0.490434	1	1	0.460323	0.00337122	1	1	1
Ct_93583	0.114345	0.363383	1	1	0.455311	0.367866	0.193225	0.32481	0.0353369	1	0.0626156	0.163398	0.0826867	0.0998812	0.179667	0.156832	0.168338	0.144899	0.165271	0.0335157	0.380508	1	8.77886e-05	0.0164814	0.0180918	0.405896	1	0.176339	0.0472008	1	0.272734	0.183173	0.00227733	0.391851	0.36954	0.010257	0.00411285	0.0592932	0.448078	0.089798	0.0691256	0.21897	0.0463679	0.435147	0.0966349	0.00906287	0.290513	0.260395	0.325418
Ct_26042	0.0933925	0.0630421	1	0.483353	0.0269722	1	0.31228	0.180122	0.192357	0.00063502	0.0301297	0.0453766	0.278197	0.232509	0.0747508	0.100298	0.0334188	0.0604096	0.132772	0.00375814	0.128522	0.0026256	0.0997576	0.0833044	0.000347668	0.109511	0.0966866	0.00141265	0.00565295	0.00115728	0.00554548	0.0112453	0.000359	0.344694	0.152345	0.020859	0.00035598	1	0.0380959	0.00110885	1	1	0.384155	0.0415046	0.00210109	0.204684	0.15828	0.268698	0.0408608
Dm_bip1	1	1	0.00197189	1	1	1	0.000587314	0.0714686	0.00427093	0.0940563	0.0360161	0.00195329	0.0106639	0.00855994	0.00420402	0.0944462	0.0308331	0.0875478	0.0363082	5.57044e-05	0.0176037	0.0215688	0.000973292	0.194371	0.000409843	0.00647023	0.000116059	1.98688e-05	0.26369	0.038251	0.184462	0.0398149	0.0660238	0.00421785	0.219985	0.0522996	0.00304688	0.0534298	0.00131638	0.00429964	1	0.000610338	0.0108012	0.0202378	1.77153e-07	1	1.02723e-05	0.000211695	0.00779407
Ct_90651	0.303459	0.494812	0.208693	0.00056532	0.0171443	0.0213176	0.487415	0.0505621	0.334428	0.00529564	0.267404	0.227892	1	1	0.287122	1	0.261461	1	0.226542	0.00147678	0.00511648	0.0105864	0.00171618	0.00166974	1	0.0392844	0.0155934	0.000858066	0.0116611	0.00895221	0.000782255	0.123128	0.0421088	0.000130336	0.280237	0.0020366	0.0105737	0.00177831	0.371359	0.00744973	0.0221639	1	0.336753	0.10158	0.000496768	0.202597	0.0202364	0.0120632	0.0508498
Dm_Dlip2	1	1	0.112781	0.155417	0.183038	0.146708	0.00284735	0.244395	0.384542	1	0.43464	0.040608	1	1	0.0830911	0.295037	0.346113	0.236807	0.292066	0.109634	0.0029597	1.23429e-08	0.227764	0.000138425	0.152409	1	0.000376348	4.58958e-06	0.0401984	0.0513858	8.55965e-05	0.0179804	1	0.45895	0.210945	0.200467	0.0096328	0.000372684	9.22482e-05	4.21738e-06	0.180959	5.2277e-05	0.0101787	0.0240366	0.0174473	0.476138	0.0966367	0.0112134	0.128897
Ct_29250	0.418728	0.194969	0.00212801	0.0100892	0.00576193	0.19923	0.00455378	0.249905	0.0398536	0.155447	0.0301043	0.0433652	0.0156114	0.0162839	0.00577652	0.0637769	0.0296915	0.0191085	0.0103732	0.156644	1	0.0152688	0.00150235	0.00953713	0.0282334	0.259231	0.0946146	0.00991689	0.111687	0.409858	0.0424201	0.0683609	0.484223	0.000416712	0.284092	0.0401028	0.219797	0.0504257	1	0.34681	0.0154115	0.165006	0.00221134	0.117883	0.00213125	0.105925	0.000173288	0.181259	0.203763
Ct_06967	1	1	0.260413	0.00314655	0.346781	0.239071	0.492138	0.117923	0.0374713	1	0.00276154	0.0148892	0.0279445	0.113271	0.000247659	0.111082	0.0446752	0.00607704	0.0456492	0.158258	0.0870082	0.000370181	0.0526097	1	0.124774	0.022305	0.16837	0.386925	0.0101966	0.310134	0.384203	0.017285	0.0927577	1.72592e-05	0.0455489	0.322762	0.220515	0.116136	0.002123	0.0101662	0.0435019	0.0876771	0.26731	0.0018146	0.196369	1	1	0.000168079	0.0158298
La_53069	0.000695894	0.0532285	1	0.00683074	0.0515934	1	0.250647	0.0746442	0.0525358	1	0.0651591	0.00902587	0.00993792	0.0423444	0.00756954	0.0361148	0.040127	0.0693949	0.0973658	0.0828207	0.496051	0.233974	0.359769	0.154555	0.376545	0.0770405	0.364344	1	0.310208	0.150519	0.18058	0.320802	0.444835	1	0.00717472	0.0392755	1	0.0168748	0.36348	1	0.00947185	1	0.162381	0.00212465	0.0999944	1	1	0.0192251	0.104711
Pb_2651880	1	0.0152345	0.366495	0.178035	0.0579425	0.00111101	0.497895	0.151791	0.00538272	0.217066	0.000179312	0.0169251	0.00190777	0.00127751	0.000588496	0.00393598	0.0161986	0.00565275	0.0140975	0.012695	0.12396	0.419399	0.0280392	0.0417456	0.07327	0.062895	0.474187	0.0138511	0.0172221	1	0.0522346	0.0909463	0.105046	0.0635115	1	0.199497	0.0179676	0.444815	0.194091	0.00641951	1	1	1	0.122356	0.212397	1	0.0276717	0.0702263	0.17439
Cg_34245	2.75559e-08	0.028596	0.343493	0.0191167	0.0020511	5.77882e-05	0.26836	0.205898	0.096624	1	0.00419451	0.0197208	0.053696	0.0110468	0.0736418	0.0290892	0.129328	0.11985	0.0998363	5.77597e-19	0.435718	0.00160891	8.77373e-06	0.0731146	5.30434e-11	1.14807e-05	0.00129918	2.36278e-05	3.06613e-05	0.00516994	0.336128	0.000346996	2.38397e-07	1.71846e-07	1.4309e-05	0.0358743	0.291833	5.43629e-05	0.0654843	1	3.56113e-09	7.88553e-05	0.0276351	0.0247022	1	1	0.420008	0.242412	2.82776e-11
Hv_45508	1.32866e-05	0.00103923	1	0.0202821	1.09118e-10	3.98639e-07	0.432877	0.316552	1	0.27351	1	1	1	1	1	1	0.435881	0.483301	1	4.65826e-06	0.296764	0.000257117	0.000429436	0.23065	3.77054e-12	2.32835e-08	0.0148701	0.000303481	9.54774e-07	0.0762864	0.137799	0.00734735	8.82691e-06	2.37418e-05	0.0527621	1	0.0236841	1.65785e-08	0.0013	0.061421	3.58244e-07	0.48228	0.438307	0.0813722	0.321831	0.338489	0.477642	0.221137	6.01442e-07
Hv_49002	4.64757e-05	0.264538	1	0.0307872	1.2431e-06	1.90589e-11	0.319324	0.121745	0.0944723	0.468996	0.260077	0.0510068	0.10365	0.124547	0.0348412	0.151072	0.10457	0.0944519	0.162129	0.00806918	1	0.00369315	0.283625	0.0635628	0.0219564	0.198452	0.0974636	0.00608373	3.61898e-05	0.38497	0.105319	0.0105219	0.0809895	0.000319388	0.203764	0.158244	0.087754	0.00251494	0.176807	1	0.0139765	1	1	1	1	0.19985	1	1	2.95988e-08
Hv_15122	9.8666e-08	0.0469945	1	0.0402798	8.46343e-10	3.45747e-08	1	0.280547	0.0713876	0.425068	0.084052	0.179853	0.088804	0.09128	0.0441275	0.0507847	0.193096	0.134652	0.0714228	1.90215e-11	0.454815	0.0283916	0.000156113	0.0125315	6.88957e-11	1.53866e-10	0.000714654	9.18912e-08	3.39414e-09	0.00645289	0.20476	0.00443569	1.66632e-07	1.41484e-09	0.018807	0.469182	0.306307	8.35429e-08	0.0690144	1	1.03884e-05	0.471079	0.313167	0.435794	1	1	1	0.401366	2.41214e-12
La_68719	0.000491077	0.420109	1	0.0916201	0.00562937	0.000439153	0.0464931	0.494326	0.0072638	0.110498	0.004576	0.030477	0.00443269	0.0014491	0.0219168	0.00298611	0.0649614	0.0166271	0.0173931	1.13271e-10	1	0.31629	1.5802e-08	0.0243285	1.27075e-09	3.86569e-09	0.00208841	3.69096e-07	1.07021e-09	0.00234761	1	1	9.35139e-09	3.02455e-06	0.0396254	0.200665	0.0264103	3.05435e-10	1	0.226441	0.000260235	0.000135032	0.0682998	0.0194196	0.0593524	0.0265815	0.46041	0.481792	6.9884e-13
La_55487	1.55493e-06	0.115126	1	0.00927005	0.000496294	0.0654728	0.404338	0.055992	0.0629202	0.438156	0.228805	0.125191	0.219922	0.137157	0.11798	0.16976	0.106849	0.167405	0.156881	8.61279e-12	0.198468	5.58015e-05	2.10319e-07	0.0901804	1.89574e-11	7.33409e-08	7.35154e-05	5.31327e-05	3.64168e-06	1.14685e-05	0.0881261	0.001216	1.09869e-06	1.42902e-05	1	0.00376229	0.0540934	1.27224e-05	0.182024	0.101318	0.00388146	0.0118796	0.00421949	0.0135134	0.205237	0.0234721	1	0.135456	1.00073e-08
La_61553	8.57722e-05	0.0648311	1	5.16498e-05	0.000117476	0.00112403	1	1	0.00455108	0.193929	0.00128867	0.00531666	0.00300152	0.00757373	0.00795809	0.0191254	0.00223704	0.0146545	0.0133626	2.94359e-09	0.0607296	0.000282208	2.6372e-05	0.242954	9.82086e-10	9.46251e-07	2.27219e-06	7.37262e-05	0.000327257	4.06415e-05	0.0867648	0.00100325	2.07706e-05	0.000204154	1	0.274937	0.0354505	0.0047679	0.04636	0.00314127	0.0118603	0.042218	0.0155809	0.0454176	0.0144583	5.02054e-05	1	0.0771739	3.91409e-08
Hv_50768	0.00340782	1	0.434257	1	0.136952	0.220282	0.197417	1	1	0.0923544	1	1	0.37732	0.296553	1	0.494481	1	1	1	1	1	0.0662483	1.11182e-05	0.209465	0.0182663	1	1	1	0.0747627	1	0.0212761	1	0.292747	0.175647	0.0509122	0.272088	1	0.0813994	1	0.125062	2.35636e-05	1	0.182705	1	1	0.480951	1	0.438423	0.455999
Ct_10621	0.24705	0.029829	0.0574014	2.19848e-05	0.0182162	1.03883e-05	1	0.0222765	0.0105733	0.0521801	0.00735184	0.0329182	0.0585167	0.0849382	0.0494492	0.0298746	0.0293256	0.176335	0.146882	1	0.000701372	0.0167087	0.115492	0.00422969	1	0.0228494	0.428032	0.321418	0.0779522	0.122998	0.00170354	0.260162	0.0904613	0.00585516	0.483077	0.31643	0.014576	1	0.255921	0.013288	0.0001369	0.00477768	0.00230758	9.14807e-06	2.13381e-05	0.183947	0.197131	1	4.73528e-06
Ct_97247	1	0.0246325	0.0217665	0.0853933	0.0126114	0.00177983	0.296379	0.000178998	0.173783	0.111408	0.0579814	0.455684	0.227725	0.362329	0.26647	0.322235	0.395934	1	0.373871	0.107845	0.00473052	0.0164201	1	0.0410757	0.426368	0.330609	0.115923	0.33862	0.101328	1	0.0493664	0.00528581	0.174804	0.0882129	0.0976182	0.0296579	0.000261754	0.190019	0.117113	0.233369	0.0104716	0.00740106	0.00717629	0.163068	0.0428291	0.178027	0.396055	0.228245	2.4887e-05
Ct_98539	0.000201984	0.0605109	1	0.35793	0.00098005	0.229626	0.0515024	0.139931	0.0928786	1	0.347149	0.0759687	0.146503	0.137263	0.107514	0.229676	0.252594	0.11574	1	0.380118	0.074909	0.000532981	0.328655	1.75276e-05	0.085297	1	0.435659	0.12538	0.0608454	1	0.0652845	0.00800987	0.169475	1	0.467597	1	0.135141	0.017223	0.263184	0.0645317	0.430496	0.00895228	0.0639751	0.131711	0.114303	0.0689538	0.0346864	0.00714428	0.135029
Ac_Thap6	1	1	0.000250444	0.0190311	0.107068	0.0599353	0.00648656	8.88265e-06	0.0654464	0.00104021	0.0901989	0.267717	0.0512693	0.044699	0.186136	0.180052	0.0878445	0.083925	0.030562	0.0889582	0.0446587	0.170448	0.305853	0.0015828	0.271042	0.082091	4.98762e-12	0.0234075	0.0231005	0.00181844	0.00603481	0.000477609	0.252184	0.0821603	0.0747928	0.381881	6.2042e-08	1	0.108165	0.0543061	1	0.187328	0.246951	0.0967553	0.00018406	1	2.03074e-05	0.0287637	0.0880325
Ct_07111	1	1	0.00493962	0.0270614	1	1	0.0765001	0.000115653	2.52197e-06	0.00411527	0.0680534	0.00035335	0.0223496	0.251273	0.000303211	0.0104502	0.0186986	0.11699	0.0835338	0.0559795	0.00309179	0.00037626	4.1559e-05	1.5602e-14	0.0271095	0.141599	0.0675992	0.0638056	0.0116384	3.32573e-05	1.71126e-08	0.131263	0.149986	0.305405	1	0.0090681	0.260207	0.0209374	0.223989	1.59606e-05	1	0.0348231	0.0131323	0.0225176	0.000722665	0.451206	0.139728	4.23863e-05	0.0302365
Ct_98570	0.00277819	0.142897	1	0.00547306	0.0207825	0.00402399	0.132464	0.00645649	0.133109	0.164817	0.037035	0.435136	0.240641	0.115806	0.136999	0.293384	0.414757	0.331946	0.308784	0.000103027	1	0.199073	1	1	0.157312	0.0293174	0.441662	0.43829	0.102396	1	1	0.00216226	0.181733	0.00606529	0.0934294	0.0999856	0.166371	0.0686507	0.387658	0.0525409	3.51834e-08	0.0743554	0.0306172	0.177695	0.226226	0.445752	1	0.0644903	0.458839
Ec_22762	0.00282188	6.40419e-05	0.0143959	0.000502625	0.280853	0.0667762	0.184844	0.0274498	9.61798e-05	0.00864927	0.0143344	0.0226281	0.00192463	4.11417e-05	5.36488e-06	0.000158011	0.0125987	0.00130726	0.00603055	0.00895319	0.108704	0.20067	5.69301e-09	0.00130121	0.0115428	1	3.69104e-05	0.0181384	0.0119266	0.00197299	6.96371e-07	1.0807e-05	0.00464609	0.000188886	0.0219071	4.03516e-06	0.00589128	0.0013603	0.385452	0.00754681	0.00102233	0.00165495	0.0211584	0.0559321	0.00013101	0.214944	0.240633	0.0231732	0.00270162
Ob_67189	0.0371109	0.0597082	1	0.000298442	4.0092e-05	1.02205e-05	0.0224441	0.00526566	0.302208	0.433207	0.253545	0.175515	0.138747	0.0673015	0.130606	0.17643	0.201383	0.29106	0.237206	0.000146207	0.371289	6.55458e-05	0.0894916	0.0458256	0.0320153	0.0128207	0.0302437	0.000368532	1.234e-08	0.0256085	0.03347	0.490648	1.41097e-05	0.0119444	0.00697822	0.272464	0.260488	0.00139153	0.102777	0.000422456	0.000125514	1	0.404291	0.136256	0.153106	1	0.326171	0.46074	1.5928e-05
Dm_14965	0.0308512	0.184823	0.0210589	0.00209463	0.0555202	0.465496	1	6.62533e-06	0.00578549	0.434175	0.00558127	0.00106475	0.0133781	0.0164833	0.00298707	0.00708788	0.00570372	0.0164623	0.0350094	0.0433676	0.0180348	8.32077e-05	0.000233181	2.45726e-06	0.375504	1	0.00531903	0.427518	0.00530227	0.16251	0.0554762	0.133317	0.0666561	0.00893453	1	0.000539482	1	0.0428239	0.0833653	0.000291886	0.00865138	0.0191611	0.0130669	5.36986e-05	0.000251783	0.0847973	0.12704	0.00442211	0.312148
Ct_10203	0.0445449	0.438336	0.215626	1	0.052854	0.000348298	0.00996428	0.116601	1	0.000106206	0.0554052	0.389494	1	1	0.230864	0.120157	0.455453	0.0393544	0.351597	0.0155966	0.398322	0.140003	0.1509	0.229823	0.0181121	0.260917	0.075661	0.438372	0.0413745	0.0192718	0.00149267	1	0.0411708	0.394614	0.464681	0.0802445	0.311679	0.326824	0.0117695	1.16004e-05	1	0.0027184	0.0765316	0.033193	0.248746	0.0970763	0.199111	0.203959	0.0038738
Ct_18263	1	0.226225	0.22986	1	0.270431	0.0153185	0.164544	0.394577	0.0169599	0.00023437	0.0250954	0.00840223	0.0197955	0.133334	0.00715048	0.0744277	0.0453527	0.0292055	0.0605615	0.474595	0.0293884	0.00435359	5.8499e-05	0.0549614	0.000593239	0.150642	0.000789936	0.00278188	0.0177871	0.16946	0.000537152	0.415605	0.102266	0.000991461	0.246656	0.00478344	9.14177e-08	0.0013197	1	0.0104405	0.364662	1	0.346919	1	0.00960854	1	0.320539	0.0954461	0.0312305
Ct_04408	1	0.00194166	0.00835525	0.0469345	0.292864	0.220746	0.0199401	0.00132334	0.0594237	0.257594	0.00248057	0.0126393	0.0156282	0.0387805	0.00453712	0.0213362	0.0204711	0.095615	0.0158886	0.155548	0.210884	0.00248329	7.68323e-05	0.178381	0.0996047	0.151133	0.251502	0.00283669	0.440786	0.261463	1	0.346638	0.00204604	0.0643846	0.00117121	0.0597091	0.0195519	0.480536	0.0723042	0.00131049	0.466898	0.0419924	0.194049	0.119391	0.0772841	1	0.0414932	0.249931	0.026722
Ct_14034	1	1	0.024999	0.460584	0.0781028	0.000255473	0.113472	0.000135437	0.0193031	0.0183228	0.0011074	9.58173e-07	0.00264891	0.00296928	3.37873e-07	0.0182173	0.00126751	0.000691764	0.00124985	0.093727	0.00165196	4.89586e-05	0.0158767	0.0457643	0.00786828	0.336174	0.108659	0.00592852	0.00391725	0.0125718	0.121957	0.215442	0.066192	1	0.0769452	0.20967	1.64709e-05	0.000273587	0.226513	0.0325288	0.0021036	0.00893956	0.111814	1	0.419458	0.335896	0.313945	0.182962	9.64985e-06
Ct_09218	0.489474	0.33842	0.000201128	0.313497	0.00998589	0.0227653	3.63926e-05	0.000374129	2.00322e-06	0.0816023	1.90861e-05	0.000362751	0.000491406	0.00096068	1.45791e-07	0.00555248	0.00208474	0.000974285	0.00188797	0.00316627	0.012258	0.360534	0.0606613	0.0326756	1	0.158136	1	0.066874	0.424913	0.0310761	0.224626	0.298092	0.00930938	0.00914748	1	0.316734	0.0928454	6.6084e-05	0.366462	0.00142179	1	0.0571279	0.348642	3.20682e-06	0.153254	1	0.098189	0.0513239	0.0107795
Cg_19567	0.0297692	0.163323	1	0.0108899	0.00325825	0.00683474	0.406849	0.499375	1	0.00071123	0.306127	1	0.425914	0.294509	0.480017	1	0.462858	0.236735	1	0.231044	1	1	1	0.0674031	1	1	1	1	1	0.478156	1	0.191228	1	1	1	0.236403	1	0.0161379	0.0377141	0.00538261	0.0114808	0.00713125	0.322196	0.0339437	0.278702	0.0530278	1	0.336732	0.470952
Cg_31212	0.0635855	0.000931893	1	3.27832e-07	0.00147806	0.00810505	0.242961	0.107113	1	1	1	1	1	1	1	1	1	1	1	0.413271	1	0.0507978	0.478411	0.0622992	1	1	1	1	1	0.0341262	0.00245203	0.0239213	1	1	0.209805	0.0659354	0.136498	1	1	0.0935878	0.000145249	0.00134628	0.0727793	0.480368	0.0231894	0.382511	0.0447447	0.182672	0.0853787
Ec_06150	0.27874	0.101589	0.0360235	0.0895569	0.00328761	0.00167397	0.0670135	0.273225	0.000318803	0.0482409	0.0616228	0.00294815	0.05086	0.0461235	0.00178078	0.158878	0.0095081	0.0719243	0.253655	1	0.00197914	0.0498392	0.0852812	6.79825e-06	1	0.421629	1.63042e-06	1	0.011799	0.145914	0.385293	0.0603511	0.00235792	0.315213	0.151599	0.00120262	0.000137312	0.196464	0.00570828	0.160877	6.49259e-06	0.000422578	0.050546	0.00590561	0.15741	0.00801789	0.11446	0.483996	1.74961e-08
Lg_59987	0.00021718	0.04289	1	0.303478	9.06784e-05	0.241838	1	1	0.17712	0.138105	0.14026	0.27479	0.243992	0.266248	0.00279317	0.070239	0.153517	0.382031	0.231952	0.0350086	1	0.0792709	1	1	1	0.374994	1	1	0.107417	1	0.163501	1	1	1	0.147268	1	0.122145	0.00259541	0.117076	0.384209	7.59563e-05	0.108043	1	1	0.386665	0.0364634	1	1	0.201959
Ct_20894	0.0308733	0.00963409	1	0.0174955	0.00023178	0.000127075	0.270623	0.360252	0.212659	1	0.465917	0.405839	0.174235	0.227018	0.178651	1	1	0.414573	1	0.0655712	0.205118	0.0524187	0.414784	0.00632415	0.348202	1	0.172374	1	0.0938196	0.0501326	0.313403	0.271376	1	1	0.0630067	1	0.349007	0.027646	0.000701783	0.163866	3.7191e-05	0.0905684	0.205485	0.185944	0.00929282	1	1	0.396691	0.0282171
Ct_09860	0.0542908	0.0427146	0.253212	0.0223103	0.110525	3.87825e-05	0.021965	0.000712963	0.0639077	0.281145	0.0498715	0.0775318	0.198071	0.147581	0.22943	1	0.449998	1	0.445	0.00281637	0.000897872	0.0639607	0.00414954	0.168422	2.13437e-06	0.293264	0.000327949	0.0731598	0.0120465	0.0590877	0.328626	0.144427	0.0183144	1	0.361579	0.0289324	1.91606e-05	1.04261e-06	0.0805297	0.00976424	0.163546	0.000143605	3.24933e-05	0.00174642	0.0156135	0.225519	0.214417	0.254959	0.215615
Hv_06977	0.00440391	0.065505	1	0.0047264	5.4894e-13	5.8853e-10	0.181007	0.187449	0.156911	0.116726	0.212508	0.265447	0.324522	0.305061	0.275103	0.19207	0.207067	0.172996	0.271616	0.000313427	1	0.0640981	0.00836017	0.0724475	8.43053e-05	0.0374123	0.00545749	0.0314816	4.38053e-06	0.000173272	4.02779e-05	0.00134725	5.05971e-10	5.69542e-07	0.0567232	0.189378	0.00709166	1.27756e-06	0.104201	0.271457	2.66981e-13	0.0572163	0.062437	1	0.00581325	0.420403	0.21134	0.088263	4.42424e-07
Ac_Thap10	0.011579	0.0301433	0.211912	0.00103064	1	0.0349711	0.0029264	0.000373859	0.0173582	0.102303	0.0256557	0.151441	0.188854	0.21205	0.000304786	0.0135192	0.0326657	0.00736132	0.0962806	0.00106063	0.10557	0.25683	0.000586529	0.00705185	0.00112495	0.00818074	0.0408757	0.000160252	0.00317817	0.000150635	0.00188614	0.0918408	0.0851776	0.0595941	0.0465518	0.0481154	0.0226025	5.20704e-08	0.000107584	0.00252061	0.00170429	6.91158e-05	9.07443e-05	0.0190802	0.000765236	0.260559	0.0581088	0.0948161	2.77207e-08
Cg_39632	0.224719	0.325456	1	0.40218	0.0534061	0.185458	1	0.0430643	0.0343502	7.45914e-05	0.190101	0.176714	0.0663302	0.0443021	0.371887	0.0295821	0.0987039	0.0825495	0.0883062	1	0.356473	0.170182	1	0.00516037	0.0840783	0.167401	1	1	0.00330165	0.000281912	0.00415613	0.355989	1	0.0277775	3.26208e-06	0.0627115	0.0064719	0.147759	0.121228	0.0248142	0.00939678	0.000102591	0.00120007	1	0.256046	0.0248536	1	1	0.0311154
Ct_26467	0.174476	0.262511	0.0432023	0.00013042	0.0353323	0.492933	0.205138	0.000701747	0.0580078	0.0839052	0.0259132	0.0224031	0.336118	0.15291	0.316364	0.0745255	0.207652	0.0914131	0.17644	0.012185	1	0.00208999	0.168151	0.0783529	0.0212055	1	0.0804689	0.0355326	8.55364e-05	0.161592	0.0310045	0.313989	0.175636	0.103797	0.0674051	0.470641	0.163926	3.86562e-06	0.10092	0.000121467	0.0402573	0.000714509	0.0277934	0.0067371	0.0233786	0.335221	0.00266416	0.0061838	0.195174
Hs_THAP6	0.27327	0.386	1	1	0.311456	0.00613064	0.000662618	1	0.0528408	0.0285887	0.0184755	0.119352	0.0654422	0.0941437	0.000703185	0.211498	0.114123	0.225531	0.170133	0.00573458	0.0428104	0.00146838	0.0444325	0.0290993	0.107821	0.024752	0.0380369	0.337141	0.000253662	0.0907197	0.182063	0.216459	0.00346988	0.00104333	0.162084	0.305418	0.107095	0.0129298	0.0016131	0.0183179	2.59756e-10	0.116664	0.00892776	0.00166154	0.00270126	1	0.0190538	0.0539443	0.00101255
Ob_75595	0.0319702	0.031593	0.0845868	0.0569857	0.0245435	0.114032	0.0284242	1	0.0687134	1	0.119634	0.0845879	0.0360331	0.104437	0.179527	0.031093	0.0436207	0.0358247	0.0571022	1	0.0399483	0.00949532	0.273616	0.0641349	0.0741184	0.107405	1	1	0.028569	0.000644975	0.0412607	0.280729	0.0227476	0.00281512	0.00220415	0.0230914	0.283922	0.209748	0.032356	0.0922829	0.000183086	0.109526	0.389862	0.0581033	0.129131	0.145907	1	0.268981	0.0360224
Hs_THAP8	0.466703	1	0.00154761	1	0.342668	0.0381603	0.361921	0.235294	2.2046e-07	5.20459e-05	8.93594e-06	3.8209e-06	5.23065e-05	3.39023e-06	8.36863e-06	4.39855e-07	1.79956e-08	3.13363e-05	4.97517e-06	0.0915843	1.72589e-08	2.11666e-06	7.20361e-05	4.11941e-06	0.0020027	0.0834759	0.000906888	4.26321e-05	0.0184296	0.0194709	0.00144016	5.44066e-07	7.72141e-05	0.0354131	0.117789	2.59267e-07	0.000841505	0.240008	0.23866	0.0833572	0.363899	2.35252e-06	4.95072e-06	3.08625e-10	1.98157e-19	0.0674493	0.00785306	1.27975e-06	5.4844e-05
Dm_CG10431	1	1	0.00168843	0.175165	0.31977	0.210128	0.288319	0.0183383	0.0553198	0.180964	0.0175699	0.00304308	0.0088976	0.00642648	0.0171543	0.0493509	0.0309998	0.0515179	0.00945584	0.00122275	0.00177229	0.0432001	0.0136456	0.158611	0.000125382	0.0475188	0.11054	0.00226712	0.0202049	0.000307935	0.00454707	0.0514543	0.115254	0.372929	0.0136458	0.00089649	0.0953831	0.00094953	0.218051	0.296239	0.0181656	0.00480728	0.0369257	0.0147374	3.83064e-05	0.147783	0.00195548	0.00269923	0.035066
Ct_96792	0.176148	1	1	0.00526932	2.96785e-05	0.376587	0.023328	0.00503606	0.185941	0.423995	0.393274	0.342637	0.283017	0.348525	1	0.0265647	0.20682	0.181561	0.217517	0.351256	0.41506	0.0807133	0.0158564	0.123542	1	0.19779	0.0102363	0.00796051	0.0790141	0.0440276	0.0337111	0.0106413	0.313454	0.464381	0.0600821	0.104333	1	0.00514036	0.00406172	0.00859847	0.00102542	0.130067	0.0366049	0.220654	0.187261	0.42751	0.11279	0.4738	1
Ct_90896	0.0530221	1	0.480805	1	0.00111572	0.273711	0.331797	0.0114958	0.0227992	1	0.106697	0.0461311	0.119938	0.193523	0.0726729	0.157837	0.162669	0.147683	0.168626	1	0.0792302	0.0494018	0.000279869	0.273901	0.0230669	0.0115654	0.000713529	0.011736	0.29683	0.0803326	1	1	0.0378558	0.00978768	0.254011	1	0.121052	1	0.0614757	0.0248375	0.0801677	0.00201967	0.24218	0.353079	1	1	0.396662	0.41742	0.217469
Ct_18498	0.0984589	0.226804	0.0835389	0.213524	0.257916	0.00376932	0.34237	1	0.0360265	0.0644993	0.00830444	0.00723829	0.0164922	0.0160961	0.0363491	0.145021	0.103304	0.134967	0.0255797	0.121214	0.158055	0.0153675	0.448485	0.0119787	0.0356812	1	1	0.0933726	0.0578784	0.00152991	0.143588	0.000705299	1	0.13669	0.0363571	0.00977617	0.02021	0.000223204	1	0.142518	0.0113603	0.245172	0.330218	1	0.0241184	1	1	0.0584821	0.0866463
Ob_81182	0.0160408	0.022174	0.374152	0.00181443	0.00388665	0.0312309	0.395502	0.00294073	0.0467082	0.0302145	0.153629	0.0307843	0.0526766	0.0939231	0.0886678	0.0640271	0.0326234	0.0355948	0.232531	0.00923984	0.44987	0.00903974	0.00183996	1.23575e-05	3.01933e-06	0.186947	0.0115128	0.0128028	0.000102223	0.197271	0.000118173	0.0242608	0.0175567	0.0521059	0.0191112	0.225054	0.000698983	4.97865e-08	0.00357254	0.0439254	0.118931	0.0560174	0.0116386	0.0239211	0.0267695	0.495719	0.223878	0.256853	0.141136
Ct_15442	0.0266095	1	0.0194347	0.437001	0.0248727	0.0912977	0.120578	0.2577	0.0489558	0.0104422	0.03549	0.0917321	0.0310044	0.0430144	0.0379101	0.036333	0.136787	0.456987	0.0434871	0.000773113	0.106111	0.0429364	0.149947	0.0126273	0.0103751	0.376248	0.103878	0.128302	0.075456	0.00130185	0.16476	0.0786356	0.0495101	0.287054	0.481386	0.00383745	0.0263271	0.0184445	0.00908181	0.0908539	0.201016	3.74748e-05	3.00035e-05	0.029815	0.134236	0.336363	2.86989e-07	0.00113024	0.00224582
Bf_30328	0.279255	0.0921042	0.00320814	0.0233837	3.261e-06	0.0198757	1	0.0395181	1	0.0393993	1	1	1	1	0.461097	1	1	1	1	0.196313	1	1	1	0.223636	0.308577	1	1	1	0.15115	1	0.000159538	0.0940927	0.0779713	0.101465	0.0996611	0.0238735	2.92603e-05	0.0288159	0.0233155	0.224069	2.95599e-05	1.67174e-10	0.000613504	0.0587596	0.024332	0.140072	0.226294	0.065825	0.208772
Ac_Thap12	1	0.12603	0.390979	0.0100711	0.0783451	0.00173908	0.00128244	1	0.00955346	0.0941344	0.123261	0.017041	0.00246827	0.0137953	0.0412201	0.0184833	0.00489485	0.0837825	0.0250869	0.0103524	0.0356313	0.00787576	0.169447	0.272841	0.0070546	0.0688059	0.0071567	0.278317	0.0107734	0.0186131	0.0844618	0.0146742	4.66113e-05	0.0414733	0.352628	0.157988	0.00687528	0.0244947	0.000424745	0.275088	0.126157	0.33344	1	0.171509	0.134636	1	0.055112	0.477876	0.00659661
Cg_42920	0.00215729	6.91521e-05	1	0.0252898	2.71333e-07	0.283508	0.136938	4.32592e-08	0.0304209	0.375702	0.0513384	0.00059215	0.000859679	0.000797978	0.00228527	0.0278233	0.0480094	0.00388357	0.0233393	0.060182	4.85715e-06	2.06974e-07	0.0434933	0.00433208	8.42181e-05	0.205495	7.41029e-06	0.410864	2.32332e-06	0.132414	0.00571488	0.00335364	0.387789	0.136936	0.0292649	0.0121659	0.216145	9.63194e-11	0.0225947	0.0051618	0.0343698	0.000682312	0.0248927	0.0405871	0.435029	0.0593695	0.0051216	0.0282063	0.000522493
Ac_Thap9	0.0710721	0.0298235	0.190919	0.012424	1.60512e-07	0.11538	0.269301	0.0124728	2.88122e-05	0.0059226	0.000543947	0.00046281	0.00467649	0.00408522	0.000148124	0.0025948	0.000139357	0.000413644	0.00428584	0.0171787	0.00675587	6.59517e-05	0.00382718	0.000537397	0.266134	0.0209734	0.114503	0.0548499	0.00198663	0.000413332	0.0178663	0.00312364	0.0150892	0.258571	0.0172244	0.386499	0.106607	0.00156149	0.0500757	7.93228e-07	8.18996e-07	0.111083	0.0299292	0.013885	1.46751e-06	0.0787738	0.387769	0.115516	0.0320041
Hs_THAP4	1	1	1.09825e-12	0.18682	0.362708	0.190171	0.0018959	0.00132906	2.24091e-09	0.000268533	5.885e-10	6.1046e-10	8.63229e-11	1.74405e-10	7.72987e-09	3.65342e-11	5.13825e-09	5.89349e-09	1.50238e-09	3.78714e-07	1.22289e-05	1.92352e-07	4.4012e-10	3.78698e-05	7.2376e-11	6.74554e-06	8.34772e-08	1.62362e-10	2.94531e-07	0.00561165	0.0390666	1.08307e-05	0.00767194	3.94548e-08	0.00188855	3.04428e-14	8.61039e-05	0.164514	0.0291	0.0261993	0.211986	8.52507e-16	1.94318e-11	4.43831e-11	3.94581e-05	0.0042065	1.26691e-07	1.10273e-06	0.00255957
Ct_19636	1	1	0.119586	0.00472897	0.245803	1	0.0557863	0.000129936	0.0014919	0.21353	0.0332337	0.0272335	0.0137194	0.0403934	0.332126	0.0419692	0.0472392	0.0838926	0.044038	0.221204	0.0133123	0.00264233	0.24617	0.239852	0.0100911	0.18411	0.18661	0.00109913	0.22842	1	1	0.0414972	0.0236055	0.0052417	1	0.317241	0.181228	0.00448101	0.292484	0.144386	0.478807	6.99268e-06	2.74731e-05	0.039179	0.0651434	0.00547246	0.018591	0.257012	3.64263e-05
Ct_27277	0.207224	1	0.418154	0.290071	0.0105949	0.0203317	1	0.425188	1	0.0222447	1	1	1	1	1	0.476153	1	0.294173	1	0.00596065	1	1	0.416186	1	0.00384521	0.454957	0.266059	0.240554	0.308737	0.112104	1	0.136978	0.146589	1	0.0462595	1	0.0296005	0.396477	0.103377	0.0153442	1	1.90392e-05	0.0039521	0.461213	0.0842071	1	0.328552	0.33214	1
La_56822	0.0109674	0.0196627	0.357502	5.85659e-09	0.000194272	0.00342568	0.404899	0.299214	0.394066	0.0412095	0.266934	1	0.357383	0.220462	0.161756	0.289464	0.395458	0.139403	1	2.0509e-12	1	0.200501	6.10272e-11	0.0314389	5.86764e-08	5.37501e-09	1.70033e-09	4.31815e-08	7.87843e-16	0.000279552	0.150177	0.0154188	2.00709e-07	5.33973e-06	0.000341684	0.0227966	0.220173	0.00154949	0.197497	0.00198002	4.53295e-08	0.00124114	0.00276205	0.00746198	0.00174281	0.00069576	0.021375	0.00585974	5.65326e-07
Ct_06721	1	1	1	5.26425e-06	0.137257	0.000363011	2.1308e-15	0.126485	0.0235206	0.0772844	0.0217141	0.321766	0.0494882	0.0942747	0.00359576	0.0471727	0.336154	0.0947039	0.401394	0.141601	0.203682	0.13199	0.321541	1	0.112302	1	1	0.0854914	0.0464629	0.0307207	0.00104618	0.0500022	1	1	0.181489	0.0124112	0.351427	0.00032814	0.000104809	0.000395522	0.0925953	0.00152955	0.0226632	0.0173337	0.0180641	1	1.85333e-05	0.0144968	0.0898399
Hs_THAP3	1	0.192548	0.00362014	1	0.0883385	0.15262	0.00259385	0.0431376	0.00805983	0.00527358	0.00760845	0.00024356	0.0842954	0.0595193	0.00849601	0.00359918	0.00274226	0.0280083	0.0021211	1.12793e-06	4.29879e-07	1.2199e-06	2.65385e-05	0.000320545	7.56178e-05	0.0115546	8.61806e-07	1.03462e-08	0.000696853	0.00519924	0.000652262	4.43909e-05	2.87085e-06	0.00644976	0.000157711	0.00105817	6.31127e-08	0.128126	0.00186083	0.0574351	0.00205477	4.24595e-06	9.04497e-07	0.129098	1.2206e-05	0.000837625	7.84894e-14	5.61318e-11	0.000885317
Hs_THAP7	1	1	0.00100145	0.49887	0.311997	1	0.0291353	2.95484e-07	0.0110376	4.01352e-07	0.0224744	0.0180276	0.151707	0.280397	0.00363973	0.0729447	0.018856	0.23289	0.0266921	1.44054e-05	0.0421087	0.0154061	5.40188e-05	0.0602187	1.91978e-10	0.0381536	6.38582e-05	7.73384e-09	0.0612869	9.67191e-07	3.44861e-05	0.0140616	0.0480487	1.22402e-05	0.27385	2.48685e-06	7.08734e-06	0.238127	0.228274	1.40452e-05	0.307418	0.000114051	3.3192e-06	0.00236694	4.23767e-08	0.066247	4.86942e-05	1.74099e-05	3.41042e-05
Ct_14669	0.0164231	0.216845	1	0.27368	0.0583131	0.0853179	1	0.000768277	0.190355	0.295315	0.0579112	0.0880547	0.043652	0.0846407	0.072156	0.178552	0.334861	0.107698	0.286579	1	0.122416	0.0849537	0.213847	0.196445	0.27041	1	0.157907	1	0.475515	0.0764636	0.169899	0.287736	1	1	1	0.190191	0.0199701	0.0583998	0.0399894	1	0.136628	0.0034446	3.59156e-10	0.291265	0.0497137	0.171906	0.225516	0.42207	0.208119
Ac_Thap2	0.00451428	0.336063	0.0692203	1	0.447639	0.0740822	0.0910301	2.34741e-06	0.119102	0.00371831	0.163982	0.099604	0.111391	0.160006	0.0171384	0.0495571	0.150145	0.0990019	0.280354	0.0113503	0.0711572	0.00251925	0.224652	0.000163295	0.183793	0.00483267	0.000752214	0.16043	0.149027	1	0.0440899	0.0639789	0.332797	0.0867826	0.0491121	0.00224014	0.00875389	0.016202	0.0022701	0.0126412	1	0.107433	0.076286	0.00236406	0.00205091	0.248703	0.0582685	0.178736	1
Ac_Thap3	1	1	0.0180832	0.194745	1	0.336539	0.0531644	5.66893e-08	0.000341371	0.0006743	0.0142986	0.0260113	0.0123792	0.00817449	0.0095181	0.0232958	0.044312	0.00321767	0.03173	0.0586685	0.0232413	0.0379592	0.392743	0.00767406	0.43785	0.125479	0.0194582	0.00723955	0.328816	0.149636	0.00885565	0.0400752	0.415151	0.0259254	0.00269296	0.000836115	0.00612797	0.0232837	0.397	0.0705589	0.113394	0.001047	0.095906	0.00027958	0.0050285	0.30048	0.0100209	0.0631755	1
Ac_Thap1	0.394634	0.33088	0.4485	0.180118	1	0.436945	0.0631099	8.11258e-05	0.135303	0.00244353	0.0319707	0.187203	0.0377182	0.1275	0.167095	0.0693957	0.0968963	0.0756339	0.0797153	0.000168985	0.0158553	4.0837e-05	0.16204	0.0130432	0.291975	0.00917536	0.0101036	0.00646649	0.0622399	0.426058	0.0276965	2.48297e-06	1	0.0506848	2.34442e-05	0.000120682	0.0231834	0.0255967	0.0185565	0.000331355	1	5.39543e-05	0.00178325	0.000315256	0.00526217	1	0.000770351	0.0056915	1
Ac_Thap4	0.300989	0.311714	1	0.0978912	0.44119	0.124544	0.0520722	0.000474009	0.315695	0.000199185	0.233686	0.330293	0.29841	0.43798	0.477106	0.458814	0.430793	0.436708	0.359934	0.17631	0.0218148	4.44713e-08	0.245232	0.000528557	0.226506	0.0385552	0.00600795	0.155487	0.00985425	0.292205	0.183148	0.000192959	1	0.0147842	0.00720416	0.00179663	0.261021	0.000341888	0.0352882	0.135566	1	1.68328e-05	6.75489e-06	6.52479e-05	0.0206126	1	0.116388	0.180011	0.4744
Ac_Thap5	0.184413	1	1	0.32954	1	0.24022	0.124472	5.42956e-07	0.0193707	0.072704	0.0120312	0.0681011	0.0162003	0.0592023	0.132507	0.0990205	0.021427	0.0392384	0.0121354	0.0546516	0.041525	6.82774e-07	0.117561	0.0187707	0.346215	0.00640375	0.00906978	1	1	1	0.000249868	0.000276103	1	0.148649	0.0744371	0.00120836	0.00178661	0.0243512	0.00946708	0.0492358	0.313074	6.92411e-08	1.86335e-07	0.00102482	0.0697965	1	0.00344846	0.283424	1
Ct_11121	0.115554	0.168256	0.448468	9.78888e-05	0.019258	0.198014	0.473829	0.00529083	0.173761	0.111325	0.0569855	0.01167	0.0535317	0.0131803	0.00104429	0.219625	0.0700918	0.0552945	0.0544954	0.373252	0.0193138	7.68852e-05	0.00174015	0.0926943	0.188636	0.0533433	0.387246	1	0.316593	0.0256834	0.0307864	1	0.252014	0.43835	0.280486	1	0.249293	0.00204332	0.488675	0.303748	5.7525e-05	0.363217	0.330542	0.00707676	1	0.432137	1	0.0721764	0.0798155
Ct_12554	0.0281829	1	1	0.186369	0.00220958	0.259286	0.259299	1	1	1	1	1	1	1	1	1	1	1	1	0.0031928	0.000533667	0.0159845	0.0381813	0.000475139	0.43489	0.150217	1	1	0.316776	1	0.192162	1	0.350099	0.189949	1	1	0.0771274	0.379391	1	0.430352	0.0968354	0.129412	0.0672422	1	0.427742	0.259264	0.42405	1	0.489967
Ct_03340	0.485183	0.279399	1	0.303977	1	0.0301204	1	0.00359408	0.246885	0.0167006	0.382702	0.151124	0.254741	0.30331	0.437037	0.425882	0.332666	0.173393	0.26013	0.0194105	0.115554	0.00491374	0.00883015	8.92576e-09	0.0339115	0.213827	0.00456206	0.00212828	0.00869102	0.000341204	0.256215	0.15127	0.00493311	0.0611141	0.0773664	1	4.6755e-06	0.186199	0.0012306	0.0354105	0.0356177	0.0532605	0.0703831	0.0230961	0.00295276	0.00257521	0.0682446	0.194408	0.00016713
Ct_13058	1	0.0367617	0.00825608	0.00317433	1	0.185534	8.2107e-06	8.29305e-06	0.00578161	0.00820907	0.00752157	0.00980828	0.0244182	0.00787754	0.00711594	0.0177171	0.00549861	0.0118986	0.0121261	0.0110439	0.481398	1.69961e-06	0.00353686	0.000519578	0.147427	0.136423	1.46775e-05	2.00169e-06	0.00122245	0.00258324	1.50218e-05	1	0.0514953	0.0147222	0.20557	0.00109989	1	0.102562	0.0171669	0.168104	0.0132825	0.0155789	0.0161737	0.0266917	0.0239081	0.195168	0.0231959	1	0.0791835
Ct_96536	0.463473	0.304722	0.0825882	0.00524137	0.00179634	0.14424	2.07252e-08	2.01142e-06	0.000160596	0.249836	5.63756e-06	1.22667e-05	0.000421186	9.67111e-06	1.95661e-05	0.00278047	9.12987e-08	9.24307e-05	2.01002e-06	0.00448686	0.0387468	1.08333e-06	0.00463107	5.66155e-05	4.66301e-13	0.0610302	0.000127367	0.00265738	7.48326e-08	0.000251497	0.0121053	0.0231804	0.00261635	0.303714	1	0.351403	0.418114	0.022285	0.0305356	0.465688	0.0846968	0.00990181	0.00064586	1.22544e-06	1.3477e-05	0.317325	0.00806249	0.492563	0.010821
Cg_25317	0.304086	0.0128476	7.48823e-05	0.103152	0.46368	0.0189922	0.000153213	0.000410558	0.0439364	4.4438e-07	0.0235121	0.0129417	0.0413327	0.0970961	0.0177053	0.0525935	0.0711358	0.113071	0.121205	0.000109497	0.0246552	0.0173257	0.217882	0.000194675	0.169648	0.332391	0.136978	1	0.036892	0.204125	0.0666619	0.00215088	0.0347062	0.0111605	0.0016749	0.00805351	1.52033e-05	0.094124	0.351157	0.0443923	1.04953e-05	1.09012e-05	0.0051987	0.000228122	0.000438276	0.282302	0.0229574	0.356849	0.250085
Ct_27268	0.402491	0.0720088	0.0297646	0.00889862	0.275956	0.00196209	0.0722907	0.00103712	0.000362034	0.00168906	0.00686605	0.0039958	0.00136581	0.00115486	5.91778e-05	0.00754155	0.00378522	0.00124037	0.0154044	0.123622	0.011739	0.0733495	0.181252	0.213879	0.23726	0.0821833	0.343076	0.10522	0.168645	0.147834	0.0202258	0.00459851	0.138971	0.203302	0.0366977	0.0326373	0.00108342	0.030598	0.23361	0.00104225	0.00564757	3.18548e-08	1.2358e-05	0.0774705	0.178539	0.460759	0.155681	0.0577473	0.0514459
Hv_48125	1.4189e-06	0.000823106	1	0.00528974	4.59064e-05	2.76081e-05	0.388002	0.0912218	1	1	1	1	1	1	1	1	1	1	1	0.245226	0.384913	0.0191088	1	0.00138745	1	0.47775	1	1	0.190241	1	0.459221	0.121478	0.234782	1	0.144855	0.263295	0.173355	0.0481338	0.151241	0.0167072	2.09441e-06	0.482011	0.209482	1	1	1	1	1	0.319039
La_55538	0.067477	0.029446	1	0.0129254	0.260193	0.00277344	0.0790334	0.0551931	0.00181767	0.28033	0.00245962	0.0110342	0.00100373	0.000379509	0.00283856	0.0035748	0.00855623	0.00435182	0.0189912	0.409935	0.230311	0.444215	0.473619	0.0182732	0.0584325	0.16395	0.195836	0.0562944	0.172786	1	0.0118228	0.0325073	0.412225	0.440951	1	0.0545592	0.00168661	0.17167	0.161523	0.404678	0.0683682	0.217733	0.0135174	0.419427	1	1	0.239928	0.01435	0.322251
La_81367	0.0751731	0.328293	1	0.017537	0.0279636	0.14969	1	1	0.0500855	0.0661754	0.0188449	0.0318524	0.0122451	0.00648266	0.0463137	0.0241964	0.0243196	0.0249612	0.0883065	0.209012	0.109109	0.00520326	0.065031	0.0600061	0.0258432	0.00180115	0.00224126	0.0319563	0.00214254	0.00300147	0.0390826	0.00512696	0.0285301	0.0710699	0.403321	0.0134132	0.175045	0.000104638	0.0321882	0.0224187	0.000229119	1	0.0651703	0.00308118	0.0684847	0.0322984	0.0352202	0.16718	0.0395226
Cg_45596	0.013579	0.362335	1	6.35776e-05	0.0351115	0.000954221	1	0.371147	0.259517	0.351951	0.417757	0.438228	0.42862	0.483613	0.331433	0.44047	0.258347	0.456609	1	1	1	1	0.194383	1	0.319891	0.469372	0.253907	0.145699	1	0.355488	0.0203544	1	0.0999699	1	1	1	0.215713	0.000612132	0.0686178	0.198889	0.0143147	7.67931e-06	3.06252e-05	0.255311	0.319719	1	1	0.235905	1
Cg_23845	0.0442971	0.151788	1	0.00626014	0.00985415	0.0101916	0.240534	0.349664	0.209904	0.342057	0.25044	0.10193	0.0805915	0.0407766	0.0887796	0.00165632	0.0461048	0.0211014	0.0616725	0.00613451	0.0488011	0.230637	0.0192855	1	1	0.142865	0.0355619	1	0.112593	0.0487216	0.0756914	0.253587	0.0533359	0.0367431	0.169904	0.00564467	0.223271	6.50255e-07	0.244493	0.00699052	0.313925	0.152171	1	0.107452	1	1	0.26562	0.301916	0.0850638
Hs_THAP5	0.00152121	0.231682	1	0.0115648	6.53706e-06	0.0011846	0.145747	1	1	1	0.372013	1	0.4638	0.463663	1	1	1	1	1	0.400485	0.196911	0.304403	0.258502	0.262694	1	1	1	1	0.332892	1	1	0.215417	1	1	0.115153	0.386471	1	1.53639e-08	0.00225914	0.192175	1.04951e-08	0.00179717	0.00706839	1	0.22987	0.19	1	0.188308	0.234512
Hv_48247	0.000181517	0.37181	1	0.0050193	0.000109301	0.100245	0.484284	0.0245474	1	1	0.307604	0.176535	1	0.363488	1	0.371376	1	0.243977	1	0.363832	1	0.00525724	1	0.253068	1	1	1	1	0.224233	1	0.379503	0.1345	1	1	1	1	1	0.000221568	0.433959	1	1.58e-06	0.216547	0.322223	1	1	0.451668	0.0482538	0.253423	1
Hv_THAP9	0.0618801	0.0908247	1	7.81937e-06	0.00407215	0.0015149	1	1	0.477536	1	1	1	1	1	0.223716	0.457209	1	1	1	0.351043	1	2.17802e-06	1	0.0318598	1	1	1	1	0.135329	1	0.117527	0.144915	0.0217336	1	0.24819	0.35841	0.254768	0.00172585	0.0200983	0.265896	4.751e-10	0.00014742	0.0704942	1	1	0.318615	1	0.176762	0.0071399
La_72366	0.0235395	0.0345433	0.205209	0.293228	0.00057184	0.0396119	0.0102096	0.000759968	0.00689573	0.0559678	0.0135905	0.0299432	0.00460332	0.0035171	0.00532532	0.00374097	0.0104862	0.0131423	0.00693752	0.384198	0.0385617	0.00834693	0.0415704	0.0667716	0.291751	0.0197977	0.0078607	0.383416	0.138682	0.410652	0.0684181	0.00804237	0.0180593	0.0375581	0.431297	0.45891	0.158707	0.0789732	0.160047	0.485949	0.00300384	0.077325	0.302663	0.43973	2.25381e-05	0.226179	0.343607	0.0247226	0.299155
Hv_43622	0.0106335	0.110695	0.29293	1	1.23857e-07	6.17875e-06	0.00112078	0.00011908	0.103616	0.486533	0.0709915	0.0653868	0.000127931	0.00563799	1	0.411073	0.212242	0.214783	0.291621	3.3158e-06	0.128358	0.00899892	0.00500432	5.78161e-06	0.483381	0.187701	0.000131118	1	0.00457305	0.0125408	0.041342	1	0.218383	0.0982791	0.297512	0.00574332	0.406946	0.0014992	1.44045e-05	0.00962874	5.06612e-06	0.150613	1	0.0514668	0.237443	0.261764	0.233218	0.336763	1
Ob_75079	0.00228112	0.392639	1	2.58522e-05	5.50019e-07	0.375849	0.109065	0.418251	0.0327706	0.0579739	0.00842789	0.0239483	0.0121127	0.0132483	0.0395649	0.00872849	0.0221086	0.00693023	0.0538276	1	0.293317	1	1	0.28501	0.283811	1	0.0629021	1	0.242854	1	0.0429271	0.037729	0.0230493	1	0.0262673	0.144169	0.215167	0.00693148	0.26078	0.0163897	0.000699228	3.73639e-05	0.012903	1	0.286256	0.28451	1	0.364322	0.122484
Cg_01379	1	0.0459261	0.37754	1	0.245277	1	1	1	1	1	1	1	1	1	1	1	0.391686	0.377737	0.451831	1	1	1	1	1	1	1	1	1	1	1	1	1	1	1	1	1	1	1	0.304401	1	1	1	1	1	1	1	1	1	1
Hs_THAP12	0.141222	0.345654	0.430698	0.320572	0.00363117	3.8215e-06	0.182899	0.101788	0.00407684	0.19486	0.016909	0.105804	0.0302199	0.0792662	0.103844	0.0162508	0.03268	0.123915	0.072549	0.0285432	0.432142	0.178063	0.0701507	3.69512e-06	0.0270013	0.037137	0.0683056	4.88147e-05	0.0203491	0.00814532	0.0107582	0.030809	0.000681552	0.0242866	0.0841484	0.0115727	1.57127e-06	0.0945971	3.59935e-05	0.00557673	7.21234e-07	0.0265908	8.31068e-05	0.179806	7.667e-05	0.113908	0.307852	0.448397	0.0656983
Lg_0028	0.324081	0.362778	0.125153	0.000141622	0.0352308	0.00419959	0.00943277	0.319081	0.00235972	2.39324e-05	0.0664113	0.00868247	5.10084e-05	0.00097412	0.0609041	0.0094939	0.0104008	0.100547	0.0162548	0.0146344	0.215844	0.115338	0.00410935	0.0120939	0.283153	0.275125	0.00758698	0.346883	0.0760622	0.000149484	0.0132258	0.0723432	0.0114128	0.0143128	0.0539711	0.121923	1	0.000143315	0.00132169	0.002451	3.05508e-12	1	1	0.00197251	0.00129395	0.0113988	0.0858106	0.284658	0.0438429
Hs_THAP2	0.00209483	0.245753	0.233487	0.0463065	0.0176741	0.0240084	0.039265	0.107551	0.0412342	0.263281	0.188827	0.0205483	0.170927	0.177349	0.150773	0.377094	0.420802	0.49353	1	0.000225422	0.0371887	0.000283971	0.0267385	0.268474	0.192471	0.05156	0.213395	0.0911932	0.0350223	0.0721928	0.00236358	0.000994822	0.0131824	0.308174	1	0.0528137	0.134492	0.0531406	0.0710931	0.0225479	2.54842e-08	0.00319252	8.78443e-06	0.232933	0.00558903	0.127903	1	0.155058	0.429321
Lg_07747	1	0.117271	1	1.06171e-09	0.00851849	0.221722	0.0267097	1	0.329297	0.0547933	0.144561	0.0532153	0.243245	0.211152	0.282919	0.160946	1	0.0907923	0.361333	0.366676	0.00719952	0.148446	0.469524	0.483855	1	0.399518	0.403171	0.375831	0.0226586	0.000427059	0.132311	0.417031	0.378473	0.177423	1	1	0.359857	0.00278318	0.135756	0.00134765	7.94622e-05	0.000975507	0.0675984	0.184572	0.118598	1	0.138937	0.116153	0.352907
Lg_69813	0.428076	0.0134746	0.306318	2.21776e-06	0.00647172	0.00146638	0.00288229	1	0.031054	1.40754e-05	0.0556599	0.0297205	0.358009	0.293474	0.23238	0.0335912	0.131448	0.0225847	0.481327	0.0173973	0.0011284	0.0365955	0.260424	0.264638	0.325087	0.000820141	0.0366533	0.2223	0.00455926	0.00857949	0.133164	0.0358631	0.142218	0.0899354	0.00520487	0.351899	0.00151235	2.5277e-05	0.043024	0.00712691	4.26176e-06	0.000726341	0.0230483	0.150456	1.85301e-05	0.0899583	0.172783	0.275364	0.0387067
[truncated: 206 more columns]

## Sheet: FLYWCH
	Ob_79774	Ob_Flywch	Ob_9932	Ob_Flywch2	Bf_79906	Pb_2644137	Cg_17588	Pb_2657527	Ml_2682000	Cg_41135	Dm_gfzf	Hv_10246	Ac_FLYWCH2	Pb_2659096	Pb_2641291	Pb_2660110	Pb_2665951	Pb_2651849	Pb_2645139	Ob_68647	Ml_2684219	Pb_2662646	Pb_2660140	Ml_2678971	Pb_2664589	Ml_2679433	Ob_84119	Lg_60732	Pb_2659284	Pb_2661079	Cg_22138	Cg_342821	Lg_73760	Dm_mod_mdg4	Ac_FLYWCH1	Cg_20631	Cg_39364	Ml_2681065	Ml_2683808	Ml_2685493	Ml_2685749	Ml_2673351	Bf_25987	Dm_pre-mod_mdg4_-AA	Ct_99224	Ml_2681682	Ml_2676683	Ml_2680197	Ml_2683121
Ob_79774
Ob_Flywch	0.112272
Ob_9932	0.152255	1
Ob_Flywch2	1	0.416483	0.391676
Bf_79906	1	0.429439	0.121022	0.0731101
Pb_2644137	0.181511	0.254035	1	1	1
Cg_17588	1	0.138246	0.0437554	1	0.338924	1
Pb_2657527	5.01828e-09	1.52278e-05	1	1	0.491007	0.140801	1
Ml_2682000	0.231991	0.0811918	0.017013	0.109981	0.232194	0.127081	1	1
Cg_41135	0.247308	0.0808297	0.160231	0.0324939	0.476504	0.0178256	0.0263419	1	0.0187767
Dm_gfzf	0.0866966	0.0321885	0.1001	0.000392331	0.485655	0.159433	1	0.000208863	1	1
Hv_10246	0.312099	0.312099	0.113048	0.483634	3.35695e-09	0.0702043	0.150417	0.261802	0.284375	4.40606e-11	0.045966
Ac_FLYWCH2	1	1	0.0239977	0.00523348	0.032133	8.40375e-05	0.00217266	0.00712359	0.0964244	0.00323621	1	2.43133e-05
Pb_2659096	0.406638	1	0.480182	1	0.0562441	1	0.372629	0.206222	0.0406941	0.0370492	0.0697772	0.00830774	0.00585678
Pb_2641291	0.444141	1	0.062116	0.161948	1	0.451187	1	0.0481497	0.130288	0.0244031	0.0412675	0.000589843	0.448888	0.00153291
Pb_2660110	0.0811957	0.287793	2.04854e-05	0.0255272	1	0.117314	1	0.0199077	1	0.000147299	0.23218	1.4582e-06	0.0323595	0.000320643	0.000285288
Pb_2665951	1	1	0.302333	1	0.179229	0.00445819	0.112746	0.167385	0.0373904	0.288736	0.00312169	1.61809e-13	0.0115919	0.0768538	0.0123743	4.77284e-06
Pb_2651849	0.303866	1	1	0.0482465	0.151889	0.0579372	0.363399	0.0156399	0.0339463	0.00896485	0.00104805	0.0304603	0.204593	0.139543	0.000351289	0.000571714	0.0166906
Pb_2645139	0.321103	1	0.278945	0.211588	0.0423728	0.123128	0.0703133	0.382613	0.147911	0.0936691	0.182244	0.00814175	0.211496	0.00157116	0.00403223	1.5737e-06	0.0432527	7.04637e-10
Ob_68647	0.245833	0.0334014	0.116055	1	0.293317	1	0.434001	0.0119264	0.440129	1	1.21969e-10	0.159385	1.23462e-15	0.326369	0.295379	0.0131949	0.00107885	0.0845342	0.227559
Ml_2684219	0.442651	0.0209134	0.41366	0.0737569	0.0205225	1.63402e-06	0.171805	0.327063	1	0.00298366	0.258355	0.199243	0.126663	0.00227714	0.0372917	0.000807108	0.00198844	6.03686e-06	0.371313	0.0518295
Pb_2662646	0.090275	0.09712	0.00330136	0.0471475	0.0557125	0.00381529	0.192236	0.118627	0.115826	0.086402	0.239782	0.000950344	0.00427689	0.0151393	0.00257048	0.00359649	0.00496939	0.0970078	0.0037764	9.21638e-05	3.88762e-05
Pb_2660140	0.0643161	0.0185469	1.93262e-05	0.134009	1	0.000239599	1	0.0311138	0.177171	2.03284e-05	0.12122	0.0378715	0.00331193	0.0649691	0.247786	0.103609	0.000104376	0.0047863	0.00443619	0.0246509	0.0273471	3.76315e-05
Ml_2678971	0.0455629	0.0455629	0.00649121	0.00815892	1.86482e-05	4.2932e-07	0.179435	0.032065	0.0019338	0.00269022	0.00217212	1.58635e-05	0.168169	0.00108328	0.0149416	0.000165333	3.98103e-10	0.0124966	0.130939	1.29224e-05	0.21207	0.0569012	0.279655
Pb_2664589	0.0391383	0.0297736	0.10398	0.00709077	0.336404	5.14346e-05	1	0.185623	0.483763	0.0358915	1	0.000570776	0.0327648	0.0106834	0.444218	0.155858	2.13867e-06	9.27461e-06	0.000324233	0.00700018	0.134599	9.29115e-05	2.54471e-05	6.00059e-06
Ml_2679433	0.283858	0.228765	0.0500333	0.0808038	0.0103983	0.000894111	1	0.328288	1	0.0628032	0.246957	1.56422e-05	0.00818911	0.352925	0.209861	0.0728113	0.000311775	0.0614994	0.0110649	0.0170739	0.288332	0.102412	1.70097e-06	6.68166e-06	8.35033e-18
Ob_84119	1	1	0.473911	1	0.00796051	0.0578458	1	0.111905	1	0.144078	0.00512062	0.0618001	0.159135	1	0.0445628	1.79907e-05	0.00437079	0.010389	1	0.0359758	0.00591685	0.0486438	0.0082055	0.0124017	0.0118367	0.000585509
Lg_60732	0.100034	0.100034	0.363105	1	0.00992971	0.248473	0.455757	0.349798	0.164925	1	0.00292005	0.00169419	8.36808e-08	0.358271	0.228911	0.00155489	2.48945e-05	0.000332811	0.00619316	0.000132969	0.12878	0.00124428	0.000409823	3.53446e-05	0.00210896	0.00274279	1
Pb_2659284	0.275259	0.00921143	0.154605	0.355146	1	0.00376589	1	0.207709	0.403648	0.0966776	0.0106669	0.00138152	8.4307e-05	0.286059	0.0260094	0.352708	0.00854385	0.309873	0.159653	0.0967163	0.0416327	1	0.000322857	0.184758	0.00205547	0.35133	0.338692	1
Pb_2661079	0.0894349	0.461831	0.474491	0.0648087	0.0172667	0.00860065	1	0.342492	0.329619	0.00327443	0.0273123	0.0101806	0.0161211	0.000708563	0.0020768	0.273749	0.00318889	0.00110942	0.273726	1.86349e-07	0.167681	1	0.00651365	0.0763862	3.79414e-05	0.05739	0.349455	0.0568815	0.0121438
Cg_22138	0.171386	0.193692	1	0.0467671	0.0333396	1	0.218167	0.0778569	0.0392276	0.000847129	0.0347421	0.330476	0.051874	0.00653458	0.00746367	0.000546163	1	0.0238516	1	0.30647	1	0.231797	0.0255277	1	3.01615e-05	0.0894962	1	0.113718	0.383529	0.0210084
Cg_342821	0.332678	0.345504	0.00118518	0.174635	0.180293	0.00164593	0.250456	1	0.119384	3.03906e-05	0.373722	0.001363	0.00425874	0.31035	0.432106	0.00530511	9.22758e-07	0.0716852	0.00434647	0.135634	0.00418918	0.0894804	0.0109999	1	0.111563	9.00557e-05	0.017042	2.13639e-07	0.00922832	0.0118743	6.55243e-06
Lg_73760	0.265592	1	0.262808	0.211798	0.00385732	0.0019769	0.07928	1	0.241561	0.0917032	1.5987e-06	0.00151564	0.0351306	0.000627009	0.0460265	7.20573e-05	0.17193	0.1053	0.332611	1	0.255689	0.0186974	0.000212713	1.87114e-05	0.00207511	0.000501426	1	1	0.342579	0.0115335	0.446167	0.00152231
Dm_mod_mdg4	0.471748	0.164197	0.000896577	9.66866e-05	1	0.042582	0.2418	0.0734585	0.1637	0.108579	1	0.0231503	1	0.0399474	1	0.207938	0.0108756	1	1	0.000927526	0.219347	0.131376	0.189347	1	1	1	0.208344	0.175817	0.446493	0.011312	0.120824	0.0726845	0.000953378
Ac_FLYWCH1	0.140622	0.0281428	0.0183965	1	1	0.141159	0.12296	1	0.363004	1	0.0516059	9.18125e-05	0.00696344	0.126394	0.194117	0.00469292	0.110568	0.263681	0.476733	0.00267188	0.114951	0.0635229	0.015546	0.138693	0.0137669	0.150284	0.0248355	0.000537809	0.218148	0.00208696	0.0456526	0.0282663	0.00268844	1
Cg_20631	0.193729	0.193729	0.00340895	1	0.0220603	0.0318766	0.0535328	0.0318631	0.332463	0.027091	0.0363665	1.588e-07	0.000944822	0.362636	0.318005	0.000100329	0.0013724	0.0440618	0.0535169	0.236136	0.00182368	0.00466785	2.51632e-05	0.000154233	0.000864389	0.0722209	0.00107557	6.31431e-10	0.18029	0.03869	0.212125	0.0406299	3.91038e-05	1	0.0447693
Cg_39364	0.107543	0.107543	0.0045271	0.407293	0.14826	0.025898	0.108985	0.0253757	0.43616	0.0198212	0.0259892	0.000111808	0.0151668	0.191326	0.0250617	0.0106744	0.000289966	0.00215091	0.0130204	0.000747402	0.0119548	0.053876	6.80154e-07	0.00029659	0.000261071	0.018662	0.0102827	1.94934e-07	1	0.0564696	0.00969634	0.00200459	0.000543953	1	0.0739345	0.469373
Ml_2681065	0.247018	0.247018	4.01076e-05	0.0150184	6.5627e-05	9.74942e-05	0.0909297	0.0533019	0.096077	0.0327402	0.118959	0.165358	0.0448154	0.249541	1	2.81108e-05	0.350051	0.083688	0.202773	6.16154e-05	0.0406252	0.165156	0.0402231	1.01955e-05	0.00011197	0.000385753	0.391093	1.25426e-07	0.000388963	0.0223003	0.0400577	0.179433	2.17334e-06	1	0.105927	0.00201567	0.00641077
Ml_2683808	0.0349147	0.0349147	0.0147872	0.084708	0.147862	0.00947794	0.331089	0.137094	0.169187	0.133518	0.00782834	0.0158197	0.247906	0.361829	0.475764	0.00909583	8.8352e-09	0.287184	0.00119282	0.000234371	0.207628	0.000805969	0.114288	8.58872e-05	0.0148503	0.00014234	0.0835585	0.00308815	0.387248	0.0666395	0.0166044	0.00290731	0.0463902	0.326561	0.119996	0.0281013	0.0726678	8.09072e-06
Ml_2685493	0.490239	0.490239	0.00333193	0.00895991	0.0413043	0.342084	1	0.486811	1	0.0857609	1	0.00526839	0.107009	0.368132	1	0.00238486	0.0109727	0.115996	0.0440473	0.0411107	7.83105e-06	0.151887	0.143875	2.44563e-06	0.00266406	0.00228292	0.0277839	2.91518e-08	0.00289515	0.0310086	0.00790436	0.0231127	1.89418e-07	1	0.0543799	0.0105661	0.212953	0.0628069	0.0135956
Ml_2685749	0.106621	0.106621	0.0214473	0.00577244	0.0811331	0.224616	0.396475	0.359361	1	0.0046909	1	0.0281551	0.0927506	0.0982289	1	0.0053867	0.000427212	0.135012	0.0109518	0.002393	0.000677878	0.220442	0.337644	0.00282729	0.0140791	0.000461038	0.361427	9.30219e-05	0.0602068	0.173122	0.00576953	0.152671	4.83007e-06	1	0.134104	0.000193388	0.0669262	0.0253032	0.00173398	0.0479974
Ml_2673351	0.444503	0.444503	0.0164487	0.0022711	0.0216178	0.466579	0.400056	0.404497	1	0.0693507	0.467041	0.148538	0.195599	0.217891	0.470011	0.0264462	0.0198116	0.266748	0.0820934	0.0504994	0.000415417	0.00621447	0.368896	0.000113092	0.0212695	0.035024	0.0271512	0.00114105	0.0328808	0.204886	0.000114105	0.00755735	1.26704e-10	1	0.27502	0.0144756	1	0.0746566	0.000588546	0.0719845	0.0175264
Bf_25987	0.426461	0.387551	0.0962408	0.027108	0.372827	0.0389955	0.181419	0.408076	0.022319	0.00017973	0.200859	2.52004e-06	1	0.0271833	0.274057	0.157696	0.0161779	0.307943	0.159117	0.37421	0.254992	0.115097	0.0722834	0.0168349	0.432358	1	0.0669178	0.343512	0.199031	0.042336	1.03615e-06	3.06843e-06	0.083404	1	0.0293584	0.101433	0.337727	0.0212964	0.0660215	0.00801503	0.0119937	0.0133896
Dm_pre-mod_mdg4_-AA	0.118593	0.118593	0.372534	0.340855	0.300144	0.198605	0.0285079	0.0885486	0.00620385	0.076649	1	0.0735613	0.00455655	1	0.394198	0.000101677	0.273009	1	0.155764	0.135578	0.180005	0.226717	0.0268888	0.000416263	0.334182	1	1	0.00850855	1	1	0.37984	0.307524	0.205822	1	0.33904	0.276967	0.159794	0.153689	0.267284	1	1	1	0.0897707
Ct_99224	0.343975	0.218542	0.41166	0.0696378	0.0914138	0.0451671	0.137313	0.0425813	0.0986744	0.00154446	0.292072	0.000836212	0.344911	1	0.129522	0.000163603	0.221528	0.00274959	0.0118664	0.036897	0.0176664	0.0180731	0.00451014	0.10914	1	0.00134876	0.402541	0.00106012	0.000238222	0.0126694	9.49871e-07	0.400898	0.0221844	0.273588	0.274317	0.000524095	4.12849e-05	0.00764861	0.136675	0.19356	0.25066	0.0873328	0.0463395	3.87618e-05
Ml_2681682	0.12048	0.12048	7.12762e-05	0.0261696	9.49803e-06	0.000200861	0.129663	0.11784	0.0422161	0.0342635	1	6.05638e-05	0.111782	0.051173	0.140677	0.35274	0.253475	0.480347	1	0.0202351	0.125448	1	0.00961446	0.151703	0.0613766	1	0.0140152	1.57792e-10	1	0.210255	0.0188328	1.68527e-05	7.42892e-05	1	0.0375832	0.211636	1	0.108919	0.24424	0.0530208	0.00178476	0.351983	0.0176092	0.274197	0.0085048
Ml_2676683	0.195686	0.195686	0.0201157	0.0917535	0.111194	0.197062	0.42844	0.0133795	1	3.85475e-05	0.430507	0.006865	0.048622	0.176951	0.236202	0.0136716	0.188194	0.272236	0.00211034	0.00583227	0.0493867	0.427168	0.000978876	0.00146757	0.204634	0.490634	0.0271722	0.000578409	0.0652049	0.132041	0.0147603	0.00402074	0.000277312	1	0.0539464	0.00101244	0.000260241	0.0387248	0.354177	0.0802004	0.118327	0.00303156	1	0.0527399	0.00584111	6.44373e-08
Ml_2680197	0.0238572	0.0238572	0.12936	0.0160264	0.00882489	0.196841	0.181592	0.0264801	0.441766	1.73705e-07	0.300531	0.000613317	0.034367	0.071363	1	0.0409148	0.0137104	0.208237	0.00220177	0.0658018	0.0280429	0.0521876	0.00036099	0.0169882	0.153988	1	0.0204445	0.0019662	0.0134992	0.0383191	0.00642594	0.000236959	0.000188341	1	0.0412743	0.000278398	1.89637e-05	0.00643299	0.0818043	0.0385304	0.0609744	0.00128196	1	0.0119612	0.000206091	7.51286e-09	0.0292745
Ml_2683121	0.00939836	0.00939836	0.119702	0.0557211	0.273539	0.136633	0.258866	0.0470073	1	0.000108441	0.367353	0.00287799	0.0835902	0.126663	0.131738	0.0237299	0.228276	0.0370179	0.115881	0.14462	0.154318	0.186551	0.000999486	0.00320729	0.313634	0.333137	0.0443297	0.0093914	0.0485907	0.0479662	0.0188959	3.91929e-05	0.000658769	1	0.118625	5.01993e-06	2.43487e-06	0.145249	0.221858	0.237034	0.308417	0.0724181	0.329637	0.00164603	0.00133682	7.63166e-05	0.242058	0.0263715
Ml_2680427	0.199968	0.199968	0.00266778	0.402751	0.00428945	0.103169	0.122787	0.0221473	1	0.000146608	0.0897898	0.000108695	0.00242045	0.133211	0.119236	0.316596	0.0136197	0.060465	0.0217954	0.132902	0.184463	0.000188422	0.0200526	0.0115327	0.137577	0.100168	0.120436	0.00736658	0.384633	0.123471	0.00251429	0.0106459	5.69137e-10	0.0831927	0.00250471	4.8816e-07	0.000178932	0.0133573	1	0.0125475	0.00388144	0.0188763	0.0560062	0.321499	1.04821e-08	0.000657836	4.94863e-09	1.21969e-09	0.000269207
Ml_2680020	0.296267	0.296267	0.00684747	0.410447	0.0088681	0.27087	0.324463	0.0345779	1	1.66513e-06	0.343855	9.59505e-05	0.0328278	0.117677	0.337755	0.0462875	0.00129799	0.0658373	0.00620086	0.145741	0.0525636	0.00320729	0.0231122	0.000179691	0.140708	0.341084	0.0850176	0.0010259	0.469993	0.192038	0.000232974	0.00966518	2.53254e-09	0.108454	0.0244182	0.00216941	0.0391264	0.0274433	1	0.0335673	0.0285015	0.0217169	0.0662466	1	3.72369e-05	0.000292683	1.30593e-07	1.42193e-08	2.3072e-05
Cg_21483	8.28441e-07	2.30474e-05	0.40627	1	0.000225677	0.435331	0.0360287	0.00436425	0.0681738	0.000773538	0.0500453	0.0172852	0.00406034	0.0357862	0.0983499	0.0359967	1	0.350851	1	0.00160011	0.00674146	0.213203	0.00170041	0.000205443	0.00237928	0.000590498	2.62948e-05	0.43116	1	0.10292	0.241355	1.43588e-05	0.00393776	1	0.0465277	0.0451859	0.0984858	0.00973641	4.6627e-06	0.0548668	0.0828771	0.0473852	0.000125394	0.216182	7.75394e-10	0.00354538	0.00140248	0.000663605	0.00205848
Cg_45513	0.00146014	0.00118943	0.286785	0.00220255	1.41343e-06	0.0124453	0.00888758	0.000646729	0.000199791	9.33408e-06	0.0243385	0.000269142	0.0229491	0.00135691	0.415328	0.00167719	0.0917115	0.144239	0.18477	0.00390814	0.0290587	0.000340809	3.30251e-05	0.155404	0.147326	0.0644614	2.79403e-05	0.000208985	0.336043	1	0.038276	2.42659e-08	0.00264702	1	0.0648058	0.0148946	0.000130471	0.0328647	0.000231307	0.00716998	0.00879135	0.0141229	0.0165046	0.120495	2.45012e-07	0.0110024	0.000976069	0.000850659	0.00042507
Cg_39689	0.000384572	0.000299567	0.0403461	0.000825727	0.000114454	0.0127577	0.000731526	0.0413012	0.0162931	0.000108784	0.0131284	0.00433205	0.000959674	0.0031312	1	0.0141269	0.0790282	0.247973	0.267966	0.144734	0.0463544	0.051641	0.000425039	0.0658185	0.210315	0.236473	4.55609e-07	0.00819789	0.360961	1	0.0307225	4.45981e-07	0.000283561	1	0.0812336	0.0147122	0.00026595	0.118096	0.0469855	0.000182164	0.0180405	0.014843	0.00976976	0.0467808	1.90606e-07	0.00879441	0.00407419	0.0169328	0.0238214
Cg_20121	0.0503108	0.00808108	0.376163	0.0004193	2.09562e-05	0.0747096	0.288581	0.00412759	1.74215e-05	0.000167337	0.0273632	0.101482	0.106232	0.0243769	0.119778	0.00331467	0.0065131	0.1349	1	0.380547	0.0343159	0.000152167	2.94914e-07	0.271016	0.0703563	0.0333998	0.0487346	0.0542685	0.481096	0.4461	0.315238	5.58471e-05	0.00724762	0.00487118	0.152748	0.00227281	0.00102771	0.00475836	0.475711	0.00465197	0.000465656	0.00555754	0.000356863	1	6.0676e-12	0.0577371	0.130976	0.0758383	0.0649859
Cg_28800	0.0045602	0.00384621	0.123087	9.20978e-06	4.03026e-11	0.303103	0.00154942	0.297067	0.450721	1.31821e-06	1	0.000529877	0.171154	0.441286	0.374052	0.0039091	0.10837	1	0.02191	0.27794	1.9994e-05	0.000397887	4.40905e-06	0.000528988	0.126652	0.176737	0.226452	0.0320777	0.131622	0.0797384	6.70098e-05	1.57018e-05	0.364889	1	0.148377	0.336145	0.343431	0.069819	0.0326595	0.0464531	0.0147397	0.0144717	4.96048e-05	0.251884	4.44018e-07	1.21688e-06	0.0982711	0.0592686	0.0431192
Pb_2638852	0.113933	0.0149634	0.0235119	0.00212191	0.204271	0.214247	0.360655	0.455046	0.239603	1	1	0.239366	1	0.158378	1	0.288073	0.435333	0.49207	1	0.000298096	1	0.253405	0.173695	1	0.320611	0.00815005	1	0.0700261	0.456841	0.271415	0.0846634	0.0556173	1	1	0.165818	0.205447	0.0172907	0.00220258	1	1	1	0.495947	0.155852	1	0.0737937	0.196768	1	1	1
Dm_CG34376	1	0.163656	0.00256126	0.0809813	0.29471	0.047364	0.357378	0.0708638	1	1	1	0.00220658	0.118662	0.0592948	0.0922059	0.0523496	1	1	1	0.000993948	0.350296	1	0.173836	0.0755344	0.0873133	0.116175	1	0.335731	0.352536	0.0220201	1	0.169181	0.379104	1	1	0.00647312	0.0030622	1	1	1	1	0.413686	1	1	1	0.156969	1	0.477033	1
Ml_2678342	0.291259	1	0.326985	0.138203	1	1	0.420503	0.226588	0.225292	0.367539	1	0.30743	1	1	0.473413	0.25963	0.147696	0.472538	0.184123	0.288436	1	1	0.159478	0.0597096	0.326908	1	0.0796513	0.141547	1	0.312008	0.00169819	0.148078	0.458897	0.0217577	1	1	1	0.386081	0.398568	1	1	1	1	1	1	1	1	1	1
Hs_FLYWCH1	0.0256994	0.458617	0.00113551	0.00637751	0.4108	0.130338	1	1	0.0360259	1	1	1.18819e-07	1	0.240472	0.0703411	1	1	0.113894	0.203163	8.78263e-07	0.288132	0.000805044	0.384307	0.0117145	0.303427	0.251891	0.00136743	1.16098e-10	0.0194858	0.00895225	0.122729	0.00152817	0.117145	1	0.00577173	0.21022	0.182599	0.345165	0.497007	1	0.481708	1	1	0.463071	0.333213	0.311038	1	1	1
Hs_FLYWCH2	0.216967	0.263698	0.000186797	0.066689	1	0.335478	0.186804	0.084807	0.0670102	0.474994	1	0.0526703	1	1	1	0.224583	1	0.0965873	0.0995229	0.0136546	0.100203	0.370716	0.142201	0.34471	0.41342	0.363971	0.00554465	0.132695	0.343275	0.00147162	0.0542515	0.162524	0.0137061	1	1	1	1	1	1	0.312228	0.336828	0.151247	1	1	0.18558	0.32298	0.455106	1	1
Lg_31653	0.252236	1	0.432726	1	0.0027769	0.0172553	0.29106	0.128071	1	0.00813969	6.1185e-08	0.0253003	2.28213e-10	1	0.462151	0.123563	1.43033e-07	0.0111264	0.155196	1	0.00208454	0.00797782	0.00536744	0.0292542	0.0419031	0.000895632	0.137932	1	0.187062	1	0.0492488	0.15761	1	1.57146e-07	1	0.00527428	0.00685529	0.000138753	0.00187165	0.0182392	0.0192453	0.056522	0.000526379	0.000479555	1.00931e-06	0.0713053	0.00189944	0.0101973	0.00402815
Lg_31655	0.0100738	1	1	0.400758	1.97789e-07	0.254638	1	0.297552	0.137389	0.00389267	0.0673603	0.190349	0.000315012	1	1	0.0985196	0.00260475	0.277109	0.00513896	0.234755	0.000252737	0.154394	1	7.47349e-05	1	0.45292	0.0661109	0.210064	1	1	0.10548	0.019561	1	2.46239e-05	0.265509	0.0218264	0.047007	0.0264669	0.135587	0.0394311	0.289998	0.225121	0.00211665	0.030197	0.0420827	0.0419341	2.00279e-10	7.44389e-07	2.33046e-09
Bf_96073	0.0127699	0.205285	0.0205225	0.0147834	1	1	0.126572	0.478357	1	0.0944099	1	7.99656e-11	0.00412395	0.353554	0.00553005	1	0.206598	0.0178477	0.0395788	0.000888186	0.00430246	0.0197662	0.0110936	0.0685014	0.0368621	1	0.0914277	7.23909e-08	0.0221512	0.00133353	0.0272458	0.000296897	8.40596e-06	0.0195896	0.336786	0.00370264	0.000794141	0.000326256	1	0.0684741	0.0449405	0.00866213	0.00238189	1	0.000212341	0.000693343	0.35013	0.0718551	0.131569
Lg_74593	0.10515	1	1	1	0.0395577	0.314051	1	0.188914	0.318033	0.0550563	0.336045	0.332556	0.0577529	0.180801	0.319052	0.0221583	0.0707346	0.00829956	0.0209139	0.267343	0.00603068	2.09279e-06	0.120793	0.122399	1	0.0832491	0.097511	0.056279	0.146984	0.0833639	0.00096457	5.60242e-05	0.176258	0.4353	0.142357	2.32092e-06	9.50687e-08	0.00557131	0.133818	0.0183415	0.0436567	1	0.00129623	0.127094	0.129533	0.0426687	0.0725736	0.0672892	0.0840869
[truncated: 15 more columns]

## Sheet: Caption
Table. Codon-based Test of Purifying Selection for analysis between sequences.
The probability of rejecting the null hypothesis of strict-neutrality (dN = dS) in favor of the alternative hypothesis (dN < dS) (below diagonal) is shown. Values of P less than 0.05 are considered significant at the 5% level and are highlighted. The test
1. Nei M. and Gojobori T. (1986). Simple methods for estimating the numbers of synonymous and nonsynonymous nucleotide substitutions. Molecular Biology and Evolution 3:418-426.
2. Kumar S., Stecher G., Li M., Knyaz C., and Tamura K. (2018). MEGA X: Molecular Evolutionary Genetics Analysis across computing platforms. Molecular Biology and Evolution 35:1547-1549.
3. Stecher G., Tamura K., and Kumar S. (2020). Molecular Evolutionary Genetics Analysis (MEGA) for macOS. Molecular Biology and Evolution (https://doi.org/10.1093/molbev/msz312).
Disclaimer: Although utmost care has been taken to ensure the correctness of the caption, the caption text is provided "as is" without any warranty of any kind. Authors advise the user to carefully check the caption prior to its use for any purpose and re
