# Supplementary material for: Transposon-derived transcription factors across metazoans
Source: Front Cell Dev Biol. 2023 Mar 7;11:1113046. doi: 10.3389/fcell.2023.1113046 (PMC10027918; doi:10.3389/fcell.2023.1113046)
Supplement: Supplementary file 5 [file Table1.XLSX]

## Sheet: ZBED
Gene Name *	Species Code	Species/Notes	NCBI Accessions	LOC Number	Present Classification	Protein Seq	BED Domain in FastA Format	cDNA Seq
Zbed2	Ac	Aplysia californica, hAT (hobo, Activator, Tam3) family of transposases	XP_005100965	LOC101859179	ZINC FINGER (ZNF) BED	MDARLNSSIVWQYFHREKPGDRAVKCRLCERVYTMAVGGTTSNLIKHIRGKHLDDPPPTIITSTEAEIDT_x000B_SSDAQQTFIRPPSDLNSEVNTDSGQIEEIGRKLTSCENPRNYKRKPKKFTSVVWKHFVLPTPGSETCSCI_x000B_HCGAVMSYSYEHRGSTTNMRRHVERKHPEQFLETEGQKCSISSDITHDKSQNYYVTANSRDTVNDNECSS_x000B_SLIEPKTEPVPVASVDKSFPSVKSPLNIKSGGSKEKEQTDALVLQMITSDLQSLSLVESEGFRNVVKALN_x000B_SQYELPSCDKLSEDLLPHLYEEVQQDVKISLQLSDKVAITADSWMSWSSKQYVTLTAHFLSQSWEKKSLV_x000B_LSTMQISNDLTGVE…	>Ac_zbed2_x000B_>Ac_59179a_x000B_LNSSIVWQYFHREKPGDRAVKCRLCERVYTMAVGGTTSNLIKHIRGKHLDD_x000B_>Ac_59179b_x000B_KFTSVVWKHFVLPTPGSETCSCIHCGAVMSYSYEHRGSTTNMRRHVERKHPEQ	ATCCTAGAGAGTAGAGAGTGCGAGAGAACCAAACTGTGAGGCTGTGGTGAGGGAGGGAAACGTCAGTGGA_x000B_GTTCGGCGTCTTTTCATTGTTCATCTTGTTTGACTTGAGCATCATTTTTCATTTAAAGTAATTACAGAAA_x000B_TATAGAATTTAAGTAGATTCTACACTGTCTAGATTTAGATAGATCTAATCTAGAGTCTAGACCTAGATCT_x000B_AGATCTAGATCTAGTCTATCCAGACAAAATGGACGCCAGACTCAATTCGAGTATTGTATGGCAATATTTT_x000B_CATAGAGAAAAGCCTGGTGACCGCGCTGTAAAATGTCGTTTATGCGAAAGAGTGTATACTATGGCAGTAG_x000B_GTGGTACAACTTCC…
Zbed3	Ac	Aplysia californica, smart detected Znf_C2H2 (AVCDVCKCELAYSGRSTTNLLRHLRKKH). NCBI CDD detected BED indicating sequence similarities	XP_005093008	LOC101848025	ZINC FINGER (ZNF) BED	MSAKPSLCWKLITQKSGGVGGAKIAVCDVCKCELAYSGRSTTNLLRHLRKKHPLHIAQFEEVSESSSTTS_x000B_VPAAASSSTTQSSAPTAGPSRSTQPTLFDTIERVTKYKPGSDRKKELDNCVLDLVTVDLQPLSVVENTGF_x000B_RRLVNKLDPRYDIVSRKTLSTQLLPMKYRAERDQLRRQMDEVNHLTVTTDCWTSRKTESFMTVTVHFVSP_x000B_DWKLTSRVLNTVLLETTHTSENLAAKILEIFTAWGIKDKVTTIVTDNAANMKLAVELMRCRHQPCFAHTL_x000B_NLVVKESIRKTYDVFTAKNKVKDIVSFFHHSVNASNLLKEAHKAKNTTPKKLKQDVETRWNSTFEMLKSY_x000B_LEQHEQVTTALCLN…	>Ac_zbed3_x000B_CWKLITQKSGGVGGAKIAVCDVCKCELAYSGRSTTNLLRHLRKKHP	ATGTCTGCCAAGCCAAGTCTATGTTGGAAATTGATAACACAAAAGAGTGGCGGTGTTGGCGGTGCCAAAA_x000B_TTGCTGTGTGCGATGTATGCAAATGTGAGTTGGCCTACTCGGGAAGATCAACTACAAATCTGCTCAGGCA_x000B_TTTGAGAAAAAAACATCCTCTTCACATTGCTCAATTTGAGGAAGTGAGTGAAAGCTCATCTACTACAAGT_x000B_GTTCCTGCTGCTGCCTCTTCTTCGACTACTCAGAGCTCTGCGCCCACAGCTGGTCCAAGTAGGTCTACAC_x000B_AACCAACTCTGTTCGACACCATAGAGAGAGTGACAAAGTATAAACCAGGGAGTGACAGAAAGAAGGAACT_x000B_AGACAACTGTGTGC…
Zbed4	Ac	Aplysia californica	XP_005102535	LOC101864469	ZINC FINGER (ZNF) BED	MASSSASGSRSSVVWTLMERSFDRKKATCKVCRATFSHQGSTTTILKHLQRAHPTELEQARTEKDQEHRESSSAPATSSRLTQMSVLQSLEKSKPYDPHGQKKRALDTLLMEMIAADLQPFSIVEDRGFLRFVKGLDPKYSLPSRRTLTRSLLPQLYIDEQAKVMHLLMDTNFVCLTTDHWSSRRIQGFLTVTAHFVTSDWELQACVLDTVRIATSLTAQTIAGALTEVMDRWKITDKVFAVITDNAANMKLAVDLLGVRHGPCFAPLLNLVVSDALKSPQAGIEEVKKKVKIIVAHFKHSVKASDNLERLQRSAPGAAGPSSSSEPLRLIQEVDTRWNSTFYMFQRFLHLYQFVKAALLEEDKPEKFLTEEELNKVKEAITVLEPFELTTREMSSEKY…	>Ac_zbed4_x000B_KKATCKVCRATFSHQGSTTTILKHLQRAHP	ATGGCTTCAAGCTCAGCATCTGGATCTAGGAGTAGTGTCGTATGGACTCTCATGGAAAGATCTTTTGATC_x000B_GAAAGAAAGCAACATGTAAAGTTTGCCGGGCTACGTTTAGCCATCAAGGGAGCACAACAACAATCCTAAA_x000B_ACACCTCCAGAGAGCCCACCCTACAGAGCTTGAGCAAGCAAGGACTGAGAAAGACCAAGAGCACAGAGAG_x000B_TCCAGTTCTGCCCCAGCAACCTCATCAAGACTAACTCAGATGTCTGTTTTACAGTCCCTTGAGAAGTCCA_x000B_AGCCATATGACCCTCATGGACAGAAGAAAAGAGCACTGGATACCCTACTGATGGAAATGATAGCCGCTGA_x000B_TCTCCAGCCTTTCT…
Zbed5	Ac	Aplysia californica, Dimer_Tnp_hAT	XP_005113571	LOC101858917	ZINC FINGER (ZNF) BED	MATCRKNASDIWNFMTRTSPTTVACNLCQCIFNHTTGSTSNLRRHLQVKHLSMTGPKPLEKNDESVMKET_x000B_PRRPGSMTQPTLLTTISNVSKYGADSIKKKALDDLLLEMITRDLQPFSIVEDRGFRGFVRGLDPRYELPS_x000B_RRTLSRDLLPRKFQAEEQKLKASLESVTHVAITTDLWTSRQTESYITVTAHYFLPLPSWDLQSAVLTTQR_x000B_VTVDHTAANIAKVLTDIFHHWGIEDKISSIVTDNASTMVSLVKDHLKKHHVRCFAHSLNLIVRDALKNSG_x000B_ELVELITKVKSVVSFFHHSVKATEKLLSFQQNLGRQQRKLIQDVDTRWNSTLHMLRRYEEEHTAVTGALC_x000B_ALSKTTMSLTDAEV…	>Ac_zbed5_x000B_DIWNFMTRTSPTTVACNLCQCIFNHTTGSTSNLRRHLQVKH	ATGGCGACATGTAGAAAAAATGCGTCTGACATTTGGAACTTCATGACAAGAACGTCTCCAACGACTGTCG_x000B_CCTGCAATTTGTGCCAGTGCATATTCAACCATACCACAGGATCGACATCGAATCTTAGGAGGCACCTTCA_x000B_AGTGAAGCACTTGTCAATGACGGGACCGAAACCTCTGGAGAAGAATGATGAATCTGTCATGAAGGAAACA_x000B_CCGAGAAGGCCAGGATCTATGACCCAGCCCACACTTTTAACCACCATTTCAAATGTCTCTAAATATGGAG_x000B_CAGATTCCATTAAGAAGAAAGCCCTTGATGATTTGCTTCTTGAAATGATCACAAGAGACTTGCAACCGTT_x000B_CTCCATTGTCGAGG…
Zbed1	Ac	Aplysia californica	XP_005095217	LOC101850322	ZINC FINGER (ZNF) BED	MAWFCQSLEESVEPSEPEEHQSETHRVQNVKRISESELDGSMGKKPRTNSSFVWDYFVKPTSSNQACVCH_x000B_LCGTTFRFSNGSDTSTTNLWKHLKKKHPEAYEDAQRRNLERSRNGSANRNEISSNYIVTVSTGDALEDIG_x000B_NVNFETVVPKSEPASLNPVVASSSSVSTPLRNNMNRAAFHKKKEHIDALVMKVIASDLQPCSFVENKNFR_x000B_ELIKTFDRSYEMPSKDQLSEHFLPQTYEAVQQEVRLSLQHAERVAVTTESWISWSSQQYMTVTAHFFSSS_x000B_WEKKSFVLSTTQINNDMTAEGIAVELKNIFIQWEIHEKVNAVVTDGSSLMADAVRVLEIQHVPCFVHTLD_x000B_RAVKEALKNADDLT…	>Ac_zbed1_x000B_TNSSFVWDYFVKPTSSNQACVCHLCGTTFRFSNGSDTSTTNLWKHLKKKHPEA	ATGGCTTGGTTTTGCCAGAGTCTTGAGGAGAGCGTTGAGCCCAGCGAGCCGGAAGAGCATCAAAGCGAAA_x000B_CCCATCGTGTTCAAAACGTAAAGAGGATTTCAGAGTCGGAACTGGATGGCTCGATGGGCAAAAAGCCGAG_x000B_GACAAATTCTTCATTTGTTTGGGATTACTTTGTGAAACCAACATCATCTAATCAAGCTTGTGTGTGCCAT_x000B_TTATGTGGCACCACTTTTAGATTCAGCAATGGATCTGATACGTCAACCACAAACCTTTGGAAGCACCTTA_x000B_AAAAGAAACATCCTGAAGCTTATGAAGATGCGCAAAGACGTAATTTGGAGAGGTCTAGAAATGGGAGTGC_x000B_AAATAGAAACGAAA…
Zbed6	Ac	Aplysia californica, smart detected Znf_C2H2 (AKCKLCGATCHHANNTSNLFKHLRVKH)	XP_005103835	LOC101851137	ZINC FINGER (ZNF) BED	MAETTPKLANQKNKGPRRPRSVVWYYFDKIPNEPQRAKCKLCGATCHHANNTSNLFKHLRVKHPSTYKEAESQREAEMELYLELKAKAGKPVTRPGVRGRRPKALVQNATADATYISQQLNNSSTAVAASVGLGIATPGIKKSYGAERVKQNTNKALLKMLTVDLQPASIVEGRGFRDFVKALDVRYEPPSKKTIMKTMLNDLAEETKNKVKLEVVIASFFAITVDTWMYRGSQNFITVSAHFIKDNWEMSSIVLETFDRTDEATGGETSPPSSQLVKLDGLPSHTPGMVTPGIVPSDPLSSSTEEKFVTGPASSSSPAHGKSDALALSLKRITDEWNISERIISLISNGTDNTVTAATLSTGWEHLVCFGHTLNLVINNALKSVAEIVRIQKKTSDAV…	>Ac_zbed6_x000B_VVWYYFDKIPNEPQRAKCKLCGATCHHANNTSNLFKHLRVKHPS	CATGACGTCACCGATTATTTCCCACGCTAGCGCCATATTGACTCCTGGTAATCTACACGCATCTTCAAGC_x000B_ACCATCTGTCAAGTGTCTGACACCAAAAACTTAGACCTTCCAAACTGGTCTGTTCTGTTGGTGAGAGAAC_x000B_AGCGTGATCAATCAATATGGCTGAGACGACCCCCAAATTAGCCAATCAGAAGAACAAAGGTCCACGGCGG_x000B_CCGCGCAGCGTGGTGTGGTACTACTTCGACAAGATCCCCAACGAGCCGCAGCGAGCCAAGTGCAAGCTCT_x000B_GTGGCGCCACCTGCCACCATGCCAACAACACCTCCAACCTGTTCAAACATCTGCGCGTGAAGCACCCCTC_x000B_CACCTACAAGGAGG…
Zbed7	Ac	Aplysia californica, Second domain Znf_C2H2 (VTCSLCGITFLWNAGQSTSAICKHLKVNH)	XP_005106039	LOC101861975	ZINC FINGER (ZNF) BED	MTLTSRVWKYMSRIAGSPGEAVCRVCGARFKRTGGTTSSMIKHLRQQHPKEFVASGITFKGKRNLSKRTH_x000B_QVGNCVVVVSNGSDSGTTEHPQLWNVMTKNADGTTVTCSLCGITFLWNAGQSTSAICKHLKVNHPTEFST_x000B_LGISEEREDSGGGLCVMKTEREEEVNPAPKLVSLLSKGSRASQIKSPLVNLLASRASHNEAPAVESQSTR_x000B_KPITIHKTKKLDSLLMNMVCSELLPFSLTENQSFQQFVKVLDSQYTLPKPEAFATTYLKESYECVKQEVK_x000B_FSLKEAVTVAVSVDKWTPVNADLQASGTVSSGNTFFYLTLSAHFLTPLWELKSMVLSSPCVSNEAGVEEI_x000B_AHCLKTEFEQWGID…	>Ac_zbed7_x000B_>Ac_61975a_x000B_TLTSRVWKYMSRIAGSPGEAVCRVCGARFKRTGGTTSSMIKHLRQQHPKE_x000B_>Ac_61975b_x000B_NVMTKNADGTTVTCSLCGITFLWNAGQSTSAICKHLKVNHP	TCAATACTTAACGCTCAACGCTTCGGTCTTCAATCCTGCCTGAGCTTTGACAGCCCTAAACGCAAGCATA_x000B_GCTCTAAAGGTTTTGACTTTTGGCTTGTCCCTGATGTTCGATGTTCACCTCTTTGGACTCCCCTGAGCAT_x000B_TGTGTTTAGATCTCCTTACAAAAAGAACTTTGTATGCTGCACAATTAAGTCTGCGACTGCCATCATGACG_x000B_CTAACCTCCAGAGTATGGAAGTATATGTCAAGAATTGCAGGTTCGCCTGGAGAAGCGGTATGCAGAGTCT_x000B_GTGGTGCAAGATTCAAACGTACCGGAGGTACAACCTCTTCTATGATAAAACATCTCAGACAGCAACATCC_x000B_AAAAGAATTTGTGG…
Zbed8	Ac	Aplysia californica, Smart detected Second domain as Znf_C2H2 (ATCIVCNAKFKFHGSTSSLWAHLKAKH)however, it is actually znf-bed	XP_005111024	LOC101861550	ZINC FINGER (ZNF) BED	MSSTPKRFYKQQNAPRFRSGVWHFMRKDDHKNATCLICNSKFKFHGSTTSLRSHLRAKHPEHDFSGEYDQ_x000B_EEAQAASRLVNLLQPVKAPEPSPSPSEVKPESNRVKSGVWKLMTKDSPYIATCIVCNAKFKFHGSTSSLW_x000B_AHLKAKHPVELDNSATEDPNESQLLQFSAAQNHPTESSVSGSASVTVSVKKSETSEKISFHREPTTKKKQ_x000B_LERVLVEMIVRDLQPLSIVEEGGFQKLIHTLDPKYTLPSPKQLATTILPNLQKEEIRKLKAELGDIANVT_x000B_VTTEIWTSVVTDSFLTVSVHYLNSQWQRKYAVLETCKLVDDLTPANIAEELSRVFTAWDLHPKVTCVVTD_x000B_NSENMAAAMRMLRL…	>Ac_zbed8_x000B_>Ac_61550a_x000B_RFRSGVWHFMRKDDHKNATCLICNSKFKFHGSTTSLRSHLRAKHPEH_x000B_>Ac_61550b_x000B_GVWKLMTKDSPYIATCIVCNAKFKFHGSTSSLWAHLKAKHPVEL_x000B_	AGAGTGTCTGTGCTCGGGGTAGCCTATTGACATACGGAATAGCACTCCAATTCAGGTTCTGTTTGGGTTA_x000B_CGTTCGGTTGCTGTGAACAAAAGAGTCACACAGCGCGGCGGGGCCCCGACGCGTTACGTCCGCCCTCCTC_x000B_CCTGACAGAACCCCACGTACAGTACAGTGTATGGCGTTCTTCGGTGACCTACAAACAACGCGGTTGGTGA_x000B_AAACGACATGACAAGCTCTGCAGTCTGTAGGAGATAAAAGTTGAATTTGCCAGACCTAAGCTGGGCCTGA_x000B_CATACTAGTGTATGTGTGTGTGAGTGTAGAATAACTTGTGGTTTGTTTGCCAAGTGACGACTCGAACGGA_x000B_TTTATTTATTCGAA…
Zbed9	Ac	Aplysia californica	XP_005113603	LOC101848022	ZINC FINGER (ZNF) BED	MAPARRNASDIWNYMSKTSPGIVTCNTCGSTFNYIAGGTTSNLRRHIAVKHMKVPEPIPMNKNTESHENLQPRPPVMTQPSVRSALARVNKYETGSTKKTALDDLLLGMIVKDLQPFSVVEDQGFRDFVEGLDPRYELPSRRTITRDLLPRKFKTEEDELKTVLREARHVAITTDLWTSRQTESYITVTAHFLAPHTSWKLQAAVLATQKVAVDHTAANIAVLLKDLFEQWDIEEKISSIVTDNASTMVSLVNDHMKKHHVRCFAHSLNLIVRDGLKNSGDLLIVIGKVKAIVSFFHHSVKAAEKLRSFQSTLGLPQKKLIQDVETRWNSTLKMLSRYADEHTAVTGALCSMGRTSMSVTDSEVDTIRSAIEVLSPFELATEEASTEKHTSLSKMLPTV…	>Ac_zbed9_x000B_DIWNYMSKTSPGIVTCNTCGSTFNYIAGGTTSNLRRHIAVKH	TTAAAACTGAATCCCATCGGTATAAAAGGGAAAAGTTCACGGGCAAATCTTTCTCCTTCATTCTCTTCTT_x000B_GCTCTTTGCTCTTCGGCAGTACACTGTTCGTAGACTTTACTGTACTACGATATCTTTGTTACGCCTTCTT_x000B_TCTTACGTCGCTGACGTCTGCTTTCATTTTGACTATTTTTGCATAAAGATTTTTTCCTGGATTGTTGTTG_x000B_TTGTTGCTGTCTTTTTAATCAATTTGCTGTTCTGATGTTCTTTGTTTGAAAATACAAGTCCATTAAAACC_x000B_CGTTGTATTTTTGTACCATTGACAAGTTGCTTGTATTACTGCGGGCGGCATACTCTGTTGAATCGCTTTG_x000B_TATAATATTTATTG…
Zbed10	Ac	Aplysia californica	XP_012938462	LOC101857339	ZINC FINGER (ZNF) BED	MPRVRTRARTTKPYSSVVWRYFHVRDPSNEHLVSCILCGREYTRDIGGSTSNLLHHIKSAHADEDPPPIPESQRVRKLTRPVSTSDSDSESVPVKAKRQRTNLSFVWSYFVKPTSPHQPCSCNICGAIFKYSYGPGDKSTTRLWLHLKRKHPDEFLEGQRLTAERGGGGRKSSQSNVLKVSPKDSEDDSNDGEEDDSNLETVVLKQEPVVTKTRTSKATKTKGKRKDVTSSNASTSASASFKAKKSLEFKKKAYIDALVVQVITSELQPCSFVENENLRALVKSLDPHYDLPSYDKLSQEILPSTYEAVKQDVKLSLQLANKVAITVDSWVSWSSQQYVTVTAHFFSMSWDKKVLVLSTFQITNNMTAADTTAELQKIFAHWEIEGKICSVVTDSSSII…	>Ac_zbed10_x000B_>Ac_57339a_x000B_PYSSVVWRYFHVRDPSNEHLVSCILCGREYTRDIGGSTSNLLHHIKSAHADE_x000B_>Ac_57339b_x000B_TNLSFVWSYFVKPTSPHQPCSCNICGAIFKYSYGPGDKSTTRLWLHLKRKHPDE	ATGCCTCGAGTTAGAACGCGCGCCCGCACCACGAAACCTTATTCAAGTGTTGTGTGGCGGTATTTTCATG_x000B_TTCGAGACCCCAGCAACGAACACTTAGTGTCATGTATTCTGTGTGGTAGAGAGTACACTAGGGATATTGG_x000B_AGGTTCAACATCCAACCTTCTCCATCATATCAAATCTGCTCACGCTGATGAAGATCCTCCCCCGATTCCA_x000B_GAGTCTCAGCGTGTGAGAAAATTAACGAGACCCGTCTCAACTTCAGACTCGGACTCAGAGAGTGTGCCGG_x000B_TCAAAGCCAAAAGGCAAAGAACAAATTTATCTTTTGTATGGAGTTATTTTGTCAAGCCAACATCGCCTCA_x000B_TCAACCTTGTTCTT…
67587	Ob	Octopus bimaculoides	XP_014767987	LOC106867587	ZINC FINGER (ZNF) BED	MAAEKNRIMKFKTISGRLHEHFEFKLLADGNIKTADNVYCIHCDKSFAYHGSNTSLTYHLQNKHSLQYSK_x000B_PQFAISVSFSQSTAAVSSTFKQTSLRQLYRRSDHPVNATLQRDTKISLANRIANSARPISIVKDDGLQQV_x000B_LCTALQFTEYKLPFRCTTDKMLVDIYNTKREKVKEALKISKAIALTSDFWTSLRNESYCGITGHWIADEW_x000B_NLISVILERVHIIEYHYSNNVAEL	>Ob_67587_x000B_EHFEFKLLADGNIKTADNVYCIHCDKSFAYHGSNTSLTYHLQNKHS	ATGGCAGCGGAGAAGAATCGAATTATGAAATTTAAAACGATATCAGGTCGATTACATGAACATTTTGAAT_x000B_TTAAATTGTTAGCTGACGGTAATATCAAAACTGCTGATAACGTTTATTGCATCCATTGCGACAAATCGTT_x000B_CGCATACCATGGATCTAATACATCGCTTACTTACCACCTTCAAAACAAACACTCGCTACAATATTCGAAA_x000B_CCTCAGTTCGCAATATCAGTTTCATTTAGTCAGTCTACAGCGGCGGTGTCATCTACCTTCAAGCAGACTT_x000B_CTTTGCGTCAGCTCTATCGTCGGTCTGATCATCCGGTGAATGCTACCCTACAGCGTGACACTAAAATATC_x000B_ACTTGCTAACCGGA…
76212	Ob	Octopus bimaculoides	XP_014780158	LOC106876212	ZF-BED	MIQEHNIDKPQLWQNISSYHSRRYQDELSHLERIYDESYLSFSFTVLTAGGVEKPQCVLCSEVLAASLLK_x000B_PSRLKRHLEMKHPRAVNKDAEVFRHQADRLVKSKLDDTEMQDVAACLKASYEVSKKIAAKKKPHNIGEQL_x000B_VLPYCKDIISLVLRMSELQKLRHVSLPNNTVSRRIAEMSDNILSQVISKIKTSMFNYAAIQIDKTTDMAD_x000B_LAQLCGYVHYVYNKCLEYEFLFFQKPQHLNYCKQYIPESGSIL_x000B_	>Ob_76212_x000B_VLTAGGVEKPQCVLCSEVLAASLLKPSRLKRHLEMKHP	ATGATCCAAGAACATAATATTGATAAGCCACAATTATGGCAAAATATCAGTAGCTACCATTCTCGACGAT_x000B_ACCAAGATGAGCTGTCCCACCTGGAAAGGATATATGATGAGTCCTATTTGAGCTTCAGTTTTACTGTGCT_x000B_TACTGCTGGTGGAGTAGAAAAACCACAGTGTGTTCTGTGCTCTGAGGTATTGGCAGCTTCTTTGCTGAAG_x000B_CCCAGTAGGCTAAAGAGGCATTTGGAAATGAAACATCCCAGGGCAGTCAACAAAGATGCGGAAGTTTTCA_x000B_GACACCAAGCTGACAGATTGGTTAAATCCAAGCTTGATGACACAGAAATGCAAGACGTCGCAGCTTGTCT_x000B_GAAAGCCTCCTACG…
20371	Ec	Elysia chlorotica	RUS71862	EGW08_020371	ZF-BED	MLNMPRDFSVNYCEINDTITDQVKKESSEQGGDDVVQGKSFSNRKPSIVWSFMIKENSTSVKCQLCNHQF_x000B_KFDGSTSPMLKHLKVRHKGEYSVILREGALPAQATPKVEIDVAEEEDKSSSEKECAPSPQTRVSKKKSRA_x000B_AKSVNPLKRLDQYGLDQPRVGVASKRSLAKGLSKKPVSIVWSFMIREAPHKIKCTICNHEFKENGSTSPM_x000B_LKHIKRRHEEEYKALMEEESLTAQKESASTVQMDLDEQENVSDSEKECVRSTRTRLSKKNSRVDKSVSAL_x000B_KKLEKDGLAQVRTNVNLMRNVIKNSSGKPVNIVWRFMIRENWKTAKCKICNGQLKYHGTIAALRKHLKRK_x000B_HAEEFAMAEEEGTP…	>Ec_20371_x000B_>Ec_20371a_x000B_RKPSIVWSFMIKENSTSVKCQLCNHQFKFDGSTSPMLKHLKVRHKGE_x000B_>Ec_20371b_x000B_KPVSIVWSFMIREAPHKIKCTICNHEFKENGSTSPMLKHIKRRHEEE_x000B_>Ec_20371c_x000B_KPVNIVWRFMIRENWKTAKCKICNGQLKYHGTIAALRKHLKRKHAEE_x000B_>Ec_20371d_x000B_KPVSIVWKFMIRENPNTVKCKICNRLLKYHGGFTSPLRKHLKRMHHEE_x000B_>Ec_20371e_x000B_RKVSPIWKYMLRVGINKTMCRLCKRRFNYFNGCTSHMHKHIQRNHPEE_x000B_>Ec_20371f_x000B_KPVSIVWRF…	ATGTTAAATATGCCTCGCGATTTTTCGGTGAATTATTGTGAAATCAATGATACCATTACA_x000B_GACCAAGTTAAAAAAGAGAGTTCTGAACAAGGGGGTGATGATGTGGTGCAGGGGAAAAGT_x000B_TTTTCAAATCGCAAACCTAGCATTGTGTGGAGTTTTATGATTAAAGAAAATTCTACAAGT_x000B_GTCAAGTGTCAGCTATGCAACCATCAATTTAAATTTGATGGTTCAACCTCACCCATGCTT_x000B_AAACACCTGAAGGTGAGACATAAGGGAGAGTATTCAGTTATTCTGCGAGAGGGGGCACTA_x000B_CCTGCACAGGCCACACCTAAAGTTGAGATTGATGTAGCTGAGGAAGAAGATAAGTCATCT_x00…
1693	Ec	Elysia chlorotica	RUS90516	EGW08_001693	ZF-BED	MSAPVKGGPKRPRSVVWYYFDKIPDEPFRARCKLCGATCHHANNTSNLFKHLRVKHTASYKEAEELREQE_x000B_MELYIELKAKAGKPVTRPIKRLKPLAATLETKPIKRLKPLAATLETKPTRGRGRPRGSTNHSTANNATIA_x000B_LKTELNSTLNSLNTSGDGVKKTYYMTKVRDRQNVGRAFLRMLATDMEHPSIVNRPGFRNFVAALDSRFEL_x000B_PQKKNIMKTMIPELAEEIKQKVKLDVVIASYFALSVESWKYRESQSYMTVSAHFIKDSWEMSSIVLETFD_x000B_CTEDRTETATATNLKRITDEWGITERVVALLSDSADDVVSSASLVNGWEELTCFAHTLNEVMIGALEFVS_x000B_ELVRIQKKAAEAVT…	>Ec_01693_x000B_VVWYYFDKIPDEPFRARCKLCGATCHHANNTSNLFKHLRVKHTA	ATGTCAGCCCCAGTCAAAGGAGGACCTAAGCGCCCCCGCAGCGTTGTGTGGTACTACTTT_x000B_GACAAAATCCCAGATGAGCCTTTCCGAGCGCGGTGCAAGCTGTGTGGAGCGACATGTCAC_x000B_CACGCCAACAACACGTCGAACTTGTTCAAGCACCTGCGGGTGAAGCACACGGCGAGCTAC_x000B_AAGGAGGCCGAGGAGCTACGCGAGCAGGAGATGGAGCTCTACATTGAGCTCAAGGCCAAG_x000B_GCCGGAAAACCTGTCACAAGACCAATAAAACGTCTGAAGCCATTAGCTGCCACCCTGGAA_x000B_ACAAAACCAATAAAACGTTTGAAGCCATTAGCTGCCACCCTGGAAACAAAACCAACTCGA_x00…
55520	Bg	Biomphalaria glabrata	XP_013067260	LOC106055520	ZF-BED	MSGGSVHCVDRHSHYNKTRMVNEKFKSLFWSYFSPTEPNRAKCNVCYLEFSYAGGSTSNLARHLRTKHPE_x000B_INLNSQSEYRYQESQAATIIITTQTSSDGECIATIEPFNIIPKEVVKEECLADNHTDYDDGDQRISSIEE_x000B_VVKEEGLADNHVHLEDSDQRISSLEDQDQSQTENVRHLRKRSLCWSIFKKLDSGKVLCSYCNKVLALPNG_x000B_NTSNLKRHVRLKHPGVHFSLQAEEIERRKTLRPITRPRFDRVSKSSISYFSVTEESQMPQDMLRLMEETR_x000B_EKLGFVPNVYQALSHRPNEMRAYVTYYETLMEERMGSHLTQSDKEMISIAVSAANKCTYFIIAHSAYFRL_x000B_CSHNRILADQGVWW…	>Bg_55520_x000B_>Bg_55520a_x000B_KFKSLFWSYFSPTEPNRAKCNVCYLEFSYAGGSTSNLARHLRTKHPEI_x000B_>Bg_55520b_x000B_CWSIFKKLDSGKVLCSYCNKVLALPNGNTSNLKRHVRLKHPGV	AGATCTAGATTCTAGTCTAGACTCTAGATCTTGAGGGTAGTATGGTCACGTAGGTTAGCTGACTAGATTT_x000B_AGACATTCTAGTTATGTCCGGTGGTAGTGTGCACTGTGTGGACAGACACAGTCATTACAACAAAACGAGG_x000B_ATGGTCAATGAGAAATTTAAAAGTTTGTTTTGGTCGTACTTCTCGCCAACTGAGCCTAATCGAGCCAAAT_x000B_GTAACGTTTGTTACTTAGAATTCTCTTATGCTGGTGGCTCAACAAGTAATCTGGCAAGGCACCTGAGAAC_x000B_AAAACACCCAGAAATAAACCTAAATTCTCAATCTGAATACCGGTACCAGGAAAGCCAGGCAGCAACAATA_x000B_ATAATTACTACCCA…
55197	Bg	Biomphalaria glabrata	XP_013066826	LOC106055197	ZF-BED	MNDFSTSPLVQFASIEQGGRVRKTPVAYLQTEETKVRRTRSSKQVPIMADGVTSIIPKSNKGPKRPRSVV_x000B_WYYFDKILNEPQRARCKMCGATCHHANNTSNLFKHLRVKHPSTYREAESQREAEMELYLELKAKSGKPII_x000B_RPGIRGRRPKALTAIPIVKAEETVLLNNSPRETLVVRKSYGAEKVKQTMTRALLKMITVDLHPASIVNGK_x000B_GFREFVKSLDSRYEIPSKKVIVKNLLSELAEETKHKIKLDVVIASYFALTVETWTYRDSQIFMTLSAHFI_x000B_KDSWEMSSIVLETFDCTEEKTETNIATSFKRITEEWGITDRVIALVADNTEDVIHSAALVNGWEELVCFG_x000B_HTINIVITNALTSV…	>Bg_55197_x000B_VVWYYFDKILNEPQRARCKMCGATCHHANNTSNLFKHLRVKHPS	AATGGATAATTGATTTCCATTTAGTGGACGTTTTGAAGAATTTTTCATACTTATTATTAAAACAAACACT_x000B_CTTCATGAACGACTTCAGCACTTCACCGCTGGTGCAATTCGCTTCAATTGAACAAGGTGGTAGAGTTCGT_x000B_AAAACTCCTGTAGCCTATCTACAGACAGAGGAGACAAAAGTAAGAAGGACTAGAAGTTCCAAACAGGTGC_x000B_CCATCATGGCTGATGGGGTAACTTCAATCATTCCTAAATCCAACAAAGGACCAAAACGTCCACGAAGTGT_x000B_TGTATGGTATTATTTTGACAAGATTCTTAATGAGCCACAGAGAGCCAGGTGCAAAATGTGTGGTGCTACC_x000B_TGCCATCATGCTAA…
79616	Bg	Biomphalaria glabrata	XP_013096262	LOC106079616	ZF-BED	MSKRKLSAAWDYFTKDSQDESKAVCSVCFIKIAHNNNTTNMIKHLRIKHPAEFSHSQAQISGSKLTDLSA_x000B_IKNKVAKGIKPKGTHHKPVLQPRLLKVNMSSKRKLSAAWNFFVKDSEDESKAVCNMCFFKIAHNNNTTNM_x000B_LKHLRIKHPSEFVASNAVKLKDSAVPQPMLFKTPLNHLSQYNADSQRKKRIDEILVSMIVSDLQPLSLVD_x000B_DKGFLKLIYELDSKYQPPSRHTISRILIPDLYSKARSELMSILSTTSSVALTTDIWSSNQSVAYLTVTAH_x000B_FITPSFKLTSAVLTTTTLNGDHTAENIASKLIQVTEDWAITDKLLVVLTDNTANMMRAVTDILHWRHLPC_x000B_YAHTMNLIAKSAFI…	>Bg_79616_x000B_>Bg_79616a_x000B_RKLSAAWDYFTKDSQDESKAVCSVCFIKIAHNNNTTNMIKHLRIKHPAE_x000B_>Bg_79616b_x000B_RKLSAAWNFFVKDSEDESKAVCNMCFFKIAHNNNTTNMLKHLRIKHPSE	AACTTTTTTTTTAAACTTTTAAAAATCTCTAGAATTTTAAGATTATTTAAAAGTGGACTCTTGATTTAGA_x000B_TTTCTAGATTCTGTACGTTTTGGTCTAAAACTGAAACATAATTCTAGATCTAGAATCTAGAGTCTAGAAA_x000B_GCTTAATAGAGTCTAGAGTCTATATAGATCTGTAGCCTATTAGATGTCATCATGTCATGCATTGTAAACC_x000B_AAAAATGACTGGAACCTAGATGAAGTAGATGCTATATATCATACTATTCTTTGGCAATGAGACAATTGTT_x000B_TACAACAGTGTTTTCTAAGGTCTAATTACTCTAATCCATACACTGCATTGACTGAAGAAATAAAATTAAC_x000B_GTCTAATAAAAACC…
41295	Cg	Crassostrea gigas	XP_011446035	LOC105341295	ZF-BED	MAAPCASLTDEAANHDPNNNIMITKEIFPYPNTNVKSTVWKYFGFLKKNEGPATKANLDMTYAVCRLCFK_x000B_KYANKGNTTNFKNHIGSEHPGESSNKAPNQSTISNYVGSTPKGKISPERQKNIDDALAKLVAGKMLPVSI_x000B_VDNKYFISHRL_x000B_	>Cg_41295_x000B_TVWKYFGFLKKNEGPATKANLDMTYAVCRLCFKKYANKGNTTNFKNHIGSEHPGE	CTTCGAACGACTTGACTTTTTTCAAACATCAAAACGAAAATAGGGTTAAACAAAATGGCGGCACCATGTG_x000B_CTAGCCTCACGGATGAGGCCGCAAATCATGATCCAAACAATAACATTATGATTACCAAAGAAATATTTCC_x000B_TTATCCAAACACAAACGTGAAATCCACGGTGTGGAAGTATTTTGGATTTTTAAAGAAAAACGAGGGACCA_x000B_GCTACAAAAGCCAACTTGGATATGACCTACGCAGTTTGCCGATTATGTTTCAAAAAATATGCCAATAAAG_x000B_GGAACACAACGAACTTCAAAAATCACATTGGTTCTGAACACCCTGGAGAATCTTCTAACAAAGCCCCCAA_x000B_CCAAAGCACCATAA…
20367	Cg	Crassostrea gigas	XP_011416593	LOC105320367	ZF-BED	MADTMDESQIKKEDAMAVYQNIQASGARPTLYGFPGKTKSTVWGHFGFYMGEDGHLDKSHAICRHCYTAV_x000B_RYSGNTTNLCENPBLARHGYGGKKQPHPLADVSGLTSPIAKPRILPSPTDGENIVTSAQKDTFHPLISEVYG_x000B_NTLRSPLALNTMIAEYLIDRFEAPEAVDNSAFVNMMLAADPSFDHEKCRRFCESFMSQHHDILNHSFSDI_x000B_LKNCEAVALTYDKWTSASRENYVTYNVHVVNTLWEVETYTLATNSDCGSVTEDLEKIRNKWDFQESMTVL_x000B_SIGDVRQSNHSNIQVVHCLAEAINTAALAGLDLESVREVISGVERIQKQLVQSYSDGRSDSSTFIAAQDK_x000B_QNRHGWLFTYDV…	>Cg_20367_x000B_TVWGHFGFYMGEDGHLDKSHAICRHCYTAVRYSGNTTNLCENPBLARH	ATGGCGGACACGATGGACGAGAGTCAGATAAAAAAGGAGGACGCGATGGCCGTGTATCAGAACATACAGG_x000B_CGTCGGGGGCACGGCCAACCCTGTATGGGTTTCCCGGGAAAACTAAGAGCACGGTCTGGGGACACTTTGG_x000B_ATTTTACATGGGAGAGGATGGACATCTCGATAAATCGCACGCTATCTGTCGTCACTGCTACACGGCGGTA_x000B_CGATACTCCGGGAATACCACTAATCTACACACACACCTCGCTCGGCACGGGTACGGCGGCAAGAAACAGC_x000B_CACACCCTCTGGCGGATGTCTCCGGGCTTACCTCACCTATCGCTAAACCAAGAATCTTGCCGAGTCCAAC_x000B_GGATGGAGAGAATA…
47222	Cg	Crassostrea gigas	XP_011454496	LOC105347222	ZF-BED	MVVMIQLKTKQEKMASEVDDEINNNEMEIFPYPGKAKSDVWKFFGFLKKTDGPPIKANLDMTTAICRVCK_x000B_KKYANKGNTTNFRMHIDGEHYGDLEPKLKQKSQPRLDSFLKTNKPVGKISPERQSTIDDALNKMIVGKVL_x000B_PVSIVDNIYFRAFVELLDPRYQVPSRPTVIKRLEEKKLKVEDKLKSQLKLSADISITHDGWTSLNTESYY_x000B_TTTVHFIDNDWCLQSAVLGTIKLAGSHTGQNIANELKNTQDRWSLPKPTATSDNAANEQKAYEILGWNRF_x000B_GCYGHRINLIVKNSLSFPEVTRVLGKARTLVGFFHKSSSMTDMLHEKQKLLFSDSKVGHRLLIDVATRWN_x000B_STLFMLQRLLEQAP…	>Cg_47222_x000B_DVWKFFGFLKKTDGPPIKANLDMTTAICRVCKKKYANKGNTTNFRMHI	ATTCGGCCTATGCCCCACATCGACATATGCCCCGAAAAATACGGTACATTACAGCAAAAATGAAACTACT_x000B_GCAGAATTCAAACAAGCATTAATACGTAATTATATTAAGAAATTGATTTTTTTCTCCATTTTTTATTCCA_x000B_TTGATTTTTTGCTATTTAACTATTGAACTATTCGGAACTGGTCAGACGACTGTAACTGTCTTCTCATTGG_x000B_CTAATGTATGTGAATTCATTGAACACAACACAAGTCAAACTTTCAGGGTTGTATATTTTAGCTAAAACAG_x000B_CATCAATTTTACGCAATAGAGAAGATCGACTCTTGAAAAAAAAATCTGATTTTATGTAATGGTGAAACGA_x000B_TTGTCGCCGACGAT…
33307	Cg	Crassostrea gigas	XP_011434516	LOC105333307	ZF-BED	MNSRVLDEFHVPENVSGNFKAKCKHCESYISGSTKATSNFLTHVKRKHRDAYLRVIEIKKEDLGQSKIST_x000B_FARGTTKYSSNDPNQQQITDSLVHFIAGDLQPLSIVDSKYFQNLLGKLNPKYQFPSRKHLSTKLIPEKST_x000B_EIRNELKGNLAKAISVCLTIDIWSNRQMRGFLGITGHYIHEWQMKSVMICCKRFKGKHSAENIRHEYEDT_x000B_VSSYDIYEKITCIISDNAANMVKAFDFALPGFEEEQKSFDDESESDGEDNCDDDDMSKLCDEIFPKHSRC_x000B_YAHTLQLVVKDGLGDCSPSLKSIVAKASNIVSFVRKSVVASEMLEDVQRLQAANLTRWNSQLHMLKSILK_x000B_VPESKLNSLDTKYK…	>Cg_33307_x000B_VLDEFHVPENVSGNFKAKCKHCESYISGSTKATSNFLTHVKRKHRD	TTTTCCTTTTTAAAAGTTTAAAAAGGTGTCTTTTGATGATACATAGTTTGTATTCCTGTTTGGCATGAGG_x000B_TTGTGTTTGTACAATAATTAAATGTCACATAATGTGTTCATTTGATTGTACAGCACAACACACTGCCTAG_x000B_GGCAATAGGTAGAGGTCTAATTATGTTCAGGTGTGAACCCCTCTCATATACCCAAGGACAAAAATACTGA_x000B_AAAATACTGTTCACTATTGACAAAATCTTATTCAGAACCAAACATGAACTCAAGGGTGTTGGATGAATTT_x000B_CATGTCCCAGAGAATGTTTCTGGGAATTTTAAAGCAAAATGCAAACATTGCGAGTCTTACATTTCTGGAA_x000B_GTACAAAGGCTACT…
26032	Cg	Crassostrea gigas	XP_019921793	LOC105326032	ZF-BED	MVVMIQLKTKQEKMASEVDDEINNNEMEIFPYPGKAKSDVWKFFGFLKKTDGPPIKANLDMTTAICRVCK_x000B_KKYATKGNTTNFRMHIDGEHYGDLEPKLKQKSQPRLDSFLKTNKPVGKISPERQSTIDDALNKMIVGKVL_x000B_PVSIVDNIYFRAFVELLDPRYQVPSRPTVIKRLEEKKLKVEDKLKSQLKLSADISITHDGWTSLNTESYY_x000B_TTTVHFIDNDWCLQSAVLGTIKLAGSHTGQNITNELKNTQDRWSLPKPTATSDNAANEQKAYEILGWNRF_x000B_GCYGHRINLIVKNSLSFPEVTRVLGKARTLVGFFHKSSSMTDMLHEKQKLLFSDSKVGHRLLIDVATRWN_x000B_STLFMLQRLLEQAP…	>Cg_26032_x000B_DVWKFFGFLKKTDGPPIKANLDMTTAICRVCKKKYATKGNTTNFRMHI	GGTGAAACGATTGTCGCCGACGATCGATTGTCGATCGTTTATGGGCTGCCGATTCCGATTATCGATTACG_x000B_AATTTTATGATCGATTGTCGCTACAATAAACATGTGTAAGAGTAAAACGAAACAAACACGTACGCATTAA_x000B_TAATACGATGGTAGTCATGATACAATTGAAAACGAAACAAGAGAAAATGGCGTCCGAGGTCGACGACGAG_x000B_ATTAATAACAATGAGATGGAAATATTTCCCTACCCGGGGAAGGCAAAATCTGATGTGTGGAAGTTCTTTG_x000B_GCTTTCTCAAAAAGACGGATGGTCCACCGATAAAAGCTAATTTGGACATGACTACGGCGATTTGCCGAGT_x000B_ATGCAAGAAAAAGT…
DREF	Dm	Drosophila melanogaster	BAA34362		ZF-BED	MSEGVPASPVAIGEIKYEDVSQLNFSKLYSPKMKSVYWRYFGFPSNDNNEVITKQNVVCIKCHKVLTNHG_x000B_NTTNLRAHLQHRHKDLFKELCQEHDIHVPPRKTPRNVSHPPLSKRNVSSRRVKLEFINNRNHDNASDDEL_x000B_DEAAVATAAMQAEEDASSQTMLYETMVPFTYDEAENLVVEEERLLMEPKYGRKRKVATPSSALMHGRVIK_x000B_HEEGGYAAVANIANLAEALTDIVIKDLRNVDSLYDAGFGEFLRQVLGNSAAMPEPHKIDSLINEMHASKF_x000B_LEIGEITRDFTSEKPFSLAFEMWVNVEQRRFLSIFHHFLDEETHSVRGMLYATVEYNDYIVFDDLLTDFY_x000B_LANCTLAIINYDEE…	>Dm_DREF_x000B_YWRYFGFPSNDNNEVITKQNVVCIKCHKVLTNHGNTTNLRAHLQHRHK	TCTAATTCAAAACAAACAAGAAGATCCCAATCCCCCACAGAAGACAAGATGAGCGAAGGGGTACCAGCGT_x000B_CGCCCGTGGCCATTGGCGAAATCAAGTACGAGGATGTGTCGCAGCTAAATTTTTCCAAACTGTACTCGCC_x000B_CAAGATGAAAAGCGTATACTGGCGCTACTTTGGATTCCCCTCGAACGACAATAATGAGGTGATTACCAAA_x000B_CAGAATGTGGTCTGCATTAAGTGTCACAAGGTGCTGACCAACCATGGCAACACCACCAATTTGCGTGCGC_x000B_ATCTCCAGCACCGACACAAGGATCTGTTCAAGGAGCTGTGCCAGGAGCACGACATCCATGTGCCGCCGCG_x000B_CAAGACGCCGCGTA…
BEAF-32	Dm	Drosophila melanogaster	NP_523747		ZF-BED	MHVEKKSELRSLLKSGDKRCKLVEPRNTKSCVWRFFNLVQCDDHIEPYACCKTCGDLLSYSGKTGTGSLL_x000B_RHRCLHSSSSNDKTVRITKAKTLREPLRVAKPKIESNVANYLGEAGALPQKWEEYEQNDEISEDIKDIIY_x000B_SEDPLCYSPIHVMDDEGLDQPEKQVTVLTHSTSPAGGSSRPIGVGSGVQATVVASTSSSSSSAKQLKNNL_x000B_ETSIERLTAVSEQLSYIIQQNHEELTKDDDYYFALSLVPAMRHLSLSRKMYVRSKIQDILFKESEDSTLA_x000B_KDE_x000B_	>Dm_BEAF-32_x000B_NTKSCVWRFFNLVQCDDHIEPYACCKTCGDLLSYSGKTGTGSLLRHRCLHSSS	GTTTTGTGCGTGACTGAATTTTCGTGAGTTTGTATTTGTGTACATTTTGTAATTTGGGTTTGTTTTCTTC_x000B_TTGGCAAACCGAATTACCACCGCAAATCGAACAACCGATACACCACGATGCATGTTGAAAAGAAATCAGA_x000B_GCTTCGTAGCCTACTAAAATCCGGGGACAAGCGTTGCAAACTCGTTGAGCCCAGGAACACCAAAAGCTGC_x000B_GTCTGGAGGTTTTTCAATCTCGTCCAGTGCGACGACCACATAGAGCCGTACGCCTGCTGCAAAACCTGTG_x000B_GCGATCTGTTATCCTACAGCGGCAAAACTGGAACCGGATCCCTGCTACGGCACCGATGTCTCCACTCCAG_x000B_CAGCAGTAACGACA…
ZBED2	Hs	Homo sapiens	NP_078784		ZF-BED	MMRREDEEEEGTMMKAKGDLEMKEEEEISETGELVGPFVSAMPTPMPHNKGTRFSEAWEYFHLAPARAGH_x000B_HPNQYATCRLCGRQVSRGPGVNVGTTALWKHLKSMHREELEKSGHGQAGQRQDPRPHGPQLPTGIEGNWG_x000B_RLLEQVGTMALWASQREKEVLRRERAVEWRERAVEKRERALEEVERAILEMKWKVRAEKEACQREKELPA_x000B_AVHPFHFV	>Hs_ZBED2_x000B_EAWEYFHLAPARAGHHPNQYATCRLCGRQVSRGPGVNVGTTALWKHLKSMHREE	ACTCTGCGCAGGAAAGATCAGAGAGAAGTCCAGAGCCTTGCCTGCTTGTGATCCTGGTGGAGAAGGTGGA_x000B_GTATGGTGAGCTGCTTGCTAAGGACAGCCAGGCAACGCTGTGTTTGTGAAGATGTGCTCCACCTTCTCCT_x000B_CTGTGCATCCCAGCTCCTCCTGCTGAAACAGCTGAGCTTGCTTTTTGGATTTCTTAGACTCCTGGCCTCT_x000B_GAGAGACACCTCTAAGGACAAACTGACCTTGCATTGGGAACTTTATTATCCAGATCCTCATAGGCTTTGT_x000B_CTACTCTGGATTGCTTGTTGCAACAGTTCTTAGGAAGCAAGATTGTCTCCTGCACCAGCATCTGCCTGTG_x000B_TTTGCTTTTACCTA…
ZBED1	Hs	Homo sapiens	NP_004720		ZF-BED	MENKSLESSQTDLKLVAHPRAKSKVWKYFGFDTNAEGCILQWKKIYCRICMAQIAYSGNTSNLSYHLEKN_x000B_HPEEFCEFVKSNTEQMREAFATAFSKLKPESSQQPGQDALAVKAGHGYDSKKQQELTAAVLGLICEGLYP_x000B_ASIVDEPTFKVLLKTADPRYELPSRKYISTKAIPEKYGAVREVILKELAEATWCGISTDMWRSENQNRAY_x000B_VTLAAHFLGLGAPNCLSMGSRCLKTFEVPEENTAETITRVLYEVFIEWGISAKVFGATTNYGKDIVKACS_x000B_LLDVAVHMPCLGHTLNAGIQQAFQLPKLGALLSRCRKLVEYFQQSAVAMYMLYEKQKQQNVAHCMLVSNR_x000B_VSWWGSTLAMLQRL…	>Hs_ZBED1_x000B_RAKSKVWKYFGFDTNAEGCILQWKKIYCRICMAQIAYSGNTSNLSYHLEKNHPEE	GCAGAGTCCCGCGGGCGGCGCGGAAGCGGCGGCGGCGCGGCCGGGGCAGCCATGTCGCCATTGTCTGCGG_x000B_CGCGGGCGGCCCTGCGGGTCTACGCGGTAGGCGCCGCGGTGATCCTGGCGCAGCTGCTGCGGCGCTGCCG_x000B_CGGGGGCTTCCTGGAGCCAGGTCCCCACGCATGAGCAGCCGTCCAGCAGGCAGGCTCCGGTGGAGAAGCA_x000B_ATGGAGAATAAAAGCCTGGAGAGCTCCCAGACAGACCTGAAGCTGGTGGCCCACCCCCGCGCCAAGAGCA_x000B_AGGTGTGGAAGTATTTCGGCTTCGACACCAACGCCGAGGGATGCATCCTGCAGTGGAAGAAAATCTACTG_x000B_CCGCATCTGCATGG…
ZBED3	Hs	Homo sapiens	NP_001316493		ZF-BED	MRSGEPACTMDQARGLDDAAARGGQCPGLGPAPTPTPPGRLGAPYSEAWGYFHLAPGRPGHPSGHWATCR_x000B_LCGEQVGRGPGFHAGTSALWRHLRSAHRRELESSGAGSSPPAAPCPPPPGPAAAPEGDWARLLEQMGALA_x000B_VRGSRRERELERRELAVEQGERALERRRRALQEEERAAAQARRELQAEREALQARLRDVSRREGALGWAP_x000B_AAPPPLKDDPEGDRDGCVITKVLL	>Hs_ZBED3_x000B_EAWGYFHLAPGRPGHPSGHWATCRLCGEQVGRGPGFHAGTSALWRHLRSAHRRE	ACACGTGACGGCCCCCCTTTCCCCGCAGACGTGTGAATGCAGCGCTGTGTCTTTAAGGGGCACGCGCGGA_x000B_GGTTTTCCGTCCGGGACAAAATGTCAGCGAGGCGCCTGGAGGGGGATCTACCATCTCGGACTCCCGACCC_x000B_GCCGCCGGCTCCGGCCGCGTTTCCCGGGTAAAGGGCGTGCGGGCGCCGCAGAATGAGGAGTGGCGAGCCG_x000B_GCCTGCACCATGGACCAGGCCCGCGGGCTGGACGACGCGGCGGCGCGGGGCGGTCAGTGTCCGGGACTGG_x000B_GGCCGGCGCCGACGCCGACGCCTCCCGGCCGCCTGGGGGCGCCATACTCCGAGGCCTGGGGCTACTTCCA_x000B_CCTGGCGCCGGGGC…
ZBED4	Hs	Homo sapiens	XM_024452312		ZF-BED	MENNLKTCPKEDGDFVSDKIKFKIEEEDDDGIPPDSLERMDFKSEQEDMKQTDSGGERAGLGGTGCSCKP_x000B_PGKYLSAESEDDYGALFSQYSSTLYDVAMEAVTQSLLSSRNMSSRKKSPAWKHFFISPRDSTKAICMYCV_x000B_KEFSRGKNEKDLSTSCLMRHVRRAHPTVLIQENGSVSAVSSFPSPSLLLPPQPADAGDLSTILSPIKLVQ_x000B_KVASKIPSPDRITEESVSVVSSEEISSDMSVSEKCGREEALVGSSPHLPALHYDEPAENLAEKSLPLPKS_x000B_TSGSRRRSAVWKHFYLSPLDNSKAVCIHCMNEFSRGKNGKDLGTSCLIRHMWRAHRAIVLQENGGTGIPP_x000B_LYSTPPTLLPSLLP…	>Hs_ZBED4_x000B_>Hs_ZBED4a_x000B_RKKSPAWKHFFISPRDSTKAICMYCVKEFSRGKNEKDLSTSCLMRHVRRAHPTV_x000B_>Hs_ZBED4b_x000B_RRRSAVWKHFYLSPLDNSKAVCIHCMNEFSRGKNGKDLGTSCLIRHMWRAHRAI_x000B_>Hs_ZBED4c_x000B_RLKSEVWHHFSLAPMDSLKAECRYCGCAISRGKKGDVGTSCLMRHLYRRHPEV_x000B_>Hs_ZBED4d_x000B_KKTSKLWNHFSICSADSTKVVCLHCGRTISRGKKPTNLGTSCLLRHLQRFHSNV	CCAAACCCAGCCTAATTTTTGTATTTTTTTGCAGAGACGATGTTTTGCCATGTTGCCCAGGCACACACCA_x000B_CTATATCCGCTCTTACAATAGCTGTTTTCATGTCCTTGTCCACTAATTTTATTATTTGTCTTATGTCCGG_x000B_GCCTGTTTTTATTGGTTGGTTTTTCTCCTGGTCAGTGTCTGGGCGTGTTTCTATTGGTTGGTTTTTCTCC_x000B_TGGTCAGTGTCTGGGCGTGTTTCTATTGGTTGGTTTTTCTCCTGGTCAGTGTCTGGGCGTGTTTCTATTG_x000B_GTTGGTTTTTCTCCTGGTCAGTGTCTGGGCCTGTTTCTATTGGTTGGTTTTTCTCCTGGTCAGTGTCTGG_x000B_GCGTGTTTCTATTG…
ZBED6	Hs	Homo sapiens	NP_001167579		ZF-BED	MSVCTLSVPVSSLSPGRRCNTFSDSGILGCVPINSNTDEEDVVEEKMVAEGVNKEAKQPAKKKRKKGLRI_x000B_KGKRRRKKLILAKKFSKDLGSGRPVADAPALLASNDPEQDEESLFESNIEKQIYLPSTRAKTSIVWHFFH_x000B_VDPQYTWRAICNLCEKSVSRGKPGSHLGTSTLQRHLQARHSPHWTRANKFGVASGEEDFTLDVSLSPSSG_x000B_SNGSFEYIPTDPLDDNRMGKKHDKSASDALRAERGRFLIKSNIVKHALIPGTRAKTSAVWNFFYTDPQHI_x000B_SRAVCNICKRSVSRGRPGSHLGTSTLQRHLQATHPIHWAVANKDSGAVANGLDEAETERSDLLSDTLHGE_x000B_KSTGSQDLTAEDLS…	>Hs_ZBED6_x000B_>Hs_ZBED6a_x000B_AKTSIVWHFFHVDPQYTWRAICNLCEKSVSRGKPGSHLGTSTLQRHLQARHSPH_x000B_>Hs_ZBED6b_x000B_AKTSAVWNFFYTDPQHISRAVCNICKRSVSRGRPGSHLGTSTLQRHLQATHPIH	ATGAGTGTATGTACTCTAAGTGTACCAGTTTCTTCACTCTCTCCTGGCAGAAGATGCAACACTTTTAGTG_x000B_ATTCTGGGATTCTGGGATGTGTTCCTATTAATTCTAATACAGATGAAGAAGATGTGGTAGAGGAAAAGAT_x000B_GGTAGCAGAAGGAGTGAATAAAGAGGCAAAACAGCCTGCTAAAAAGAAAAGAAAGAAGGGTTTGCGAATT_x000B_AAGGGGAAAAGGCGTCGAAAAAAATTGATTCTTGCCAAAAAGTTTAGTAAGGATTTGGGATCTGGGAGGC_x000B_CTGTTGCAGATGCCCCTGCTTTGTTAGCTTCCAATGACCCTGAGCAGGATGAAGAAAGTCTTTTTGAGAG_x000B_CAATATAGAAAAAC…
ZBED5	Hs	Homo sapiens	AAH47754		ZF-BED	MIAPLLCILSYNFNTFAILNVYSKLTMFCTTNSLPMDLLLKQGSLKQEVESFCYQIVSESNDQKVGILQS_x000B_EDKQLQPSVSKKSEGELSRVKFISNSNKITFSKKPKRRKYDESYLSFGFTYFGNRDAPHAQCVLCKKILS_x000B_NSSLAPSKLRRHLETKHAAYKDKDISFFKQHLDSPENNKPPTPKIVNTDNESATEASYNVSYHIALSGEA_x000B_HTIGELLIKPCAKDVVMRMFDEQYSKKIDAVQLSNSTVARRIKDLAADIEEELVCRLKICDGFSLQLDES_x000B_ADVSGLAVLLVFVRYRFNKSIEEDLLLCESLQSNATGEEIFNCINSFMQKHEIEWEKCVDVCSDASRAVD_x000B_GKIAEAVTLIKYVA…	>Hs_ZBED5_x000B_FGFTYFGNRDAPHAQCVLCKKILSNSSLAPSKLRRHLETKHAAY	GCGCCAGCCGCGAATCGGATCTCTATGGAGATGGCCTAGGCGATATCCCTGAGCTGAGAGCATCACCCTG_x000B_TCCCCGAATCCTTCTTTCCTCTCTGTTTTGTTTTTCATTCCCCTCCCTCTCTCCCCTCCCCCTCCAGTCC_x000B_ACGACGACTGGCTGTTGACCCTGTTCAGGCCTCGGTGAAGGCTTTTGGTTACTCCCCTTCCCACCCCATC_x000B_CCTTAATTTTATTCTTTTGAAGAGTGCATTTCAAGCTGCCAAGGTGGAGAGAGGGATTACAGAAAGGAGA_x000B_ACACCTTATTTCAGCTTTTATTTTTATGTGATAATCTACCTTTAAGAAAAGGTGTACCATACCTGAGAGC_x000B_ACCAGGAAGTCGCA…
64842	Ap	Acyrthosiphon pisum	XP_008178224	LOC100164842	ZF-BED	MEKFLIKRASTSENKKRKLSETTTDQPINEELEEKKTLNFENQKKERKYQYQYIIQFGFTFIEEKGKHRP_x000B_KCVICLEILASESMKPSKLKRHLEMKHPQYSNKDEQFFKRYENALKVQKKVFNTFSTVSQKALVAPFEVS_x000B_YLIAKTKKPHSIGESLVLPAAIKIVTAMHGEAYANDLKSIPLSDNTVSRRISNISDDILKQLLNRLRSNY_x000B_FAMLDESTDISNFSQLLVYVRYIYKEDILEDFLFCQTLNGRTTGNDIFTLINTFFENNEISWSLCKAIST_x000B_DSAAALTGSKKGFRAKVNEISPSILFTHCMIHREALASKNLNHLSTKTRICNEMESDHTKLLLHTEVRWL_x000B_SRGKILLRIVELKD…	>Ap_64842_x000B_FTFIEEKGKHRPKCVICLEILASESMKPSKLKRHLEMKHPQY	ATGGAAAAATTTTTAATTAAACGCGCAAGTACAAGTGAAAATAAAAAACGTAAACTGTCGGAAACAACAA_x000B_CGGATCAGCCTATCAACGAGGAATTGGAAGAAAAAAAAACTTTAAATTTTGAGAACCAAAAAAAAGAACG_x000B_TAAATATCAATATCAGTATATTATACAATTTGGATTTACTTTTATTGAAGAAAAAGGTAAACATCGTCCT_x000B_AAGTGTGTAATATGTTTAGAAATATTGGCTTCCGAAAGTATGAAACCCTCTAAACTTAAACGACATTTAG_x000B_AAATGAAACATCCGCAATATAGTAATAAAGATGAACAATTTTTTAAAAGATATGAAAATGCATTAAAGGT_x000B_TCAAAAAAAAGTTT…
33253	Mp	Myzus persicae	XP_022169605	LOC111033253	ZF-BED	MNRSNKISIELNPFLQSTSQIQSGTSNNGKKKKNKRPYTKIVPDRSNVETVSYQKLVVPKRMHSPYWKYF_x000B_GFPASENGNIITQDRIICILCKKQFAYKSNTTNLRVHLQSRHKTELVVLEMGSSKDGSPKKRHGKNELML_x000B_LATSEGQVDVNRSSCRIKHQDVYIQGEINEQFVGEHVANIQEQTPQMSVIFQEIDNSSNDVVSDAITDFV_x000B_ITDLHLPDIVEGRGFQRLIATLRSPCEIPGKYKLEQCIIPRIYESTRSAVLNSIANSCSTFALGIEEWKC_x000B_SSLNIYITISVFFQQLDNEGLSIKQLATILCNPNRTANEWCGILGSLFLNWSINIEQVKTVIKAFSNDNL_x000B_DAALRTQGFVLIPC…	>Mp_33253_x000B_RMHSPYWKYFGFPASENGNIITQDRIICILCKKQFAYKSNTTNLRVHLQSRHKTE	AGTAAGGTTAAGTAGTATAAGTCTATCGTCTATGCATATTTTGTCACTGGGTATAATAATCTAAGACCGT_x000B_GTTGGGTACTATTCATACTCAACATGTGGCTACACTGGAACACCGTTTTTAGCACTCTGAGAAGTGTCGA_x000B_AACGATATTATCTCCCTAACAAACTTGGAACATCGATCGATGTTTTTTATACGGGTTTTGATTTTCTGTG_x000B_TTGTGTTTATTTCTTCTTTTGTTATTTGTTGTCCTATAGTCTATACCCCTATCGGCCCTATCCGAAAATT_x000B_GATTTCGATAAAAGCAATATAATTATCGCATTATCGATAGTCAACATTAAATGTGAAATATCCGAATTTT_x000B_GGAGGCAAATTTCA…
35466	Hv	Hydra vulgaris	XP_012559194	LOC101235466	ZF-BED _x000B_retrotransposon derived	MYMNDINSCTRYVNINLFADDTLVCIEGYNYEESMMKLNLDLEVVATWFSGNGLKLNAKSYKKIKFCGKF_x000B_IFGIDQEISVLNADGKVDEGDKIYCVHCNKQFAFRSSNTSLTFHLQHKHPLKYQQVVDSERKMTPQVKSI_x000B_TNFFTCQSNKSVSEKVSADLKVAIAHWIASSGRPKAFVEDAGLEAVLRIALQNQTYTLPSRRTIDTVIGE_x000B_MYNEKLNEHKKALECIHSIALTDFLTSTNNESYCGITGHWIDSEWKLTSVALACINVEEKRTADNVASFY_x000B_EEFAATWNIAEKISCIVTDSARNMVAAIRRKDYSHIPCIAHCLQLSILASLKAADSSPILAKCRHLVGHF_x000B_KRSSRNTSELKASQ…	>Hv_35466_x000B_DGKVDEGDKIYCVHCNKQFAFRSSNTSLTFHLQHKHP	ATGTACATGAATGATATTAACAGTTGTACCAGATATGTAAACATCAACCTCTTTGCAGATGACACATTAG_x000B_TTTGCATTGAAGGTTATAATTACGAAGAATCTATGATGAAATTAAATTTAGACTTGGAAGTAGTTGCTAC_x000B_CTGGTTTAGTGGAAATGGACTGAAACTGAATGCAAAATCATATAAAAAAATAAAATTTTGCGGTAAATTT_x000B_ATTTTTGGTATTGATCAAGAAATAAGTGTGTTGAATGCTGATGGTAAAGTAGACGAAGGTGACAAAATAT_x000B_ACTGCGTTCACTGCAATAAACAGTTCGCTTTCCGTAGCTCAAACACATCGCTGACTTTTCACCTTCAGCA_x000B_CAAGCATCCTCTGA…
10041	Om	Oncorhynchus mykiss (rainbow trout)	XP_021446993	LOC110510041	ZF-BED	MEGYKPLKGSLYGSFGFKLDAKGILTDKSIVYCFHCEQSFSYHRSKTSLQYHLRKKHPLVTKATPSEDVE_x000B_SDSEITVISDNSNMDFRGYPLSSSLGPNLRRRGDRGPPGLVLDRRKSTVWNYYIQLNEMYVECNICKRQL_x000B_SFHNRTTTMREHLVRKHNIRDNGPPVLHNTVVALAPIPATSLQPMAQPRFPCNISTTSTTANTFMFQPDL_x000B_HVVVKEEQQDADLSPEQGTAKRSRITCAPPDVGGGANANPVCSRDLEPSNSNTGLLYSENNHFGDSSRSG_x000B_TCIKESNDKRTGFLTDLILEVVYRDLQPLSVVEERGFRLLLSCLEPQYPVPSPSQLGSIIWHRYDVLKLQ_x000B_LQQCLQSGLAPRGI…	>Om_10041_x000B_>Om_10041a_x000B_PLKGSLYGSFGFKLDAKGILTDKSIVYCFHCEQSFSYHRSKTSLQYHLRKKHPLV_x000B_>Om_10041b_x000B_RRKSTVWNYYIQLNEMYVECNICKRQLSFHNRTTTMREHLVRKHNIR	AGTAATAAAAACACATGGTGGTATGGTACTTTTGTGAGACATTTTAGCAATGGTTATCTATATAATTGAC_x000B_CATTACTACTAACAATGGAAGGCTATAAACCACTCAAAGGAAGTTTATATGGAAGTTTTGGCTTTAAATT_x000B_GGATGCGAAAGGAATCTTAACAGACAAAAGCATAGTTTACTGTTTCCATTGCGAACAGAGCTTTTCCTAC_x000B_CACCGCAGCAAAACAAGCTTGCAATACCATTTGCGAAAAAAACATCCTCTTGTCACTAAAGCTACACCTA_x000B_GTGAAGATGTAGAGTCCGACTCGGAAATCACAGTGATCTCTGACAACTCTAACATGGATTTCCGAGGGTA_x000B_CCCGTTGTCCAGCA…
2674973	Ml	Mnemiopsis leidyi			ZINC FINGER (ZNF) BED	MDHGSQSSSTIRRSSEVWKHFRKNTETGKAECLKCDKSLALCGTTTNLWNHAKRAHQVLEEKQPPTCPPNKRRRKKDRVSFTELDFSSREAIYGYLTAVDRLSFKQCARSGFIKQAIKTMGFDPLRTADGVRVDVAKLYRNYLNEMKKDLASRLARGEMFSATADEWTGVGGRKYVNVNLKTIDEKMLCLGLTRIRGRCGAIEVADTLKRTLLLYGVDIDKDIFSMTTDGASVMTKLGKSYISVPFHLLCQAHGLHLAVTDLLYKKKSKSTADSSTELEEIFSQQSIQDDQGSIQSGLSECGDEEDADEEESDGECSAAEVDDDEFEEMDDEAVQAFGLNKEVKLVTKVRAIVRKIRKSELKRNSLLERTEAVLAANAQQFTYLGRELTLLSDVKTRWS…	>Ml_2674973_x000B_RRSSEVWKHFRKNTETGKAECLKCDKSLALCGTTTNLWNHAKRAHQVL	ATGGATCATGGAAGTCAGTCAAGTTCGACTATAAGAAGGAGTTCTGAGGTATGGAAACAT_x000B_TTTAGAAAGAACACTGAAACAGGAAAGGCGGAGTGCTTGAAGTGTGACAAAAGTTTGGCT_x000B_TTATGTGGTACAACGACAAATCTCTGGAATCATGCTAAACGAGCCCACCAAGTGTTAGAA_x000B_GAGAAACAGCCCCCCACATGTCCACCCAACAAGAGACGAAGGAAGAAAGACCGTGTTTCT_x000B_TTTACTGAGCTAGATTTCTCCTCAAGAGAAGCGATATACGGCTATCTGACGGCCGTCGAT_x000B_AGATTATCTTTCAAACAGTGCGCCCGGTCCGGATTCATTAAGCAAGCTATCAAAACAATG_x00…
38980	Aq	Amphimedon queenslandica	XP_011403989	LOC100638980	ZINC FINGER (ZNF) BED	MAENVNSAATTTTTTVSAPASTESTARKGSDVWKYFKKVNGEAKAKCDICQNLLAYRGRTTNLRDHIVAK_x000B_HPLFYSPSSNNTTTKTSATTKKTQGTLSVKSKMCSEAESKAITECIFYMICADLSVKLEALHSLLQMKYS_x000B_TCKGSLRTKLEESRNIALTTDIWPSRAVEAYITVTAHFFDSSWKLNAYVLETTAFPERHTGVEIAAKLQD_x000B_IVDDFNINSHISVIVHNQTANMLSSLDILDSKRGWKSLNCVAHCLQLCLKPGFEIAAISRFMSPARKFIG_x000B_HFNHSVVATEALKRKQQQMSTDSNCKFEKLIKDCPTKWNPSFLMLQPDDTVTKRSDRYLDLKGEQWEIAS_x000B_ELVKALKPFDVATT…	>Aq_38980_x000B_DVWKYFKKVNGEAKAKCDICQNLLAYRGRTTNLRDHIVAKHP	ATGGCAGAGAATGTTAACAGCGCTGCTACTACTACTACTACTACTGTTTCTGCCCCAGCCTCTACTGAGT_x000B_CTACAGCTAGAAAAGGATCTGATGTTTGGAAATACTTTAAGAAAGTGAACGGAGAAGCCAAGGCCAAGTG_x000B_TGACATTTGCCAGAATCTATTGGCTTATAGAGGTAGAACGACAAATTTGAGAGATCACATAGTTGCTAAA_x000B_CATCCCTTGTTTTACTCTCCAAGTAGCAACAACACTACAACCAAGACATCCGCCACTACAAAGAAGACAC_x000B_AGGGCACTCTCTCTGTCAAATCTAAGATGTGTTCCGAAGCGGAATCCAAAGCTATTACAGAGTGTATTTT_x000B_TTACATGATCTGTG…
81926	Aq	Amphimedon queenslandica	XP_019851990	LOC109581926	ZINC FINGER (ZNF) BED_x000B_PONG	MLNMADTDTQSDTDDLFHGGDSDVGDSASQRSTSTSPETNRKKSDVWKYFQKAGPKRVSCQLCSKQMAYH_x000B_GGTTNLRDHLIRIHPKDYNLQHSSATSTSTTLDGFLSKSKCPPSRSRHITELITDMVARDLRPAAIVKGE_x000B_GFCALLNYIEPGYKIPSDTHIASVIRQKHEVGKRAMMQRLKNENAFTAFTSDIWTSCANDAYISLTAHFI_x000B_DSDWQLVSCVLGSSPFPGHHTGSHIYEKLKDITHAFGFQQHSQLVALVHDAASNMVLSGEILEERLECAS_x000B_VCCAAHRLQLCIEDGLSVSAISRAVGAAKKLVTHFRHSALASDALKKKQLDMGKPVMKLQQDCPTRWNST_x000B_FYMIRSLLENRWPV…	>Aq_81926_x000B_DVWKYFQKAGPKRVSCQLCSKQMAYHGGTTNLRDHLIRIHPK	ATTGACATGTTTATTAATGATTATTAATTATTATCATGGTTATTAATAATTATTATTAATTAACTACAAT_x000B_CACATGTTAAACATGGCTGACACTGACACTCAGTCTGATACTGATGACCTTTTTCATGGCGGGGACAGTG_x000B_ATGTTGGAGACAGTGCCTCTCAGAGAAGTACAAGTACAAGTCCTGAGACTAACAGAAAGAAGTCAGACGT_x000B_GTGGAAGTACTTTCAAAAGGCTGGGCCTAAGCGTGTATCATGTCAGCTGTGTAGTAAGCAAATGGCTTAT_x000B_CATGGAGGGACAACTAACTTAAGAGACCATCTTATTCGTATACATCCAAAGGATTATAACTTACAACACA_x000B_GTTCAGCTACTTCT…
39379	Aq	Amphimedon queenslandica	XP_003390586	LOC100639379	ZINC FINGER (ZNF) BED	MASPSSTSKRSRSSVWTYFNKVDDDKNAACLICKSKLTYCKNTSNLLKHLQTKHQKEYQECLEERKANEN_x000B_QKKAKRSESSTPVQTIPDMFLQSHPYSSDSMKKKKIDDAVIEFICKDMQPTSVVEDAGFKKLVTVLDNRY_x000B_QVPSRRTITREILPKKYESTKAKIEEEMNTATSVALTTDIWTSCQTKSYCCVTAHLINGDWELKSYLLET_x000B_FHFCLDHTAANISIELQRVVESWNIQDKIVCVVTDYAANMVAAISSTRWRHLPCFAHSLNLVVQNSIKSD_x000B_PELFAIQTKCKNVVSHFHRSVKSTEKLGEIQRQLSLPEHKLIQDVSTHWNSTYIMLERFYEQFEAITMTL_x000B_CLVNQNDLCLKADK…	>Aq_39379_x000B_VWTYFNKVDDDKNAACLICKSKLTYCKNTSNLLKHLQTKHQ	ATGGCTTCTCCTTCTTCTACTTCAAAACGATCCAGAAGTTCAGTGTGGACATATTTCAATAAAGTAGATG_x000B_ATGACAAGAATGCTGCTTGCCTAATCTGCAAAAGCAAGTTAACATATTGTAAGAATACAAGCAACTTACT_x000B_AAAACATCTCCAGACAAAACATCAAAAAGAGTACCAGGAATGTCTTGAGGAAAGGAAAGCAAATGAGAAT_x000B_CAAAAGAAGGCCAAACGTTCAGAATCATCCACGCCAGTTCAAACAATACCTGATATGTTCCTTCAGAGCC_x000B_ATCCATATTCCAGTGACTCTATGAAAAAGAAGAAAATAGATGATGCAGTTATTGAATTTATTTGCAAAGA_x000B_TATGCAACCTACCT…
41726	Aq	Amphimedon queenslandica	XP_011405723	LOC100641726	ZINC FINGER (ZNF) BED	MASSSSTSSSTGPAVLPTTSRKKRSLVWNYFTPSAKEKEAICNICGIKVPTSGNTTNLTNHLERNHDKEH_x000B_KELTETRESEKSAKRQKQQESAAKQLTLQSSIARTHGYGKESLRRASIDRALVNMLVADFQPASIVEDEG_x000B_FVQFLKVIDQRYQPPSRRTLMRDHLPQLYEEKVAELKEKLMSIEHCTLTTDLWTSNQTMGYLTVTCHFIS_x000B_QSWEIESYVLETTHVDQAHTIENLASELITITDKWNISFKVHCTVIDNATNIKGAVRANAWNHLSCFAHT_x000B_LNLIVSNSLSSVPEAQSLIQSVKNIVTFFVMQSRLNIPQHKLIQDVETRWNSVFYMLERYLEQEEAIRTT_x000B_LCMMDRNDLLIPTE…	>Aq_41726_x000B_VWNYFTPSAKEKEAICNICGIKVPTSGNTTNLTNHLERNH	GGGCAATATATCAATTCTTTATCGATATAAACGATATTTTACGGTATCGATCTGCATCATTATCGAAATT_x000B_TTTATGCCAAAATAATCGATCTCTGGACCACGCCCCTTTATTACAGTTAACTAACCAATTTTAAATTAAT_x000B_AAGCTGTGGTTAATATATAATTATTAATAACTATTATAAATAATTATTAGTATTAATCCTTGTGTAAACT_x000B_TAATAGCAAGCCTAAGCTGTCAAGTACCGTATAGCTTGCTTTTGCAAGCCAACCTCCATACTCCTTGCAT_x000B_GCAACTAACAGCTGCTAGTATAAAAGAGCTGGCCCAGTGCTTGGTTTATAACAAACTCAAGCAATTAAGC_x000B_ATTTCCATTTGCCA…
34028	Aq	Amphimedon queenslandica	XM_003388358	LOC100634028	ZINC FINGER (ZNF) BED	MATKRTRSSVWNHFEKADDPEYAVCLVQGCKTKIKQSCGNTSNLLKHLKTKHGKEHQECMDEMKASTEKR_x000B_RKTTVDLQPTLAQTLSSTTPYPKDSARKQKLDKAVMSMIITDLQPMSIVSDPGFQNLVETLDKRYVLPSR_x000B_PTITRRLPELYSEVKAKLQTELDKSATHIAVTTDIWTSLQTKSYCCVTAHYITPAWELKSVLLETFEFNT_x000B_EHTASHIAAELNRVTTGWNINGKIICAVTDNASNMVAAIRETGWRHLPCFAHSLSLVVQDAMKADEDLYI_x000B_IKNKCKDIVSHFHRSAKSSDRLRNVQKQLEAPEHKLVQEVCTRWNSTYLMFERYVKQHEAITAALCFLGH_x000B_NDLCLSTDEVTKIS…	>Aq_34028_x000B_VWNHFEKADDPEYAVCLVQGCKTKIKQSCGNTSNLLKHLKTKH	ATGGCTACTAAAAGAACTAGGAGTTCTGTATGGAATCATTTTGAAAAAGCAGATGATCCAGAGTATGCTG_x000B_TATGCTTAGTGCAAGGTTGCAAAACAAAAATAAAGCAATCATGTGGGAACACTAGCAATCTTTTGAAACA_x000B_CCTCAAGACAAAGCATGGAAAGGAGCATCAAGAGTGTATGGATGAAATGAAAGCTTCAACAGAGAAACGA_x000B_AGGAAGACAACAGTGGATCTTCAACCTACTCTTGCTCAGACACTGTCAAGTACAACTCCTTATCCTAAAG_x000B_ACTCAGCCAGGAAACAGAAGCTAGATAAAGCAGTAATGTCAATGATTATCACAGACCTCCAGCCTATGTC_x000B_GATAGTTTCTGATC…
33144	Aq	Amphimedon queenslandica	XP_011406608	LOC100633144	ZINC FINGER (ZNF) BED	MAANIVSPTGRSSLVWKYFGFAKDCDGTLSKEKAVCKLCSQKVAHGGGTTNMKNHLKTKHLAEFNMLYQE_x000B_EPTTSSQSSLDAFIVSKSVKKFSANSEMAKKLNEGLADFITRDLRPVSVVDGAGFLNLMHLAEPRYTVPC_x000B_RKSLMEIIDSRYNDMKRSVCGVVSQQEFITLTSDMWTSRAGDGFISLTAHYLTDTFDLEHKTLQCLPLPG_x000B_HHDHTSISSAITCCTGNWLIDIAKNVTAFTTDNGSNIVKAVEEDLKCIRIPCTGHTLNLSVSAGLEVNAI_x000B_SKVIARSKKVVTHFNQSRIDREQLAQ	>Aq_33144_x000B_VWKYFGFAKDCDGTLSKEKAVCKLCSQKVAHGGGTTNMKNHLKTKHLAE	ATGGCCGCCAACATTGTATCTCCAACTGGCCGTTCTTCTCTTGTTTGGAAGTACTTTGGGTTTGCTAAAG_x000B_ACTGTGATGGTACCTTATCAAAGGAAAAGGCCGTTTGTAAGTTGTGCTCCCAGAAAGTTGCGCATGGTGG_x000B_AGGAACTACAAACATGAAAAATCATTTAAAGACTAAACACTTAGCTGAGTTTAACATGCTCTACCAAGAA_x000B_GAACCTACTACCAGTTCACAGTCATCACTAGATGCATTTATTGTTTCAAAATCTGTTAAGAAGTTTTCTG_x000B_CTAACTCTGAGATGGCAAAAAAGCTGAATGAAGGACTTGCTGACTTTATTACTAGGGATCTTCGTCCTGT_x000B_TAGTGTAGTAGATG…
83163	Aq	Amphimedon queenslandica	XP_019853940	LOC109583163	ZINC FINGER (ZNF) BED	MDLSFSSQELSSEPSNSSDETLELAAGASSTPRSTLSLNLTSNSSSRSGKKRSLAWVHYTTTTSDDKTAQ_x000B_CNLCGEKVKTSGNTTNLMIHLKKYHESEHAAIMQQQEKVTQNPSKKRCTELAKGQLTLSGSIERTAGYPS_x000B_MELNTSIIILTVIYLENSFKRALIDKALVKMITTDLQPASFVEDTGFNEFLRVIDPKYTPPSRRTIMRDH_x000B_LSQLYSSKCDELRKELEGVQHCSITTDCWTSRATEGYIIVTCHYIRNNWELRSMVLNTTRLTTSHTSENL_x000B_ALALKEITDRWGITEKVHCCISDSANNIKRAIRLNQWSHLSCLAHTINLIVATSISHDQELVTLVGSVKK_x000B_IVSFFHHSSKAMDS…	>Aq_83163_x000B_AWVHYTTTTSDDKTAQCNLCGEKVKTSGNTTNLMIHLKKYH	CAGTTAGATAAGATTAAAATTAATTTAGCTACTCTTGCTACTCATAAACAAGCTATGGATTTATCATTTT_x000B_CCAGTCAAGAACTCAGTTCAGAGCCTAGCAATTCATCTGATGAGACACTAGAGCTAGCAGCTGGTGCATC_x000B_AAGTACCCCTCGAAGTACCCTGTCATTGAACTTGACATCAAATTCGAGTTCGAGGTCAGGTAAAAAGAGA_x000B_AGTTTAGCATGGGTACACTACACAACAACAACATCAGACGATAAGACTGCCCAGTGTAACTTGTGTGGAG_x000B_AGAAAGTAAAAACATCTGGAAATACTACAAATTTAATGATACATTTGAAAAAATACCACGAATCTGAACA_x000B_TGCAGCCATCATGC…
85423	Aq	Amphimedon queenslandica	XP_019857059	LOC109585423	ZINC FINGER (ZNF) BED	MAEALSQSTCTTSKHPAVLQHYIVPESLPSGDFKAQCKYCSKSITASVKVTTNWWRHLNRVHPLQLKQEE_x000B_SQASQLTLSHIIKDHKKYDSKNLKQIQANSALIDFIAEDLIPLAIVDSTKFQMFIETLDPMYQIPSRKQL_x000B_SGVLLRNKYSAVKRKVLEKLSKAEVIHLTIDLWSNRQMKAYIGITGHYISDQWTLESVMLGCRRVIGRHT_x000B_SDNILSWYHEIVADFCISSKVRHIVTDSGANIKKAFRSLILPGYNEDSPTDSDDEESDENESVSVDLIIE_x000B_HHSCFAHTLQLVVKDGLTKAGSIGTTIKKCSNLVSYVRKSTIAADVLKDERKLQASNATRWNSQLKMIRS_x000B_VLSGPERKLAELDD…	>Aq_85423_x000B_VLQHYIVPESLPSGDFKAQCKYCSKSITASVKVTTNWWRHLNRVHP	AAGTACTTCTAAGTCTTTTTAAGTACTTATCATATAAAGTGTGTATTATCAACACAGCTGGTGTGATTAC_x000B_ATGTACTATATCAGTATTATCAGTGTATAACAGAAAGCAGGCGCAAATTCACGTGCATCACTGGATCCGG_x000B_CACACTACTACTTTGTCTTGAACTGAGAAGTCAGAAGCAGTCTCTTCACTTGTCTGTAATTGTAGTTGTT_x000B_AATGGCTGAGGCACTGAGCCAAAGTACATGTACTACTTCTAAACATCCAGCAGTACTTCAGCACTATATT_x000B_GTCCCTGAATCATTACCTTCTGGAGACTTTAAAGCTCAGTGTAAATACTGCTCCAAAAGTATCACAGCAT_x000B_CTGTGAAAGTCACT…
40810	Aq	Amphimedon queenslandica	XP_003389647	LOC100640810	ZINC FINGER (ZNF) BED	MSKRRSPIWQYFTASEGDKSAICTTCGTQVSRGGKSVKSFTTTNLVNHLKKHPAEYKEYEDAKRKEQLDA_x000B_TSTPSKPVLKQATLEESSTKMHKWAQSDSRAVNITTKVAEMIAVDCQPMSIVDDIGFTRVLHAAEPRYTL_x000B_PSRKYMTDTVIPRVYSEVHMKVAKEISEAKWVSCTSDIWSTNISNESLISLTAHWLSPISFDRKSIMLNA_x000B_SHIPGSHTADAIRKKCKEMLQTWGIESRLHCFVVDNAANMKKAMADGKYIHIGCFAHSIQLVIHDGIISQ_x000B_RYVLDILAKCRRIVGHFKHSQVASSRLKEIQSSLCLPQQRLKQDVSTRWNSTLHMLQSIIAQKVVLAAYN_x000B_TESDDIPQLSSHQL…	>Aq_40810_x000B_IWQYFTASEGDKSAICTTCGTQVSRGGKSVKSFTTTNLVNHLKKHPAE	ATGTCAAAGAGAAGGTCACCAATATGGCAGTATTTTACTGCTAGCGAAGGGGACAAGTCAGCTATTTGTA_x000B_CTACCTGTGGCACTCAAGTTTCTAGAGGAGGAAAGTCTGTAAAGAGTTTCACTACAACTAACCTGGTTAA_x000B_CCATCTCAAGAAACATCCTGCTGAATACAAGGAATATGAAGATGCGAAGCGGAAAGAGCAGCTGGATGCT_x000B_ACTAGTACTCCCTCTAAACCAGTCTTGAAACAAGCAACGCTAGAAGAAAGTTCTACTAAAATGCACAAGT_x000B_GGGCTCAGAGTGACAGCAGAGCAGTTAATATAACAACTAAGGTAGCAGAAATGATTGCTGTTGACTGCCA_x000B_ACCAATGTCTATTG…
15324	Aq	Amphimedon queenslandica	XP_011408230	LOC105315324	ZINC FINGER (ZNF) BED	MDDLFVLSEEHCHYLPKPGGKSEVWKFFGLRKDAEGMAIDDGTVFCKSCNRAVVARNGNTSNLRAHLKNN_x000B_HKSLYNQLGQGSSGKQVAVTERQEPIVNSILRSQPYGHQSKRYKDLNTAIARFLCKDGLPIYTVEKEGFK_x000B_ELIRTLDSRYELPNRSHFTRNIIPELYSSTKEKVARRLCSVKYFAATTDIWSSIGLTPYISYTLHHITQD_x000B_WDLESIALSISFLPDDHTAEVISDALEDTLQEWKLSAVKQVCLTTDSAANMVSAARNLGLTRISCFGHNL_x000B_HLGITKALDKDRRCDRAIGVAKKIVSHFSCSWKKRRDLTLAQDVKTRWGTTQKMIARILEQQQAITFVLS_x000B_SDRKSSHLIPSWQD…	>Aq_15324_x000B_EVWKFFGLRKDAEGMAIDDGTVFCKSCNRAVVARNGNTSNLRAHLKNNHK	ATGGATGATCTCTTTGTGCTTTCCGAAGAACACTGTCACTATCTACCAAAACCTGGAGGAAAGAGTGAGG_x000B_TGTGGAAGTTCTTCGGTCTAAGAAAAGACGCAGAAGGCATGGCTATTGACGACGGGACAGTGTTCTGTAA_x000B_ATCTTGCAACCGCGCAGTTGTTGCTCGAAATGGCAACACGTCTAACTTGAGAGCTCACTTAAAAAACAAT_x000B_CATAAAAGTCTTTATAACCAATTGGGCCAGGGCTCATCAGGAAAGCAAGTAGCTGTGACAGAAAGACAAG_x000B_AGCCAATAGTCAACTCTATACTAAGAAGTCAGCCGTATGGTCATCAAAGTAAACGGTACAAAGATTTGAA_x000B_TACTGCCATTGCAC…
15871	Aq	Amphimedon queenslandica	XP_011408936	LOC105315871	ZINC FINGER (ZNF) BED	MAESSVSATKHPSVLEHFIVPETLPPGDFKAKCRYCKPEKYIIASVKVTTNWWKHLKRSHPSKLKEEEDP_x000B_QMTLDYLIKTPAKKYDPKNITQISGNDALIEFIAGDLIPLSVVDSTNFKKFIEILDPKYQVPSQKHLSNV_x000B_LLKKKYSVVKNKVIEKVSKATTINLAIDLWSNRQMKSYLGITGHFISKQWELESVMLGCNRVIGRHTSDN_x000B_ILSWYEEVVAEFLLSTKVRHIVTDSGSNIRKAFCNLALPGFDLSVHADEEDDTDDENEDDSVSVSHSLES_x000B_NVVLDHHACFAHVLQLVIKDGLAKIGHIGTILKKCSNLVSFVRKSTIATDVLIGEARLQASNITRWNSQL_x000B_KMIRSILKVPDSKL…	>Aq_15871_x000B_VLEHFIVPETLPPGDFKAKCRYCKPEKYIIASVKVTTNWWKHLKRSHPS	ATGGCTGAGAGTTCTGTTTCTGCTACTAAGCACCCCTCTGTTTTAGAACACTTTATTGTCCCTGAAACAC_x000B_TGCCGCCTGGTGACTTTAAGGCTAAATGTAGGTATTGTAAGCCAGAGAAATATATCATTGCTTCAGTAAA_x000B_GGTCACTACTAACTGGTGGAAACATCTTAAACGTAGTCATCCATCTAAACTTAAGGAAGAAGAAGACCCT_x000B_CAAATGACATTGGATTACTTAATTAAAACCCCTGCTAAGAAGTATGACCCAAAGAACATTACACAGATAT_x000B_CTGGAAATGATGCTCTCATAGAATTCATTGCAGGAGATTTGATTCCACTTTCTGTCGTGGATAGCACAAA_x000B_CTTTAAGAAGTTCA…
12375	Aq	Amphimedon queenslandica	XP_011403270	LOC105312375	ZINC FINGER (ZNF) BED	MATANATRKRSLAWDYFYKEEESTFCEICKEEVKTSGNTSNLFRHLQSNHKDEYTELEKHRLEQASQKKM_x000B_KVAVKQPKESQRKKKLDDLVKMIATDLQPISIVNDQGFQDFLKAIDSKYVPPSRRTITRDLIPKIHSTCK_x000B_LELAESLSKAAFCTFTTDQWTSRATQGFLTFTIHYIEEVEGVCCSKSSVLETACLKTDHTGENIATELQR_x000B_IATAWTIQDKIVCAVTHSASNMNLALRITKWSHLPCFADTLNLIVQGAIAADYQVSSLQTKCKHIVSYFH_x000B_RSVKASD	>Aq_12375_x000B_AWDYFYKEEESTFCEICKEEVKTSGNTSNLFRHLQSNHK	ATGGCTACAGCTAACGCAACTAGAAAGAGGAGCTTAGCTTGGGACTACTTTTATAAAGAGGAAGAGTCTA_x000B_CTTTCTGTGAAATCTGCAAAGAAGAAGTAAAGACATCAGGAAATACCAGCAATCTATTTAGGCACCTGCA_x000B_ATCAAATCACAAAGATGAGTACACTGAGTTGGAAAAGCATCGATTGGAACAAGCAAGTCAAAAAAAGATG_x000B_AAAGTAGCGGTAAAACAGCCAAAAGAGTCTCAACGCAAAAAGAAACTTGATGATCTAGTGAAGATGATTG_x000B_CTACTGATTTGCAGCCCATATCAATAGTAAATGATCAGGGTTTTCAAGACTTCTTGAAAGCAATCGATTC_x000B_AAAGTATGTCCCAC…
35245	Aq	Amphimedon queenslandica	XP_003391034	LOC100635245	ZINC FINGER (ZNF) BED	MAAIVHKRKSPMWEFFEEPVVSDKVDSKGKAIKKVPCKLCEQVLADGGTTNLLNHLQAKHPEEFKRCSFE_x000B_GRQSTSKQSSISNIFKKCSAQHAAAITDRVADFVAMDLRPLSIVDGKGFKRLFSYIEPDYTLPSRTHLTS_x000B_ICQRKFKTVKEELLTTLESIPYVSVTSDIWTSRVTQAYITLTVHFITNTWKMESKVLQTQEMPERHTGEH_x000B_ISLRLSSASQQWKIKDKIVALVRDNAANMVLASQLLDDWDDMPCFAHTLQLAVKAGLDLPLITRVSAVCR_x000B_KIVGHFKHSVRAMEALREKQKSMNISQHSLIQDVSTRWNSTYFMYERLIEQRWAIYAVIHDDNITPSDQR_x000B_HLDLKPEQWELLSQ…	>Aq_35245_x000B_WEFFEEPVVSDKVDSKGKAIKKVPCKLCEQVLADGGTTNLLNHLQAKHPEE	ATTATTACTACTAATTAGCACTCCACATGTTAAGTGAAAATGGCTGCCATTGTACACAAAAGAAAGAGTC_x000B_CCATGTGGGAGTTTTTTGAGGAGCCTGTCGTTTCTGACAAAGTTGACAGCAAAGGCAAAGCCATCAAGAA_x000B_GGTTCCTTGTAAACTATGTGAGCAGGTTCTAGCTGATGGAGGTACAACTAACCTTCTCAACCACCTGCAA_x000B_GCAAAACATCCCGAGGAGTTCAAGCGCTGTTCTTTTGAGGGTCGGCAGTCAACTTCTAAGCAGTCTTCGA_x000B_TAAGTAATATTTTCAAGAAATGCTCAGCACAGCATGCTGCTGCAATAACAGACAGAGTGGCTGATTTTGT_x000B_GGCTATGGATCTTC…
48484	Hv	Hydra vulgaris	XP_012564063	LOC105848484	ZINC FINGER (ZNF) BED	MATGGAADVVALNPLVEKKGGKTHVWKYFGFAADDKGNIIDNQKPVCKRCRRSFLSKGGNTSNLIKHLKD_x000B_RHPDLTKEFKQLQAEEDHGTPPQTHKQATVKEAFQWQQKYDKNSPEARKLNLAVAEFICIDKVPIYTVQK_x000B_CGFQQMLYHFNPKYQLPSRNFFMYAEIPRVYDDARDLIIQHLSDKSFYSCTTDLWTS_x000B_	>Hv_48484_x000B_VWKYFGFAADDKGNIIDNQKPVCKRCRRSFLSKGGNTSNLIKHLKDRHPDL	TACCAAGTCGGTACTAAAAAAATTTAAACGTCACGGTACCAAGTTTTCTTAAGTACCGGTAGTACCGAAG_x000B_ACCCGTTCAAACCCGATTCCTTGATGCGCATGCGTGCAGTAGCGCGTCCTCTTTATTAAACTGCTGAGAA_x000B_ATGGCGACCGGTGGTGCAGCTGATGTGGTAGCTCTAAATCCACTTGTTGAGAAAAAAGGAGGAAAGACCC_x000B_ATGTGTGGAAATATTTTGGATTTGCGGCTGATGACAAGGGGAATATCATTGATAATCAAAAACCCGTTTG_x000B_CAAACGATGTCGCCGAAGTTTTCTCTCAAAAGGAGGAAACACATCGAACTTAATAAAACACCTCAAAGAC_x000B_CGACACCCGGATCT…
38849	Hv	Hydra vulgaris	XP_012559725	LOC101238849	ZINC FINGER (ZNF) BED	MATGGAADVKYFGFAADDKGNIIDNQKPICKRCRRSFLSKGGNTSNLIKHLKDRHPDLTKEFKQLQAEED_x000B_HGTPPQTHKQATVKEAFQWQQKYDKNSPEARKLNLAVAEFICIDKVPIYTVQKCGFQQMLHHFNPKYQLP_x000B_SRNFFMYTEIPRMYNDTRDLIIQHLSDKSFYSCTTDLWTSRTADTFMSLTLQNITKSWQLQSWCLGCCGL_x000B_NTDHTAESLKEAFDEKLEDWKLDMARMSGITTESASNNKKAFEDYTWIPCFGHNLHLAVNKALDINRVSA_x000B_VMSRLRKTISAFTRSPKLSRQLTKKQKDLSSPDHKLIHDEPTRWNSSYDIVKRFLEQQQVVCAVLAEDRI_x000B_KCPFTDALSGEKHT…	>Hv_38849_x000B_DNQKPICKRCRRSFLSKGGNTSNLIKHLKDRHPDL	ATGGCGACCGGTGGTGCAGCTGATGTGAAATATTTTGGATTTGCGGCTGATGACAAGGGGAATATCATTG_x000B_ATAATCAAAAACCCATTTGCAAACGATGTCGCCGAAGTTTTCTCTCAAAAGGAGGAAACACATCGAACTT_x000B_AATAAAACACCTCAAAGACCGACACCCGGATCTGACGAAAGAGTTCAAGCAGCTGCAAGCTGAGGAAGAC_x000B_CATGGAACACCCCCGCAAACTCATAAACAGGCAACAGTTAAAGAAGCTTTTCAGTGGCAACAAAAATATG_x000B_ACAAAAACTCACCTGAGGCAAGAAAGCTGAACCTAGCTGTTGCTGAATTCATATGTATTGATAAAGTGCC_x000B_CATTTATACAGTTC…
44500	Hv	Hydra vulgaris, PiggyBac transposable element derive protein	XP_012556639	LOC105844500	ZINC FINGER (ZNF) BED Tranposase IS4	MSRPRRNAAVEANNIIFGLNDLSSSDDSADENLTDYEEDVVTVDDESDAIISDQSDEEVVQENHILNQNM_x000B_ISKNGEDIWSKLPSVNAAQPCAHNIIRQPTGPTRFAAQVCGQSVDTAFKLFITSEMIKIIVNCTNGEARR_x000B_IRLEGWVDTTVNELYEFIGVLLLAGVFNSKNQSIKELWSKLDGIPIFSTSMQRDRFVNLRRCIRFDERET_x000B_RNQRRFEDKFTPLRNIMEMFTTKCKSNYNPSAYLAVDEQLVTFRGRCLFKMFIPTKPGKHGIKIWIFCDV_x000B_ETSYCINLQPYIGRVNGVRDVGQGTRVVLELTDHLNGSGRHITADNFFTNIHLARALLGRKMTYTGTIKK_x000B_NKGEIPKKLLPALH…	>Hv_44500_x000B_PLWNYFKVSDEDVGKAICILCKKILSRGSKDAHNMSTTNLQNHLKKVH	ATGAGTCGCCCAAGACGAAATGCTGCAGTCGAGGCTAATAATATTATTTTTGGTTTAAATGACTTATCTT_x000B_CAAGTGATGACTCAGCTGATGAAAACCTTACAGACTATGAAGAAGATGTTGTTACAGTTGACGATGAATC_x000B_AGATGCTATCATCTCTGATCAAAGTGATGAAGAAGTTGTTCAGGAAAATCACATTTTAAATCAAAACATG_x000B_ATTTCAAAGAATGGTGAGGATATTTGGAGTAAACTTCCATCTGTAAATGCTGCTCAGCCATGTGCACACA_x000B_ATATTATTCGACAACCAACTGGCCCAACAAGGTTTGCAGCTCAGGTTTGCGGCCAAAGTGTGGATACTGC_x000B_CTTTAAACTTTTTA…
49840	Hv	Hydra vulgaris	XP_012565739	LOC105849840	ZINC FINGER (ZNF) BED	MATSSRSKNPLWNYFKVSDEDVGKAICILCKKTLSRGSKDAPNMSTTNLQNHLKKVYYNIHSMILSQKKI_x000B_VNHESLPNSNEKSIKIFCTTRTLCSDRTSSAESVQIITSTATDKTQGSSRVSNNTIAFFQRASTQVSLRV_x000B_ILQRKESWQLDNPKAQAITKLIGEMICLDFQPYCIVEDKGFTRLLKNLALKYTIPSRKYFSTKVIPLMYE_x000B_TIKAKKKIFREQRTASDAIAVFRALAGHFHHSSNTVAKLKEIQSQLKLPEHNIIQDVSTRWNSTYYMLER_x000B_FIEQKKAITLYCITRNQTNAKNPTKINGNLLKCFYAY_x000B_	>Hv_49840_x000B_PLWNYFKVSDEDVGKAICILCKKTLSRGSKDAPNMSTTNLQNHLKK	ATGGCTACCTCATCGCGAAGTAAAAATCCCTTATGGAATTATTTTAAAGTGAGTGATGAAGATGTTGGCA_x000B_AAGCCATCTGCATACTTTGCAAGAAGACTTTATCTAGAGGAAGTAAAGACGCACCCAACATGTCAACAAC_x000B_AAATTTACAAAACCATCTGAAAAAAGTATATTACAATATACATAGCATGATTCTTTCTCAGAAGAAAATT_x000B_GTTAACCACGAATCTTTACCGAATTCAAATGAAAAGTCTATAAAAATATTTTGCACGACTCGAACATTAT_x000B_GCTCAGATAGAACAAGCTCTGCTGAATCAGTGCAAATCATTACCAGCACTGCCACAGATAAAACACAGGG_x000B_AAGCTCGCGTGTGT…
45250	Hv	Hydra vulgaris	XP_012558222	LOC105845250	ZINC FINGER (ZNF) BED	MAAALFGKGIPIKSRSWVWKYFTISPEDTSIAICNTCKLKVSRGNKEKKSKSFNTTNMLCHINTKHKEIA_x000B_SKELKLNEEENKRKAESEKNVFKNIKSTEASCSKQSQQTLFETLARKKPWDINDHRSKLINNYIAEMIAV_x000B_DIQPFSIVEDIGFQRLLNHICPNYCIPSRKYIKNTVFQNIYDKVRQNIQKEINDASYISFTTDGWASTNG_x000B_KCSFLSLTAHWLTNKFHQKSAVLRVCQFNVSHTAKNICEAIQSSMNDFFIPASKVHLVARDNAANMTAGI_x000B_REAVSVKQLHLL_x000B_	>Hv_45250_x000B_WVWKYFTISPEDTSIAICNTCKLKVSRGNKEKKSKSFNTTNMLCHINTKHKEI	ATGGCAGCAGCTTTGTTTGGAAAGGGTATTCCAATAAAATCACGTAGTTGGGTGTGGAAATATTTTACCA_x000B_TTTCTCCTGAAGATACCTCAATTGCAATATGTAATACATGCAAACTGAAGGTTTCAAGAGGTAACAAAGA_x000B_AAAAAAATCTAAATCTTTTAACACAACAAATATGTTGTGTCATATAAATACAAAGCATAAAGAAATAGCA_x000B_AGCAAAGAGTTAAAACTTAACGAAGAAGAAAACAAAAGGAAAGCAGAAAGTGAAAAAAATGTGTTCAAGA_x000B_ATATCAAGTCAACTGAAGCAAGTTGCTCAAAACAGTCCCAACAAACTTTGTTTGAAACACTTGCGAGAAA_x000B_AAAACCCTGGGACA…
39488	Hv	Hydra vulgaris	XP_004205735	LOC101239488	ZINC FINGER (ZNF) BED	MSSNRKTSLVWKYFIIEANNPKMVRCKICNSKVSRGSDDPKKQGLSGLTSHLKNHHPDIKLTPEKAENPK_x000B_ANEEADLNSNKRKAVTIFNMRSKKQRSDMLQSTIPNWVQASSKIESNSEKGQKFHKSIFEMMILDLQPWS_x000B_IVNDAGFLRHHALIAPNYEIASEKYYRSLLDPTCEKIKVALKEKLVQSEAENVSVCLDAWSSFHHGYLGM_x000B_TVHFISKDWNRVKFCISCSPFDESHTAKNIFKEIKAAAEKWEISSKIGVCLRDNAANVKAAFNEPSCNYK_x000B_SAGCLNHSLQLVIKKDLLSDPTINELIEKSRKLCSYASHSIGFYTELYRQQEIQMGRKDRLGLKNDVATR_x000B_WNSTYYMLERILHL…	>Hv_39488_x000B_VWKYFIIEANNPKMVRCKICNSKVSRGSDDPKKQGLSGLTSHLKNHHPDI	ATGAGCTCAAACCGAAAAACAAGTTTAGTGTGGAAGTACTTCATAATTGAAGCAAACAATCCAAAAATGG_x000B_TTCGGTGCAAAATCTGCAACAGCAAAGTTTCAAGAGGATCTGACGACCCAAAAAAACAAGGATTAAGTGG_x000B_ACTCACGTCACACCTGAAGAATCATCATCCTGACATCAAACTTACGCCCGAAAAAGCAGAAAATCCAAAG_x000B_GCAAATGAAGAAGCTGACTTAAATTCCAACAAGAGAAAGGCAGTTACAATCTTCAACATGCGATCAAAAA_x000B_AACAAAGATCCGACATGTTACAATCTACAATTCCAAACTGGGTTCAAGCTTCTTCAAAAATTGAATCTAA_x000B_TTCTGAAAAAGGCC…
34393	Hv	Hydra vulgaris	XP_004210115	LOC101234393	ZINC FINGER (ZNF) BED	MSSNRKTSLVWKYFIIEANNPRMVQCKICNSKVSRGSDDPKKQGLSGLTSHLKNHHPDIKLTPEKAENPK_x000B_ANEEADLNSNKRKAVTIFNMRSKKQRSDMLQSTIPNWVQASSKIDSNSEKGQKFHKSIFEMMILDLQPWS_x000B_IVNGARFLRHHALIAPNYEIASEKYYRSLLDPTYEKIKVALKEKLVQSEAENVSVCLDAWSSFHHGYLGM_x000B_TVPFISKDWNRVKFCISCSPFDESHTAKNIFKEIKAAAEEWEISSKIGVCLRDNAANVKAAFNEPSCNYK_x000B_SAGCLNHSLQLVIKKDLLSDPTINELIEKSRKLCSYASHSIGFYTELYRQQEIQMDRKDRLGLKNDVATR_x000B_WNSTYYMLERILHL…	>Hv_34393_x000B_VWKYFIIEANNPRMVQCKICNSKVSRGSDDPKKQGLSGLTSHLKNHHPDI	ATGAGCTCAAACCGAAAAACAAGTTTAGTGTGGAAGTACTTCATAATTGAAGCAAACAATCCAAGAATGG_x000B_TTCAGTGCAAAATCTGCAACAGCAAAGTTTCAAGAGGATCTGACGACCCAAAAAAACAAGGATTAAGTGG_x000B_ACTCACGTCACACCTGAAGAATCATCATCCTGACATCAAACTTACGCCCGAAAAAGCAGAAAATCCAAAG_x000B_GCAAATGAAGAAGCTGACTTAAATTCCAACAAGAGAAAGGCAGTTACAATCTTCAACATGCGATCAAAAA_x000B_AACAAAGATCCGACATGTTACAATCTACAATTCCAAACTGGGTTCAAGCTTCTTCAAAAATTGACTCTAA_x000B_TTCTGAAAAAGGCC…
38711	Hv	Hydra vulgaris, reovirus inner capsid protein lambda-1	XP_004205590	LOC101238711	ZINC FINGER (ZNF) BED_x000B_reovirus inner capsid protein lambda-1	MEKGTEILNGHFYFKPLQQGVDRTKAICKHCNAEFSYHRSTSSLKYHLNAMHTVDANKSSTQTNSGGNLR_x000B_QTTLDAARGRTTEKQKKDKITNAIAKWVATNCRPTSIVEDVGLKNVIRIATNDCTYEPPPRRTIVIKIHE_x000B_LYENERTIKAMALQRAQTVALTGDYWTSLGNHNYLGVTVHYIDEQWKLHSHALTVMKTQERHFAETCAVH_x000B_FIHVAQQWDILNKVSTLSTDCARNIIAAARHLPFESVPCVAHSLQRSVSVSLHNSVFDIALAKCRKVVGH_x000B_FKHSPASAAELEKKQIELGQKKESLIQDIPTRWNSTLDMIKSVRRNEQPLSDVLTTHNTKVAMPTPAEMD_x000B_KLQRLEKLLEPCRY…	>Hv_38711_x000B_YFKPLQQGVDRTKAICKHCNAEFSYHRSTSSLKYHLNAMH	ATGAGCTCAAACCGAAAAACAAGTTTAGTGTGGAAGTACTTCATAATTGAAGCAAACAATCCAAGAATGG_x000B_TTCAGTGCAAAATCTGCAACAGCAAAGTTTCAAGAGGATCTGACGACCCAAAAAAACAAGGATTAAGTGG_x000B_ACTCACGTCACACCTGAAGAATCATCATCCTGACATCAAACTTACGCCCAAAAAAGCAGAAAATCTAAAG_x000B_GCAAATGAAGAAGCTGACTTAAATTCCAACAAGAGAAAGGCAGTTACAATCTTCAAAATGCGATCAAAAA_x000B_AACAAAAATCCGACATGTTACAATCTACAATTCCAAACTGGGTTCAAGCTTCTTCAAAAATTGACTCTAA_x000B_TTCTGAAAAAGGCC…
50342	Hv	Hydra vulgaris	XP_012566273	LOC105850342	ZINC FINGER (ZNF) BED	MSSNRKTSLVWKYFIIEANNPRMVQCKICNSKVSRGSDDPKKQGLSGLMSHLKNHHPDIKLTSEKAENPK_x000B_ANEEADINSNKRKAVTIFNMRSKKQRSNMLQSTIPNWVQASSKIDSNSEKGQKFHKSIFEMIILDLQPRS_x000B_IVNDAGFLRHHALIAPNYEIASEKYYRSLLDPTYEKIKVALKEKLVQSEAENVSVCLDAWSSFHHGYLGM_x000B_TVHFISKDWNRVKFCISCSPFDESHTAKNIFKEIKAAAEEWEISSKIGVCLRDNAANVKAAFNEPS_x000B_	>Hv_50342_x000B_VWKYFIIEANNPRMVQCKICNSKVSRGSDDPKKQGLSGLMSHLKNHHPDI	ATGAGCTCAAACCGAAAAACAAGTTTAGTGTGGAAGTACTTCATAATTGAAGCAAACAATCCAAGAATGG_x000B_TTCAGTGCAAAATCTGCAACAGCAAAGTTTCAAGAGGATCTGACGACCCAAAAAAACAAGGATTAAGTGG_x000B_ACTCATGTCACACCTGAAGAATCATCATCCTGACATCAAACTTACGTCCGAAAAAGCAGAAAATCCAAAG_x000B_GCAAATGAAGAAGCTGATATAAATTCCAACAAGAGAAAGGCAGTTACAATCTTCAACATGCGATCAAAAA_x000B_AACAAAGATCCAACATGTTACAATCTACAATTCCAAACTGGGTTCAAGCTTCTTCAAAAATTGACTCTAA_x000B_TTCTGAAAAAGGCC…
46831	Hv	Hydra vulgaris	XP_012561383	LOC105846831	ZINC FINGER (ZNF) BED_x000B_reovirus inner capsid protein lambda-1	MEKGTEILNGHFYFKPLQQGVDRTKAICKHCKAEFSYHRSTSSLKYHLNAMHTVDANKSSTQTNSGGNLW_x000B_QTTLDAARGRTTEKQKKDKITNAIAKWVATNCRPTSIVEDVGLKNVIRIATNDCTYEPPPRRTIVRKIHE_x000B_LYENERTIKATALQRAQTVALTGDYWTSLGNHNYLGVTVHYIDEQWKLHSHALTVMKTQERHFAETCAEH_x000B_FIHVAQQWDILNKVSTLSTDCARNIVAAARHLPFERVPCVAHSLQRSVTVSLHNSAFDNALAKCRKVVGH_x000B_FKHSPASAAELEKKQIELGQKKESLIQDIPTRWNSTLDMIKSVRRNEQPLSDVLTTHNTKVAMPTPAEMD_x000B_KLQRYVTELLGGEK…	>Hv_46831_x000B_YFKPLQQGVDRTKAICKHCKAEFSYHRSTSSLKYHLNAMH	ATGGAAAAAGGTACCGAAATTTTAAACGGACACTTTTATTTTAAACCTCTTCAACAAGGAGTAGATAGAA_x000B_CTAAAGCTATTTGTAAACACTGCAAAGCGGAATTTTCTTATCATCGGAGTACTTCAAGTTTGAAGTATCA_x000B_CTTAAATGCAATGCACACCGTTGATGCTAACAAATCATCCACCCAAACAAACAGTGGAGGAAACCTTTGG_x000B_CAGACTACGTTAGATGCAGCACGAGGGAGAACTACAGAGAAACAAAAGAAAGACAAGATAACAAATGCCA_x000B_TTGCAAAGTGGGTAGCTACAAATTGCAGGCCAACTAGTATTGTGGAAGATGTCGGTTTGAAGAATGTTAT_x000B_TCGGATCGCAACGA…
45787	Hv	Hydra vulgaris	XP_012559376	LOC105845787	ZINC FINGER (ZNF) BED	MASFVWKLFKISDSCDSIAICIPCGKQISRRCSKSGQQSFSTTPLHNHAKKFHCKLYEEEKNYKMECSSA_x000B_AQGSSICSSLISKKKCEMQKQMFVEDSFTSKKIWYINDEKSKQIHRKIAIMIALDNQPFSITEDDGFIGL_x000B_MAFLQPRYLITSRHYFLETAIPLLYDQIKKKFFNEIAKSQ_x000B_	>Hv_45787_x000B_VWKLFKISDSCDSIAICIPCGKQISRRCSKSGQQSFSTTPLHNHAKKFH	ATGGCGAGTTTTGTATGGAAACTTTTTAAAATTAGTGACAGCTGTGATTCCATTGCTATTTGCATTCCAT_x000B_GTGGAAAGCAGATAAGCAGGAGGTGTAGTAAATCTGGTCAGCAGTCATTTTCTACAACTCCGCTGCATAA_x000B_TCATGCAAAAAAATTTCATTGCAAATTGTACGAAGAGGAAAAAAACTATAAAATGGAATGTTCTTCAGCT_x000B_GCTCAAGGAAGTTCAATATGTAGTTCATTGATTTCAAAGAAGAAGTGCGAAATGCAAAAGCAGATGTTTG_x000B_TTGAAGATAGTTTTACATCAAAGAAGATATGGTATATTAATGATGAAAAGTCTAAGCAAATTCATAGAAA_x000B_AATTGCTATTATGA…
36957	Hv	Hydra vulgaris	XP_004209928	LOC101236957	ZINC FINGER (ZNF) BED	MEKGTEILNGHFYFKPLQQGVDRTKAICKHCKAEFSFHRSTSSLKYHLNAMHTVDANKSSTQTNSGGNLR_x000B_QTTLDAARGRTTEKQKKDKVTNAIAKWVATNCRPTSIVEDVGLKNVIRIATNDCTYEPPPRRTIVRKIHE_x000B_LYENERTIKATALQRAQTVALTGDYWTSLGNHNYLGVTVHYIDEQWKLHSHALTVMKTQERHFAETCAEH_x000B_FIHVAQQWDILNKVSTLSTDCARNIVAAARHLPFERVPCVAYSLQHSVTVSLHNSAFDNALAKCRKVVGH_x000B_FKHSPASAAELEKKTN_x000B_	>Hv_36957_x000B_YFKPLQQGVDRTKAICKHCKAEFSFHRSTSSLKYHLNAMH	ATGGAAAAAGGTACCGAAATTTTAAATGGACACTTTTATTTTAAACCTCTTCAACAAGGAGTAGATAGAA_x000B_CTAAAGCTATTTGTAAACACTGCAAAGCGGAATTTTCTTTTCATCGGAGTACTTCAAGTTTGAAGTATCA_x000B_CTTAAATGCAATGCACACCGTTGATGCTAACAAATCATCCACCCAAACAAACAGTGGAGGAAACCTTCGG_x000B_CAGACTACGTTAGATGCAGCACGAGGGAGAACTACAGAGAAACAAAAGAAAGACAAGGTAACAAATGCCA_x000B_TTGCAAAGTGGGTAGCTACAAATTGCAGGCCAACTAGTATTGTGGAAGATGTCGGTTTGAAGAATGTTAT_x000B_TCGGATTGCAACGA…
36501	Hv	Hydra vulgaris	XP_004210913	LOC101236501	ZINC FINGER (ZNF) BED_x000B_reovirus inner capsid protein lambda-1	MEKGTEILNGHFYFKPLQQGVDRTKAICKHCKAEFFYHRSTSSLKYHLNAMHTVDANKSSTQTNSGGNLW_x000B_QTTLDAARGRTTEKQKKDKITNAIAKWIATNCRPTSIVEDVGLKNVIRIATNDCTYEPPPKRTIVRKIHE_x000B_LYENERTIKATALQRAQTVALTGDYWTSLGNHNYLGVTVHYIDEQWKLHSHALTVMKTQERHFAETCAEH_x000B_FIHVAQQWDILNKVSTLSTDCARNIVAAARHLPFERVPCVAHSLQRPVTVSLHNSAFDNALAKCKKVVGH_x000B_FKQSPASAAELEKKTN_x000B_	>Hv_36501_x000B_YFKPLQQGVDRTKAICKHCKAEFFYHRSTSSLKYHLNAMH	ATGGAAAAAGGTACCGAAATTTTAAACGGACACTTTTATTTTAAACCTCTTCAACAAGGAGTAGATAGAA_x000B_CTAAAGCGATTTGTAAACACTGCAAAGCGGAATTTTTTTATCATCGGAGTACTTCAAGTTTGAAGTATCA_x000B_CTTAAATGCAATGCACACCGTTGATGCTAACAAATCATCCACCCAAACAAACAGTGGAGGAAACCTTTGG_x000B_CAGACTACGTTAGATGCAGCACGAGGGAGAACTACAGAGAAACAAAAGAAAGACAAGATAACAAATGCCA_x000B_TTGCAAAGTGGATAGCTACAAATTGCAGGCCAACTAGTATTGTGGAAGATGTCGGTTTGAAGAATGTTAT_x000B_TCGGATCGCAACGA…
14430	Hv	Hydra vulgaris	XP_002159539	LOC100214430	ZINC FINGER (ZNF) BED	MEKGTEILNGHFYFKPLQQGVDRTKAICKHCKAEFSYHRSTSSLKYRLNAMHTVDANKSSTQTNSGGNLR_x000B_QITLDAARGRTTEKQKKDKITNAIAKWVATNCRPISIVEDVGLKNVIRIATNDCTYEPPPRRTIVRKIHE_x000B_LYENDRTIKATALQRAQTVALTGDYWTSLGNHNYLGVTVHYIDEQCKLYSHALTVMKTQERHFAETCAEH_x000B_FIHVAQQWNILNKVSTLSTDCARNIVAAARHLPFERVPCVSHSLQRSVTVSLHNSAFDNALAKCRKVVGH_x000B_FKHSPASAAELEKKQIELGQKKESLIQDIPTRWNSTLDMIKSVRRNEQPLSDVLTTHNTKVAMPTPAEID_x000B_KLHRLEKLLEPCRY…	>Hv_14430_x000B_YFKPLQQGVDRTKAICKHCKAEFSYHRSTSSLKYRLNAMH	ATGGAAAAAGGTACCGAAATTTTAAACGGACACTTTTATTTTAAACCTCTTCAACAAGGAGTAGATAGAA_x000B_CTAAAGCTATTTGTAAACACTGCAAAGCGGAATTTTCTTATCATCGGAGTACTTCAAGTTTGAAGTATCG_x000B_CTTAAATGCAATGCACACCGTTGATGCTAACAAATCATCCACCCAAACAAACAGTGGAGGAAACCTTCGG_x000B_CAGATTACGTTAGATGCAGCACGAGGGAGAACTACAGAGAAACAAAAGAAAGACAAGATAACAAATGCCA_x000B_TTGCAAAGTGGGTAGCTACAAATTGCAGGCCAATTAGTATTGTGGAAGATGTCGGTTTAAAGAATGTTAT_x000B_TCGGATCGCAACGA…
AT1G64110	At	Arabidopsis thaliana	OAP15558		ZINC FINGER (ZNF) BED	MINNEMDLSDAVIVKSGRLKSVVWNDFDRVRKGETYIAICRHCKKRLSGSSASGTSHLRNHLIRCRRRTN_x000B_GNNNGVAQYFVKGKKKELANERIKDEEVLSVVNVRYEHEKEEHEDVNVVSMGLDQRRCRFDLARMIILHG_x000B_YPLSMVEDVGFRMFIGNLQPLFELVAFERVESDCMEIYAKEKHKIFEALDKLPGKISISVDVWSGSGDSD_x000B_EFLCLAAHYIDEGWELKKRVLNFFMVDPSHSGEMLAEVIMTCLMEWDIDRKLFSMASSHAPPFSENVASK_x000B_IRDRLSQNKFLYCYGQLFDVSCGVNVINEMVQDSLEACCDTINIIRESIRYVKSSESIQDRFNQWIVETG_x000B_AVSERNLCIDDPMR…	>At_AT1G64110_x000B_VVWNDFDRVRKGETYIAICRHCKKRLSGSSASGTSHLRNHLIRCRRR	ATGATAAACAATGAGATGGATTTGTCAGATGCAGTGATTGTAAAATCTGGTAGATTGAAA_x000B_TCAGTAGTGTGGAATGATTTCGATAGAGTTAGAAAAGGTGAGACATACATTGCAATCTGC_x000B_AGGCATTGTAAGAAGCGACTTAGCGGCTCAAGCGCGAGCGGGACTTCGCATTTGAGGAAC_x000B_CATTTGATTAGATGTAGGAGGAGAACTAATGGTAACAACAACGGTGTTGCTCAGTATTTC_x000B_GTTAAGGGGAAGAAGAAAGAGTTAGCTAATGAGCGGATAAAGGATGAAGAAGTGCTTAGT_x000B_GTAGTGAATGTTAGATATGAACATGAGAAAGAAGAACATGAAGATGTTAATGTTGTGAGT_x00…
T12C14	At	Arabidopsis thaliana	CAB82966	T12C14_220	ZINC FINGER (ZNF) BED	MSKRNTTSNKRKEPESPTVSPKAKRKLPTRSTAWKVFTRLKDDDNSCSCNYCGKIYSCNPATCGTSNMNT_x000B_HMRKCKAYLDHLESNSQNVIVSSGGGNGAGMIKPFDQNVCRQATVKMIIMDELSFSFVENDGFKHFCEMA_x000B_VPWFTIPSRRTITRDVVGLYRAEKTALKTILSRNRQAMSFTTDIWTSITTLSYMVVTAHFIDMDWQLHRR_x000B_IISFSPIPDHKGKTIANQFLRSLDDWGIEKVFSITVDNASANDKANTVLKERLSNRNSDALMMNGDFMHI_x000B_RCGAHILNLIANEGLEDISNSIVSVRNAVKYVRTSNSRLESFKRWVEVEKITRGSVVLDCVTRWNSTYLM_x000B_LKSALKYKVAFDRM…	>At_T12C14_x000B_TAWKVFTRLKDDDNSCSCNYCGKIYSCNPATCGTSNMNTHMRKCKAY	ATGTCTAAAAGAAACACGACTAGCAATAAAAGAAAAGAACCCGAGTCTCCAACAGTGTCG_x000B_CCAAAGGCAAAAAGAAAACTACCTACAAGATCAACAGCATGGAAAGTCTTTACGAGGTTG_x000B_AAAGATGATGATAATAGTTGCTCATGCAATTATTGTGGTAAAATCTATTCATGTAATCCT_x000B_GCTACATGTGGAACCAGCAATATGAACACACACATGAGAAAGTGCAAAGCTTATTTGGAT_x000B_CATCTTGAATCTAATTCTCAGAATGTCATAGTCTCTAGTGGTGGTGGTAATGGTGCTGGC_x000B_ATGATAAAACCTTTTGATCAAAACGTGTGTAGGCAAGCAACGGTGAAAATGATTATCATG_x00…
AT1G18560	At	Arabidopsis thaliana	NP_001319034		ZINC FINGER (ZNF) BED	MEWNVNNAFKTYKEMEPKAMMDMTLVPHSDPIDIGLGSSDKSNSVPPKRKKTMTSVYLKYFETAPDSKTR_x000B_KCKFCGQSYSIATATGNLGRHLTNRHPGYDKAAADVVTSSSVPQTPPAVVKPSQSQSKVPQLDYDHLNWL_x000B_VLKWLALSSLPPSTVDETWLGNSFKFLKPSIQLWPAEKYKAILDEVFTSMRGDVKTTLEHIQSKVSVTLS_x000B_FWNSYENIFYMSVTGQWIDENWSSHRLLLDICRIPYPSGGSEIYNSLLKVLKTYAIEDRILCCTHDNSEN_x000B_AIHACHSLKEYFDGQKVLPFCYIPCAAQTLNDIIDEGLATIKPIISKVREFTQELNASTELSDDFIQLTT_x000B_AYQEGNWKLPIDAS…	>At_AT1G18560_x000B_VYLKYFETAPDSKTRKCKFCGQSYSIATATGNLGRHLTNRHPGY	GTTAAACCGAAAATTAATAAATTAAATATTATCCGAGCCGAAAATCAGACCAGACCTGAGCCATTCGCTG_x000B_GAGTCATTTAGCTGAGCCTTTTACTTTCTCAACTTCTCAATTCCCAAAACCAGCCGACCGATTATTGAGC_x000B_CAGCCTCGTTACCCTAGCTCCTCTCCTCCGTCAAATCCTCCGGCCAAATCAACGGATCCGCCGTCGTAAC_x000B_CCATCTCTCAGATCGACGAATCTCCCGACTCGCCGATCCTCCTAAGGTCATATCCCTTAAATCGGCTCAG_x000B_ATCTGTGGCTCATAGATCCAGCGCCGATCCTCTTTCTCTCTAGCTGCTGTTTCTGCTTTCCCTCCAAAAA_x000B_AATAACTTCCCTCT…
DAYSLEEPER	At	Arabidopsis thaliana	NP_189803		ZINC FINGER (ZNF) BED	MEVYNDDTEMRSPETQPIKETALEVYNDTAEIRSPETQPIEETALEVYNDTEMVSPETQPIKRRKKKSMV_x000B_WEHFTIEAVEPNCRRAFCKGCNQSFAYSNGNKVAGTSHLKRHIFKGTCPALICENPBDNDNNPLMSTPYTPK_x000B_TDTPRRRYRSQNNASPYVAFNQDKCRQEIAKMIIMHDYPLHMVQHPGFVSFVQSIQPHFDAVSFNNVQGD_x000B_CVATYLAEKQNVMKSLEGIPGRFCLTLDFWTSKLTLGYVFITAHYIDSDWKIQKKLLNVLMESYPEADEA_x000B_LSLAVANCVSEWGLEGKLFNVTFNHPASNSAVENIRPQLCIKNPGILDGQLVIGNCVARTFGSLAKDVLE_x000B_KGKDVIKNIRDS…	>At_DAYSLEEPER_x000B_vWEHFTIEAVEPNCRRAFCKGCNQSFAYSNGNKVAGTSHLKRHIFKGTCPAL	ATTAAAGATAATAACATAAACTTATCTCTTTGCCTTGTCTGCTTTTCATCCAAAGGTCCAATTAGCCTCT_x000B_GAAGCCCAAATCTCTCTCTCTCTTTCTCTCTTTCTCGCTTTCTCAATCTACTCGCCGGAGATCGGCTCGA_x000B_TTCCTCCGTCACCACCGCATCTAACCGGCGATTTTCATTCCGTCTTCTCTACTTCACAACGCAGAGCTTC_x000B_AATTTCTCCCTCGCAGAAGATGGAAGTGTACAATGACGATACTGAAATGAGGTCACCAGAGACACAACCA_x000B_ATCAAGGAAACAGCTTTGGAAGTGTACAATGATACTGCTGAAATAAGGTCACCAGAGACACAACCAATAG_x000B_AGGAAACAGCTTTG…
93575	Ct	Capitella teleta	ELU06059	CAPTEDRAFT_193575	ZF-BED	MPRKSPVWEFFSSLLSDSTIAACLVCDKKVSRGSHRNNLSTTPLLNHLKQHPEEYEKVIGSRKQSKAPCS_x000B_TPTTSVTLKTQIQPTIDQFNKSRQPWGAGEAVWKANTRRLVEMIAVDLEPLSVIGQPGFNLGVLTKTGLG_x000B_NTPGVFTSGFLEKFINVPNVESPETLTVSTSFQPVIETIIHVSLYDVDIEQHQL_x000B_	>Ct_93575_x000B_VWEFFSSLLSDSTIAACLVCDKKVSRGSHRNNLSTTPLLNHLKQHPEE	ATGCCTCGCAAAAGCCCCGTTTGGGAGTTCTTTTCCTCTTTGCTTTCTGACTCAACGATT_x000B_GCCGCCTGCCTCGTCTGCGACAAGAAGGTTTCCCGGGGATCGCACAGAAACAACCTCTCA_x000B_ACGACTCCTCTGCTGAACCATCTGAAACAGCACCCGGAAGAGTATGAGAAGGTCATCGGC_x000B_TCCCGGAAACAGTCCAAGGCACCTTGTAGCACTCCTACCACAAGCGTCACGCTGAAAACC_x000B_CAGATCCAACCGACGATTGACCAGTTCAACAAGTCGAGGCAGCCCTGGGGAGCCGGAGAG_x000B_GCTGTTTGGAAAGCGAATACAAGACGCTTGGTTGAGATGATCGCCGTCGACCTGGAGCCG_x00…
2078	Ct	Capitella teleta	ELT88730	CAPTEDRAFT_202078	ZF-BED	MAPKGPAACWKYFSVCLDDDSRTECSLCKKTVSRDTKKASYSTSPLNKHLKLNHPEEAKILEKDPPAPKP_x000B_SALTNSEDSAYLERLFELSSTVGSYRFSLDAEQRLCKMIAVDMQPYSIVSSPGFQRFVNVLQPRYDIPSR_x000B_NNVTQTDMPYLLEAVTKRVREKSEVNDLKDQVKEQGDILKVQSETIKHQQAYMEGLDRRERGKNVIMFGV_x000B_LEDAEKSDETRVGELIALLNEDTIPITTIKRLGVQAPDKRRPTLITLPSMKIRDKIVNAARTSADSAMDD_x000B_VKVKKDMHPSVRKEWHRLLQVKENEEKKAENVGREIAVDCKKRQVTCDGQVIDA	>Ct_02078_x000B_CWKYFSVCLDDDSRTECSLCKKTVSRDTKKASYSTSPLNKHLKLNHPEE	ATGGCTCCAAAAGGCCCAGCAGCTTGTTGGAAGTATTTCTCTGTGTGCCTCGACGATGAT_x000B_TCGCGAACTGAGTGCAGTCTCTGCAAGAAGACGGTCTCACGGGATACCAAGAAGGCCTCA_x000B_TACTCCACATCCCCTCTCAACAAACATCTGAAGCTGAATCACCCTGAGGAGGCAAAGATC_x000B_CTGGAGAAAGACCCACCTGCCCCAAAGCCATCAGCATTGACGAACTCAGAAGATTCAGCC_x000B_TACCTTGAGAGGCTTTTTGAGCTCTCAAGCACAGTGGGCTCATACAGATTCAGTTTGGAT_x000B_GCAGAACAGAGATTATGCAAGATGATTGCTGTCGACATGCAGCCATACTCCATTGTTAGC_x00…
464490	Bb	Branchiostoma belcheri (Belcher's lancelet)	XP_019617057	LOC109464490	ZINC FINGER (ZNF) BED	MPKCKKSKVWSHMRQLPDGKAMCHHCNNIIVVSGGTTNLARHLRRNHNIETQPHPAGKVMQKLFMGLSAA_x000B_PAQSPTAVCETVSSTTTTSTSVSSDNNLPLPPLPSLATVASSSSASASPVTPVRVTPFTLARQARMPEYK_x000B_KSMITAKVCHYIVKSLRPYHTVEDPYFRAMVHEMNPAYQLPTRHDVSERLVPAMYDAALEALKKDLSAVD_x000B_YVALTGDGWTSRVADHYMTITVHYLKDWELQCKVLQTIKGEVQQTGNNITAEIDECLENFELAGRVRVMT_x000B_TDNARAMLYATNKAGVTTSLGCFAHTLNLTAQKMLNVKGLQSLLGTIRPVITYFRKSYIAKLVLKEKQQA_x000B_LQVPCNSLVLDCKT…	>Bb_464490_x000B_CKKSKVWSHMRQLPDGKAMCHHCNNIIVVSGGTTNLARHLRRNHNIE	AAAACCGGATGACCGGACCTGATGTACATTTCTGTAGATTGTACACACAATACACACATCTTTAGATAAT_x000B_CTGGCCATGGCAGGTAAATAAAATAACCCCGAATCACACTAGATTAGCCTAAATCCATGTCTATCTCTTT_x000B_CTGTAACTGTGGGTTCAGCTTCTATTAGGCCGACAAAAAAAGTTCGCGGGCCACGAGGTTGGTGTTAGTA_x000B_CCGCGTAGGCTCGTACCGATCGTCAAACTCGTCAAAACATGTCTCCATATACTCACGTAAATTTTCGCTC_x000B_CAAAATGTGAAGAATCGTCGTCATTCACTGCTCAAACAAATAAAATATGAGATATACAACATCGTTTCTT_x000B_TCTTGTGCACATGT…
38831	Mb	Monosiga brevicollis	XP_001749718	MONBRDRAFT_38831	ZINC FINGER (ZNF) BED	MSKVFCKHCSASFSRRPHLTRHIRTVHETNHTFVCKDCGRGFARRDHYEYHIVSHSDTAAYQCGTCNKTF_x000B_KRPAALRRHERCVHKKGSERLVIGPASANSTALPRKKKPASLAPKLEHEASGAADASLTIGGAHAPMIPN_x000B_MANAMPPAWINFQPHLAWDNLPNPPMNMPPLPTSASAAAAAAPSPLATLVDPYGQHWRMAEPNGGMHAAA_x000B_SQHQALMPVAASATPAQYGQQVDPASLLPSHGQGPAPWDVDLYHPMRELLDSDLNLNLDLQNDMPNMGRD_x000B_AMLASAQALPTTSQAVAPDLHSLLGMRVDQGDPALATPQFPVTVQDQVNLLLESAVRLLQNRSAPASASG_x000B_GA_x000B_	>Mb_38831_x000B_KVFCKHCSASFSRRPHLTRHIRTVH	ATGTCCAAGGTGTTTTGCAAGCACTGCAGCGCGTCATTTTCTCGTCGCCCCCACCTCACC_x000B_CGTCATATTCGCACCGTTCATGAGACCAATCACACCTTTGTCTGCAAGGACTGTGGCCGC_x000B_GGTTTTGCGCGTCGCGACCACTATGAGTACCACATTGTCAGCCACTCGGACACGGCCGCC_x000B_TACCAATGTGGCACTTGCAACAAAACTTTCAAGCGCCCCGCTGCACTCCGCCGCCATGAG_x000B_CGCTGCGTCCACAAGAAAGGCTCGGAGCGCTTAGTCATTGGCCCTGCATCGGCCAACAGC_x000B_ACTGCGCTTCCACGCAAGAAGAAGCCCGCTAGCCTGGCCCCCAAGTTGGAGCACGAGGCG_x00…
Bed	Pb	Pleurobrachia bachei		C4336872	ZINC FINGER (ZNF) BED TF	MPATISKKNTGRDIWTYFEKDVPASLAKCKHCPKTYDLEKTKKSHSSLWYHVEHKHTSLL TPETTPAPAQKRKASDQRTLGFKRKKTEKDQSELYAKLVCVDRLTFNQAATSELVKDYMA QNGLPGLSSHNSIKKKVFEFYDKAHQVIKQEIKAELKS	>Pb_Bed DIWTYFEKDVPASLAKCKHCPKTYDLEKTKKSHSSLWYHVEHKH	ATGCCAGCCACCATTTCAAAGAAGAACACCGGTAGGGACATCTGGACCTACTTCGAGAAG GACGTTCCAGCAAGCCTCGCTAAATGCAAACACTGTCCCAAAACATACGACTTGGAGAAG ACAAAGAAGTCGCACAGCAGCCTCTGGTATCATGTCGAACACAAGCACACTTCTCTGTTG ACTCCTGAGACTACTCCAGCCCCAGCACAGAAGAGGAAAGCATCTGACCAGCGGACATTG GGGTTCAAACGAAAGAAGACCGAGAAAGATCAATCCGAGCTGTACGCCAAGCTAGTTTGT GTGGATAGGCTGACCTTCAACCAGGCTGCTACCTCTGAGTTAGTGAAGGATTACATGGCT CAGAATGGACTACCAGGACTGTCATCTCACAAC…

## Sheet: CENPB
Gene Name *	Species Code	Species/Notes	NCBI Accessions	LOC Number	Classification	Protein Seq	CENPB Domain in FastA Format	cDNA Seq
Cenpb1	Ac	Aplysia californica	XP_005103817	LOC101845789	CENPB	DTVFCHYPCQCPYEELSCHEGVTVVKDGCGCCYMCARQQGDICSVRDLCDVSKGLYCDRKDDKSVGHCQD_x000B_KEAIVSAISKGQFTPDRKRLKTTGHEELDHCLLVWFNQARASNTPISGRILFEKGEELALELGLTNFQMS_x000B_RGWIDRFKLRHGIGMKVISSEAASTPTETTVEWRGKELQEILKEYNKEDIFKADETELFYQCPPNKTLSM_x000B_KGDTCTCQKIPKERISILVAANMDGSQKLPLLVIGKFKRPRCMKNIRTLPVTYKANKKAWMTGSIFEEWL_x000B_RQLDRKILLEGRSIVLIVGTCSAHPRLDGLRAVKLVFLQPNITSVLQLCDQGITQNFKCHYWKRVLRRFS_x000B_TLLDESGSDATKYK…	>Ac_Cenpb1_x000B_TTGHEELDHCLLVWFNQARASNTPISGRILFEKGEELALELGLTNFQMSRGWIDRFKLRHGIGMKV	GACACAGTATTCTGCCACTACCCGTGCCAGTGTCCGTACGAGGAGCTGTCCTGTCACGAGGGCGTCACTG_x000B_TGGTTAAGGACGGGTGCGGCTGCTGTTACATGTGTGCCCGTCAGCAGGGGGACATCTGCTCTGTGCGTGA_x000B_CCTCTGTGACGTCAGCAAGGGCCTGTACTGTGACCGGAAGGACGACAAGTCGGTCGGCCATTGTCAAGAC_x000B_AAAGAAGCCATTGTGTCAGCTATCAGTAAAGGACAGTTCACACCAGACAGAAAACGTCTCAAGACCACAG_x000B_GACACGAAGAATTGGATCACTGCCTCCTTGTTTGGTTTAATCAAGCTCGTGCCTCTAACACACCTATCTC_x000B_AGGCCGCATCCTTT…
Cenpb2	Ac	Aplysia californica	XP_005100033	LOC101861210	CENPB	MAEKRKLNCLTFEKKREILALVDQKTMSKTDICKQFDIPKSTLSTFIKNRDKINSQSEACQPSRKKQRTV_x000B_KSDAIEKSLFVWFKQARAMAIPISGPILMSKAEEIGAEMGLDFKSNTGWLDRFKKRYGILYKSVCGESAA_x000B_VKTESLMPTESRTKGLLTFLRDFEPRDIYNADETGLFYRCLPSKALALKGEKCNGGKAPRNRLTVLVAAN_x000B_MDGSDKLPLLIIGKFNRPHCFKYCKYLPLQYKANKKSWMTAALFVDWVRSLDARFKLEGRKIALVIDNCP_x000B_AHPNINNLQAVTLVRLPPNTTSVLQPCSQGIIASLKKHYRTIVFRKLIAYAEDGKSADTFEMSLLDAMYE_x000B_LKAAWNLVSCATVK…	>Ac_Cenpb2_x000B_TVKSDAIEKSLFVWFKQARAMAIPISGPILMSKAEEIGAEMGLDFKSNTGWLDRFKKRYGILYKS	ATGGCAGAGAAGAGGAAACTCAACTGTCTCACGTTTGAGAAGAAACGTGAAATCCTGGCTCTCGTGGATC_x000B_AAAAAACAATGAGCAAAACAGACATTTGCAAGCAGTTCGATATCCCAAAGTCAACCCTGTCCACCTTCAT_x000B_AAAAAATCGGGACAAAATCAACAGTCAGAGCGAGGCATGCCAACCAAGCAGAAAAAAGCAACGCACAGTA_x000B_AAGTCCGATGCCATTGAGAAATCTCTGTTCGTTTGGTTTAAGCAAGCCCGAGCCATGGCTATCCCCATAT_x000B_CAGGGCCGATCTTGATGTCGAAGGCAGAAGAGATTGGGGCTGAGATGGGCCTTGATTTCAAAAGCAACAC_x000B_TGGCTGGCTTGATC…
Cenpb3	Ac	Aplysia californica	XP_005098271	LOC101845922	CENPB	MATRSTQRRKRIALETKVAIIEAADRSNSTNAQLCRDFDLQSSTLYTILNNREKIMKAYEQGDFDGNRKK_x000B_LRTSDFVDVDRALLKWFKQARSQEEPISGPVLIEKAKVIAKGLGTSNFSASTGWLNRFKSRHGILFKSSG_x000B_TSVSGESASISYITETTKNRKEMCVKKAPHEEDNQPCDIPNVDRISTDQDLYTCQPSRTLTREWESCSTE_x000B_YEEPNDRRTLFVATSGSDRLHEHQNEENDPIIQPVTSRSALEAVATLRHFLLQQEDCASLIKGLETYETC_x000B_IQTIATDAKNRKSQPTIMSFFAFKNKDD_x000B_	>Ac_Cenpb3_x000B_TSDFVDVDRALLKWFKQARSQEEPISGPVLIEKAKVIAKGLGTSNFSASTGWLNRFKSRHGILFKS	CACGCACACACACACACACACACACACACACACACACACACAGACTCGCTCTATGTAACCCGCGCACGCA_x000B_AGAGCAGACTATCACATTCTGAGCCCACAGTTGAGAGAGGCCCAGGTTTGCGCGCGCCCATTCAGTCTGC_x000B_CCCACTAGGCCTAGATCTAGTAGAATGTCATCAATCGTCAACCAGCGGGGGAACACAAGCCGCGCCGCAG_x000B_CACACGTCACGCGGGCGGGCATTGAGGTTGGAATGAGGGGGCTAGTGTGTGTAGCCAAGTTCGTTCGTAG_x000B_TTTCGTAGCACAGTAGACTTGAGTAGACCCAGGTTTTCGAAGAAAGGGTTAAAGCGGCTGGTGTGTACTG_x000B_TTGTAGTGTGTTAC…
Cenpb4	Ac	Aplysia californica	XP_005092500	LOC101849035	CENPB	MASVKRKCLSFETKLQLIEEIENGHKMRSEICREHGIAPSSLSTFFRDKEKIRAAVEQGARKPKRQRSSR_x000B_FEDVDKALMVWFTWARDTGAPISGPILKEKAEELAMEMGHIDCKISGGWLDRFKLRHGIELRTINSASPA_x000B_KDWLVERKDILQDFEPQNVFRVVETGLFYECLPFQSLTSMGEGCRQRVSIVCAINMNGGEKLPLLVVGKF_x000B_KQPLCFKGVNIHNLPATYKSSSKALVTSTLFEEWVRQLDRRFLLQGRPVALIVDSCGAHPQLSDLRAIKI_x000B_FFGPSHSTSRSQPSESDQLIVQTFKTIYRTRVLRKFISSYEETEGAYSYFKMSLLDALLLAARSWDDLEQ_x000B_STIQKFFQLACIAE…	>Ac_Cenpb4_x000B_SSRFEDVDKALMVWFTWARDTGAPISGPILKEKAEELAMEMGHIDCKISGGWLDRFKLRHGIELRT	TCAAGGGGTTCCAGCTCGCACTGAGCGAATGATTTCAGCGTTGTCGCTTTGTGCTGGCCCACGCGCCTCG_x000B_CCTTGTGCGTTGTTCGTGTGTAGTCCTAGTCCTCGGCCCCAACGCAACACACCAGCTTGTGGCTTGGTAT_x000B_CTCTATCGGTTGACGTGGCGAACAGCCAAGGTGGGAGCTATCACTACACACTTAGTTCTCTACATGTGTT_x000B_GCACAAAGGCTGACGCTCGTGTGTGTATAGGCTACGTGTTGCTGAAAGAGTGGAACGTTTGCTTCGCTTA_x000B_CAGACAGTTTGGTTTTGTGCATTAGACGTAGATCTACGTACGTTAATTTTCGTCTAGTGTTTTTTATTCG_x000B_CAATGGCATCAGTG…
Cenpb5	Ac	Aplysia californica	XP_005089664	LOC101849975	CENPB	MRVPDADTVDQALLEWFEEARRKSEPISSRILTEKALEFASRLGVANFTAGVGWLGRFKARHGIQLKAKY_x000B_GQSATVSCESETMEDWKNSTLQALLEEFSPSDIFNADETGLFYKCLPTRTLAENGESTSGVHTPKDRLTL_x000B_LLAANMTGTEKLPLLTIGKSVNPRCLRNVRTRPTLCQWNRKAWMTSTIFEGWVKQLDRKFQLLGRSIALI_x000B_IDNCPAHQVIPDLRAITLVFLPPNTTRDLQPCDQGIIQSLKVHYRRRVLRQVIARVDAGEDPKSCLDLSI_x000B_FDAMIIASAAWNDVTQDTIANCFRHAGFSTTTQSGNEEEPSSLDSDRIEVEELLEQLKRRRIQGVPSAED_x000B_LFETDNSDLPTSAP…	>Ac_Cenpb5_x000B_VPDADTVDQALLEWFEEARRKSEPISSRILTEKALEFASRLGVANFTAGVGWLGRFKARHGIQLKA	TTGCTCTGGATCGAAAGAAAATGAGAGTACCCGATGCAGATACTGTGGACCAAGCTCTTCTAGAGTGGTT_x000B_TGAGGAGGCAAGGAGAAAGTCGGAGCCAATATCAAGCCGAATATTGACAGAGAAGGCACTGGAATTTGCA_x000B_AGTCGTCTTGGTGTGGCGAACTTCACTGCTGGTGTAGGGTGGCTTGGAAGATTTAAAGCACGACATGGCA_x000B_TTCAGTTGAAGGCTAAATATGGCCAGTCGGCAACTGTGTCGTGTGAAAGTGAAACAATGGAAGACTGGAA_x000B_AAACTCGACTCTACAAGCTTTGTTGGAGGAGTTTAGCCCTTCTGATATTTTCAATGCGGACGAGACAGGG_x000B_CTTTTTTACAAATG…
Cenpb6	Ac	Aplysia californica	XP_005102045	LOC101854342	CENPB	MFILSPYIAESGHIFYYCSVPAGLLSLSFSSSGTMTMKRKNLSIEMKIKLLADVDKKLLSKKEIAAKYGI_x000B_PHNTLSTIVKNREKIESLTSRDLQPERKRQRKCGSADVDRALFVWCKQARSINAPISRTIMQTQAELIAA_x000B_ELGDVDFKASPGWLDRFRRRHGIAYQTMSGEAASVNQTVVSDWQKTVLSALLKDYSPRDIFNAGETGLFF_x000B_RCLPDKTDTFKGKKCTGGQQAKDRLTVMVAANMDGSEKLPLLVIGKTTKPRCFSNAKSLPVDYRADRKAW_x000B_MTSGIFEDWLRKLDRKFLIQGRSILMIVDKCPSHPVVYGLAAIRLKFWPANRSSHSQPCDQGIIHSFKRH_x000B_YREKVVKRFLAYIS…	>Ac_Cenpb6_x000B_KCGSADVDRALFVWCKQARSINAPISRTIMQTQAELIAAELGDVDFKASPGWLDRFRRRHGIAYQT	ACCTTTAGTTTAGTGATCCTGTAAATGTAATAGTAATGTGTGTATGCATCCAAAATTAGAGAAGCTTTTT_x000B_ATACATTAATATTATTATACTGAATCAATGAAGATTCAAGAAAAAAAATTGTTTTGGTCGCTGGCCTACA_x000B_GGGGCACCATCCAAAGCTTCGTACGCATTTGTAAATTGAATTTAATGAGCTGAAGAATTGTTACAACGAA_x000B_CGCGGACAGACGAAAGTGAACAAGTTATAAACGCGATAAGTTTCTTAGACCTCCCCTTGTTCTTCCGGTC_x000B_TCTAATATACTGCTGAAACTGTTCTAAAGCTCTTCATACTTGTTTGATCGTTCATAAACAAAATGAACGT_x000B_CTCTAACGCTTGAA…
Cenpb7	Ac	Aplysia californica	XP_005112478	LOC101851465	CENPB	MKLKLLHDVDSKSMTQSAIAKKYGVAKSTVSTIIKKRSQIEFACNSSIYHPERKRMRTGRAENVEEALFS_x000B_WFKQAQAMNAPISGEILMNVANQLAEEMKVEFTPRTGWLDRFKKRRGITCKTASREAGSVTAEQTDTWLS_x000B_STLPALLLEYSREDIYNCDETGLYYKCLPDKTLALKGETCSGGEKAKHRLTVLVAANMSGTDKLPLLVIG_x000B_KASKPRCFKNVNTLPLDYTANKKSWMTGAVFEKWLRKMDRKFHSQGHQTLMVVDNCPAHPQVDNLKAIKL_x000B_VFLPLKATSKLQSCDQGIIQSLKRHYRRQLLQKYILYLQTAGKVRDIDAFDISVLEALYMLQTAWTNVSE_x000B_STVSNCFRHAGFKT…	>Ac_Cenpb7_x000B_TGRAENVEEALFSWFKQAQAMNAPISGEILMNVANQLAEEMKVEFTPRTGWLDRFKKRRGITCKT	ATGAAGTTGAAATTACTGCATGATGTTGATTCCAAGTCAATGACACAGTCAGCTATCGCCAAAAAATATG_x000B_GTGTCGCCAAAAGCACTGTGTCCACAATCATAAAAAAGCGGTCGCAAATTGAATTTGCCTGCAACAGTTC_x000B_AATCTACCATCCAGAGAGGAAACGAATGCGCACGGGGAGAGCCGAAAATGTAGAAGAAGCCCTCTTCTCG_x000B_TGGTTCAAACAAGCCCAAGCGATGAATGCACCAATATCAGGTGAAATACTGATGAATGTTGCCAACCAGC_x000B_TGGCCGAAGAAATGAAGGTTGAGTTCACTCCCCGCACTGGATGGCTTGATAGATTCAAGAAACGGAGGGG_x000B_AATCACTTGTAAGA…
Cenpb8	Ac	Aplysia californica	XP_012938262	LOC101850567	CENPB	MAEQRKRKSFSVEEKRLILAEVDKKSVSKTQICKTFGISNSTLSTFIKNREKIENSSEPGRKRHKPTKFV_x000B_PLEQAVFRWFQEAQALAVPVSYQILSTKAEEEARAMGINGFTANPGWLNRFKKRYNIMSKSVQGTRVKTL_x000B_VMKQWIEMDFQELLQNFEAKDIYNADETGLFFGCLPSKTMKLKGETCTGGKFAKNRLTVLVAVNMDGSDK_x000B_LPLLVIGKSQKPRCFKHCSHFPLKYLANSKSWMTGEIFESWVRQLDNRFGRENRKVALFMDDCPAHPDID_x000B_NLSAITLVRLPPNTTAVLQPCGQGIIASLKQHYRKIVLQKLIARLDEGKDVGLFDQNILEAMYDLKTAWN_x000B_NVSAATVVNCFQFA…	>Ac_Cenpb8_x000B_PTKFVPLEQAVFRWFQEAQALAVPVSYQILSTKAEEEARAMGINGFTANPGWLNRFKKRYNIMSKS	AATTTATAATGTTTATTTTTTTCTCTTCTTTTTAAATATATCTAGATCTAGATCTAGATCTATATGAATA_x000B_TGATACGAACATAATAGTAACAAATATAGAGAAAATAGCTTGTGATACGGTATTACTAAATATAATATTA_x000B_AAATGAAATTATTTCATTGCTTTTTAGTTTTTATGATTCATATCAGAAGGACCGGAAACAGCAACCCGAC_x000B_CCGGATGAAAAACAAACAATAGTCTTGGCTGCAACTCTAGAATTCTGTGCTTGGCTGGCACAGCCAGTGT_x000B_ATGCACACAAAAAAAGCACAGAAAAAAGTCCAGAATTTCGAAATAGACGCCAAACATCTCAAATTTGAAA_x000B_TGTTGCTTGTCTTA…
Cenpb9	Ac	Aplysia californica	XP_005104081	LOC101848835	CENPB	MEGVVVKEENEDEACDDDGGCGGNERRV_x000B_RACEDVDIGILGKKTYRKDLTLEEKVSVIRMLETPGTKVADVMHRYGISSSAINRLNRNKHFILSCSASG_x000B_DMSGKQRRARECKDPELDRALLRWYRAVQAQRGSDVGFAVSNLLLKEKARDLAIAMGKTYQPRDNWIIRW_x000B_KHRHNLLSKAGLIRDKEELRRFDENIDLATILEGAAAPDLTLEMLEKMKKDLDSVKQQEKREEFLICEHC_x000B_GVLVSSKKKRRENTHVAGCPASAFRKDLTLEEKAQVVRALEKPGMTMVALAKKYGVSSSAISRINKNRVD_x000B_ILARRASGCFNSTRRRDRGSKEPEVEKVLCDWFRMQQELGIHVSGTMIRDKAKDIA…	>Ac_Cenpb9_x000B_>Ac_48835a_x000B_ECKDPELDRALLRWYRAVQAQRGSDVGFAVSNLLLKEKARDLAIAMGKTYQPRDNWIIRWKHRHNLLSKA_x000B_>Ac_48835b_x000B_GSKEPEVEKVLCDWFRMQQELGIHVSGTMIRDKAKDIAKIMGKDFWPSDSWVFRWRQRNNVNTLS_x000B_>Ac_48835c_x000B_DCKEPEVASQLFQWFMEKKGEGIHVTGPKLKEKARKLAAEMGREFRASSGWLGRWRQRYNIVGTS	TACAATATGGCGTCGTATACCGTTTTATACAGTAAACAGTAAACAACTCTTGTCGAAGGTTTTCATTCCA_x000B_AAAGTTGTTTATGATCCGTACAATTGAATGGTGTCAGAAAAGAAACTACCATCTTTCCGTCAAGTAATTG_x000B_TGGGTCTTCTTTCTCAACCTTGCAGATGAGGAGCTTTTGACGTATGGTTGAGTTGTCTACGGAAAAAGGT_x000B_TTTGGCCTCTGCTTGACTCTGGAAGTTTTCTGCTGTTGTAGAAGACATCGGGAGAGTGGATGAAGGAACG_x000B_TTGGGAGCATTGAGTGAATTGTATCGGATTTTTGAAATATAATTCTTCTCTATCGTTTTTGTGGCTGATC_x000B_CTTTTCAATGCATA…
Cenpb10	Ac	Aplysia californica	XP_005111615	LOC101864036	CENPB	MAENKRSRLTAQEKQEICNYFKAWPSKSQQEIALHFSAVWHKTVKRRTISDILKDSEKWNLQTEMHPQSK_x000B_KLGTARHESMERALFLWYMTARARNIPITQAVLRRKASQLGSQHEITGFRYSNGWLDRFKRRYSISCRIK_x000B_SDESESAMVDQAELQTGADSHFIMSREFPRSGPSSQGVSYEDSEMSSSSIHSSSSSVPRAVHPTTRNFPA_x000B_TSEEGDIIFTHPEDIKPKVECLVGKISVVGEESLSNVREDIEMVDMVEDIQYDIKTSPPREGFSAASGAA_x000B_ESEPGSSSTVSPPHGASGDASSSRPEQFLDVSSLTEEVLLQHRPSDVFCAGVTGLFFKSLPNRMKSLLGA_x000B_RCAHGELPHERVTV…	>Ac_Cenpb10_x000B_TARHESMERALFLWYMTARARNIPITQAVLRRKASQLGSQHEITGFRYSNGWLDRFKRRYSISCRI	AAATTGAATTTAGATCTAGATCTAGTTCATCATGATGTGACTCTTAGGCTGAGCTTTTATGCTCTGCTAA_x000B_TTCTTTATCCCCTTTACTGGGTAATCGCTCAAGATAGCTAGAATCTAGATTTAGATCTAGATTCTAGATC_x000B_TAGATGAGGCGAGACCGGCCAATTTGTCTCCTGACTACTCTGTCGACTTTTGACTGTTGACCCGGCCCAG_x000B_TAAGAAAAGTAAACAGTGTACGGCGTACGGTGGTAGGCCTAAAGATGGCAGAAAACAAGCGTTCACGCTT_x000B_GACAGCTCAGGAAAAGCAAGAAATTTGCAATTATTTTAAAGCATGGCCTTCAAAGTCTCAACAGGAAATT_x000B_GCTCTCCATTTCTC…
Cenpb11	Ac	Aplysia californica	XP_005098847	LOC101860331	CENPB	MAAKRTTLTIEQKLNIIEEMESGQDQDQNFAETARKHGVSRSVISRLWKTREETRSTAKDFQNLSRKRKA_x000B_RFKEEDVDIALNVWLCQKNEHCARINGPILKQKAQQLAEEMGHDFTPSEGWLSRFKERHSITFRRGHARE_x000B_IEKQRTDFELAQNWKDRVMVGGFLNDYSPNDIYNAGETGIFFKGLPDRGFVYRNAKISGGKKQKDRLTIL_x000B_ICANMSGTDKKKLLVIGKSKSPRGFPSKVSKLPVDYKHSDNALMTPDIFTDFLRSWDQSLRLQRRSIVLF_x000B_VDTCRAHLKPTGLTCIKLEFLPPNTTATHQPMDQGIIRNFKCHYRAAVNNIIISELDSDESKKASDILAT_x000B_ITVLRAIYLLQEAW…	>Ac_Cenpb11_x000B_RFKEEDVDIALNVWLCQKNEHCARINGPILKQKAQQLAEEMGHDFTPSEGWLSRFKERHSITFRR	ACAAAGAACGCAAGTGTTGGCGACAGACAGACAGACACACACAGACACACACACGTGGAGAGGAAGGCAG_x000B_AGAGACGCACACAGTCACGCGCGTGGTGTGGACATAGGATCTAGTCTAGGCCTAGGGCAAAGCTACACAC_x000B_AGACGAAAAAATACAAAGAGAGTCGGGGAGGCGCGAAAGTGAGGCTGGCTGCGACTTCACTTTGCCCCTC_x000B_GCTTTCCGCTTTCCTGATCACGCGCGAGGTGGGGTGAAGGCGGTGGTATGAATGTGGCACAGCGGGCAGC_x000B_GATAGCCTAGTGCAGGCAGTCGGGCGTCGGGCAGTGTGTAAGCCTTGTGTGTTGTATCGTGACTGGTCCA_x000B_CAGAGTACAGACCG…
Cenpb12	Ac	Aplysia californica	XP_005093414	LOC101860960	CENPB	MSVVKVKKHLILEEKIQAIDMSEQGASHIAIAKYFDVSKTQISNLMKRKEEVRAIWNDGCVHQKKILKPS_x000B_LRHPEVEEVVVKWLLQARKNGIHVKREFLQAKVIAVASEYGVPFSPSNGWIHSFKKRHHLYTGENLDESL_x000B_FNDSTDMKVEREKDGDSSKDDETFNCSQHNITKNEQMLSGLRNTEGAKSTEKLPTGDLRKGLLKKRKRSS_x000B_EPGSGLDKQHKSSEPGNGLDKQHKSSEPGNGLDKQHKSSEPGSGLDKQHKSTKIMARDLQHFAMGGAQAE_x000B_GDERPAAFDVEDSYELENVFVCLGAGLFFKARPRPVYLQKKKQCADGRQADQRISMVLMCSGVGEKFSPL_x000B_IVGRCQTLSLSPGL…	>Ac_Cenpb12_x000B_SLRHPEVEEVVVKWLLQARKNGIHVKREFLQAKVIAVASEYGVPFSPSNGWIHSFKKRHHLYTGE	GAATAATTTTAACCGATATTTAGGAATTCAATAATTACTCTCTTTCAGTATGTTTTATCAGAATATGTAT_x000B_CTACCAATGGTTTTATCTCAATTAGTTTAACAATAGTTTTTGTTTTTGTTTTTTTTCAAATGTAGGCACA_x000B_GGAAAGTTTATATATTTTAGTGTCTCTGGCAAAATTTAAAAAGTCACTGTCACACTGGTAAGGAGTAAAG_x000B_ATTAACGAAACCCGAAACTCAAAATTGGATCTCAGACTGATGCCTCTATCTAAACAAAACCTGATTGTCA_x000B_ACAGCGTTCTCACCACAGAGGATTTACATTGATGAGATAGCACTTTTTTGCTCTGAACATCGCTGGTATT_x000B_CAAACTGTGTCTCA…
81326	Ob	Octopus bimaculoides		LOC106881326	CENPB	MMKEVNKKRKDLSLQEKLNILGCYDKLPKMSQRSAAVYLNISQPLLCKILKNRSSIEKLALSNENIDRKRVRSGKDSQIESALKIWFGNVREKNTTINGPLMRQKAEEFAKEMGKTNFTPTEGWFNRWKRRENIVYKRVHGEGKRANVSSAEMWIKTEWPKIIAEYSPEDIYNADETGIYFRAMPEHTYSLKNENAKGFKCSKEQVTVLCCANMKGQKRELVVIGKSKNPVCFKGVKSLPVRYCSNANAWMTTDIFNNWLLMWDLELKRKIVLLVDNCLAHRNNLSLKNIKLILLPSDTTSLIQPCDQGITRALKAYYRREICIRILPEIDDSQSQSDVNAIAKQISLLDVLHMLAMSWDQVSVKTIENCFKKSGFCKANTETLVNNELELITNEILDR…	>Ob_81326_x000B_SGKDSQIESALKIWFGNVREKNTTINGPLMRQKAEEFAKEMGKTNFTPTEGWFNRWKRRENIVYKR	ATTTAGTTAACTGTAGAATTACTTCCCCTGACAATTTTCTTAATTCCATATTCCGTTCACTTGCTGCAGTTGTTTGATGTAAATTGATATTCTTTTGTCAGTTTTAGTAGACTAAAACTGCTACATAGTTGGATCAAACTAAATATAGTTGATTGGTATTTAACTGAGTATGGTTTCTTTATTACGTTGAGCCAAAAATGGAAATCAAGTTTTGTTGTAGAATCCTGAAGCTGTTATTGTTCACTTAGCACTTAGGTTGTTAATGCTTAAGCAAATGTAACATCTTCCATATGAAGTCTATATTAATATTTATACCCATCAATATTGTTGACATGTCATTTCTCATGCGTCTGTTTGCTTTGATATTGCTTATAATTAAAATAAAAGAAAGAAGCTGAA…
73085	Ob	Octopus bimaculoides	XP_014775791.1	LOC106873085	CENPB	MSREPEKQKRKRITLRVSEKLEIIKKMERGIKRSELMTEYNIGSSTLYDIKNSKQKLLDFTTCSEPNNKVTDRKSLHKPRCETLDKVLYEWYSSKRSEGVAISAPMILAKAKDVKEKLGLKTSLAFSDGWLTRFKTRHGIRKLDLTAEKQPRKPEAATATVYSSTFDELVNQYHLTPDQIYNADETCLYWKCLPEKISANSNETNASFSKYNKERLVVLMCANASGQHRLKLLVIGKFYRPKSLKGIMNLPVSYKTQKNAWMDKELFQNWFTHEFVPAVRLNLHYLGKPSDTKCILLLYNSKGHPLESKLVSDCGNIFACYLPANVSHLAQPMDQGIIQNFKCYYRNYFIKQLINSELSIPDFQRQFTIKDALFGSAIAWTTVGSVTLLRAWKKFWPVF…	>Ob_73085_x000B_KPRCETLDKVLYEWYSSKRSEGVAISAPMILAKAKDVKEKLGLKTSLAFSDGWLTRFKTRHGIRKLD	TGGTTTAATGAAGAGTTACGTCGCCTTACATGTCAAAAGAGTGAAATAAAGGGAAGTGACCGGATGATATCCGGCATACTACCTGAAGTCTTTATCGGTACCACTGATATGATACGTCATTTTGTTTACTGGAAATATTTATACGAAATAAACTCCCGAAATAACGGCATGCAGAATTACGGAAACATTCAAGTTAACGGCACTTTTGGAAATTGTTAACTGGAGAAAACTGCTGAAACATCTTTTGGTGTGATTTAAAATATTTTATTCTTTTGTTCGTTTGTCATAACAAATCGCGATGTCTAGAGAACCCGAGAAACAGAAACGGAAGAGAATAACATTAAGAGTTAGTGAAAAACTAGAGATCATTAAGAAAATGGAACGAGGCATAAAGAGGAG…
77732	Ob	Octopus bimaculoides, BTB (Broad-Complex, Tramtrack and Bric a brac)/POZ (poxvirus and zinc finger) domain superfamily. For Gabi_x000B__x000B_KQ422521 485017 to 485214 (-)	XP_014782195.1	LOC106877732	CENPB BTB	MASRESKKPRKKHATLSVIQKLELIKKLEAGASVRSICTQYGIKKQTVSGIRKAKDKLTTFSLKYNVAANSKLSVGARKRMRVAKDSNLEEAVTKWFIHQRSCGNNVRGVEIQSAAVKLARDMGVDNFVASDGWLWRFRNRHGMCKKITTGEAGSPSTGELTLKTQNQINEEYDVGDTQNVQISKQTHRFSTHFVGGNGPTRDHPDPLPVRPMNVLHSSAGYIDAGPSNQVFSGKPENPRRKKIAAATVSSAPVLIPDDSPPQPSPAKIQKKQIDDRRFDEQRFQEQRFQERRFENRRFDDRRQMVNTQVSQMAAKTLQAQMPVQQHMSVAQVSQNITRPVQVLAPPIQISEPKPKPVEKPRPREKRIFVVADHQRCVMSNLASLWKSGKLCDAGIGNG…	>Ob_77732_x000B_VAKDSNLEEAVTKWFIHQRSCGNNVRGVEIQSAAVKLARDMGVDNFVASDGWLWRFRNRHGMCKKI	ATGGCTTCAAGGGAAAGTAAGAAGCCAAGGAAAAAGCATGCTACTCTATCTGTGATCCAG_x000B_AAACTGGAACTTATAAAGAAGTTAGAGGCTGGTGCTTCGGTGAGGAGTATTTGTACTCAG_x000B_TATGGTATCAAAAAACAAACAGTTTCAGGCATACGCAAGGCTAAGGACAAACTTACTACA_x000B_TTTTCTTTGAAATATAATGTTGCTGCAAATTCTAAACTATCTGTTGGTGCAAGGAAGCGT_x000B_ATGAGAGTTGCAAAAGATTCAAATCTTGAGGAAGCTGTGACGAAGTGGTTTATCCATCAA_x000B_CGATCTTGTGGTAATAACGTCCGTGGTGTGGAAATCCAAAGTGCTGCTGTCAAGTTAGCT_x00…
74186	Ob	Octopus bimaculoides	XP_014777328.1	LOC106874186	CENPB	MPRKKAPAKSSPGGPKRHAISLEYKLAMIKRYEKGERMVAIARAYGLSRTTVSTIIHDKERILTHIQETAPGMKSTVITKKRGKIIQEMEHLLSFWLERQTRQRNPINQMIIQEKALSLFKDLKKKYPDNATEDFKASSGWFMRFKQRHNLYNVKVQGESTSAVTDAEKQPLTNEELMKLHEQQQQEEAQQPEPELRHFTINKMQQAFVYMEKSLTLFEEMDPNAERFAKIMGAVHDAYVPYRVILEDMKSKTIQGTLEKLLLYVESRRSELETSDDKPIPSTSMSTP	>Ob_74186_x000B_GKIIQEMEHLLSFWLERQTRQRNPINQMIIQEKALSLFKDLKKKYPDNATEDFKASSGWFMRFKQRHNLYNVK	CTATATATCTATTTACTTGCTTAACTGCTTTTTTTTTCTGTTTCGCCTCTACTCATATTCTTTTTCCATTATTCTCTCTCTCCATGTAGACAAATATCTTTGCACATAGATACACCATCTCCCTCCAAGTACAATGTCTTTACCATATTATTTTAACGAAAATATTATTGAAATTGAAACTGTAAATACACCAAGATGCGAACTTTTTGTTAAAGGGTGGAGGTTTATTGTTCCGAACACCTCATGTTACAAAGTACAGTAGCGCAGGAACACGCACATGTATACACACACCTTGTTTGCATATACTGTACTACTCTGACTTCGTCAAACTTCATTCGCTATCAGTTTGTTTGGCAACCGTAGAATTTTTTTTTCCTTGACACTATGCTGTGGCCAATT…
82409	Ob	Octopus bimaculoides	XP_014788567.1	LOC106882409	CENPB	MTGKRPSNGSQSSSVKRSRKGITLDVKLDILRRFDAGEKLSHIAKSLKLAASTVGTIRDNKDKIRKIAQETTPLTARTLFFHRSDVMLKMERLLSVWINEQTRHNVPISAVVIQAKAKTLYEHLQEKEGATSVVKPFLASKGWFERFKKRFKLHKIKMNNGADSIGTNIDICTNTEDTMANTEDDIYDNIEADTEVNIDDSTETNIKIHIEDSTEDTKVHIEANAEADMVANTSYVEKLKKMIVEGGYTPEQVYNVDETGLFWKRMPAGTFISNEEKSAPGFKVSKDRLTLLVGGNAAGNMKLKPLLVYHSENPKAFKGYAKSNLPVIWRSNKKAWMTTSLFQDWFTNFFCPAIEIYSAKRNISNKALLLLDNAPSHPVNLNDLSDNVRVEFIPKNTAS…	>Ob_82409_x000B_SDVMLKMERLLSVWINEQTRHNVPISAVVIQAKAKTLYEHLQEKEGATSVVKPFLASKGWFERFKKRFKLHKIK	ACCGCGAAATGTAATGTTCCTAACAGCGCTTCAGAAGGTGAATTAATTTCTAATTAATAATATTCGAGTAAATATAATAAACACGAGTGTTTTTAATACTTGATATAAAAATCTGTTTACACGAAGATATCCCTCGCGTTACGGAAATTCATATTACGGAAGTTCCGCACTTACGGTAATTGTGAACTATAACAACTAATTTCGGGATACGAACCGAAATTTCACGCCACGGTAACTCGGCTAAATTCTAACTATTTTAATAATAACCTAAATCACAATATAAATGTCAAAATATTTCTTTTTTCTTGTTAGAAGTAATATATATTTCTTGTGGATTTCTTGACTACCATTGCTGCTGTTGGATTTAACTTTTACGAACGTACAGTGAAGACGTTACGC…
77563	Ob	Octopus bimaculoides	XP_014781986.1	LOC106877563	CENPB	MKKLQPFETKVDESLIEELKNRSLLKFPINGNIIKQKAQEIAKKNSVKEFKTGNGWLNSFSKRNNVKFKTQTGTKVDVSENEINEIHDKFKDKLFEYNAENILNTDETALFYQKLPVKSYVFPNDYNTKLKELQERITILLTCATGEKVKPLFIGKCLKPHCFKNIDISEQESIS	>Ob_77563_x000B_QPFETKVDESLIEELKNRSLLKFPINGNIIKQKAQEIAKKNSVKEFKTGNGWLNSFSKRNNVKFKT	ATGAAAAAACTACAGCCATTTGAGACCAAGGTAGATGAATCACTTATTGAAGAACTTAAAAATCGTAGTTTACTAAAATTCCCAATAAATGGGAATATAATCAAACAAAAAGCTCAGGAAATTGCAAAAAAGAACAGTGTAAAGGAGTTTAAGACCGGTAATGGGTGGTTAAATTCTTTTTCAAAAAGAAATAATGTTAAATTTAAAACTCAAACTGGCACTAAAGTTGACGTGTCAGAAAATGAAATAAATGAAATTCATGATAAATTCAAAGACAAACTTTTTGAATATAATGCAGAAAATATCTTAAACACAGATGAAACTGCATTGTTCTATCAGAAATTGCCAGTTAAAAGTTATGTTTTTCCTAACGATTATAATACAAAATTAAAGGAATTA…
67749	Ob	Octopus bimaculoides	XP_014768199.1	LOC106867749	CENPB	MAPKKVNTKDNAEKKKKLITIEPKKESIDKHERGVRVVDIARQYDRIMSTICTTLKKKDAIEAVTIAKGVSRLSKQRITVHERMEILLLLWINEKQLAGDTITEIIICEKARALYGDLLKQNPGKSTEETSTDAFKVSRSWFDNFKKTGVHIVVRYGEAASSDTKAAEDFVCEFRQLIAGEGCIALQVFNCEETGLFWKKMLKRTYIMPGHKPMKDRLTHALCANASGDLKIKLLIVYHFEKPRAFKSHKILKEKLQIMLKPGSPSNSSSSGSTLSSDQ	>Ob_67749_x000B_ITVHERMEILLLLWINEKQLAGDTITEIIICEKARALYGDLLKQNPGKSTEETSTDAFKVSRSWFDNFKKTGVHIVV	ATGGCTCCCAAAAAGGTTAATACAAAGGACAATGCTGAGAAGAAGAAAAAGTTGATTACGATAGAACCGAAGAAGGAAAGCATTGATAAACATGAGAGAGGGGTACGTGTAGTGGACATTGCACGTCAATACGACCGGATCATGTCGACGATCTGCACCACCCTGAAGAAAAAGGATGCGATCGAGGCTGTTACAATAGCAAAAGGTGTCTCCAGGCTCTCTAAGCAACGCATAACTGTCCACGAAAGGATGGAAATATTGCTTCTCCTGTGGATCAACGAGAAACAACTCGCAGGGGATACGATTACGGAGATCATCATCTGCGAGAAAGCACGAGCTCTGTATGGGGATCTCCTGAAGCAGAACCCTGGAAAATCGACGGAGGAGACATCAACAGAC…
72008	Ob	Octopus bimaculoides	XP_014774301.1	LOC106872008	CENPB BTB/poz	MDRQKRIRKSITIETKKEIIRKHENGASVSNLSLEYRVAKSTICTILKNKCKLKNVRVAKGITKLSKSRNNFIEEMENLLLVWIKEKEIACENISESMICVKAKQLFDDLVANSPSGNDTALDFLASKGWFTRFRKRNGLHNDVKCDKSAGADHKVARKFEAPIEKSELNSIQSSQHSVETRKLQKVTVENDANLKQQTKATTRAQRNQLISVNTSNEVNSKLCKNNSEILLHPQSVVPPVQEKRILVVPNHQTAVMSNLFSMWKAGRLCDSYISNGTTTIMVHKMVLGAVCPKLLPILHHSSKGSFPKVTFPSSVSKEGLLAFAEYMYNGVVDLNEEILVQLKTIGERLSMKDFEQLCCNELNKAKTKDILSAVVEPLLAEPCSLSGLFPSRTQGDIN…	>Ob_72008_x000B_NNFIEEMENLLLVWIKEKEIACENISESMICVKAKQLFDDLVANSPSGNDTALDFLASKGWFTRFRKRNGLHNDV	ACTCATGTACGAACGATTCTTTAAACAAACATTGAATAACGAACGATTTTTCCGAAGAAAATTGAACTCGCTTAACGAGCTAAAATTTGATTAACCAAGCACGAACAGACTATGCACGCATATAAGTGAGTGGTAGAACGTGTACGAACGGTACGCTAAATGAATAAATTGTGAATAACGAACGAGTGGACTACGCACACATATAAGTAGCTGGGAAGGTATATACGAACGGTTCGTTAACGTTCACGTACACAAATTTTCATATTTTATTTAGAAAATAATACTATTTCTCATTTTTAGCTAATTATATAACCATGGATCGACAAAAGCGAATTAGAAAATCAATTACTATAGAAACTAAGAAGGAAATAATACGTAAACATGAAAATGGAGCTAGTG…
70636	Ob	Octopus bimaculoides	XP_014772267.1	LOC106870636	CENPB	MTTKRKRNDLSIADQYEAVILLGQKMSQTEVAKKLGCSQSQISRLTSKKEEIIANYRSNANPKRKRQRSGKDADVEGALSQWFNNAKSRGIPLSGPILSEKAKDLAEHLNRAEFNPTSGWLSRWKVRHNIRFKKLNCEKKDAVDNWTRTVLPEILQTYNPDDIYIAGETGLLYRALPDFTLTLKSETKSRTKNYKDRVTIMGASNMSGNDKRKLLVIGKNKDPRSLNGKTLPVTYKHSKNALMTLEIFTTWLREFDIELTRKKRKIVLLVDSCTAHPAITNLKQVKLMFFPSKIIKVKQPCNQGIIKALKSLYRSALVRNLILDIDGHPEIKANAKKITLLDAIHLIAKSWNNLKTSTIVSCFQKAGFTCVDTPPAEEDVVVPPTMLTKEQFEEYVTQD…	>Ob_70636_x000B_SGKDADVEGALSQWFNNAKSRGIPLSGPILSEKAKDLAEHLNRAEFNPTSGWLSRWKVRHNIRFKK	TGTGTAGAAATTAACGAAAAGCAATTAATTTTCTTAACATAATTACGAAACATTCCTTTATAAGGAGGCCGATAGGTGAAACTATTTCTTTTAACGTAGAAAAATATGCCCACTGCGGTTTCAAGTCCGTTCCTACAGAATTCGGAGGCTTTTGAGTTGCTAAGGGAGAAGTTGAGACTTTTGACACTTATAAATATAATATTCTGGATCTTGGAAGAAACAAAACACGAAAATTTTCATAATGTGTAAGAAAGCGACTTGTGATACCTGTGGAAAGACAACGTGGATTGGTGAGAGAAAGTTTCTATAATTTATTTCCAAATACAAAACTTTCTGTCAGAATGTAATTTCTCCATATAGGATGTTGTATTTTTTTTTTTATTTGTAATGCAGACATTA…
72348	Ob	Octopus bimaculoides	XP_014774792.1	LOC106872348	CENPB	MGTIRENREKIMSSAQEALFFHRSIKMLKMERLLSVWIEDQNRRNVPINMMVIQKGVKGLYDNFQKYNDFFNEKSFVATKGWFEKFKKCMNLHNIKMNAKTAYADTGY	>Ob_72348_x000B_SIKMLKMERLLSVWIEDQNRRNVPINMMVIQKGVKGLYDNFQKYNDFFNEKSFVATKGWFEKFKKCMNLHNIK	ATGGGAACAATACGTGAAAACAGAGAGAAAATTATGTCAAGTGCTCAAGAAGCCTTATTTTTCCATAGATCTATTAAAATGCTTAAAATGGAACGACTTTTGAGTGTATGGATCGAGGATCAGAATCGGCGTAATGTGCCGATAAACATGATGGTAATTCAAAAAGGAGTCAAAGGTTTATATGACAATTTTCAAAAATATAACGATTTTTTTAATGAAAAATCCTTTGTGGCTACTAAAGGCTGGTTTGAAAAGTTTAAGAAGTGCATGAATTTGCACAACATAAAAATGAATGCTAAAACTGCGTACGCTGATACAGGCTACTAA
CENPBD1	Hs	Homo sapiens	NP_659476 NP_116079 XP_498433 XP_499562		CENPB	MPGERPTDATVIPSAKRERKAITLDLKLEVLRRFEAGEKLSQIAKALDLAISTVATIRDSKEKIKASSQI_x000B_ATPLRASRLTRHRSAVMESMEQLLSLWLEDQSQPNATLSAAIVQEKAEFDDLQREHGEGSQTERFHASQG_x000B_WLVRFKECHCLPHFKMNSAAPSNKDMYTEMLKSIIEEGEYTPQVSLT_x000B_	>Hs_CENPBD1_x000B_SAVMESMEQLLSLWLEDQSQPNATLSAAIVQEKAEFDDLQREHGEGSQTERFHASQGWLVRFKECHCLPHFK	ATGGCGTCACGCGGCGTCCAGAGCAGACCAGCCGCCCGGCACCGGCGGAGAGCGCCTCCCCGCTCACCTG_x000B_TCGGGCCTTGCCCAGGGCCCTCGCGCTGGTCTTGGCCGTCCTGCCGCCTCCTGGGCCACCACATCGCCAC_x000B_AGCAAGGCCAGCGGCCTGGCCACCGCTCTACTGCCGGCCGCCGCCAGCAGCCGGTACCACATCCCCAGAC_x000B_CCAGATCCCGCGCCGCCCGGGCGCGCGCATGCGCAATGGGAGAGCGGTCCTAGGGCCCCGCGAGCGCAGG_x000B_GAGGACTCGCGCAGGCGCGGCAGGGGCGCGGCGCCGGCTGGGGCCCCGTCTTGGGTGTCCACGCCGTCGC_x000B_CTGACCGTTCGAGG…
TIGD1	Hs	Homo sapiens	NP_663748.1		CENPB	MASKCSSERKSRTSLTLNQKLEMIKLSEEGMSKAEIGRRLGLLRQTVSQVVNAKEKFLKEVKSATPMNTR_x000B_MIRKRNSLIADMEKVLVVWIEDQTSRNIPLSQSLIQNKALTLFNSMKAERGVEAAEEKFEASRGWFMRFK_x000B_ERSHFHNIKAQGEAASADVEAAASYPEALAKIIDEGGYTKQQIFNVDETAFYWKKMPSRTFIAREEKSVP_x000B_GFKASKDRLTLLLGANAAGDFKLKPMLIYHSENPRALKNYTKSTLPVLYKWNSKARMTAHLFTAWFTEYF_x000B_KPTVETYCSEKKIPFKILLLIDNAPSHPRALMEIYEEINVIFMPANTTSILQPMDQGVISTFKSYYLRNT_x000B_FHKALAAMDSDVSD…	>Hs_TIGD1_x000B_NSLIADMEKVLVVWIEDQTSRNIPLSQSLIQNKALTLFNSMKAERGVEAAEEKFEASRGWFMRFKERSHFHNIK	GGCTATCTCGGGACGCCAGCTCAGGGCGGCTGCGCAGAGGGCTGGACTCAGCGGCGGAGCTGGCTGCTGG_x000B_CCTCAGTTCTGCCTCTGTCCAGGTCCTTGTGACCCGCCCGCTCTCCTAAGGGAGCGTGTCCTGGCCCCCT_x000B_CCCGCAGCGGCTCGGAAAAAAGGCAGCACCGCGTCGTTGACGGCGCGGGCTCTGGACTCGCTGCTTGGTA_x000B_AAAACCTTCCTCTTCCTCCAGTGCGGGACGCACTCTCTGGTATCTCTTTTGACCTCCCGGAGGCTTTCCT_x000B_TTGTCGGTCGCGGCGCCACTGTACTATGGCATACCTCGTTTTATTACGCTTCGCAGATAGGGCATTCTGA_x000B_AAACAAATGGAGGG…
TIGD2	Hs	Homo sapiens	NP_663761		CENPB	MLGKRKRVVLTIKDKLDIIKKLEEGISFKKLSVVYGIGESTVRDIKKNKERIINYANSSDPTSGVSKRKS_x000B_MKSSTYEELDRVMIEWFNQQKTDGIPVSGTICAKQAKFFFDALGMEGDFNASSGWLTRFKQRHGIPKAAG_x000B_KGTKLKGDETAAREFCGSFQEFVEKENLQPEQIYGADQTGLFWKCLPSRTLTLETDQSTSGCRSSRERII_x000B_IMCCANATGLHKLNLCVVGKAKKPRAFKGTDLSNLPVTYYSQKGAWIEQSVFRQWFEKYFVPQVQKHLKS_x000B_KGLLEKAVLLLDFPPARPNEEMLSSDDGRIIVKYLPPNVTSLIQPMSQGVLATVKRYYRAGLLQKYMDEG_x000B_NDPKIFWKNLTVLD…	>Hs_TIGD2_x000B_SSTYEELDRVMIEWFNQQKTDGIPVSGTICAKQAKFFFDALGMEGDFNASSGWLTRFKQRHGIPKAA	GATTCACGTAGACCTTGTCAGGAAATTGGTCACTATCCATCTAGGCCCTAGAAGTGAGAGGAGGAATCTT_x000B_ACGAACTCATTTTCTAGTTGCTTTGTATTCAAATCTTAGTTGTTAATTATCTTGTTCTAGTAATCACCTA_x000B_AAATATTAGACACTTAAAATGTTGGGGAAACGTAAGCGTGTGGTGTTGACAATTAAGGACAAGCTTGACA_x000B_TTATTAAGAAACTTGAGGAAGGCATCTCTTTCAAAAAACTTTCCGTGGTGTACGGAATTGGTGAATCCAC_x000B_AGTTCGTGATATTAAAAAGAACAAAGAAAGGATTATAAACTATGCAAACAGTTCAGATCCTACCAGTGGA_x000B_GTATCCAAACGTAA…
JRK	Hs	Homo sapiens	NP_003715		CENPB	MASKPAAGKSRGEKRKRVVLTLKEKIDICTRLEKGESRKALMQEYNVGMSTLYDIRAHKAQLLRFFASSD_x000B_SNKALEQRRTLHTPKLEHLDRVLYEWFLGKRSEGVPVSGPMLIEKAKDFYEQMQLTEPCVFSGGWLWRFK_x000B_ARHGIKKLDASSEKQSADHQAAEQFCAFFRSLAAEHGLSAEQVYNADETGLFWRCLPNPTPEGGAVPGPK_x000B_QGKDRLTVLMCANATGSHRLKPLAIGKCSGPRAFKGIQHLPVAYKAQGNAWVDKEIFSDWFHHIFVPSVR_x000B_EHFRTIGLPEDSKAVLLLDSSRAHPQEAELVSSNVFTIFLPASVASLVQPMEQGIRRDFMRNFINPPVPL_x000B_QGPHARYNMNDAIF…	>Hs_JRK_x000B_TPKLEHLDRVLYEWFLGKRSEGVPVSGPMLIEKAKDFYEQMQLTEPCVFSGGWLWRFKARHGIKKLD	GGACTGGAGGAGAACCGAGTGGCCGGCACTTCCGGCCGGCGGCGGCTGCTCCGGGTGAGCAGGCCCCTGA_x000B_AGTGCTGTGCCTGGAGATACCATTGTGGACCCTGGAGAGGCACCTGCTGCTTATGCGGTAAAACCTCTAC_x000B_CACCCCAAACCTGGTCAGTTTGAGGGGAGCCGCTGCCATAGTATCCACAGAGAAGGCCGGAGTTCCAGCC_x000B_GTGTGGAGCAGCAGAGGGGAGTCTGACAGGGTCACCTCCTCCACAGAGAGAATTGGCAGCTGACTGCACT_x000B_GCCAGGAGCCAAGGCCTAGGTGTGTGGAGCCTGGAAGACCAGGGATACCTGAGGCAGGAGGTGCAGCGTG_x000B_TGGAGTGAGAAACC…
JRKL	Hs	Homo sapiens	NP_001248762		CENPB	MSGKRKRVVLTIKDKLDIIKKLEDGGSSKQLAVIYGIGETTVRDIRKNKEKIITYASSSDSTSLLAKRKS_x000B_MKPSMYEELDRAMLEWFNQQRAKGNPISGPICAKRAEFFFYALGMDGDFNPSAGWLTRFKQRHSIREINI_x000B_RNERLNGDETAVEDFCNNFRDFIERENLQPEQIYNADETGLFWKCLPSRISVIKGKCTVPGHKSIEERVT_x000B_IMCCANATGLHKLKLCVVGKAKKPRSFKSTDTLNLPVSYFSQKGAWMDLSIFRQWFDKIFVPQVREYLRS_x000B_KGLQEKAVLLLDNSPTHPNENVLRSDDGQIFAKYLPPNVASLIQPSDQGVIATMKRNYRAGLLQNNLEEG_x000B_NDLKSFWKKLTLLD…	>Hs_JRKL_x000B_PSMYEELDRAMLEWFNQQRAKGNPISGPICAKRAEFFFYALGMDGDFNPSAGWLTRFKQRHSIREIN	AGGGGCGGAGCGACTGCCGCGCGATAGTCAGGGAGCTGTGCGGGTCCTGGTTGCAAGAGAGTCTATTTGC_x000B_CAGCCAACCCCAGCCCGGGAGGGGATCAGGGCCACCAGGTTGCTGGTAAGGATGAAAGACTGAGTGTGTT_x000B_AAGACTGTTGAAGTGAGCCTGTGTAAGAGAAGGAAGGATTTTGTGGATTGCTACATTGTGAGTGTGGGGT_x000B_GAGTCCCAGAACCTCGCTATGTCAGGGAAACGGAAGCGTGTGGTGTTGACTATTAAAGATAAGCTTGATA_x000B_TAATAAAGAAACTTGAAGACGGAGGTTCTTCCAAACAACTGGCAGTGATTTATGGAATTGGTGAAACAAC_x000B_AGTTCGGGATATAA…
TIGD4	Hs	Homo sapiens	XP_005262864.1		CENPB	MAEASVDASTLPVTVKKKKSLSIEEKIDIINAVESGKKKAEIAAEYGIKKNSLSSIMKNKDKVLEAFESL_x000B_RFDPKRKRLRTAFYTDLEEALMRWYRIAQCLNVPVNGPMLRLKANDFAQKLGHNDFKCSNGWLDRFKSRY_x000B_GLVFRAQPVEATGVPVDPSTVWYQNVLPYYLNDYHPKNVFNIKETGLLYRMLPTNTFAFKGETCSVGKLC_x000B_KDRITLVVGTNMDGSEKLPLLVIGKKRTPHCFKGLKSLPVCYEANRMAWMTSDVFEQWMRKLDEEFQAQQ_x000B_RRVVIFVESFPAHPEVKNLKSIELAFFPSCLSSKCIAMKQGVIKSLKIKYRHCLIKKFLSSVEGSKEFTF_x000B_SLLDAVDTLHLCWR…	>Hs_TIGD4_x000B_TAFYTDLEEALMRWYRIAQCLNVPVNGPMLRLKANDFAQKLGHNDFKCSNGWLDRFKSRYGLVFRA	CGGTGTCGTTGCCCGGGTAATTTTCTGGCAGCGACCTAATGCGCGCGGGGCCAGAGGCACCGGCTAGAGC_x000B_TGGGAGCTTGCGGAAGGGCGCCCCTGCCTGGTCTTGAGAGGTCGAAGGTCTCCAGGAGGCCTCCGCCTCC_x000B_CTCTTTTTCATTCACACACCCTAGCCTCACACGTTAGGAGGACCCCCCCAACAGACCGTGAGCTGGTGCC_x000B_GGGAGGGTGGAGGTAGATGTACCTCACCTCCACGCTACCACAGAAGAGCGAAAGCTGCTTTCTCAGCCAC_x000B_CGGAGAGCACGAAGAAGAACTATATATTATAAAGCATTCAAAGGCAAGTGAGAATTCAAATCTGTAGAAC_x000B_AGAACTAGAGAGCT…
TIGD6	Hs	Homo sapiens	NP_001230182		CENPB	MANKGNKKRRQFSLEEKMKVVGAVDSGKRKGDVAKEFGITPSTLSTFLKDRTKFEEKVREASVGPQRKRM_x000B_RSALYDDIDKAVFAWFQEIHAKNILVTGSVIRKKALNLANMLGYDNFQASVGWLNRFRDRHGIALKAVCR_x000B_EDSDRLMNGLGIDKINEWHAGEIIKLIADYSPDDIFNADETGVFFQLLPQHTLAAKGDHCRGGKKAKQRL_x000B_TALFCCNASGTEKMRPLIVGRSASPHCLKNIHSLPCDYRANQWAWMTRDLFNEWLMQVDARMKRAERRIL_x000B_LLIDNCSAHNMLPHLERIQVGYLPSNCTAVLQPLNLGIIHTMKVLYQSHLLKQILLKLNSSEDQEEVDIK_x000B_QAIDMIAAAWWSVK…	>Hs_TIGD6_x000B_SALYDDIDKAVFAWFQEIHAKNILVTGSVIRKKALNLANMLGYDNFQASVGWLNRFRDRHGIALKA	AAAGGCTTGGAGCGGGTCTAGTAAGGCGAACGGACTGCTTCCGGCCAGAGGTCCCGGGCGGAGGAGGAAG_x000B_CTGTGGCTGCCGGCGGTGGGACGCCCCGGCCGCTCAGCCCCCGGGCACTGCTGTGGGGCGTTCAGGTAAC_x000B_AGGGGCGGGGCTGTGCTGAGCGTGAGGGATCTAGGCCCCGCCTCACCTTTCAGAGCCACGTCGGGCGCTG_x000B_GGAAGCCTACAATACCACCCTCTCCTCAGCACGACGTTCAAGGCCTGACCTCAGCCTGTCTCAGTCTTTC_x000B_CCTCTCATTCAGGATCGGGTTCATACGTAGTGCCGCATCAAGTAGCGCCTTCATCACTCCAGTGATCTGC_x000B_CCTCAATCCGTCTC…
TIGD7	Hs	Homo sapiens	NP_149985.2		CENPB	MNKRGKYTTLNLEEKMKVLSRIEAGRSLKSVMDEFGISKSTFYDIKKNKKLILDFVLKQDMPLVGAEKRK_x000B_RTTGAKYGDVDDAVYMWYQQKRSAGVPVRGVELQAAAERFARCFGRTDFKASTGWLFRFRNRHAIGNRKG_x000B_CGEQVLSSVSENVEPFRQKLSMIIKEEKLCLAQLYSGDETDLFWKSMPENSQASRKDICLPGKKINKERL_x000B_SAFLCANADGTHKLKSIIIGKSKLPKSVKEDTSTLPVIYKPSKDVWFTRELFSEWFFQNFVPEVRHFQLN_x000B_VLRFHDEDVRALLLLDSCPAHPSSESLTSEDGRIKCMFFPHNTSTLIQPMNQGVILSCKRLYRWKQLEES_x000B_LVIFEESDDEQEKG…	>Hs_TIGD7_x000B_GAKYGDVDDAVYMWYQQKRSAGVPVRGVELQAAAERFARCFGRTDFKASTGWLFRFRNRHAIGNRK	GAGCCCGGCCTACTTCCTCGCCAGAGAAACTGCTGTCTTCCCCGGCGGTAGGGAAGGGTTAATGCCACCG_x000B_AGTATCCAGACCCGCTGAAGCCTAGAGGGCCTTGTACCGGCTCACCGCGTGGCTGTCGCTGTCTCGTGTC_x000B_CCCAGTGGGGGAGGCGTCGCACTGCCGCGTCTGTTCTGCGTGGCTGTCGGGCGGCGTTTGGTCCCGGGAG_x000B_CCTCGCCGGCACCTGGAATGGATAAAAGTGGCAGTTTTTGTTTCTTCCCATGAGGTTGTGTATCTGGACT_x000B_GAGAACCAGGAAATTAATCTAGACTAAGACATTTCTAAGGACCTGGAATGGCTTTGGGGAGCACCAGGAG_x000B_GACCCGAAAAGAGT…
TIGD3	Hs	Homo sapiens	NP_663771.1		CENPB	MELSSKKKLHALSLAEKIQVLELLDESKMSQSEVARRFQVSQPQISRICKNKEKLLADWCSGTANRERKR_x000B_KRESKYSGIDEALLCWYHIARAKAWDVTGPMLLHKAKELADIMGQDFVPSIGWLVRWKRRNNVGFGARHV_x000B_LAPSFPPEPPPPGLTSQAQLPLSLKDFSPEDVFGCAELPLLYRAVPGSFGACDQVQVLLCANSRGTEKRR_x000B_VLLGGLQAAPRCFFGIRSEALPASYHPDLGIPWLEWLAQFDRDMGQQGRQVALLLAARVVEELAGLPGLY_x000B_HVKLLPLAASSTTPPLPSSVVRAFKAHYRHRLLGKLAAIQSERDGTSLAEAGAGITVLDALHVASAAWAK_x000B_VPPQLIFSSFIQEG…	>Hs_TIGD3_x000B_ESKYSGIDEALLCWYHIARAKAWDVTGPMLLHKAKELADIMGQDFVPSIGWLVRWKRRNNVGFGA	GCAGCCGGGAGAGAGCCCGGCGCGGGCGGCGCGCACGGGACTCTGCTGTGCGCGCGCCCGCCCGCCCGCC_x000B_GTCCGCGCAGGCCCTCGGTCCGCTCTGCCCTCGGGGTCGTGGCGCCCATCCCTCCCCTGTTCTGCTGTCG_x000B_CCGCCCGGACAGGGGCTCGGGAGCCGGGCTGGGGGCAGGGGCTGGAGCCGCGGGACCAGCGCCTGAGGTG_x000B_CCCCGGAGAGGCCATGGAGCTGAGCAGCAAGAAGAAGCTTCACGCCCTGTCCCTGGCCGAGAAGATCCAG_x000B_GTGCTGGAACTCCTGGATGAGTCCAAGATGTCCCAGTCGGAGGTGGCCCGGCGCTTCCAGGTTTCCCAGC_x000B_CCCAGATCTCGCGC…
3995	Ec	Elysia chlorotica	RUS88229.1	EGW08_003995	CENPB	METSETLKAVDQHSNTLWENVGDELDNPQSRFKHTGSESSIGIAAADTGSDQVNRSYDPDKHQVPHESRV_x000B_TEPQSCNNDVQCDRFEGNQEERTESDTAFQASHSKQASPGTKEWAVSCKNISSEAPTTNAQLADFLKEDP_x000B_EPTGEGSSFDRAQSSPHKSPQNPPQRKTTDLLLGLETVQTQGHQNSVAETSADPDLSLARGQNDNETGEK_x000B_MVSHKNNNNTPFNFPPLHNSFETVRDSESLNITEDGCDKERDNEQSDDPPLVKLELPSNGDAKEEISGAG_x000B_SSGKRSNTVVEDTVRQRDAVLRMLNIPAENSDSITDEELKILTKYVFMNPGISRRSGKTNVSSEGTSAKT_x000B_PARTTSGTRGRGRY…	>Ec_3995_x000B_>Ec_3995a_x000B_DCKDPDLDKVLTKWYRAFEAQHGMEDNPGSVSVTNTLLREKAHDLALIMGTHYFASDNWIHRWKNRHNIKSRA_x000B_>Ec_3995b_x000B_PSKEPEVERLLCDWYREQRDMGIHATGATIRDKARDIARVLGKDFWPSESWVFRWRHRHNMTGNP_x000B_>Ec_3995c_x000B_SCKEPEIAEMLYKYYTEKKAEGIHINGPKLKERAAMLAREMGREFKVSSGWLGRWRHRYNVFSSP	ATGGAGACCTCCGAGACTTTGAAAGCTGTCGATCAACACTCAAATACTTTGTGGGAGAAT_x000B_GTTGGGGACGAGCTTGACAATCCTCAATCTAGGTTTAAGCACACTGGCTCTGAAAGTTCT_x000B_ATTGGTATAGCTGCTGCCGATACAGGCAGTGATCAAGTGAATAGATCTTATGATCCTGAC_x000B_AAGCATCAGGTCCCTCATGAAAGCAGAGTGACTGAGCCACAGTCTTGCAACAACGATGTT_x000B_CAGTGTGACAGATTTGAAGGAAATCAAGAGGAACGGACAGAATCAGACACTGCTTTTCAA_x000B_GCCTCACACTCAAAACAGGCTAGTCCTGGAACCAAGGAATGGGCTGTTTCTTGTAAGAAC_x00…
71357	Bg	Biomphalaria glabrata	XP_013086899	LOC106071357	CENPB	MELNRDFRCDVVSPGHTNLQEHFEGDVQGLALGQTASSVGFSNSKARQKYFIASNNGLKSIECSLSLQPV_x000B_EIPQTAKENVDSNVINNSSEANLIKCRYNNGLAVGSFSQNEANISTSESSNFMHQTCFETHSTNLNHLAI_x000B_TNDDVDNGSVSLEATTEAESHCVKIEPCLFTESSSKFTPQSSSKTTAPEQSLLALLQDRQELLKLLGNQN_x000B_VDKPLTNGQCKLLTKYVFINKSPKRKSKKKKFGVLYKKAFKHIYRSKLLLKKQNSDIPKAQTDGLSNNTK_x000B_KNGFKALASSNINGIQSAKKKKHKNESKAFSKERNSSSELQRNCYKRKVLSLTEKVEIIKAMDQADSSLA_x000B_SVLEQFGISKTLLW…	>Bg_71357_x000B_>Bg_71357a_x000B_ECKDPELDRALLKWYRAIEKHHPDKKISISNVLLKEKAHDLASIMGKNYFPSDNWIIRWKHRHNLMSKT_x000B_>Bg_71357b_x000B_TSKEPEIEKALCEWFKFQHEMGIHISGSMIREKARDIAQVMGKDFWPSESWVFRWRQRNNVSDMN	TTATCACCAGAGTTTTGATTTTACTATGCTAATAAATCTGATCAAATTTTAATGTTTTCATAGCTGTATG_x000B_TATCTAAGATTTGGGTTTTATTTTATTTTTCAGTTACTGCTGATAATGTAAACTGTTGCGAAGGGATCTC_x000B_ATGTCACTGTCAGATGACCATGGTTGACCTTGTATCACACAGACTGTAGTGTTTATGTTTATAGCAACAT_x000B_ATCACTAACTGCCCTTAATAATGTTTGGCGCTGGCATTAGTCACTGATGTTGTGATGGAGCTAAACCGGG_x000B_ATTTTAGATGTGATGTTGTATCACCTGGCCATACAAACTTACAAGAGCATTTTGAAGGTGATGTGCAAGG_x000B_CCTTGCCTTAGGGC…
59651	Bg	Biomphalaria glabrata	XP_013072781		CENPB	MQQEVKIKEEWLGTEGSQKAPSKRKRKGDDPDLDEALYQWFSALSKQGDIVNDALLKAKLEEFAQDMGRM_x000B_DIKATDSWLCRWKYRYGVCFPESEGDKILGGSLRLMPKGNREVYSLLIQEVQNRECLYVPTHPQYKDRQK_x000B_LESEWTEIGQILGVSGHVAKKTWQNLRSSYTRCLASEKAQSLTGGRKTTWYLKDQMEFLREYMSTMSALD_x000B_VGRNHNGFDEIGPSTEELVDSYIKEQEKELEDSTNDSGSSFYHSPNAILPTSLKRLKPSSSSYFNDSASP_x000B_MADTLVRLLTSDSDDDLVFFKGLLPSVRQLTPANNRKFKHSISNYLFEMLDAQEADPGQKIAEPILNHQ	>Bg_59651_x000B_KGDDPDLDEALYQWFSALSKQGDIVNDALLKAKLEEFAQDMGRMDIKATDSWLCRWKYRYGVCFPE	TCGCATCGCCCCGCACAGGACCAACACACAACACACTTCACTCCCGTCATCCGCCATGTTGTATCAGTCA_x000B_TAAGGCAAGCCATGTTTGTGTAGCAGCAGATGGAATCCAACACAAAGACCGAAACATAAGTCTTTTCAAA_x000B_GTACCATCATGCATACAAGTAGAGTTATTTCCCCATCCTGCACAAGGACTTAATATCAAGAGAAAACCAA_x000B_CGTATTATTAAAGCGACTAATTAATCAGCATTCTAATACTCGTCTCACTACATTGAATTCAACTAGTGGA_x000B_ATTGAAAGAGAATATACACTTCTTGACTTAAAAGAGAAGATAGCCTTGTCAACAACTCTAGAGATTCATC_x000B_AGAGATGCAGCAAG…
comp27021	Ov	Octopus vulgaris		comp27021_c0_seq2	CENPB	MIEMEHLLSLWIEDCNLKQIPLNTMTIKMKALNIFSAIKRNLTKENEILTAAEMKETFTASSGWFERFKTRTGIHN_x000B_	>Ov_comp27021_x000B_MIEMEHLLSLWIEDCNLKQIPLNTMTIKMKALNIFSAIKRNLTKENEILTAAEMKETFTASSGWFERFKTRTGIHN	ATGATTGAAATGGAGCATCTTTTGTCTTTGTGGATTGAAGATTGCAACCTTAAGCAAATT_x000B_CCTCTAAACACCATGACTATTAAAATGAAAGCTTTAAATATTTTCTCTGCAATTAAAAGA_x000B_AATTTAACGAAAGAAAATGAAATTCTAACAGCAGCCGAAATGAAAGAGACTTTTACTGCT_x000B_AGTTCTGGTTGGTTTGAGAGGTTTAAAACTCGAACAGGGATTCACAAT
comp25457	Ov	Octopus vulgaris		comp25457_c0_seq1	CENPB	MIEMERLLSIWIEDCNQKNIPLNTTAIKKKAVSLFGAVQRKRKEEKKTEAETNETFFGSSGWLVRFRKRSKMYNLGI	>Ov_comp25457_x000B_MIEMERLLSIWIEDCNQKNIPLNTTAIKKKAVSLFGAVQRKRKEEKKTEAETNETFFGSSGWLVRFRKRSKMYNLG	ATGATTGAAATGGAACGGCTATTGTCAATTTGGATCGAAGACTGCAATCAAAAGAACATT_x000B_CCTTTAAATACAACGGCCATTAAAAAGAAAGCTGTCAGTTTGTTTGGAGCGGTCCAAAGA_x000B_AAACGGAAAGAAGAAAAGAAAACCGAAGCGGAAACTAACGAAACATTTTTTGGAAGTTCT_x000B_GGATGGCTCGTCAGGTTTAGAAAACGATCTAAAATGTATAACCTTGGAATT
comp46413	Ov	Octopus vulgaris		>comp46413_c0_seq1	CENPB	MEHLLSFWLERQTRQRNPINQMIIQEKALSLFNDLKKKYPDNVTEDFKASSGWFMRFKQRHNLYNVK	>Ov_comp46413_x000B_MEHLLSFWLERQTRQRNPINQMIIQEKALSLFNDLKKKYPDNVTEDFKASSGWFMRFKQRHNLYNVK	ATGGAACACCTTCTTTCTTTTTGGCTTGAACGGCAGACTCGTCAGCGTAACCCCATAAAC_x000B_CAGATGATAATTCAAGAGAAAGCGCTTTCATTGTTCAACGACCTTAAGAAGAAGTATCCC_x000B_GACAACGTGACAGAGGATTTTAAGGCCAGTTCAGGATGGTTTATGCGATTCAAGCAGCGA_x000B_CACAATCTTTATAACGTTAAG
comp23095	Ov	Octopus vulgaris		comp23095_c0_seq1	CENPB	MESLLSLWIVWLNRQRAPICQKIIQEKALSLFEELKKKYPHEKDVEFKASQGWFMRFKER_x000B_RSYHSIKEQ_x000B_	>Ov_comp23095_x000B_MESLLSLWIVWLNRQRAPICQKIIQEKALSLFEELKKKYPHEKDVEFKASQGWFMRFKERRSYHSIK	ATGGAAAGTCTTCTTTCTCTTTGGATTGTTTGGTTGAATCGCCAGCGTGCTCCTATTTGT_x000B_CAGAAAATCATTCAAGAGAAAGCGTTGTCTTTGTTTGAGGAACTGAAGAAAAAGTATCCC_x000B_CACGAGAAAGATGTAGAGTTCAAGGCAAGTCAAGGATGGTTCATGAGATTTAAGGAGCGA_x000B_AGAAGTTATCACTCCATTAAGGAGCAA
comp6788	Ov	Octopus vulgaris		comp6788_c0_seq2	CENPB	MEKLLNVWIGDTTQRMHLNVNRAAIRSKALSLFSMLKEMKGDTNETFVASRGWFERFKNRHRWHSIK	>Ov_comp6788_x000B_MEKLLNVWIGDTTQRMHLNVNRAAIRSKALSLFSMLKEMKGDTNETFVASRGWFERFKNRHRWHSIK	ATGGAAAAACTTTTAAATGTATGGATAGGTGACACAACTCAACGCATGCATTTGAATGTC_x000B_AACCGAGCGGCGATTCGTAGCAAAGCTTTGTCTCTGTTCAGTATGCTTAAAGAAATGAAA_x000B_GGTGACACAAACGAAACTTTTGTCGCGAGCAGAGGATGGTTTGAGCGATTTAAAAATCGC_x000B_CACAGGTGGCATTCCATCAAA
comp59238	Ov	Octopus vulgaris		comp59238_c0_seq14	CENPB	MERLVNAWITDTTQRMQMNVNQASIRSKALSLFNLLKEMKGETNETFVASRGWFERFKNR_x000B_HGWHSSSIVKEESALPGFNVAKDRLTLLFGGNASGDLKLKPMLVYRTENPRALKGILKST_x000B_LPVLWKSNEKAWVTATLFEEWFSYHFVPEVKKYCDKNQLPFHAMLIINNAPSHPPILQHL_x000B_HPNVKVVFLPLDTSLLQPMDQGVIAGFKAHYLRYTFAMLNEETVKEGGPTVMEFWESYNI_x000B_YTAVKIIRKAWDDITEKNMKSAWKKLCPQFLNDSEDFESLQESVQKETEEIVKLANELNL_x000B_NVSASDIDELLRSHSNELTNEELVAMQEEVTAEKETDTVDETSVNAFTLQGLAEAFQHLD_x00…	>Ov_comp59238_x000B_MERLVNAWITDTTQRMQMNVNQASIRSKALSLFNLLKEMKGETNETFVASRGWFERFKNRHGWHSSS	ATGGAAAGACTTGTAAATGCATGGATAACTGACACGACGCAACGAATGCAGATGAATGTC_x000B_AATCAAGCGTCGATCCGCAGCAAAGCTTTGTCCCTTTTCAATCTGCTCAAAGAAATGAAA_x000B_GGCGAAACAAACGAAACTTTTGTTGCGAGCAGAGGATGGTTTGAGCGGTTTAAAAATCGA_x000B_CATGGGTGGCATTCGAGCTCCATTGTTAAGGAAGAATCTGCACTGCCTGGTTTCAACGTT_x000B_GCAAAAGATCGACTGACATTATTATTTGGAGGAAATGCATCTGGGGATTTAAAATTAAAA_x000B_CCAATGCTAGTTTATCGAACGGAAAACCCTAGGGCACTCAAAGGTATCTTAAAAAGTACT_x00…
comp72504	Np	Nautilus pompilius		comp72504_c7_seq6	CENPB	MEKLLTIWLEDQQQRRIPLSFMLIQEKAKSIFEDVKAKAGESAAEETFSASHGWFSRFKKRANLHH_x000B_	>Np_comp72504_x000B_MEKLLTIWLEDQQQRRIPLSFMLIQEKAKSIFEDVKAKAGESAAEETFSASHGWFSRFKKRANLHH	ATGGAGAAACTTCTCACCATTTGGCTCGAGGATCAGCAGCAGCGGCGTATTCCTCTGAGC_x000B_TTTATGCTCATTCAGGAGAAGGCCAAATCTATCTTTGAGGATGTCAAGGCTAAGGCTGGG_x000B_GAAAGCGCTGCCGAAGAAACGTTTTCTGCCAGCCACGGGTGGTTTTCCCGTTTCAAGAAG_x000B_AGGGCTAATCTCCACCAT
comp65748	Np	Nautilus pompilius		comp65748_c0_seq4	CENPB	MERMLSMWIEDQNQQNVPINMFLTQVKARSIYKDLAKNEKDVTVFNASSGWFANFRRYNL_x000B_HN	>Np_comp65748_x000B_MERMLSMWIEDQNQQNVPINMFLTQVKARSIYKDLAKNEKDVTVFNASSGWFANFRRYNLHN	ATGGAGAGGATGCTGAGTATGTGGATAGAGGATCAAAACCAGCAGAATGTGCCTATCAAC_x000B_ATGTTTTTGACACAAGTTAAAGCTCGTTCAATTTACAAGGATTTAGCAAAGAATGAAAAG_x000B_GATGTCACGGTTTTCAATGCAAGTTCAGGTTGGTTTGCCAATTTTAGAAGATACAATTTA_x000B_CATAAC
comp72531	Np	Nautilus pompilius		comp72531_c0_seq25	CENPB	MEKLLIIWIEDQIRKRMPISLLTIQAKACSLFETLKEQAGGECTETFTVSHGWFMQFQQRLNLHNKRIS	>Np_comp72531_x000B_MEKLLIIWIEDQIRKRMPISLLTIQAKACSLFETLKEQAGGECTETFTVSHGWFMQFQQRLNLHNKR	ATGGAAAAACTGCTTATAATTTGGATTGAGGATCAGATACGAAAGAGGATGCCGATTAGC_x000B_CTTCTTACCATTCAGGCTAAGGCATGCAGCCTTTTCGAGACACTGAAGGAACAAGCAGGT_x000B_GGTGAGTGCACTGAAACATTCACTGTTAGCCATGGCTGGTTTATGCAGTTTCAGCAAAGA_x000B_CTTAATCTCCACAACAAACGCATAAGT
comp72552	Np	Nautilus pompilius		comp72552_c0_seq9	CENPB	MEKLLMLRMEDQTQKHVPVSLLTIQTKARSIFETLKEQIGDDYKENFQASNGWFNRFKKR_x000B_YNLHNVR	>Np_comp72552_x000B_MEKLLMLRMEDQTQKHVPVSLLTIQTKARSIFETLKEQIGDDYKENFQASNGWFNRFKKRYNLHNVR	ATGGAGAAATTGTTGATGCTGCGGATGGAAGACCAGACACAAAAACATGTACCCGTAAGC_x000B_CTACTAACAATTCAAACTAAGGCTAGAAGTATTTTTGAGACTTTGAAGGAACAAATAGGA_x000B_GATGACTACAAGGAAAACTTTCAAGCAAGCAATGGATGGTTCAATCGCTTCAAAAAAAGA_x000B_TACAATCTGCATAATGTCAGA
comp71744	Np	Nautilus pompilius		comp71744_c0_seq18	CENPB	MEKLLTLWLQDNRQRRIPLSHGEITAKATSLYEDLKAKRGETKGTFVASHGWFTRFKNRA_x000B_NLHNIKVYGSAMGEMERISEVETIPLPSELRPIDPVHYANVPLARVSVEIFSLPEVDGYQ_x000B_HLLVLVDYHTKWPEAEALKEKDPLCVAAFLFRQFCQHGGFAINMKEEDEEFVARVYNELH_x000B_RLTGVAQQVMRNYHSVCNMCRRDCENCCIKKAFVDVLKKYADWPKWIYPVLFALRTTKQE_x000B_GTGQSPFQLLYNRSPVLWGCSTLTL	>Np_comp71744_x000B_MEKLLTLWLQDNRQRRIPLSHGEITAKATSLYEDLKAKRGETKGTFVASHGWFTRFKNRANLHNIK	ATGGAGAAATTGCTGACGCTGTGGTTGCAAGATAATAGGCAGAGGCGCATACCGCTGAGT_x000B_CATGGCGAGATAACAGCGAAGGCCACGAGTCTCTACGAGGACCTTAAGGCGAAGCGTGGG_x000B_GAAACAAAGGGCACTTTCGTGGCGAGCCATGGGTGGTTCACCCGATTTAAGAATCGGGCC_x000B_AACTTGCATAACATCAAGGTCTACGGGTCTGCAATGGGTGAAATGGAGAGGATCAGTGAA_x000B_GTGGAGACTATTCCTCTACCATCCGAGTTACGCCCCATAGACCCGGTACATTATGCCAAC_x000B_GTGCCACTAGCACGAGTGTCGGTGGAAATATTCTCTCTCCCAGAGGTTGATGGGTACCAA_x00…
comp72550	Np	Nautilus pompilius		comp72550_c0_seq5	CENPB	MEKVLMVWIEDQTSHSIPLSQGLIQSKALTLFNSMKAERGEKAAEEKFEASRGWFMRFKE_x000B_RSHLHNIKVQ	>Np_comp72550_x000B_MEKVLMVWIEDQTSHSIPLSQGLIQSKALTLFNSMKAERGEKAAEEKFEASRGWFMRFKERSHLHNIK	ATGGAGAAAGTTTTAATGGTCTGGATAGAAGACCAAACCAGCCACAGCATTCCTTTAAGC_x000B_CAAGGCCTAATCCAGAGCAAGGCCCTAACTCTCTTCAATTCTATGAAGGCTGAGAGGGGT_x000B_GAGAAAGCTGCAGAAGAGAAGTTTGAAGCTAGCAGAGGTTGGTTCATGAGGTTTAAGGAA_x000B_AGAAGCCATCTCCACAACATAAAAGTGCAA
comp138726	Np	Nautilus pompilius		comp138726_c0_seq2	CENPB	MEKLLGMWLDNMNQRRMPLSLSLIQEKARSLFDDVKAKAGEDASEDETFVASHGWFTRFK_x000B_QHANLHNLKLS	>Np_comp138726_x000B_MEKLLGMWLDNMNQRRMPLSLSLIQEKARSLFDDVKAKAGEDASEDETFVASHGWFTRFKQHANLHNLK	ATGGAAAAACTCCTTGGTATGTGGCTGGACAACATGAACCAACGACGAATGCCTCTTTCT_x000B_CTTTCGTTGATCCAAGAAAAGGCTAGAAGCCTTTTCGACGATGTGAAGGCTAAGGCAGGA_x000B_GAGGATGCTTCTGAAGATGAAACATTTGTGGCGAGCCATGGTTGGTTCACCCGTTTTAAA_x000B_CAGCATGCCAATCTGCACAACCTTAAGCTGAGT
comp158662	Np	Nautilus pompilius		comp158662_c0_seq13	CENPB	MEKLLMLWMEDQIQKRVPISLLTIQAKARSIFETLKERIGDDYKQNFQAGNGWFNRFRTR_x000B_YNLHNVQ_x000B_	>Np_comp158662_x000B_MEKLLMLWMEDQIQKRVPISLLTIQAKARSIFETLKERIGDDYKQNFQAGNGWFNRFRTRYNLHNVQ	ATGGAGAAATTGTTGATGCTCTGGATGGAAGACCAGATACAAAAACGTGTACCCATAAGC_x000B_CTACTAACAATTCAAGCTAAGGCTAGAAGTATTTTCGAGACTTTGAAGGAACGAATAGGA_x000B_GATGACTACAAGCAAAACTTTCAAGCAGGCAATGGATGGTTCAATCGCTTCAGAACAAGA_x000B_TACAATCTGCACAATGTCCAA
comp158335	Np	Nautilus pompilius		comp158335_c0_seq48	CENPB	MERLLCVWIEHQRQRWAPLSLMLIQEKAKAGKGTEDDTFVASHGWFHCFKKRVNLHHVSY_x000B_TRRIYRQALKGYNINNCIKDIAQSSETNMNGVWKALCPEFINDFRGFDNEVESNKILNLD_x000B_SHSKELIEDLMELESMQRAEEVVPLKKFETKLMAEGFSLIEKALTIFEKQDPNAERFSKV_x000B_ATNINDAIHCYCIIYKKQQKSIQTSLDKCSKPKPSTSTASPFPVFISSSVDNPLAM_x000B_Â _x000B_	>Np_comp158335_x000B_MERLLCVWIEHQRQRWAPLSLMLIQEKAKAGKGTEDDTFVASHGWFHCFKKRVNLHHVS	ATGGAAAGACTTCTTTGCGTTTGGATTGAACACCAGAGACAAAGGTGGGCACCGCTTAGC_x000B_CTCATGCTGATTCAAGAGAAGGCTAAGGCTGGCAAAGGCACGGAGGACGATACATTTGTT_x000B_GCTAGTCATGGATGGTTCCACTGCTTTAAGAAACGAGTGAACTTGCACCACGTTTCATAC_x000B_ACTCGTCGTATTTACAGGCAAGCATTGAAGGGATACAACATCAACAATTGCATTAAGGAC_x000B_ATCGCGCAAAGTTCCGAGACGAACATGAACGGCGTATGGAAGGCTTTATGCCCAGAGTTT_x000B_ATCAACGACTTCCGAGGATTTGACAATGAGGTGGAGTCAAATAAAATCCTAAACCTTGAC_x00…
83307	Lg	Lottia gigantea	XP_009055232	LOTGIDRAFT_83307	CENPB	IGKSTVGDIVRNKEKWLNIPEDSSSLSRTRHAKHEKLEEGLNLWIHDMNSRNVAISDMLLIEKAKDIGTK_x000B_LNVTDFAYSRGWLARFKTRHSIVRCHFKGEAVSENKTTDIKGEEKLNSVLADYTDENIFNIDETDLLFKL_x000B_GPTYTLASVSSVKCSKERITVALCANATGTMKIKPFVIGKTRRPHSFGMYFNPELYVRYRFNAKAWMTSE_x000B_LFADWLISFDRQMKAKGRHVLLLCDNAARHNSNTKLSNVKLYFLPPNTTGSIQPMDAGIIHAFKAYYRQF_x000B_LVKHYIGCAERDMSQSLNLRQAIRFVKDAWNALTASTISNCFSHLDVIDQNGNDNKEGIDTPLAELRAIL_x000B_KKVGLPDSDDIMTA…	>Lg_83307_x000B_HAKHEKLEEGLNLWIHDMNSRNVAISDMLLIEKAKDIGTKLNVTDFAYSRGWLARFKTRHSIVRCH	ATAGGTAAATCTACTGTTGGTGATATTGTACGAAACAAAGAAAAGTGGTTGAATATTCCTGAAGATTCGT_x000B_CATCGTTATCGCGAACTCGGCATGCAAAGCATGAAAAACTTGAAGAAGGACTTAATTTGTGGATTCATGA_x000B_CATGAACAGTAGAAATGTAGCAATTAGCGATATGTTGCTTATCGAAAAGGCAAAAGATATTGGAACTAAG_x000B_TTAAATGTGACGGATTTCGCCTATTCTCGTGGTTGGCTTGCACGTTTCAAAACACGTCATTCTATTGTTA_x000B_GATGTCATTTCAAGGGTGAAGCTGTAAGTGAAAATAAAACAACAGACATTAAAGGCGAGGAAAAATTAAA_x000B_CTCAGTGTTAGCAG…
79340	Lg	Lottia gigantea	XP_009047978	LOTGIDRAFT_79340	CENPB	TGDEEINKLTYEFFKDCRSRNAVVNGPLLMAKALKFATHLGNDTFSASNGWLSAFLKRNNIV	>Lg_79340_x000B_EEINKLTYEFFKDCRSRNAVVNGPLLMAKALKFATHLGNDTFSASNGWLSAFLKRNNIV	ACTGGTGATGAAGAAATCAACAAATTAACTTATGAGTTTTTTAAAGATTGTCGCTCCCGGAATGCCGTAG_x000B_TAAATGGACCATTGTTAATGGCCAAGGCTTTGAAATTTGCAACTCATCTGGGAAATGATACATTTTCAGC_x000B_GTCGAATGGATGGTTAAGTGCCTTTCTTAAAAGAAATAACATTGTT_x000B_
158851	Lg	Lottia gigantea	XP_009050521.1	LOTGIDRAFT_158851	CENPB + C2H2	MKPELIVVNEDIKYEVIEIDNCLIGVDIADEVSLEEEIHDDTQELIHDPKNDKWHKFLLEMESFISNTSL_x000B_ILNENNLIKEAKKIARKMGIKNLTKCKSLVLDILEKCDNRLKTKLDTLDVDCAAVRRSARQKARRANHRK_x000B_KKAKSVKDEETLPSVHSNSLRRSYTANKKLDIIKFAEEMGGNRAASRQFNIPEGCVRQWRKMKTSLERAT_x000B_GTKTAFRGRCRRWAAVDDKLMELIDRKGRDSQDLCKQWIFKQAEDLAKELKFEKFKATSTWYSAFLHRNN_x000B_LTITNRSKVECRKNYTTEFKLQVVKFAEERGGNHAASRHFGITESNVRQWRKKKSELEKEDYVPYKPAGL_x000B_KEQWPELEERLRNF…	>Lg_158851_x000B_>Lg_158851a_x000B_CRRWAAVDDKLMELIDRKGRDSQDLCKQWIFKQAEDLAKELKFEKFKATSTWYSAFLHRNNLTITN_x000B_>Lg_158851b_x000B_KEQWPELEERLRNFIIERQDVKYSDELRKANVIFQAKKFASEMNITNFTGSLSWYFNFVRRKNLKGFM_x000B_>Lg_158851c_x000B_NGKYVDLEDKLSKYALEHESECCGVTEHQLRSKARIIAQELKLKDFRESNGWFFRFLKRKGIKLSD	ATGAAGCCTGAACTGATTGTTGTCAATGAAGACATTAAGTACGAAGTTATAGAAATTGATAACTGTCTAA_x000B_TTGGTGTAGACATTGCAGATGAAGTCAGTTTAGAGGAAGAGATACATGATGATACTCAGGAGCTTATCCA_x000B_TGATCCCAAAAATGACAAGTGGCACAAATTCCTATTAGAAATGGAGTCGTTCATATCAAACACCTCTTTA_x000B_ATATTAAATGAGAATAATCTGATAAAGGAAGCAAAGAAAATAGCCCGGAAGATGGGGATAAAGAATTTAA_x000B_CAAAGTGTAAATCATTGGTATTAGACATTCTTGAAAAATGTGACAATAGACTGAAGACTAAGTTAGATAC_x000B_TTTAGATGTGGATT…
48530	Cg	Crassostrea gigas	XP_011456303	LOC105348530	CENPB	MDSPSRKRKAISLETKYQIILAVDEGKKAKKDIACEFGILPNSLSTILKNRDAILKQFDSSSPSRKRHRS_x000B_GAHTQVEEALFKWFQEKRAQNVPLSGPVLMTKAEDFAKRLGDISFNPNTGWLERFKTRHSIVSRSISGES_x000B_AEVTADLENNWLTTKLPTLIKNYEPRDIFNADETGLFYKLLPNKTLQLKGEKCYGGKKAKERLSVLLCAN_x000B_MDGSDFLKPLVIGKYENPRCFKGVKSLPVIYRANKRAWMTSDIFIEWLRIVDRQMFSQNRSILLFVDNCA_x000B_AHPTVDKLRAIKLAFLPPNTTSKLQPMDQGIIYNMKVKYRQSLITYILECHEAKVEPAVHVLRAIRMLFN_x000B_AWKAVTSLCVARCF…	>Cg_48530_x000B_SGAHTQVEEALFKWFQEKRAQNVPLSGPVLMTKAEDFAKRLGDISFNPNTGWLERFKTRHSIVSRS	CACGTTTATAACGATCACGCTTATAACGAATTGACGCTTATAGCGAATCACTCGTGATTCCCCGGCCAAA_x000B_ATTCTATCATTTTATTAATATTTTTTACGTTTATTGCGAAGTTGAATATAGCGAATTCACGGATATTACG_x000B_AAGTAGTTTTTAATGCCCTCTAGCTAAAACAACACAGATTTCCCGTTGTGTATAGCGAATATCTTGAGTT_x000B_GTGTTTTCACACATTTTCACCTGGACGCACACGGACGAAGATTGGTTTCACACATTTCCACATGGACGCA_x000B_CACAGCAGCTAGTACATGTGTCCGCTTGTGTCGTATTAGCAAATGAATAATTAATTCATTATCAATATAG_x000B_ATTAAAGTGAGATT…
45639	Cg	Crassostrea gigas	XP_011452139	LOC105345639	CENPB	MSQHSKDKLPTPGLKRKLKTHTIETKFQVIADVERGIESKAVIAKKYEIPPNTLSTWIKNAQKIKEAYEQ_x000B_STFGPQRKKMRTAAYKDTEEAVLQWFKTARDQNVPVSGPLLIAKAQEFASQLGDDFKCTTGWLERFKERH_x000B_SITFKRVCGESKSVADGTDAMKAWASSLQTILAEYSPSDIFNADETGLFFRLLPDKTLEVKGVDCHGGKN_x000B_SKERVTVMVCSNMSGNEKLPLLVIGKSKKPRCFKGIKTLPTAYEANKKAWITSELFTAWLKQLDRRFQRR_x000B_KRKVAMIVDNCPAHPKVKDLKAITLFFLPPNTTSKTQPMDQGIIQNLKIHYRKLVIMKQLKSIERNKELQ_x000B_ITVLDALRMLYQAW…	>Cg_45639_x000B_TAAYKDTEEAVLQWFKTARDQNVPVSGPLLIAKAQEFASQLGDDFKCTTGWLERFKERHSITFKR	ATGGGATATCTCGAATACCCTTGTTATGTCGAAGTCGGCCGCCGGTCCCGGCCGTTTTCCCTATATATAT_x000B_GATTTAAAAAACTACTGATATCTCGAATACGGTTATCTCGAATACCCCGCTTATGTCGAAGTATGTTTAC_x000B_GATCCCAATAACAAATTTTACCTGGGTTATCTCGAAGTGAAGTCAATTTTCCGGTCTGCTAATCGCACCC_x000B_CGCATGTCGTGTCCTCGTTATTCTCGCCCGCGGCAATTCACACCTTTTCTCAAGACTGATAGTCTATTAA_x000B_CTCCACGCTTAGCCAGTGCAGCTATCGATGACACGGTAATTGTTATAACAGCTTGGGTATATACTCCGGT_x000B_GATTGATAAAACAA…
37711	Cg	Crassostrea gigas	XP_011440876	LOC105337711	CENPB	MLNFLNTLSTWLKNKENIIEAYQQFNPKRKNTRTGSFHEVEAATLKWFKAARDQNIPISGPMLVTKAEEF_x000B_AGKLDQTDFKASNGWLENFKSRQGITFKRVCGEEKSVDTQSDEMTVWKEKLNSLLTHYAPQDIFNADETG_x000B_IFFRMLPDKTLEFKDVKCHGGKKNKERLTAMVCANMDGTEKLPLLIIGKSANPRCFKNVRSFPVEYLANK_x000B_KAWMTGEIFITWVKQLDKKMKRKKRKIALVIDNCPAHPKIPGLQSIELVFLPPNTTSKTQPMDQGIIQNL_x000B_KVHYRKRVLLRYISAIDRKETPHISVLDALHMLSQAWNSVTEKTISNCFRHADFTPSIPPETEEDEDFDL_x000B_DDDIPLSRLREHGL…	>Cg_37711_x000B_TGSFHEVEAATLKWFKAARDQNIPISGPMLVTKAEEFAGKLDQTDFKASNGWLENFKSRQGITFKR	ATGCTCAATTTTTTAAATACTCTGTCAACATGGTTAAAGAACAAAGAGAACATCATTGAAGCCTACCAGC_x000B_AGTTTAATCCAAAGAGAAAAAACACAAGAACAGGTTCATTCCACGAAGTTGAAGCGGCAACATTGAAATG_x000B_GTTTAAAGCTGCCAGAGACCAAAACATCCCCATTTCCGGGCCAATGCTGGTGACAAAAGCAGAGGAATTT_x000B_GCAGGAAAACTCGACCAGACCGATTTCAAGGCCTCTAACGGATGGTTAGAGAACTTCAAATCCCGACAAG_x000B_GCATCACATTTAAGAGAGTTTGCGGAGAAGAAAAGTCCGTTGACACGCAGTCTGATGAGATGACAGTCTG_x000B_GAAAGAAAAGCTAA…
18532	Cg	Crassostrea gigas	XP_019922008	LOC109618532	CENPB	MFVSRYLYISSMETIAHQLLSQELNSDTEQSGEGPGQSGGITRSVIATQKSILRHVDSQRCNSEQSGEGP_x000B_GQSGGITRSELTTPNAKSALGGKGVKRKLTVKTIETKYRAIMEVEQGEKSKSTIAKDLGVPLNTLSTWLK_x000B_KKESIIDAYQQFNPKRKNTRTSTFNDVETATLKWFKSARDKNIPISGPMLTAKAEEFAEKLDITNFKASV_x000B_GWLENFKSRQGISFKRVCGEEKSVDTQSTDMVLWNEKLPNILQAYTPDNIYNADETGIFYKMLPDKTMEF_x000B_KDVNCHGGKKNKERITAMVCANMSGTDKLPLLVIGRASNPRCFKHVKSLPVEYYSNKKAWMTSEIFTEWV_x000B_KKLEKKMLRKKRKI…	>Cg_18532_x000B_TSTFNDVETATLKWFKSARDKNIPISGPMLTAKAEEFAEKLDITNFKASVGWLENFKSRQGISFKR	AAATTTACACTTGATCTCTCGAACTTCCGATCTCTCGAAGTTCTTGATCTCTCGAAGTAAAATCTGGGTC_x000B_CCGTTATACATAATTCATTGTTTTTTAACTCTTGATAACTCGAAGTGATGGCTGTGTATACACGCGACTG_x000B_ATTAAGCGTATAATTAGCTCCGCGTGGACCTTACCTGGACAGCAGTAATTGCCCGCGGCTGTCGTGGCCG_x000B_TGTGAAGTGGTTGTTTACATAAGTGACACTACAACGATGCGTGGATATCAGTGTCAATAATTATTTAATT_x000B_GAACAATTAAACACCTTCATGATTGCTGCACTCAGTTACGGTATTTGAAATAATTTCTAGACAATAATTT_x000B_AGAGAAAATAATTA…
28291	Cg	Crassostrea gigas	XP_011427385	LOC105328291	CENPB	MDEEIVGNGRVSETDTNIEIYEELDMKVEAFDASYLEHESEQQVMAEENNMSFAEPVEQRKHFNGNNRPR_x000B_GQLTMGQKREMCIYKEENPKCTMRHIQEHFQEKWNHHIGHSTVHDILKFKSKYLSLPKLRENCRRLRKTR_x000B_NFDMEEKLYKWIVENNMRGLGITNTAIKEKAQSLGEEFAVDESFSYSNGWLHCFKIRYGLNKRKISTETS_x000B_PVVMGSQVDFMNQLLMELKFYDLNEIYCVEEVKLIYNLKPYQQTTSNATVVVGLCSNANGSNKLKPFVFA_x000B_KPMDARFIGERFQPDNYAWFRVAPDGDANSFSDWICEFDDQLAGNKNKALLLLKFSRQHEEIENGLRSIK_x000B_LMYLPKNMNEVSMN…	>Cg_28291_x000B_KTRNFDMEEKLYKWIVENNMRGLGITNTAIKEKAQSLGEEFAVDESFSYSNGWLHCFKIRYGLNKRK	ATGGACGAGGAAATCGTTGGTAACGGAAGAGTAAGCGAAACAGATACGAACATTGAAATATACGAGGAGC_x000B_TAGATATGAAAGTAGAAGCGTTTGATGCATCGTATCTTGAACATGAAAGTGAACAGCAGGTCATGGCGGA_x000B_AGAAAACAATATGTCCTTTGCAGAACCAGTTGAGCAAAGAAAGCATTTTAACGGTAATAACAGACCAAGA_x000B_GGACAGCTCACAATGGGACAAAAACGCGAAATGTGCATATATAAAGAAGAAAATCCCAAATGCACCATGC_x000B_GACATATACAAGAACACTTCCAAGAAAAATGGAATCACCACATAGGACACTCTACTGTACATGACATTTT_x000B_GAAGTTCAAATCTA…
25112	Cg	Crassostrea gigas	XP_011422798	LOC105325112	CENPB (HMG + CENPB)	MMASKRKREDDFEYAPSSAKMSKNEDSSSVSRSGRARKKPARFLDQVEGDEGSPETQEVETKPVPVEIQV_x000B_LKSSPNLLTAPPQIISSTPQLIMAAPQIISADSQLISNPTQLISVAPQSVNTAPQLISSIPQLISSAPQL_x000B_ITSISQLINTSPQLIASSPQVISGTPQMIVSPESIIQPKIESSDTPKQSRVRKKSAKVIEMEEFEKAEKV_x000B_KSTKKTPKVGSPEFSTLTASTAAGGIQPQILQAANIQLNLMNALNTSTSTDVQSSLLAHLRKNPQLVRVV_x000B_DDQKLGSIKTEPMLVSGPFVSPGEAVMGDQIGSVKDEPIDTVDPNILLPQSAPGSALLTHLTKMAQQEGN_x000B_VSPTKSPPKKKTPK…	>Cg_25112_x000B_FGKAPSVEGALKEWFTMARSKDIPLSSTVLQEKATSLATTMQIEDFNPTAGWLYRWKQRNNVGHKK	CACCTCTGAAGACCCAAACAGGAAGTGGATATTTTTTGGTACCAAGTCAGTGATGCATGATGGCAAGCAA_x000B_AAGAAAGAGAGAAGATGATTTTGAATACGCGCCATCGTCAGCTAAGATGAGCAAAAATGAAGACAGTTCC_x000B_AGTGTCTCAAGGTCTGGTCGAGCTAGGAAAAAACCAGCCCGATTTTTGGACCAAGTTGAGGGAGACGAAG_x000B_GTTCCCCAGAGACTCAAGAGGTGGAAACAAAACCAGTGCCTGTGGAGATTCAGGTCCTGAAGTCCAGCCC_x000B_CAACCTCCTAACAGCCCCGCCTCAGATAATCTCCTCTACACCTCAACTCATCATGGCTGCTCCCCAGATC_x000B_ATCAGTGCAGACTC…
41145	Cg	Crassostrea gigas	XP_011445800	LOC105341145	CENPB	MNCIYSVCFLYKVIEIAGVNIARMSATRKVLTLNERHEAIKMESGLPKFNVGKTQMTNILKEKAEIINDI_x000B_ENNAPSDSKRKRQKTGNEDINDLCWKWFQDAVGRRINVTGPLLKMKALKFAKDLGNQNFKASNEWLASFT_x000B_KRHNVVFGTHSGERGDVDNDLVQSWMERISDLIKEYEPENIFNMDETGLFFRATTRQTFHVKGQDCAGGK_x000B_RSKERITVALCASMTGEKLTPQGKSQKPRCFNRVDPSALPVVYKFNTKAWMTSHIMEEWLKLDNRKMVRQ_x000B_KRKILLYLDNAPSHLKINLSNIKLQFSPANTTSKLQPMDQGIIQTLKLIFRNRQLKKMVREMDHSSKCGS_x000B_EILKNISLLDAIYW…	>Cg_41145_x000B_KTGNEDINDLCWKWFQDAVGRRINVTGPLLKMKALKFAKDLGNQNFKASNEWLASFTKRHNVVFGT	AACGGGAAACAAGTAAATTGTTTAAACATGTATTTACAGTGTTTGTTTTTTTTATGTTAACTGATGAAAT_x000B_AGATGTAATAAATGACCGAGACGAGGCTAGAGAAAATCGATCGATTTAATAATATGATTTTGAGTTCAGA_x000B_TACGGTTGGTTAAGAAATATACGAATGAATTGTATTTACAGTGTTTGTTTTCTATATAAAGTCATAGAAA_x000B_TAGCTGGTGTTAATATTGCGAGAATGTCAGCGACAAGGAAGGTTTTAACTCTTAATGAGCGGCATGAAGC_x000B_TATCAAAATGGAATCGGGACTCCCGAAGTTTAATGTTGGGAAGACGCAAATGACGAACATATTAAAAGAA_x000B_AAGGCCGAAATTAT…
47926	Cg	Crassostrea gigas	XP_011455481	LOC105347926	CENPB	MAPTQSRRSYTAGFKLEVIAFAEQNGGNMAAERKFGVTEKVIRGWRKQKDALQRTKKSRKSFRGRAAKKT_x000B_LIPEGNLEKFVVVKRKAARRGVDIVYDFQSTEAPKKEIEWNVQSEVLEREHNCGFQHAETQEMEPMRVLQ_x000B_SLNSLERRPDYDFQSTEVKEREPIRDLQTAVSLKKEPKWDYQSTEVQETENNSHAVFQSVERHNTLHSQV_x000B_GNIGKEMSTKKSRKSYTAGFKLAVIAFAEKNGGNMAAERKFGVGEKVIRGWRKQKKALQQTRKSKKAFRG_x000B_LAAQWPDLEDKLEEYVKEQRAASRDLSTLKIRLKAKEMAKEMQINNFEGCKSWCFRFLRRKNIVLRQRKN_x000B_HAKEKDVFSQQTNS…	>Cg_47926_x000B_>Cg_47926a_x000B_AAQWPDLEDKLEEYVKEQRAASRDLSTLKIRLKAKEMAKEMQINNFEGCKSWCFRFLRRKNIVLRQ_x000B_>Cg_47926b_x000B_AAQWPDLEDKLEEYVKEQRAASRDLSAIKIRLKAKEMAKEMQIHNFEGNASWCFRFLRRKNIVLRQ_x000B_>Cg_47926c_x000B_AAQWPDLEDKLEEYVKEQRAASRDLSAIKIRLKAKEMAKEMQIHNFEGNASWCFRFLRRKNIVLRH_x000B_>Cg_47926d_x000B_AAQWPDLEDKLEEYVKEQRAASRDLSAIKIRLKAREMAKEMQMNNFEGCKSWFSRFMRRKNIVLRQ_x000B_>Cg_47926e_x000B_AVKWPD…	ACTCGAGGCTTCCGGTTTGGACAGACGTGCGGGATTTTTCAACCCACAGAAAATAAACAAACCATGCAGA_x000B_TCATCACATAAACTTTCAATTGGTTAACACATTAGAAATGGCACCCACCCAATCCCGCCGATCTTACACG_x000B_GCTGGTTTTAAACTAGAGGTAATAGCCTTTGCTGAACAAAATGGGGGTAACATGGCAGCGGAGAGAAAAT_x000B_TTGGCGTGACCGAGAAAGTTATCAGAGGCTGGAGAAAACAGAAAGATGCATTACAGCGGACGAAAAAGTC_x000B_ACGGAAATCGTTTCGAGGGCGTGCAGCTAAAAAGACATTAATACCGGAGGGAAACTTGGAAAAATTTGTT_x000B_GTGGTAAAGAGGAA…
2041	Cv	Crassostrea virginica	XP_022290403	LOC111102041	CENPB	MADDLAWMSVHIKLTARLVLLKRLVEGRSTIGDIIKEKDKWLGVPADSEGLTKSRNAKHQQLDDALYLWF_x000B_TDMSAHHAAINDEMLLTKARQLGEQLGITDFSYSRGYLHRFKSRRGIKRKLYEGEADSADMTAVQTGRED_x000B_LQRVLQDYDPEDIFNLDETGLFYRLGPNYTLATTKVSGTKKSKDRITVALTSNATGTTKLKPFVISKVNR_x000B_PRCFGKTYNPETYVRYRHNAKAWMTSELFQDWLKDFDRQMRLARRKVILLVDNAASHNQGDLQLRSVTLH_x000B_FLPPNTTAHIQPMDAGIIKAFKAHYRKQLVQHYIERVEKNEEQSVNLREALHMVKTAWDRVQVSTIVNCY_x000B_RHVKILPSPSTDDS…	>Cv_02041_x000B_NAKHQQLDDALYLWFTDMSAHHAAINDEMLLTKARQLGEQLGITDFSYSRGYLHRFKSRRGIKRKL	ATGGCCGATGATTTAGCTTGGATGAGTGTTCACATTAAACTGACCGCTCGCTTGGTTTTGCTGAAGCGCC_x000B_TAGTTGAAGGGAGGTCAACCATTGGTGATATCATCAAAGAAAAAGACAAGTGGTTAGGTGTTCCAGCTGA_x000B_CTCCGAAGGCCTTACAAAATCCCGGAATGCAAAGCACCAGCAGCTAGATGATGCCCTCTACCTGTGGTTC_x000B_ACAGATATGTCAGCCCATCATGCCGCAATCAACGATGAGATGCTGCTTACAAAGGCTAGACAACTGGGTG_x000B_AACAACTGGGAATAACAGATTTCAGCTACTCGAGAGGCTACCTTCACAGATTCAAGAGTCGCCGAGGAAT_x000B_AAAGAGGAAGCTCT…
35649	Cv	Crassostrea virginica	XP_022341622	LOC111135649	CENPB	MQVEEALFKWFKEKRAQNIPLSGPVLMMKAGDFAKQLGDTSFKPNTGWLERFKSRHSVVCRSISGESAEV_x000B_NADLENEWLNNKLPTLLKNYEPKDIYNVDETGLFFKLLPNKTLQLKGEKCFGGKKAKERLSVLLCSNMDG_x000B_SDFLKPLVIGKYEKPRCFKGVNSLPVIYRANKRAWMTSVIFTEWLRIVDRQMVSQKRSILMFVDNCAAHP_x000B_PIDKLRAVKLAFLPPNTTSKLQPMDQGIIYNVKVKYRQSLIKYLLKCHDANLEPVVHVLRAIRMLFNAWK_x000B_CVSSLCVARCFLKAGFAKSLTKSGDDIFDPEDDLPLHLITTNRDSDIEDDDDIPLADLMKLYDAGVEADD_x000B_FANVDRDVMSVESL…	>Cv_35649_x000B_QVEEALFKWFKEKRAQNIPLSGPVLMMKAGDFAKQLGDTSFKPNTGWLERFKSRHSVVCRS	TTCTCCAGTTAGAAAACGGCATCGTTCCGGGGCACACATGCAAGTTGAGGAAGCTCTGTTTAAGTGGTTC_x000B_AAAGAAAAACGGGCACAGAACATTCCTCTTTCGGGTCCTGTGTTAATGATGAAGGCCGGAGATTTCGCTA_x000B_AGCAACTCGGGGATACATCATTTAAACCCAACACAGGTTGGTTGGAGAGATTTAAAAGTCGACACAGCGT_x000B_GGTTTGTAGGTCGATCAGTGGGGAATCGGCAGAAGTGAATGCAGATTTAGAAAATGAGTGGTTAAACAAT_x000B_AAATTACCAACTCTACTAAAGAACTACGAACCAAAGGACATATACAATGTGGACGAAACTGGGTTATTTT_x000B_TCAAATTACTTCCG…
24384	Cv	Crassostrea virginica	XP_022322943	LOC111124384	CENPB	MDLESTESEVQNVTNTTTQMYEELEMKVEEFDSSYAVDEGMGTQQVIAESFEMPFVEPVEMTKHINGNTR_x000B_PRGQLTMGQKREMCIFKEENPKCTMRQIQEHFQEKWNHHIGHSTVHDILKYKSKYLSLPKLKENCRRLRK_x000B_TRNFEMEEKLYKWIVENNMRGLGISNTAIKEKAQSLGEEFAVDDTFTYSNGWLHCFKIRYGLNKRKISTE_x000B_TSPVVVGSQIDFMKQLHIELKFFDLNEVYCVEELKLIYNLKPYHQANTNSNVVVGLCSNANGSNKLKPFV_x000B_FTKPLNSKFLGDSFQPENYVWFRVTHDKSANPFSDWICEFDEQLTGNKKKALLLLKFSPEHEEIESGLRS_x000B_IKLMYLPRSINEVS…	>Cv_24384_x000B_KTRNFEMEEKLYKWIVENNMRGLGISNTAIKEKAQSLGEEFAVDDTFTYSNGWLHCFKIRYGLNKRK	ATGGATCTTGAGAGCACTGAAAGTGAAGTGCAAAACGTAACAAATACGACAACTCAAATGTATGAGGAGT_x000B_TAGAAATGAAAGTAGAAGAGTTTGATTCTTCTTATGCAGTAGATGAAGGCATGGGTACACAACAGGTCAT_x000B_TGCGGAGAGTTTTGAGATGCCTTTTGTTGAACCAGTCGAGATGACAAAACATATCAACGGTAATACCAGA_x000B_CCAAGAGGACAACTAACAATGGGACAAAAGCGTGAAATGTGCATCTTTAAGGAAGAAAATCCTAAATGCA_x000B_CCATGCGACAAATACAAGAACACTTTCAAGAGAAGTGGAATCATCATATCGGGCATTCAACTGTTCATGA_x000B_CATATTGAAATATA…
25607	Cv	Crassostrea virginica	XP_022325297	LOC111125607	CENPB	MAAQSNELFTPAETYHSFKNKCIICGFVFVHTFTDSNGKEITKKYFDNKLKLTEKRKNTIINALGIFIES_x000B_ESDSGICTKCFRNVGRIEDMYQKAYKLKCTLRQSADGLKNTSISERPPSMASWEKTKCTMETLMPARCEY_x000B_FCISLDLVKGNTIVSGSELGKQFALEDLCKAVGVNIFAAFLNFCKGKIRRGQKVVNKIPSDVKATTVIPI_x000B_AKATTGTPVPEATAVTPIVQATADTLITHATPITPITEPTTVTQIANPISGAPISQATTVTPNATDVEFI_x000B_FPVKLTPASIHHFEANSQLQSVESFEESLLSSSVENTLEKRPTSDDVTSNNCSLQLEGNADSDDKQFTAV_x000B_VKLEAESEVNTTGH…	>Cv_25607_x000B_>Cv_25607a_x000B_KPRWPELEDRLESFVLEKRAEGIALSAEQILLKAVEIAKTLNIQDFTGNPTWCFRFRKRKNLCLRK_x000B_>Cv_25607b_x000B_KPRWPELEDRLESFVLEKRAEGIALSAEQIRQKAVEMAMTLDIQDFTGNPTWCFRFMERKNLKKYP	GTACGACTTGACTAGAACCTCTCAAACATGGCTGCCCAGTCGAATGAATTGTTCACTCCTGCTGAAACTT_x000B_ACCACAGTTTTAAGAACAAGTGCATAATCTGTGGATTTGTGTTTGTTCATACATTTACTGATTCAAATGG_x000B_CAAGGAAATAACCAAGAAATATTTCGATAATAAGCTAAAATTGACAGAGAAAAGAAAAAATACAATAATA_x000B_AATGCTCTTGGGATTTTTATCGAATCAGAGTCCGATAGTGGAATATGCACTAAATGTTTTCGAAATGTGG_x000B_GAAGAATAGAAGATATGTATCAAAAAGCATATAAACTTAAATGCACCCTAAGACAGTCAGCAGATGGTTT_x000B_AAAAAATACCAGTA…
89384	Ct	Capitella teleta	ELT93069	CAPTEDRAFT_189384	CENPB	MGDILRYLEKWSKGESSNGYCKQAHKHAALEEAVYIWMCDMTARNAALNDEMVILKAKQLGKELGVENFE_x000B_YSLGWLTRFKKRKGIQQRILEGEARRLWAKALKRDSDCGTVCERKRK	>Ct_89384_x000B_AHKHAALEEAVYIWMCDMTARNAALNDEMVILKAKQLGKELGVENFEYSLGWLTRFKKRKGIQQRI	ATGGGGGACATCCTGCGATACCTGGAGAAGTGGTCGAAGGGAGAGAGCAGCAATGGATAC_x000B_TGCAAGCAAGCTCATAAGCACGCTGCTCTAGAGGAGGCTGTGTACATATGGATGTGCGAC_x000B_ATGACGGCCAGGAATGCTGCCCTCAATGATGAGATGGTCATCTTGAAAGCAAAACAACTT_x000B_GGCAAGGAGCTGGGAGTGGAGAACTTTGAATACTCATTGGGATGGCTAACTCGGTTCAAA_x000B_AAGAGGAAAGGAATCCAGCAGCGGATCCTGGAAGGAGAGGCCAGACGCCTCTGGGCAAAA_x000B_GCGCTCAAAAGAGATAGTGACTGTGGCACTGTATGCGAACGCAAGCGGAAGTGA
19766	Ct	Capitella teleta	ELU12041	CAPTEDRAFT_219766	CENPB	MDEHMYLSTKRKRTEVTHAMKAKICRLKAGRPKITIAEIHRVMLEDHGLDIGRSTIGDALRESDVWLALP_x000B_ETEISANTCRFRCPRFQELEEALFQWIIDQRHLNPRGPVPDQAIIAQAKIIGSTITMDQKFCYSNGWLQR_x000B_FKQRRGLVNRRPSTPKPKRWRPSYLLPAKQPTIGTLETTPFQHAQLPPMMYSSNDERQVKIGSTSTQSSF_x000B_TNSTYQTSDEEPQEGPSFKMEPEYDGYNDSEVAPVKPKVTLSQAREALDPVIDYFSQISEADDAEFGMQK_x000B_KSVLEDLLKTKAVLERRSQRRHRQLKLTDFYVAW	>Ct_19766_x000B_CPRFQELEEALFQWIIDQRHLNPRGPVPDQAIIAQAKIIGSTITMDQKFCYSNGWLQRFKQRRGLVNRR	ATGGATGAGCACATGTATCTGTCGACAAAGAGGAAGCGTACAGAAGTGACCCACGCCATG_x000B_AAGGCCAAGATCTGTCGGCTGAAGGCCGGACGACCGAAAATCACCATCGCAGAGATCCAC_x000B_AGGGTCATGCTGGAAGACCACGGGCTGGACATCGGCAGGTCGACCATCGGGGACGCCCTG_x000B_CGAGAAAGCGACGTGTGGCTCGCTCTACCAGAAACCGAAATCAGTGCCAACACGTGCAGA_x000B_TTCCGGTGTCCGCGATTCCAGGAATTAGAAGAAGCGCTCTTCCAGTGGATCATCGACCAG_x000B_CGCCACCTGAACCCACGCGGTCCGGTTCCTGACCAAGCCATCATCGCCCAGGCGAAGATC_x00…
90557	Ct	Capitella teleta	ELT97375	CAPTEDRAFT_190557	CENPB	MEWRLGYYYIMHTINTDVFQGLILRSVTWDYSMPRERRSTSLVSGRVQMTRGMKAMICRMKSDDPKLTIR_x000B_NIGDFLFKEYNVRIGRTTIFETLREKKYWLSAPVNDSYCRRRLPKHPELEEALFNWYSDRRLAQPSQRIT_x000B_DQQILNQAQIIGKHIAPDLTYSAGWLSRFKQRKGIVQRTPSGKSVHSVQHPKPCSVASDNKTVQNTHSEL_x000B_ASIKIEPMSDSESSSDSVLNDPSESNYQKPMQCSISSVGRTPPTTDSDITRVKIEPNHMDVDLMNTSSDL_x000B_RPLPSSSSDNSEVPRPITPLTAAPPYANGLRIKNAEIVTADHAKEALGVLSTFFRKLTDSEFSHMGVDRE_x000B_ARMKELSSMMLDVN…	>Ct_90557_x000B_LPKHPELEEALFNWYSDRRLAQPSQRITDQQILNQAQIIGKHIAPDLTYSAGWLSRFKQRKGIVQRT	ATGGAGTGGAGACTCGGTTATTATTATATTATGCATACAATTAACACAGATGTTTTCCAA_x000B_GGCTTAATTTTGAGGTCTGTAACTTGGGATTACAGCATGCCAAGGGAGAGGAGATCAACA_x000B_TCGCTTGTCTCTGGGAGAGTTCAGATGACGCGTGGCATGAAAGCCATGATATGTCGTATG_x000B_AAGAGTGACGATCCAAAATTGACAATAAGGAACATCGGAGACTTCTTGTTTAAGGAGTAC_x000B_AATGTGCGCATTGGCCGAACGACCATCTTCGAGACTCTGCGTGAAAAAAAATATTGGCTT_x000B_TCGGCTCCTGTAAACGACAGCTATTGTCGCCGCAGACTTCCTAAGCACCCTGAATTAGAA_x00…
46694	Ct	Capitella teleta	ELU05436	CAPTEDRAFT_46694	CENPB	MLWFKAARTKNIPLSGPILCAKASKLAADLGHEKFEASNGWLSRFKDRHQIVFRVISGES_x000B_ANVNQESVDTWHSNLQAEILMNHSPENIFNADETGLFFQALPSKSLVIKGDSCSGGKESK_x000B_NRLTVLVCANMTGTTKLPLLVIGKSAKPRCFKNVKSLPCEYKANKSAWMTSELFLQWLQS_x000B_VNARFRREKRHIAMIVDNAPCHPRPSFSLSNVTLYFLPPNTTSITQPMDQGVIRCIKERY_x000B_RRGVIERLIKAMDKGIELRIDVLAALHLLRRAWDNVSEANDNSYAEEDDEPLSVLLSRMQ_x000B_SKGATVEGDAEDFIECDAAIATYAQLTDEEIISAVINNDSDEADVEEECDAAESASKPPT_x00…	>Ct_46694_x000B_WFKAARTKNIPLSGPILCAKASKLAADLGHEKFEASNGWLSRFKDRHQIVFRV	ATGCTGTGGTTCAAGGCGGCAAGAACAAAGAATATCCCCCTCTCTGGGCCGATTTTGTGT_x000B_GCCAAAGCAAGCAAGTTAGCAGCCGATCTTGGACACGAAAAGTTCGAGGCAAGCAATGGG_x000B_TGGCTCTCAAGATTCAAGGATCGGCACCAGATTGTTTTCCGCGTCATCAGCGGCGAATCT_x000B_GCAAATGTCAATCAGGAATCAGTTGACACGTGGCACAGTAACCTGCAAGCTGAAATTCTG_x000B_ATGAATCACTCTCCTGAGAACATTTTCAATGCAGATGAAACTGGCTTGTTTTTTCAAGCA_x000B_CTGCCAAGCAAATCCTTAGTCATCAAAGGAGACTCTTGCTCTGGAGGGAAGGAAAGCAAA_x00…
53814	La	Lottia gigantea	XP_013383367	LOC106153814	CENPB	MAQQKIDLFFRKTSDVQNTFPASWLSEPLPERPKKQPVGRPKKVAVTRDAEPEVVDLMLSNERSAAKRRL_x000B_DDAEITPVLSKRGKYRSYNLTEKKEIAQLASLHGVCSIAKKLNIPRSTISTWIAELNHLGEISCKGKQGT_x000B_GKKCLLGKELEDDILAWVLGQRDLHLPVSVETLCSQAHALAASQGIDFKASRGWARRFME	>La_53814_x000B_CLLGKELEDDILAWVLGQRDLHLPVSVETLCSQAHALAASQGIDFKASRGWARRFME	GGTATATAAGGTGGACACGTTTAACCTTCTGTAGACACTCAAGTATGGCTCAACAGAAGATTGACTTGTT_x000B_TTTTCGGAAGACATCGGATGTTCAGAACACATTTCCAGCATCTTGGCTCTCAGAGCCCCTGCCAGAAAGA_x000B_CCAAAGAAACAGCCTGTGGGACGGCCTAAGAAGGTTGCGGTAACTCGGGACGCTGAACCAGAAGTGGTAG_x000B_ATTTGATGCTTTCCAACGAGAGATCAGCAGCTAAGCGCAGACTGGATGATGCGGAGATCACTCCTGTTCT_x000B_TAGCAAACGGGGGAAATACAGAAGCTACAACCTGACTGAAAAAAAAGAAATCGCACAATTGGCATCCCTA_x000B_CATGGCGTCTGTTC…
54938	La	Lottia gigantea	XP_013384959	LOC106154938	CENPB	MASGKRKRLSSPKTSQNRRGNATEDFRAYMADVVSKGQICLSIALGHELRLFDLLGGFDEPKSCLDIAEA_x000B_VGSEESYIKSWLKSMVSGKIVEVVESEEGETYYYLPKYRLPFLTSTENNLTSLTRQFPVKDHVYPDVVKS_x000B_GKRDEPAVVGFSYLVDCGGHKKVIKIEKKADIYSEIKEAFNLLPETSLTLQVFNHEWEDFIDIDFLEDLP_x000B_NKGKVIAIATTDVSVITSSTGALTQLKPLTLCAPVENVESTLPENPNGATENINHEMEQTNCVPLGDEEN_x000B_YLSDEAETFYEVADGVKIVLSDDFTEAVSTTEESAVSAAEALEELEHQTACHCAPSAELVENIAGSLPLN_x000B_GHVAEDKSWQTQHR…	>La_54938_x000B_LGKETEEKLGNWCLEQMDRQTPISLEAICNQALKLAAERDIDFKASRGWVRRFLFRRGLSLKK	CATCTTGGATCAGAGTGACCTCTAGCGGAGTATGGTGGCAGTATGGCAAGCGGCAAAAGGAAGCGACTAT_x000B_CTAGTCCCAAAACATCGCAGAATCGGAGAGGAAATGCCACGGAAGATTTCCGTGCCTACATGGCTGATGT_x000B_TGTCTCCAAAGGGCAAATTTGTTTGTCCATTGCTCTTGGACACGAGCTACGTCTGTTTGATTTACTGGGG_x000B_GGATTCGACGAACCGAAGTCGTGCTTGGATATAGCTGAGGCCGTCGGAAGCGAAGAGTCGTATATCAAAT_x000B_CTTGGTTAAAGTCAATGGTGTCAGGGAAAATAGTGGAGGTTGTGGAAAGTGAGGAAGGGGAAACATATTA_x000B_CTATTTACCAAAAT…
Cenpb13	Ac	Aplysia californica	XP_012936007	LOC101850405	CENPB	MASKSSTSRKCLSFEMKRKIIDEVEKGQRSKADICREYGLSSST LSTFLKDKAKIREAVEQGSSKQKRQRTSEFREMEKGLLMWFKEARKQETVVWGATLKE KSKELAAKLGHEDFTMSDGRLGRFKRRHGITFKSVNSESASARNIDTSAWSETLKEVL TYKPCDVYNADETGLYFKCLPDKTLAFQVQGEACSGMKVPKDRITILCAANMDGTDKL PLLTIGKFEKPRCLKNIRTYPVTYRHNKKAWMTSVLFEEWVRKLDHRFLLAGRSVALI VDKCSAHPNLKDLRAIKLYYLPPNTKPLLQPCDQGIIRVFKALYRKRVLQRYINEFDR TGSTESHYKITLLDAMVMAAAAWDDVEQSTIQKCFGHAGFVQTNSTEESTSFSTEPTA …	>Ac_Cenpb13_x000B_TSEFREMEKGLLMWFKEARKQETVVWGATLKEKSKELAAKLGHEDFTMSDGRLGRFKRRHGITFKS	ATGGCTTCAAAATCGTCCACAAGTAGGAAATGTCTTTCATTTGAAATGAAACGAAAAATCATAGATGAAG_x000B_TTGAAAAAGGACAGAGATCAAAGGCAGACATTTGTCGTGAGTATGGCCTCAGCTCAAGCACGTTGTCGAC_x000B_CTTTTTAAAGGACAAGGCCAAAATTCGAGAGGCCGTTGAACAAGGCTCGTCTAAGCAGAAACGCCAACGC_x000B_ACTTCTGAGTTTCGAGAAATGGAGAAGGGACTTCTTATGTGGTTCAAAGAGGCGCGGAAGCAAGAAACTG_x000B_TTGTTTGGGGAGCCACACTCAAAGAGAAAAGCAAGGAACTAGCCGCAAAACTGGGCCATGAGGACTTCAC_x000B_CATGAGTGACGGAC…
Cenpb14	Ac	Aplysia californica, DDE superfamily endonuclease;Tc5 transposase DNA-binding domain;CENP-B N-terminal DNA-binding domain;	XP_005104807	LOC101856449	CENPB	MAEKRKLNCLTFEKKREILTLVDKKTMSKTDICKQFNIPKSTLSTFIKDRDKINSRSEACQPNRKKQRTVKSDAIEKSLFVWFKQARAMAIPISGPILMAKAEEIGTEMGLDFKSNTGWLDRFKKRYGILYKYKTVCGESAAVKTESLTPVESRTKGLLTLLRDFEPRDIYSADETGLFYRCLPFNTLALKGEKCSDGKAPKNRLTVLVAANMDGSDKLPLLIIGKFDRLRCFKYCKYLPLQYKANKKSWMTAALFESWVRSLDASFKCEGRKIALVVDNCLAHPDIDDLHAVTLMRLPSNTTSVLQPCDQGIIASLKKHYRTIVLRKLIAYTDHGKSADTFEMSILDAMYELKAAWNLVSSATVANCFRLAGFVVGSEQPPDDATPTADINKETPTSP…	>Ac_Cenpb14_x000B_TVKSDAIEKSLFVWFKQARAMAIPISGPILMAKAEEIGTEMGLDFKSNTGWLDRFKKRYGILYKY	GGATTCAAGGGAAGCAACTCAAAAATTAAACCCTTGTTTGCTTCCGACAGGCTGGAGGCTGTTGACCTGT_x000B_TGTAAACTTCCTGACTGACCGATGTCAAATTATTATGACGATGCGTCGAATTAAATGAAGCGTAACCAGT_x000B_TAACCAGTCTGCCAGTCTTGTTAGTCTTTCGACCTTGGTTTGATTTGATAGAGGACTGAGCTCAGGCCTG_x000B_AAAAAGAGAAAGAATACACACCGAGTGGTAGCCTAAATCTATCAAGTAGGCTGTTTTTTTTAAAAACTGC_x000B_CACCTGTAGCGGAAAGTCTTCAGAGAAGAATGCCTGAGCGGGTGAACTGCGGTGTCAATCTCGAGACAAA_x000B_AATTGTCTTCTATG…
29168	Lg	Lottia gigantea	XP_009060328	LOTGIDRAFT_229168	CENPB	MANKGLVPNSTNELKRQKYRSYSPTMLTNAYVDVIDKKLNVSKAAKKYCVPIQTLRDRVLGHISIDNVKS_x000B_GPPPVFDCEQEARLAEHIKDMASLGYTYTRAEMINLGSEYAVHLGIKTKDDKQLSAKWFYNFMTRWPELK_x000B_IWKPKTISEQIAKATSRVSINRYFDELGKIMDKYNLKDKPECIYNVDEKVLQSNYKPPNAASEESVSSEK_x000B_VQTATIIGCGNAIGQQIPPYFIFAGKRMRQELLKGATPGADGAMSETGWSNSDVFQSYLENHFIKYVTGL_x000B_RGKHILLLYDGHKTHITPDIIDWADEKKVILYVLPPHTSHGLQPMDVGCFGPFARIYIAECNKFQRSHSA_x000B_VINRNNMCSIACKS…	>Lg_29168_x000B_EQEARLAEHIKDMASLGYTYTRAEMINLGSEYAVHLGIKTKDDKQLSAKWFYNFMTRWP	ATGGCTAATAAAGGCCTAGTACCCAATAGTACGAATGAGCTCAAACGACAGAAATATAGGTCATACTCTC_x000B_CTACAATGCTGACGAATGCCTATGTTGATGTAATTGATAAAAAGCTGAATGTGTCTAAGGCAGCCAAGAA_x000B_GTATTGTGTTCCTATCCAGACATTAAGAGATCGTGTATTAGGCCACATTTCTATTGATAATGTAAAGTCT_x000B_GGACCACCACCAGTTTTTGACTGTGAGCAGGAGGCTCGACTGGCTGAGCACATCAAAGACATGGCATCAT_x000B_TAGGATATACCTACACCAGGGCTGAAATGATAAATCTGGGAAGCGAGTATGCTGTTCATTTAGGCATAAA_x000B_GACAAAAGATGATA…
15278	Lg	Lottia gigantea	XP_009052296	LOTGIDRAFT_115278	CENPB	MVRNYKRKSNRGHYGNEKMATALKALSEGMSLHRASKDFGIPPRTLRRHRDKKVSQPGKVMMGRHKKVFS_x000B_DDLEKKLRDHIIDMERRMYGLNTKDLRRLAFDLAESAQISHPFNKESRMAGNDWLFKFLKRNNLSLRQSQ_x000B_GTSSSRVNRFNRIIENQFFELYRSVLQSHNFTADKIWNMDETGLVTFQKPVKEITLKGTRQVGKVKSAER_x000B_GEIVTFICAMNASGGFLPPMYIFPRQRMVDTLMNGAPSQSVGCANQSGLSDSELFFKWLEHFVTFTNVSK_x000B_ESKHIILLDGRHSHKSLASVEYCREHGIEILTFPPHSTYRMQPLDKAYFNSLKSTFNISV_x000B_	>Lg_15278_x000B_KVFSDDLEKKLRDHIIDMERRMYGLNTKDLRRLAFDLAESAQISHPFNKESRMAGNDWLFKFLKRNNLSLRQ	ATGGTCAGAAATTACAAGAGAAAAAGTAATAGAGGTCATTACGGGAATGAAAAAATGGCTACAGCTTTGA_x000B_AGGCTTTAAGTGAGGGCATGTCACTACATCGTGCAAGCAAGGACTTTGGGATACCCCCAAGGACATTAAG_x000B_GCGTCACCGTGATAAGAAAGTGTCTCAGCCAGGGAAGGTAATGATGGGACGTCATAAGAAAGTGTTTTCA_x000B_GATGATTTGGAGAAAAAATTGAGAGATCATATCATAGATATGGAGCGGAGGATGTATGGATTAAACACAA_x000B_AAGATCTCAGACGCCTTGCATTTGATCTTGCTGAAAGTGCCCAAATTTCTCACCCGTTCAATAAGGAAAG_x000B_TCGAATGGCTGGCA…
77745	Ob	Octopus bimaculoides	XP_014782240	LOC106877745	HTH-CENPB-BTB	MSSKPKTKRKRKVITIQQKQEIINKFEQGFKRSVLCTEYGLPPSTVATICAQKERLKSVKVIDKSTRVFK_x000B_NRSFIVEVEKRLLMWIKEKQKTGDQVNMEVIREKALEIYEHVKNSFPRSSDYEIRPFKASQGWFHKFKKR_x000B_AEIANLAGSSNKNLYLNKKKQPPSSPATVLISDSNHPPSPPAKIPKRQAFLKEFQEENLKIKKNCQENDF_x000B_TDRQNIGHISKIAENSQEPSIKNLICVVEESENMPDPVRFSTFQVPIPTTQPQAIEIPQPQGKKIFILAD_x000B_HQKNVMSSLALLWKSGKLCDASIDNGSSTVMVHKVVLFAVCPKLLSVFGAEMLSQNFLHINLPQEVSTKA_x000B_LDAFADYMYNGILD…	>Ob_77745_x000B_RSFIVEVEKRLLMWIKEKQKTGDQVNMEVIREKALEIYEHVKNSFPRSSDYEIRPFKASQGWFHKFKKRAEIANLA	GGACATGGAGACAGTATTTTATTTTTATAAATCGTTTTGAGTTGTGGTTTAATTCGTGATCATGTATATA_x000B_GCTTGTAATGGAGACACAATTTTGACACAAAAAATATAATTGTTGACTTGTTTACGAAGTGTCAAACACA_x000B_CCCATATTTTCACGACAAAAGTTAGAGACGAAACTCCTCTTACATAAGGTTTATTTATGCGAATAAGAAT_x000B_AGCGACATTTACTATCCATCTCTTTTAACGGTTTTCTCAGAATGTTCATGTATATGTGATTGTTTCTTTC_x000B_CTACTTCGGTTAACAAGTTCTTTATGACGCGACAATTCGCTTAACGTTCATCACTTCATTGTACATTAAC_x000B_GAGAGCCGTACGAG…
CENPB	Hs	Homo sapiens	NP_001801		CENPB	MGPKRRQLTFREKSRIIQEVEENPDLRKGEIARRFNIPPSTLSTILKNKRAILASERKYGVASTCRKTNK_x000B_LSPYDKLEGLLIAWFQQIRAAGLPVKGIILKEKALRIAEELGMDDFTASNGWLDRFRRRHGVVSCSGVAR_x000B_ARARNAAPRTPAAPASPAAVPSEGSGGSTTGWRAREEQPPSVAEGYASQDVFSATETSLWYDFLPDQAAG_x000B_LCGGDGRPRQATQRLSVLLCANADGSEKLPPLVAGKSAKPRAGQAGLPCDYTANSKGGVTTQALAKYLKA_x000B_LDTRMAAESRRVLLLAGRLAAQSLDTSGLRHVQLAFFPPGTVHPLERGVVQQVKGHYRQAMLLKAMAALE_x000B_GQDPSGLQLGLTEA…	>Hs_CENPB_x000B_LSPYDKLEGLLIAWFQQIRAAGLPVKGIILKEKALRIAEELGMDDFTASNGWLDRFRRRHGVVSCS	CTGCCTTCCGCGCCCGCGCCGCCCGCCCTCGTCTGCGCCCGTCGCCTGCCGCCCGCCGCCCGGCGACGCG_x000B_CCCGCCGGCGTCCCCGGAGGTGCCCCCGGCCCGGCCGGGTCGTCGCCCCGCCGCCGCGCCCGCGAGCCGC_x000B_TTTGTCTCGGGCGGGGCGCGCGGGAGAGGCCGCCAGGTGCCCCCCGCCACGGGCCCGGGCCCCCCGCCCC_x000B_GGGGCGGCGGCGGCGGCGCCGGGCCCCGGGGCGGGGGGCGCGCCGGGATGGGCCCCAAGAGGCGACAGCT_x000B_GACGTTCCGGGAGAAGTCACGGATCATCCAGGAGGTGGAGGAGAATCCGGACCTGCGCAAGGGCGAGATC_x000B_GCGCGGCGCTTCAA…
POGK	Hs	Homo sapiens	XP_016857403		CENPB KRAB	MESTAYPLNLSLKEEEEEEEIQSRELEDGPADMQKVRICSEGGWVPALFDEVAIYFSDEEWEVLTEQQKA_x000B_LYREVMRMNYETVLSLEFPFPKPDMITRLEGEEESQNSDEWQLQGGTSAENEESDVKPPDWPNPMNATSQ_x000B_FPQPQHFDSFGLRLPRDITELPEWSEGYPFYMAMGFPGYDLSADDIAGKFQFSRGMRRSYDAGFKLMVVE_x000B_YAESTNNCQAAKQFGVLEKNVRDWRKVKPQLQNAHAMRRAFRGPKNGRFALVDQRVAEYVRYMQAKGDPI_x000B_TREAMQLKALEIAQEMNIPEKGFKASLGWCRRMMRRYDLSLRHKVPVPQHLPEDLTEKLVTYQRSVLALR_x000B_RAHDYEVAQMGNAD…	>Hs_POGK_x000B_NGRFALVDQRVAEYVRYMQAKGDPITREAMQLKALEIAQEMNIPEKGFKASLGWCRRMMRRYDLSLRH	TTTTGGGTATCCAGGCATAACCCTCACTATGTTTCACTGACTCCTGCGTTTGCAAAGTCCCTTAAGGTAG_x000B_AATGACCCTATTTTCTGAACCAGCTCGTGGACAGAACCTTTGAATTTGGAAAATCCAGGCAATGGGCCTA_x000B_CTGAGCCAACCGCTCCGCCCATGCTTAACTGGCTTCTAGCACCCATTCCAGTTGAAGATGGAGTCCACAG_x000B_CCTACCCTCTCAATTTGAGCCTGAAAGAAGAGGAAGAGGAAGAAGAGATTCAGAGCCGGGAACTAGAGGA_x000B_CGGCCCGGCAGACATGCAGAAAGTACGAATCTGCTCTGAGGGCGGATGGGTACCGGCCCTATTTGATGAG_x000B_GTGGCCATATATTT…
POGZ	Hs	Homo sapiens	NP_055915		CENPB ZF-C2H2	MADTDLFMECEEEELEPWQKISDVIEDSVVEDYNSVDKTTTVSVSQQPVSAPVPIAAHASVAGHLSTSTT_x000B_VSSSGAQNSDSTKKTLVTLIANNNAGNPLVQQGGQPLILTQNPAPGLGTMVTQPVLRPVQVMQNANHVTS_x000B_SPVASQPIFITTQGFPVRNVRPVQNAMNQVGIVLNVQQGQTVRPITLVPAPGTQFVKPTVGVPQVFSQMT_x000B_PVRPGSTMPVRPTTNTFTTVIPATLTIRSTVPQSQSQQTKSTPSTSTTPTATQPTSLGQLAVQSPGQSNQ_x000B_TTNPKLAPSFPSPPAVSIASFVTVKRPGVTGENSNEVAKLVNTLNTIPSLGQSPGPVVVSNNSSAHGSQR_x000B_TSGPESSMKVTSSI…	>Hs_POGZ_x000B_KYLSFEAEEKLAEWVLTQREQQLPVNEETLFQKATKIGRSLEGGFKISYEWAVRFMLRHHLTPHA	GTATCCCTCCGCGGGGCGAGAGGGTCGGTGGGGGGAGTCGGCGTCTCTCTCCCCCGCGCCAGCTCCCGTA_x000B_CACGGAGCCGCATTCCTTGGCCCCCCCACCCCCCTCCCTCGGGGCCCCCCCGCCCCCCTCGGGAAAAAAA_x000B_TCCACCCCGAATCACTCGAACCCGAGGGAGGCTTCCTTTCACCCTTGGGGAGACGAGCTTTCAACGGTTA_x000B_CCTCTTCTTCGTCTCCCCCCAAGCCCCCGTCCCCTCCCCCTGCTCCCACCCCCTTCTGGCGCCGGGTGTA_x000B_AGGTCCCTTTAAGGCGACGGCGCCTTCCTCGGGTCAGACTACCGGCGGCGACGACCACAGGAGCATGGCG_x000B_GACACCGACCTGTT…
70066	Bb	Branchiostoma belcheri	XP_019624404	LOC109470066	CENPB	MLPCSFVMFLQRMFDFLDNSFFLNKIACVSVCCLITVEFVSTATRSLPTNMPINTPAKKRVDLTIADKVK_x000B_VIKLLDSVPKLSQTEVGKRFGCSTAQVCRINKNREEIMRQWECNSNPNRKRKREGKSGEVEEALMRWFVN_x000B_ARAKNVPLSGPILMEKARQLAESLGDENFKPTDGWLGRWKQRNGIAFKRGHGEKKDADTQSAENWVRDVL_x000B_PGILQEYDEDDIYNCDETGLLYRALPSGTLAQKTETVSGSKKAMDRISVMFCCNMTGTDKLTPLVIGHSR_x000B_NPRCFRGQRVPLPWESNKKAWMTAAIFREWVRKIDVEMGRRRKKIVLLLDNCTAHPHDIPLENIRLVFLP_x000B_ANTTSLIQPLDQGI…	>Bb_70066_x000B_EGKSGEVEEALMRWFVNARAKNVPLSGPILMEKARQLAESLGDENFKPTDGWLGRWKQRNGIAFKR	AGTTAGTACAGTCGCAGCCAGTTAATTGCAAAACGCTTATAAGAAAAAGTCTGCTAATTGAAAAGAATTG_x000B_TGAAAACCCAAACCGTTTCCCATTGGTACCATTGTTTATCGCGCCCCTTATTTGAAAAGCCAAGGTCGGC_x000B_TAATTGAAAAGAAAATTGTCAAGTTTCAAGACATTTTCAACCAAAAATATCCCCCAAAAATCGCCAAAAA_x000B_CGGCAGGAATGCGCCGACAATTTCCTGTACAAAGACATCAAGCCGCCAAAGGGAACGAAGTTGTCTGTTA_x000B_TGCGCTACAAAGGAGGGCGGTTTCTATTGGAATTTACGTTGATAGCGCGGTCCGGCGGAGGGGCGCGCGT_x000B_CGGCACGAGATAAA…
73305	Bb	Branchiostoma belcheri	XP_019628737	LOC109473305	CENPB	MTPGGEATPTSANVAPQKVQSYKHQRGTGMRENNLRYSEQRIDHIRQQVRLLSVTSVQGLPEQDIHPPAW_x000B_DSNRNPNGKRKREAKNAEVDEALYRWYVNAKARSAPVSGPILKEKARALAEGLGCEDFKPSDGWLGRWKT_x000B_RHNISTRRGNADSSSRFVADRPVEDTQQETTDDRGGASVKADPTHNDDDPSHPATAASQEVHSAETATEE_x000B_AVCPGARSDSTVRVEPANCANVQPRAVPTLSEVEEAIDVIRRWMRFHNLQHSPMYGTLLAIERNIYDHFR_x000B_KAKKQKSIAQYFKPISK_x000B_	>Bb_73305_x000B_EAKNAEVDEALYRWYVNAKARSAPVSGPILKEKARALAEGLGCEDFKPSDGWLGRWKTRHNISTRR	ATGACGCCTGGAGGCGAGGCTACCCCCACATCTGCTAATGTGGCTCCCCAAAAGGTACAGTCCTATAAAC_x000B_ATCAACGTGGGACCGGCATGAGAGAAAACAACCTGCGCTATTCCGAACAGAGAATAGACCACATTCGCCA_x000B_GCAAGTTCGGCTGCTCTCGGTCACAAGTGTCCAGGGTTTACCAGAACAGGACATCCATCCTCCAGCATGG_x000B_GACAGCAACCGCAACCCCAACGGTAAGAGGAAACGCGAGGCGAAGAACGCAGAAGTTGACGAGGCTCTCT_x000B_ACCGGTGGTACGTGAACGCCAAGGCAAGGTCTGCGCCTGTCAGCGGCCCTATCCTGAAGGAAAAGGCCAG_x000B_AGCGCTGGCGGAGG…
79039	Bb	Branchiostoma belcheri	XP_019636442	LOC109479039	CENPB	MAHNVSSPKRKPLTLQQRVEVIRVHDLTNKSSRKLAEQFSCGKTQIEGILKRKREILEDFESNTPLDRKR_x000B_LKVTGNEELNMLVWEWFKDAKARRLPVSGPMLQVKALQFAKDLGKSEFKASNGWLESFRKRHNVAFGTMS_x000B_GERGDVPAQVAGSWKERLPSLCEGCKRSKDRITIMFCANLLGEKEKPLVIGKSRNPRCFKNVNVKSLPVH_x000B_YYNNRTAWMTSGIFEDWLKKFDRKLGREKRKGLLFLDNATSHPELQLRNLKLIFFPPNTTSVLQPMDQGI_x000B_IQTTKTKYRKKQNVTCDCKDGQRQDAAGT_x000B_	>Bb_79039_x000B_VTGNEELNMLVWEWFKDAKARRLPVSGPMLQVKALQFAKDLGKSEFKASNGWLESFRKRHNVAFGT	AGTTAGACCAGTGCTCCTTGCTTCTGTAGCTTGCGTTTGGTTACCGACAATAAACCTCCTCGTTATCGGA_x000B_AGACCTGACATTGAACCGTTTGATTTCTAACGATTTTTTCATGCATGAACTTGGAAAGCGCATTTTTAAA_x000B_AATGACATAAAGTTCGTTCTCCAGCATTTGCCCCGTAAAACACAGCGTTACCGTGTCATTAATGCGCCAC_x000B_GCGCCGTGCGGTGGGAACAGGGCGCCATGTTGGGTCAGCTGGAACATGTGCTGTATGCAAATCTTGCATG_x000B_ACGTAATCGTACTACGCATTTCTGATTGGTTTACGTAACTGTATTACGTAGTTCACCTCAAATAACCTCT_x000B_GCTCTGATTGGTTA…
80553	Bb	Branchiostoma belcheri	XP_019638337	LOC109480553	CENPB	MVISSAFSYFSTKAMASKRKVSEKKTLTLGEKLEVIRRYETGGVGARGLAKDFGVGKTQIQNIIKRKAEH_x000B_REDYENNAPASKRRNVRHTGNEGINKLCYESLXDMKRRLVPISGPMLQEQALKFAEELGVEGFKASTGWL_x000B_DSFKKRHGVGNSTIVGESAGVDGQVVDNWKEKIPNITTGYSPENIYNMDESGLFYRTTSNKTLAVKGEKC_x000B_SGGKQAKDRLTIVLCANMAGGKEKPLIIGKSAKPRCFKNVKLSTLPVTYANNSKAWMTSALFTQWLKKFD_x000B_QKIGRQNRKILLFLDNAPSHPDVSLKNIELKFFPPNTTSRLQPXDQGIIQTLKLKYRKRQLRRILQELQD_x000B_DKEPPVCRSPSVDH…	>Bb_80553_x000B_HTGNEGINKLCYESLXDMKRRLVPISGPMLQEQALKFAEELGVEGFKASTGWLDSFKKRHGVGNST	TAAAACGACCATCGGCCTATGACGACCGGTTTTTGACGGTCCCGATTTTTTCTCCCATAGGCCACAAGCA_x000B_TTAAGGATTTTGCCCAAGAAGACCACTTGTCTTCTGTGACCGCGACCACCCCAAGTTGGTCCGCAGGCGA_x000B_TCACAACTTGCTTGAAACGACCGCGTCATTTTCGGCTGGCCGCGCCGCCGAGCAGATTCAAAATGGCGCC_x000B_CAAAGGTCATGTCGGGTCATAGGGACAGCCTACTTTTTTGTGGGGGGGATGCTGCGTGTATCGTACATTT_x000B_ATTCTGCTTTTAACCGTATAAAGTACGAAAATATTCATACTAGAAGTTGCTTCAATAAAGTAAAAGGTAT_x000B_ATAGAAATGTGTGT…
63231	Bb	Branchiostoma belcheri	XP_019615529	LOC109463231	CENPB	MATVTRQNVKRRCLTLRQKIEVIREYEKGGRGSRKLAKQFGVGKTQIENIVKRKREYLDDFANNVPETKR_x000B_RNCTTGYEQINELCLRFYRDRASRGKSCNGPMLQGAALTFAKDLGVTSFKASNGWLECFKRRHNISARSK_x000B_PSGGDRVDKAVVRTPRDPSTTGEHISPENWERPDIGLSKESTDSYHLDDVLVSDRDQKELSITSVHVTSG_x000B_NSDVNDSNAESIATAEKDQANGGEESDLPTETLPDVATVKKEPEEGENAMEEDNSLEDICTGPINNLSMA_x000B_IKAVNDLKLYCLNEGLGSELFTLSELENRFISLWMERRTSTATT	>Bb_63231_x000B_TTGYEQINELCLRFYRDRASRGKSCNGPMLQGAALTFAKDLGVTSFKASNGWLECFKRRHNISARS	GCGAGCTTACAGACAATGTTGTGCAAGGTTTAAAGAGAAGAGAGCCGTTTTGTTTGATTCCAGTCTTGTA_x000B_CTTGACACGACGACACACGACGTGATGGCAACGGTTACAAGACAGAACGTGAAGAGGAGGTGTTTGACAC_x000B_TGAGACAGAAAATCGAGGTCATCAGAGAGTACGAGAAGGGCGGCAGAGGGTCGAGGAAACTGGCGAAGCA_x000B_GTTCGGCGTGGGGAAGACTCAGATAGAGAACATCGTCAAGAGAAAGAGAGAGTACCTAGACGACTTCGCC_x000B_AACAACGTGCCAGAAACCAAGAGGAGAAACTGCACCACGGGCTATGAGCAAATCAATGAATTGTGTTTGA_x000B_GATTCTACCGTGAC…
86279	Bb	Branchiostoma belcheri	XP_019645625	LOC109486279	CENPB	MESKWSMQARRAGRYEKKTLTLGEKIDVIRQYEKGGTGARALAKVFGVGKTQIQNIVKRKLEYLADYENN_x000B_APIHKRRNVRQKVTEEQETTSGGEIDLNSQGQQQQQQQQDINQPLFTMESQSSTQAKQAAAKLEKKTLTL_x000B_GEKIDVIRRYERGGTGARGLAKEYGVGKTQIQNIVNRKQEYLADYYENNAPIHKRRNNRETANEDINKLC_x000B_WQYFCETTVRPVTGPMLQQQALKFAEQLGVVGFKASNGWLESFKTRHNIVLGFKSAEIPGTSGDKWADKI_x000B_ADVTTGYSAEDIYNMDETALFFRTTSNQTFMGGDHSYFSGQNQAKDCLTVVLCANMAGGKERPLVIGHSA_x000B_RPMCFKNLPQSSLP…	>Bb_86279_x000B_ETANEDINKLCWQYFCETTVRPVTGPMLQQQALKFAEQLGVVGFKASNGWLESFKTRHNIVLGF	ACATCTGCTTGGAGATAAGTGTTTGTTCCGTCCCGTGGACAGAGCTTCTGCGCAAGACGACCGCCTGCAT_x000B_GGCACGATCGCGATCTGAGCTCAAGTGGCGACCGAAAGTGACCCAACACCTGCCTATGATGACTAGGTCA_x000B_TCTTCAAGCGGGCTATAGCAGCTATTTTTGATGAATATTGTGCTGAAATGTACAGTTTGCGAAGTCACTA_x000B_TTATTAGGGTTTTCGATTAAAGATGGCGGTTGAGGTCAATGGAATAGTACACTGTAATATTGGGGGAAAA_x000B_CTTTGAATTCAATGTGATTAGTTTCTTCATTCACCAGTACAAAATGCACAATTACTTATTACAGTCATCA_x000B_TACTAATAACGAAA…
46668	Bf	Branchiostoma floridae	XP_002594685	BRAFLDRAFT_246668	CENPB	EWFKDATARRLTVSGPILQVKVLEIAEELGKDDFKASNGWLDSFKKRHNI	>Bf_46668_x000B_EWFKDATARRLTVSGPILQVKVLEIAEELGKDDFKASNGWLDSFKKRHNI	GAATGGTTTAAAGACGCTACCGCCAGACGGCTAACGGTTAGTGGTCCCATATTACAAGTTAAGGTACTAG_x000B_AGATAGCCGAAGAGTTGGGGAAAGATGACTTCAAGGCTTCGAATGGGTGGCTGGACTCCTTCAAGAAACG_x000B_CCACAACATATAG_x000B_
75117	Bf	Branchiostoma floridae	XP_002589140	BRAFLDRAFT_75117	CENPB	MKYLPDVPCEVQHPEIDRITVSKNILQSYEQERIVKRKQDHLEDFENNAPTGKKRRTCNTGNEEINRLCW_x000B_EFYRDTTTRLVTCSGPMLQEAARKFAKELGVTEFKASNGWLESFKKRHNIGRSTMVGESAGVDKIVVGGL_x000B_ATCDTTGTNWNQPVSATLQQLHAEKEEDGDTNDVEDDGEEDGLENFSMFMECIQKMKHFCLKEGFGEGLV_x000B_LLHDLDDVSCETWNKRRAQAKQTT_x000B_	>Bf_75117_x000B_NTGNEEINRLCWEFYRDTTTRLVTCSGPMLQEAARKFAKELGVTEFKASNGWLESFKKRHNIGRST	ATGAAATACCTACCTGATGTACCTTGCGAGGTACAGCATCCCGAAATTGATCGAATTACCGTCTCCAAGA_x000B_ACATCCTCCAATCGTATGAGCAAGAGCGCATCGTAAAGAGAAAACAAGATCATCTTGAGGACTTCGAGAA_x000B_CAACGCCCCGACCGGCAAGAAGAGAAGGACCTGCAACACCGGCAATGAAGAAATCAACCGACTGTGCTGG_x000B_GAGTTCTACCGCGACACAACAACCCGACTCGTCACATGTTCAGGGCCCATGCTACAGGAAGCCGCGCGGA_x000B_AGTTCGCGAAGGAGCTCGGCGTGACAGAGTTCAAAGCTTCCAACGGGTGGCTGGAGAGTTTCAAGAAGCG_x000B_ACACAACATTGGAC…
24287	Bf	Branchiostoma floridae	XP_002598114	BRAFLDRAFT_124287	CENPB	MLRHRSPIACALILGAWLASARGDPVVRTATATIRGVTKRFTGAGLSRDVDIFKGVPYAEPPVGRLRFRP_x000B_PRPRSLAGELDARAFGMVCPQTGYGPDVPDPSVQSEDCLTLNLYVPKPATELSLFTFCADTMASKPKKTP_x000B_KKTLTLGEKIEVIKRYERGGIGARTLAGQYGVGKTQIQNIVNRKREYLDDFENNAPVNKRRKLRHTGNEE_x000B_INKLCWEFYCDTTSRIVTCSGPMLQEQALKFANDLGVTEFKASNGWLESFKKRHNLGLSTMVGESAGVDN_x000B_TVVDDWKEKLPQIIDGYAPQDVYNMDESGLFYRATSTKTLFVKGQKCSGGKQSKERLTIMLCANMVGDKE_x000B_KPLVIGKSQTPRCF…	>Bf_24287_x000B_HTGNEEINKLCWEFYCDTTSRIVTCSGPMLQEQALKFANDLGVTEFKASNGWLESFKKRHNLGLST	ATGCTCCGCCACCGTTCCCCGATCGCCTGCGCCCTGATCCTCGGCGCCTGGCTCGCGTCCGCCCGTGGCG_x000B_ATCCCGTGGTCCGCACGGCGACTGCTACCATCCGCGGCGTCACCAAGCGCTTCACCGGCGCAGGCCTCAG_x000B_TCGAGATGTGGACATCTTCAAGGGGGTTCCGTACGCCGAGCCGCCGGTGGGGAGGCTGCGGTTCCGCCCG_x000B_CCCAGACCCCGGAGCCTTGCCGGCGAACTGGACGCGCGGGCGTTCGGCATGGTCTGCCCGCAGACCGGCT_x000B_ACGGGCCCGACGTGCCCGACCCTTCGGTGCAGAGTGAGGACTGCTTGACGTTGAACTTGTATGTTCCCAA_x000B_ACCAGCGACGGAAC…
26129	Bf	Branchiostoma floridae	XP_002609099	BRAFLDRAFT_126129	CENPB	MATGSKGKRKCLTLSQRIEVIREHEKGGRRSRSLAKDFGVGKTQIANIIKRKREHLDDYANNVPGNQKRR_x000B_RYPGFQGINDLCWEFYCDTTSRDKPCNGPILQEAGLNFAKDLGVTGFKASNGWLESFKKRHSIITFGKSS_x000B_GNSRVNRAVVRRRGLMAPCSTDEHVPMDLSNVMNSCKNENSGSQEISASTEPIGSFHPDDVLMGNREQKG_x000B_RHMTSGHAPPSDISDVTASVASRTLKRPTNTRLATSNQGEEGDIQSVALPALATVKVEIEETEGEEEEDN_x000B_SGGEIPAGPIKNLSMALKAVNDLRLFCMNEGLGSELFTLYELENRFVSLWMERKTGK_x000B_	>Bf_26129_x000B_RRRYPGFQGINDLCWEFYCDTTSRDKPCNGPILQEAGLNFAKDLGVTGFKASNGWLESFKKRHSIITFG	ATGGCAACAGGGTCGAAGGGGAAGAGGAAGTGTTTGACGCTAAGTCAGAGAATCGAGGTCATCAGAGAGC_x000B_ACGAGAAGGGCGGCAGACGGTCGCGGAGTCTGGCGAAGGACTTCGGTGTGGGGAAGACTCAGATTGCGAA_x000B_CATCATCAAGAGAAAGAGAGAACACCTAGACGACTACGCCAACAATGTACCAGGAAACCAGAAGAGAAGG_x000B_CGCTACCCGGGGTTTCAGGGAATCAACGACTTGTGTTGGGAATTCTACTGTGACACCACATCGCGCGATA_x000B_AGCCATGTAATGGACCGATACTACAAGAAGCAGGGTTGAACTTCGCCAAGGACCTGGGTGTGACTGGTTT_x000B_TAAGGCGTCAAACG…
33515	Bf	Branchiostoma floridae	XP_002611018	BRAFLDRAFT_233515	CENPB	MASQPCAQSKPAKKTLTLGEKIEVIRRYEKGGTGARGLAKEFGVGKTQIQNIVKRKREYLEDYEKNAPIS_x000B_KKRNTRQSLYDDVNKLCWHYFCETSSKPVTGPMLQQQALKFAEQLGVVGFKASNGWLESFKNRHNITIGS_x000B_KGVGVVQNWADKIADIMTSYSAEDIYSMEETGLFFRGTTSSQVTALLEGDHSYFSRAKQAQDSLTIVLCA_x000B_NMAGEKEKPLVIGQPANPPCFRNVQPSSLPVTYAHNKMAWMTSELFLDWLRSLDRKMGEQNRKILLFLQQ_x000B_TPSRPHVKLRNIQLTFFPPNTPARLQPMQQGVIHSFKLKYRRRQLRRILQERQRQCGATDEQLAGQVTVL_x000B_EAIQWIGSAWEEVT…	>Bf_33515_x000B_QSLYDDVNKLCWHYFCETSSKPVTGPMLQQQALKFAEQLGVVGFKASNGWLESFKNRHNITIGS	ATGGCGAGCCAACCATGCGCGCAATCCAAGCCGGCGAAGAAGACTTTGACTCTGGGGGAGAAGATAGAAG_x000B_TGATCCGGCGGTACGAGAAGGGTGGGACCGGGGCGCGAGGACTCGCCAAGGAGTTCGGAGTTGGGAAGAC_x000B_GCAGATTCAAAACATCGTGAAGAGAAAGCGGGAGTACCTTGAGGACTATGAGAAGAACGCTCCGATCAGC_x000B_AAGAAAAGAAACACCCGGCAGTCGCTGTACGATGACGTCAACAAACTGTGCTGGCACTATTTCTGTGAAA_x000B_CAAGCTCCAAACCCGTCACAGGACCGATGCTCCAACAACAGGCTCTAAAGTTTGCCGAGCAGCTTGGAGT_x000B_TGTGGGCTTCAAGG…
32808	Bf	Branchiostoma floridae	XP_002605624	BRAFLDRAFT_232808	CENPB	MATTSHLLNKRPKKTLTLSQKIEVIRHYENFGRGSRRLAQDFGVGKTQIQNIIKRKREYLDDFENNVPPT_x000B_KKRNTRITGNEEINKLCWDFYRDTTSRGESCNGPMLQEAALNFAKDLGVVTFKGSNGWLDSFKRRHNIAA_x000B_SGTSKNSPLVDIGA_x000B_	>Bf_32808_x000B_ITGNEEINKLCWDFYRDTTSRGESCNGPMLQEAALNFAKDLGVVTFKGSNGWLDSFKRRHNIAASG	ATGGCGACAACATCTCACCTGCTGAATAAGAGGCCGAAGAAGACTTTGACGCTGAGTCAGAAAATCGAGG_x000B_TCATCAGACATTACGAGAACTTCGGCAGAGGATCACGGCGTCTGGCGCAGGATTTCGGCGTGGGGAAGAC_x000B_TCAGATTCAAAATATCATCAAGAGAAAGAGAGAGTACCTCGACGACTTCGAGAACAACGTACCGCCGACC_x000B_AAGAAGAGAAACACCCGCATCACCGGGAACGAAGAGATCAACAAGTTGTGCTGGGACTTCTACCGTGACA_x000B_CCACATCCAGGGGTGAGTCTTGTAACGGACCGATGCTCCAAGAAGCGGCATTGAACTTTGCCAAGGACCT_x000B_GGGCGTAGTGACCT…
30452	Bf	Branchiostoma floridae	XP_002586923	BRAFLDRAFT_130452	CENPB	MASNPKKIPKKTLTLGEKIEVIKRYERGGIGARTLAGQYGVGKTQIQNIVNRKHEYLDDFENNAPVNKRR_x000B_KLLHTGNDEINKLCWEFYCDTTSRLVTCSGPLLQEQALNFANDLGVIEFKASNGWLESFKKRHNLGLSTM_x000B_VGESAGVDNTVADDWKEKLPQIIDGYAPQDVYNMDESGLFYRATSTKTLFVKDSSLDEILNRIDSTYKDY_x000B_SAYEGNDYGEDECYCYCHERWRCAFDDYEDDPCYECEDYHYGTGNSLHDYDPVKRALNSAVASARTHWQN_x000B_KKPFEALIVLEETMRSLCLHQPWIEELLVDMFVDRSGILPSSLKEKAMSSIKRTFDLAPRDCGNIRPNIA_x000B_LGLKSWDDQELLAV…	>Bf_30452_x000B_HTGNDEINKLCWEFYCDTTSRLVTCSGPLLQEQALNFANDLGVIEFKASNGWLESFKKRHNLGLST	ATGGCAAGCAATCCGAAGAAGATACCGAAGAAGACGCTTACGCTGGGGGAGAAGATCGAGGTCATCAAAC_x000B_GATACGAGAGGGGTGGAATTGGAGCTCGAACCCTGGCTGGGCAGTACGGTGTGGGCAAGACACAGATTCA_x000B_GAACATCGTCAACAGAAAGCATGAGTACCTTGACGATTTCGAAAACAACGCACCGGTGAACAAAAGGAGA_x000B_AAGCTTCTTCACACTGGAAACGATGAAATCAACAAACTGTGTTGGGAGTTTTACTGTGACACGACCAGCC_x000B_GCCTAGTAACATGTTCTGGGCCGTTGCTACAGGAGCAGGCGTTAAATTTTGCAAACGATCTCGGAGTTAT_x000B_TGAGTTCAAAGCCT…
cag	Dm	Drosophila melanogaster	NP_001260876		CENPB	MPSGRVRKPRTSLTLEEKMEVIQSQERNKLSVRDLAKRFNIGKTQAADILKHKQSIKEGLLSGELKLNQM_x000B_RRNPLSQRGAQIDEMCFDWFSRVRTENIPISGEMVRKKAKQLAVELGHSNFSASSGWLEKWRKRHNVRYN_x000B_DTGDSLDLQEFEAILVKSEPISNKDDCDEPYPVTLIEPIYSTEEAMMQLARLKEFAKDDYASYQQLISLE_x000B_NQWSWKWNIFKKELP_x000B_	>Dm_cag_x000B_SQRGAQIDEMCFDWFSRVRTENIPISGEMVRKKAKQLAVELGHSNFSASSGWLEKWRKRHNVRYND	GTATACTTCATCGCTCTGGTCATACAACACCACATATCTGTGGACGGACGGACACTCCCTTGAGCGGACA_x000B_AGAAAACTGTCTAATTTGGTAGCAATTTCGACAGATAAAAGTCTTCATCGCTCACTAGTAATGTTCGTCG_x000B_ACAAATATGCCATCGGGAAGAGTCAGAAAACCTAGAACCTCGCTCACTTTGGAAGAGAAAATGGAGGTAA_x000B_TCCAGTCCCAGGAGCGAAACAAGCTATCGGTTCGGGATCTGGCCAAGAGGTTTAACATTGGAAAGACACA_x000B_AGCAGCAGACATTTTGAAGCACAAACAGTCGATTAAAGAGGGTCTGTTGAGTGGAGAACTTAAGTTGAAT_x000B_CAGATGCGGAGGAA…
94265	Nv	Nematostella vectensis	XP_001636801	NEMVEDRAFT_v1g94265	CENPB	KRRRELSLSEKIQLIHESQTGTKSQRKLADIYQIGKTTVHEILKKKDDILKAYEQNVDGGRKRVCTRSAY_x000B_SDINRLAWQWYERMRAQGNQISGPMLQEKARTFAAELDMKDFRASNGWLEGFRRRHGISFGASFSGYETS_x000B_VNVTTEWTEKIMEVTDGYRSTDIYNLVETGLYYRALPDKNLVPETESTSTERLTVTLCCNMDGEFEKPLV_x000B_IGPTANPPCFAKLDSECLPVIWRANRRAWITTSIFADWLRTLDRKMRQKDRRILLFLDNSPPHPPTLQLT_x000B_NVKLVFLIKPSNNTVNQLQPLTQGIVEAFRMAYRRKVLFSTLAKLDDSNSPRSAKQLMQEITELDACFWI_x000B_AATLDEISGSTMMN…	>Nv_94265_x000B_RSAYSDINRLAWQWYERMRAQGNQISGPMLQEKARTFAAELDMKDFRASNGWLEGFRRRHGISFGA	AAAAGGCGACGAGAATTGAGCCTCAGTGAGAAAATCCAACTGATTCACGAAAGTCAGACTGGTACCAAAA_x000B_GCCAGAGGAAACTTGCAGACATCTATCAAATCGGTAAAACTACGGTGCATGAAATTTTGAAAAAGAAAGA_x000B_CGACATTCTGAAAGCGTATGAGCAGAATGTTGACGGAGGTCGAAAGCGAGTATGCACTCGAAGCGCTTAT_x000B_TCTGATATAAACAGACTTGCTTGGCAGTGGTATGAGCGAATGCGCGCCCAGGGAAATCAAATCTCGGGGC_x000B_CAATGCTTCAAGAAAAAGCCCGCACCTTTGCCGCTGAGCTAGACATGAAGGACTTTCGTGCTTCAAATGG_x000B_CTGGCTCGAAGGTT…
8439	Nv	Nematostella vectensis	XP_001632063	NEMVEDRAFT_v1g208439	CENPB	MTEKRTSSISDAASLVSAPLRQRLTPCGNEDLEKALYTWSVRMKQQGVPISGPVLKETAIHFANELISIV_x000B_LSGFVGSNGWIDRWKKRQDVAFKTVSGEILSCTLEMTASWEESTLPTLLSKYALEDMFDADEFGLFYKAL_x000B_PDKLMHLKLQSCVGGKQSKVRLTGLAAASSSGEKLPMFVIGKSQKPRCFSGVRNLPCRYRAPKKGWILDS_x000B_NLFEEWVREQDRSFERPGRNVALVVDNGPAHPTVSNFKAIDLILLPPTSQLKRNRWTRAS_x000B_	>Nv_08439_x000B_PCGNEDLEKALYTWSVRMKQQGVPISGPVLKETAIHFANELISIVLSGFVGSNGWIDRWKKRQDVAFKT	ATGACCGAGAAACGAACTTCGTCTATATCAGATGCGGCGTCTCTAGTGTCCGCACCTCTGAGACAGAGAC_x000B_TCACACCATGTGGTAATGAAGACTTGGAAAAAGCTCTTTATACTTGGTCTGTAAGAATGAAACAGCAAGG_x000B_CGTGCCAATCAGCGGCCCTGTATTGAAGGAGACGGCAATCCATTTCGCCAACGAATTGATATCAATAGTT_x000B_TTGTCGGGGTTTGTCGGTTCCAATGGATGGATTGACCGGTGGAAGAAGCGGCAAGACGTCGCCTTCAAAA_x000B_CAGTCTCTGGTGAAATTCTCTCGTGTACTCTTGAGATGACTGCTTCTTGGGAAGAATCTACGCTTCCAAC_x000B_TTTGCTCTCAAAGT…
8826	Hv	Hydra vulgaris	XP_002162429	LOC100208826	CENPB	MHKKDIISKYESGRFGAIRQKLSLGKHDSIDKAVYKWFMSAREQNVPIGGHIVREKALGFAKELNIADFK_x000B_ALEGWLDWWKKRHNVVFRTISGKERSSTDKNFHLKGEQCAGEKLSKVRLTGLAAGNGVGEKLPIFIIGKA_x000B_EKPQCFKGVKSLPCQYKSQSNSWMNSKIFTDYVRRFDAKFNAEGRKVALIIDNCPAHPNVENLKAIEL_x000B_	>Hv_08826_x000B_LGKHDSIDKAVYKWFMSAREQNVPIGGHIVREKALGFAKELNIADFKALEGWLDWWKKRHNVVFRT	ATGCATAAAAAAGACATAATTAGCAAGTATGAGTCAGGTCGATTTGGAGCAATAAGACAAAAGTTAAGTT_x000B_TGGGAAAGCATGATTCCATTGATAAAGCTGTATATAAATGGTTTATGAGCGCACGTGAACAAAATGTACC_x000B_GATTGGTGGACACATTGTTAGAGAAAAAGCTTTAGGTTTTGCAAAAGAACTCAACATTGCAGATTTTAAG_x000B_GCTTTAGAAGGGTGGCTTGATTGGTGGAAAAAAAGACATAATGTTGTTTTTCGAACTATTTCTGGCAAGG_x000B_AAAGGTCATCCACCGACAAAAACTTTCATCTAAAAGGTGAACAATGTGCAGGAGAAAAATTAAGCAAAGT_x000B_TCGTTTAACAGGCT…
44639	Hv	Hydra vulgaris	XP_012556932	LOC105844639	CENPB	MPLVKRKLTNKSIIEKCKALKDLETGMSNKEVTKKYGVPKNTLSTWNKNKTKLLTSLEKNGTKSKRKKLR_x000B_SGSFKNVDKAIYTWFVAKRSQQVPIDGTILKEKALKFAEALGELDFKASDCWFHNWKKRNGISFKIISGE_x000B_SAAVTNNMTALWNETTLPTLLLNYKLEDIFNADKFGLFYQCLPNKTYHLSRKKCFEGKNSKVRITGIAAE_x000B_SATGEKLPMFVIGKSKNPRCFKHIKQLPCT_x000B_	>Hv_44639_x000B_SGSFKNVDKAIYTWFVAKRSQQVPIDGTILKEKALKFAEALGELDFKASDCWFHNWKKRNGISFKI	CTACTACTACTACTACTTTTTTGTCAAATGCAACAACATGCCGCTCGTTAAACGAAAACTCACGAACAAA_x000B_TCTATAATAGAAAAATGCAAGGCATTAAAAGACCTAGAGACAGGGATGTCTAACAAAGAGGTTACCAAAA_x000B_AGTATGGAGTCCCAAAGAACACATTATCAACCTGGAATAAAAATAAAACCAAGTTATTAACCTCACTGGA_x000B_AAAAAATGGCACAAAATCAAAACGGAAGAAACTTCGTAGTGGTAGTTTCAAAAATGTAGACAAGGCCATA_x000B_TACACGTGGTTCGTTGCAAAAAGAAGTCAACAAGTACCAATTGATGGTACCATACTAAAAGAAAAGGCAC_x000B_TAAAATTCGCAGAA…
36322	Hv	Hydra vulgaris	XP_004211041	LOC101236322	CENPB	MSLVKRKVTNKSIIEKCKALKDLETGMSNKEVAKKYGVPKNTLSTWIKNKTKLLTSLEKNGTKSKRKKLC_x000B_SGNFKNVDKAIFMWFIAKRSQQVPIDGTILKEKALKFAETLGELDFKASDCWFHNWKERNGISFKIISGK_x000B_SAAVTNMTASWNETTLPTLLLNYKLENIFNADEFGLFYQCLPNKTYHLSQEKCFGGKNNKVRLTGIAAGS_x000B_ATGEKLPMFVIGKSKNPRCFKHIKQLPCTYKNQLKSWMTVDLFTEWVMKLDSFFRARRQESSTPGDERSC_x000B_FFVECCVEGAVINYFKKAGISKTNKSIEEADNDHPFKFLTEELNRLRELDPRVVQEDLLTESYIGLDCDV_x000B_VTTGSLATDAEIIA…	>Hv_36322_x000B_SGNFKNVDKAIFMWFIAKRSQQVPIDGTILKEKALKFAETLGELDFKASDCWFHNWKERNGISFKI	ATGTCGCTCGTTAAACGAAAAGTCACGAACAAATCTATAATAGAAAAATGCAAGGCATTAAAAGACCTAG_x000B_AGACAGGGATGTCTAACAAAGAGGTTGCCAAAAAGTATGGAGTCCCAAAGAACACATTATCAACCTGGAT_x000B_TAAAAATAAAACCAAGTTATTAACCTCACTGGAAAAAAATGGCACAAAATCTAAACGGAAGAAACTTTGT_x000B_AGTGGTAATTTCAAAAATGTAGACAAGGCCATATTCATGTGGTTCATTGCAAAAAGAAGTCAACAAGTAC_x000B_CAATTGATGGTACTATACTAAAAGAAAAGGCACTAAAATTTGCAGAAACATTAGGAGAGTTGGATTTTAA_x000B_AGCATCTGATTGTT…
39093	Hv	Hydra vulgaris	XP_004212338	LOC101239093	CENPB	MPVVKRKLTNKSIIEKCKALKDLETGMSNKEVAKKYGVPKNTLSTWIKYKTSLEKNGTKSKRKKLRSGNF_x000B_KNVDKAIYTWFVAKRSQQVPIDGTILKEKALKFAEALGELDFKASDCWFHNWKERNGIRFKIISGESAAV_x000B_TNNMTASWNETTLPTLLLNYKLENIFNADEFGLFYQCLPNKTYHLSREKCFGGKNSKVRLTGIAAGSATG_x000B_EKLPMFVIGKSKNPQCFKHIKQLPCTYKNQLKS_x000B_	>Hv_39093_x000B_SGNFKNVDKAIYTWFVAKRSQQVPIDGTILKEKALKFAEALGELDFKASDCWFHNWKERNGIRFKI	ATGCCGGTCGTTAAACGAAAACTCACGAACAAATCTATAATAGAAAAATGCAAGGCATTAAAAGACCTAG_x000B_AGACAGGGATGTCTAACAAAGAGGTTGCCAAAAAGTATGGAGTCCCAAAGAACACATTATCAACCTGGAT_x000B_TAAATATAAAACCTCACTGGAAAAAAATGGCACAAAATCTAAACGGAAGAAACTTCGTAGTGGTAATTTC_x000B_AAAAATGTAGACAAGGCCATATACACGTGGTTTGTTGCAAAAAGAAGTCAACAAGTACCAATTGATGGTA_x000B_CCATACTAAAAGAAAAGGCACTAAAATTTGCAGAAGCATTAGGAGAGTTGGATTTTAAAGCATCTGATTG_x000B_TTGGTTTCATAATT…
43838	Hv	Hydra vulgaris	XP_012555144	LOC105843838	CENPB	MSNKKVAKKYGVPKNTLSTWIKNKTNLLTSLEKNGTKSKPKKLRSGNFKNVDKAIYTWFFAKRSQQVPID_x000B_GTILKEKALKFAEALGELDFKASDRWFHNWKVRNGISFKIIFGESAAMTNNMTASWNETTLPTLLLNYKL_x000B_ENIFNADEFGLFYQCLPNKTYHLSREKCFGKK_x000B_	>Hv_43838_x000B_SGNFKNVDKAIYTWFFAKRSQQVPIDGTILKEKALKFAEALGELDFKASDRWFHNWKVRNGISFKI	ATGTCTAACAAAAAGGTTGCCAAAAAGTATGGAGTCCCAAAGAACACATTATCAACCTGGATTAAAAATA_x000B_AAACCAACTTATTAACGTCACTGGAAAAAAATGGCACAAAATCAAAACCGAAGAAACTTCGTAGTGGTAA_x000B_TTTCAAAAATGTAGACAAGGCCATATACACGTGGTTCTTTGCAAAAAGAAGTCAACAAGTACCAATTGAT_x000B_GGTACCATACTAAAAGAAAAGGCACTAAAATTCGCAGAAGCATTAGGAGAGTTAGATTTTAAAGCATCTG_x000B_ATCGTTGGTTTCATAATTGGAAAGTAAGGAATGGCATCAGCTTTAAAATAATCTTTGGCGAAAGTGCTGC_x000B_CATGACAAATAACA…
99182	Hv	Hydra vulgaris	XP_002166090	LOC100199182	CENPB	MRIKESTFSNLDNLVFKCLLNVRSRNVTISATILKTKARELDEKININGFQASDGWLDPWKNRYNVSFKT_x000B_VCGEGNSCTSEMTTQRKETTIPTILSRYKLDEIYNADEFGLFFCMQPNKSLNLQSETCIGEKHSKIRFTG_x000B_MVAACAAGDKIPMFVLGKSKSPRCFKGIKQLPCRYRNQNKSWMDSVLFKEWIREMDTKFTKEKKKIAFII_x000B_DNCPAHPTVDNLKSIKPIFLPQNTTSKLQPMDQGVIRSLKVYYRSLALQRLVVEIDKKKDLPVFSILDAM_x000B_KMLHLAWQKEMR_x000B_	>Hv_99182_x000B_ESTFSNLDNLVFKCLLNVRSRNVTISATILKTKARELDEKININGFQASDGWLDPWKNRYNVSFKT	ATGAGAATTAAAGAAAGCACATTTTCAAATTTAGATAATCTTGTTTTTAAATGTCTTTTAAATGTAAGGA_x000B_GCAGAAATGTGACAATATCAGCAACAATTCTTAAAACAAAAGCCAGAGAACTTGATGAAAAAATTAATAT_x000B_AAATGGATTTCAAGCGTCTGATGGTTGGCTTGATCCTTGGAAAAATAGATATAATGTTTCTTTCAAGACG_x000B_GTATGTGGAGAGGGTAACTCTTGTACATCTGAAATGACCACACAAAGGAAGGAAACAACTATCCCCACAA_x000B_TTTTATCCAGGTATAAACTTGATGAAATTTATAATGCAGATGAATTTGGATTGTTTTTTTGTATGCAACC_x000B_TAATAAGTCACTTA…
43413	Hv	Hydra vulgaris	XP_012554215	LOC105843413	CENPB	MIFAAVEKRSNPKRQRMRKGSFANLDQAIFKWLLIVCSRDVTVSALILEIKAMEFAERMNVTNFHASDGW_x000B_LDSCKKQYNISFKTVSGETNACTSEVVVPWEEITLPTILSKYKFNQIHIADKFDLFYWLEPNKSLHFKN_x000B_	>Hv_43413_x000B_KGSFANLDQAIFKWLLIVCSRDVTVSALILEIKAMEFAERMNVTNFHASDGWLDSCKKQYNISFKT	ATGATTTTTGCTGCTGTTGAGAAAAGAAGCAACCCAAAACGTCAGCGTATGAGGAAAGGATCATTTGCAA_x000B_ATTTGGATCAAGCCATTTTCAAATGGCTTCTGATTGTTTGTAGCAGAGATGTCACTGTCTCTGCTTTAAT_x000B_TCTCGAAATTAAAGCCATGGAATTTGCTGAAAGAATGAATGTTACAAATTTTCATGCTTCAGATGGTTGG_x000B_TTAGACAGTTGTAAGAAACAATACAACATATCATTTAAAACGGTTTCTGGTGAAACTAATGCGTGTACAA_x000B_GTGAAGTGGTAGTACCATGGGAGGAAATCACGTTACCAACCATTTTATCAAAATATAAGTTTAATCAAAT_x000B_TCATATTGCTGACA…
99044	Hv	Hydra vulgaris	XP_002160169	LOC100199044	CENPB	MATIAEKRKINTKSIKEKYAALREIGEGLPKYAALREIGERLSKSQVAIKYGIPKNTLSTWIKNKENFFE_x000B_CMKTQGNNCKLMRIKEGTFSNLDNLVFKCLLNVMSRNVTISATILKTKARELAEKININEFQASDGRLDR_x000B_WKNRYVSFKTVCGEGNSCTSEMITQRKETTIPTNLSRYKLDEIYNADEFGLFFCMQPNKSLNLQSETCIG_x000B_EKHSKIRFTGMVAACAAGDKIPMFVLGKSKSPRCFKGIKHLLCRYRNQNKSWMDSVLFKEWIRVDTFIID_x000B_NCPAHPTVDNLKSIKPIFLPQNTTSKLQPMDQGVIRSLKVYYRSLALQRLVVEIDKKKDLPVFSILDAMK_x000B_MLHLAWQKEMR_x0…	>Hv_99044_x000B_EGTFSNLDNLVFKCLLNVMSRNVTISATILKTKARELAEKININEFQASDGRLDRWKNRYVSFKTV	ATGGCTACTATCGCTGAAAAGAGAAAAATTAATACAAAATCAATTAAAGAAAAGTACGCTGCTTTAAGGG_x000B_AAATTGGAGAAGGATTGCCAAAGTACGCTGCTTTAAGGGAAATTGGAGAAAGATTGTCAAAGTCTCAGGT_x000B_TGCTATAAAATATGGCATTCCAAAAAATACGCTATCGACATGGATCAAAAATAAAGAAAACTTTTTTGAA_x000B_TGTATGAAGACGCAAGGGAACAACTGTAAACTAATGAGAATTAAAGAAGGCACATTTTCAAATTTAGATA_x000B_ATCTTGTTTTTAAATGTCTTTTAAATGTAATGAGCAGAAATGTGACAATATCAGCAACAATTCTTAAAAC_x000B_AAAAGCCAGAGAAC…
2637	Ta	Trchoplax adhaerens	XP_002118343	TRIADDRAFT_2637	CENPB	IHIELKIQIIKDLEAGKSQEAIAKKYKVRKTTVFSISKRKDEFRRLILKYPIPACGRTRRALKMGDFCDI_x000B_EEPLYRWYQLRHNNNLPVSGSSLKEKALQLYKSTYADGTQRPFMASRGWLNKFCRRYGIIESSLQPNSWY_x000B_RETQEINRFITEVQEIIKSDSFSKQQIFSVDEKILRWKTVVSPNPTGICTNKNNPKIYRRSKAKLTLLAC_x000B_TNASGTYKLPLAVVDKNGMPSTLDEEQVLTLPVTYYRDEDLRMCNGLYESWYNDQFKPRVKRFCKENNFP_x000B_SKVLLLVRDTPAHNCITSSISDSEKFIVLRIPSNIAFALQPMNQGILTSLESHYQTKLYDYVIHKSSEKK_x000B_KLILKIMSKLTVKD…	>Ta_2637_x000B_MGDFCDIEEPLYRWYQLRHNNNLPVSGSSLKEKALQLYKSTYADGTQRPFMASRGWLNKFCRRYGIIESS	ATTCATATTGAATTAAAGATACAAATTATAAAAGACCTAGAAGCTGGTAAATCACAAGAAGCTATCGCAA_x000B_AGAAGTATAAAGTGAGAAAAACAACAGTTTTTTCTATTTCTAAAAGAAAAGATGAGTTTAGGAGGCTCAT_x000B_ATTAAAATATCCCATTCCTGCATGTGGCAGAACACGACGTGCATTAAAGATGGGGGATTTCTGCGATATT_x000B_GAAGAACCTCTATATCGTTGGTATCAGTTGCGACATAACAATAATTTGCCAGTATCTGGCTCCAGCCTAA_x000B_AGGAAAAAGCCTTACAGCTATATAAATCTACTTATGCTGATGGTACTCAACGCCCTTTCATGGCTAGTAG_x000B_AGGATGGCTGAATA…
55153	Ta	Trchoplax adhaerens	XP_002111773	TRIADDRAFT_55153	CENPB	MDIISTRKRKAYSVAFKLQVVEALRFSPRSNISQIAIRFGVDRKRVREWNNSYDKLRLIVDAKKKDRKKV_x000B_QFVRQVRSQEIEDGVLNYMKEQINLGVSVKNKDLQHKALEIAHTIGLLDFKASNMWLYRWKKRHNIKLGN_x000B_RENRRQPYYFHQQMNQYSGEFWGQIMNLQQYGDLGYSAPIGTYLQVEQQPFIFGQF_x000B_	>Ta_55153_x000B_QVRSQEIEDGVLNYMKEQINLGVSVKNKDLQHKALEIAHTIGLLDFKASNMWLYRWKKRHNIKLGN	ATGGATATCATCTCAACTCGAAAACGTAAAGCCTACAGCGTAGCGTTTAAATTACAAGTTGTTGAAGCAT_x000B_TGCGATTTTCGCCTCGATCTAATATTTCGCAGATTGCAATACGATTCGGTGTCGATCGTAAACGTGTTCG_x000B_CGAATGGAATAATTCCTATGATAAATTAAGATTGATCGTCGATGCAAAAAAGAAAGATCGTAAAAAAGTT_x000B_CAATTTGTTCGACAAGTCAGATCGCAAGAAATTGAAGATGGTGTCCTCAATTATATGAAAGAACAAATCA_x000B_ACCTTGGTGTTAGTGTTAAGAATAAGGATTTACAGCATAAAGCCTTAGAAATTGCTCATACTATTGGTCT_x000B_CTTGGATTTTAAAG…
14263	Aq	Amphimedon quinslandica	XP_011406639	LOC105314263	CENPB	MSTTKKRNDLSLQLKYEVIQRAEKEPKIGVRRLADIFSCGKTQISCILRDKERIKDLYESNSNGGLCQVR_x000B_KRIRTSEYSDVNDSLYQWYQLAVKRNLYPDGSLLAEKARLIAAHLGHNDFKASNGWLHRWKSRHNIKQRT_x000B_VSGESGEVNTLTEESWKERIPELVQGYKAEDICNIDETGCFWRALPDKGLAQAKKDCKGGEEKQE_x000B_	>Aq_14263_x000B_TSEYSDVNDSLYQWYQLAVKRNLYPDGSLLAEKARLIAAHLGHNDFKASNGWLHRWKSRHNIKQRT	ATGTCAACAACCAAGAAAAGGAATGACCTGTCATTACAACTAAAGTATGAAGTGATCCAGAGGGCAGAGA_x000B_AAGAGCCAAAAATTGGTGTAAGGAGACTTGCAGACATTTTCAGCTGCGGGAAAACACAAATCAGTTGTAT_x000B_CTTAAGAGATAAAGAAAGAATTAAAGATCTTTACGAGTCCAATAGTAATGGTGGTTTGTGTCAAGTTAGA_x000B_AAAAGAATTCGTACTTCAGAATATTCGGACGTAAATGACTCCCTTTATCAGTGGTACCAGCTAGCTGTCA_x000B_AGAGAAACCTGTATCCTGATGGAAGCTTATTGGCAGAGAAGGCCAGATTAATTGCAGCTCACCTGGGGCA_x000B_CAATGATTTCAAGG…
35479	Aq	Amphimedon quinslandica	XP_003385477	LOC100635479	CENPB	MASVPGFSCSKKSSTRNELTLKERVDLIDYQKKNPATSSRKLAEIFKCGRTQVLQVLKKKDTIFEQFKSN_x000B_APGDRKRKRGTQFEEINDAVFTWYSLARQRNVPISGPKLQEEAMKIAEKLSCSSQFKASNGWLQSFKKHH_x000B_KLKQLTVSGEAADVSEETVENWHERLKLILAGYKAEDIWNEDETGCFYRALPEKTLAEKKECRGGKKSKD_x000B_RITVAFFANSAGGKEAPIVIGKHAKPRCFKGLNNIKQPAGIPYYSNQKAWMNTDIMNNVLSTLNQKLGKQ_x000B_KRNILLLLDNVSSHDPALKNKFSNIKVVFLPKNTTSKLQPLDAGIIKNFKVHYRRLLQHTLSKIDTTDLT_x000B_ASAIAKSIDILTAI…	>Aq_35479_x000B_GTQFEEINDAVFTWYSLARQRNVPISGPKLQEEAMKIAEKLSCSSQFKASNGWLQSFKKHHKLKQLT	ATGGCTTCTGTACCAGGCTTCAGCTGCAGCAAAAAGTCTAGCACCAGGAATGAACTAACATTGAAGGAGA_x000B_GAGTCGATCTCATTGATTATCAAAAGAAGAACCCTGCCACTAGTTCTCGAAAGCTGGCCGAAATATTTAA_x000B_GTGTGGAAGGACTCAAGTTCTACAAGTATTGAAGAAGAAAGATACCATTTTTGAACAGTTCAAAAGTAAT_x000B_GCTCCTGGAGATAGAAAGCGTAAACGTGGAACACAGTTTGAAGAAATTAATGATGCTGTGTTCACTTGGT_x000B_ATTCATTAGCAAGACAACGAAACGTTCCTATATCTGGACCTAAGCTTCAAGAAGAGGCCATGAAAATAGC_x000B_AGAAAAGCTCAGTT…
33452	Aq	Amphimedon quinslandica	XP_003391456	LOC100633452	CENPB	MEKKTAGAAAVATERNDPVKSKAVEKKKRKRVVLTIEEKLKILKMIDNGVSYSVIAEKFAIGKSTVGDIK_x000B_KNKGTILKFKKNIEEMGMSRKTKTMKLSDDVLLDQCVYLWFKQKRMKGEPVSGPLLCEKAVDLSKRIHNE_x000B_TTSFKASDGWLWRFCKRHGIRQLSLQGEKLCSDAEAADSFITSFRELVTKEALSLNQIFNCDETGLNYRL_x000B_LPETTLAASFEKSAAGRKKSKERITLNLCSNASGTIKLPVHIIGKARRPLCFRKLDMNLLPVLYTSHSNA_x000B_WMTAAQFTEWFHETFVPHVQENLHKLGEEPRAVLVLDNCSAHAVPEDLVSKNGKIFAQFLPPNVTALIQP_x000B_MDQGVIQAVKKRYK…	>Aq_33452_x000B_LSDDVLLDQCVYLWFKQKRMKGEPVSGPLLCEKAVDLSKRIHNETTSFKASDGWLWRFCKRHGIRQLS	TTTTAAATGGAGAAGAAGACAGCAGGTGCTGCAGCAGTCGCAACAGAAAGGAATGATCCAGTCAAATCAA_x000B_AAGCAGTGGAGAAAAAGAAGCGTAAAAGGGTCGTTCTTACTATTGAAGAAAAACTAAAGATATTAAAAAT_x000B_GATAGACAATGGTGTTTCATACTCAGTGATAGCAGAAAAGTTTGCCATAGGAAAGAGCACTGTTGGTGAT_x000B_ATAAAAAAGAACAAAGGTACAATATTGAAGTTTAAGAAGAATATTGAAGAGATGGGGATGAGTAGAAAGA_x000B_CAAAGACAATGAAATTAAGTGATGATGTCTTGCTTGATCAGTGCGTTTACCTCTGGTTTAAACAGAAAAG_x000B_GATGAAAGGTGAAC…
38463	Aq	Amphimedon quinslandica	XP_003385561	LOC100638463	CENPB	MASSSASRKGKHLTLKDKVQIIKQHDEGKSVQDLKVEYGCGQTQIYLIIKQNEAITNTFETNASSSSHSL_x000B_GHSCRKSTFSDVNDRLYEWYLLACSKNIDPDGPTLKSKAQEIAEKLEIEGFKASNRWFDKWKHHHSINRV_x000B_SVCGDSGDVSCLRVDSWKERLPDILANYKMEDIYNIDETGCFWRSLPDKGFGTKALQCKGGKKSKTRVTV_x000B_ALIANATGEKEDPIVTWTSKNPRCFRGIQTRQLPVFYFDQTNAWMTADMYQIVGSFNRKMIQQKRSVLLL_x000B_MDNAGCHPEDLRDKFSNVKVVFFPPNTTSKLQPLDLGIIKNFTVHYRHYLLSYILASIETCVSSSEVAKT_x000B_ITILDAIRWISKAW…	>Aq_38463_x000B_KSTFSDVNDRLYEWYLLACSKNIDPDGPTLKSKAQEIAEKLEIEGFKASNRWFDKWKHHHSINRVS	ATGGCTTCAAGCTCGGCTTCTAGAAAGGGAAAGCATCTCACTCTGAAGGATAAAGTTCAAATTATCAAAC_x000B_AGCATGACGAAGGAAAGAGTGTGCAAGATCTCAAGGTGGAATATGGGTGTGGACAAACACAAATCTATTT_x000B_GATAATAAAACAGAATGAAGCTATAACTAATACATTTGAAACCAATGCGTCTAGTTCATCTCACAGTTTA_x000B_GGGCACAGTTGTCGAAAATCTACATTTTCTGATGTCAATGATCGCTTGTATGAATGGTATCTCCTTGCCT_x000B_GCTCTAAAAATATTGATCCTGATGGCCCAACATTAAAGAGTAAAGCACAAGAAATAGCTGAGAAGTTAGA_x000B_AATTGAAGGATTTA…
40295	Aq	Amphimedon quinslandica	XP_003388663	LOC100640295	CENPB	MMSCFTGVVSSSTSVSTAKSKAAKVSRHALTLKEKFQVIQMAKKNPGISGRALATKFSCGKTQITSILKN_x000B_KDTIVELYEANMTSKSLLSRKRCRESEFAPINEALHRWYLLATSRNIYPSGPQLCEKAKQIAEQLSVVDF_x000B_KASNGWLARWKEKNNVKQVRICGESGEVCGETVQSWKERLPELLQGFSSKNIYNLDETGFFWRGLPETGF_x000B_GIKGSACHGGKKSKQRFTVVAIVNADGEKELPVVIWKSQNPRCFKGVDISTLPVRYYSQSKAWMTGEILD_x000B_AILTKLNRKFSSQSRNIALLLDNAGCHPHELKGKYSHIKLIFLPPNTTSKLQPLDVGIIQNFKVHYKTLL_x000B_LRYVLSKIDQTTFT…	>Aq_40295_x000B_ESEFAPINEALHRWYLLATSRNIYPSGPQLCEKAKQIAEQLSVVDFKASNGWLARWKEKNNVKQVR	TCACCCTCGCGCTATGTATATATATATATACAGTGGAACCTCGCTTAACGACCACCCCTAAGTAACGGCC_x000B_GTCTATCATATAACGGCCAAATGTCCAGGTCCGGATGCAAACTACACTTACTTGCCTGTTAAGGCAACCC_x000B_CTGAAGAACGACCACCTCTCTATTGCGTATAACGAGCATTCAAAATGTCCCCAACACAGCATAAAGCATT_x000B_GAGAAAAACTTCTCTTTAACGGCCATGTGGCCACACCCACAATTAATTGTTAGCACGTGCACACCCATTA_x000B_CTATTACAATTTATTATAATAATTTATTATTCTACAACTACAAATACAATTTAGTACAAGTGTTGCTAAT_x000B_CAAAGCACCCCGTC…
13897	Aq	Amphimedon quinslandica	XP_011405985	LOC105313897	CENPB	MADLEVSQPAIKKKYNFDASLKLKVVEVALKNSNRGAARKFDVDEQQVREWKEQRNSLTECSSKKKRLDG_x000B_GGQKVAQLEMEELVSWIDCLREQNLRVTRSSIQAKALELSPQSEEEFRASRGWLEKFLSRHGFSSQQKTT_x000B_VSQ_x000B_	>Aq_13897_x000B_GQKVAQLEMEELVSWIDCLREQNLRVTRSSIQAKALELSPQSEEEFRASRGWLEKFLSRHGFSSQQ	ATGGCTGATCTTGAAGTCAGTCAGCCTGCGATAAAGAAGAAGTATAACTTTGATGCCAGTTTAAAGCTCA_x000B_AAGTAGTGGAAGTTGCTTTGAAAAACAGTAATAGAGGGGCTGCCAGAAAGTTTGATGTAGACGAACAACA_x000B_AGTGAGAGAATGGAAAGAGCAAAGAAACAGTTTGACGGAGTGTTCGAGCAAGAAAAAGAGACTGGACGGC_x000B_GGAGGACAAAAAGTAGCACAACTTGAAATGGAAGAACTTGTATCTTGGATAGACTGTTTGCGAGAACAAA_x000B_ATTTGAGAGTAACTAGAAGCAGTATCCAGGCAAAAGCTCTTGAGTTGTCCCCACAAAGCGAGGAAGAGTT_x000B_TAGAGCTAGTCGTG…
83107	Aq	Amphimedon quinslandica	XP_019853853	LOC109583107	CENPB	MAVSSSSSCLPLEDEDTSTSPSCLNNATLLADHDKPTTAGLMTDGGEEGSSLNVKFSSDIRDTIDHEVHK_x000B_WVLSQFDKNKILNSNQIRQKAYEIGQKHDQYFKASLNWYKNWKKKINFEEQPELDALRNRKRAYTAAFKL_x000B_HAVQRSNELLSVSQASLELNVSRRCLQRWKEELDVISTVAETASNAVYRRPGQGRKVGDSSLDLKLVEWL_x000B_QESWKEGQQVSSSGVRQKAKEISANPDFKASLGWYMKWQKRHNVNLKDKTIDSPALRGDSTHLKLRLLPE_x000B_GQQCAYSNHTVHPRKKRKTIEEQPLSPVEEVGGAGESEAEFDRMLLTWLVERWDSSDTVTERMLREKANE_x000B_ILTTPTSFRPTKSW…	>Aq_83107_x000B_>Aq_83107a_x000B_SDIRDTIDHEVHKWVLSQFDKNKILNSNQIRQKAYEIGQKHDQYFKASLNWYKNWKKKINFEEQP_x000B_>Aq_83107b_x000B_KVGDSSLDLKLVEWLQESWKEGQQVSSSGVRQKAKEISANPDFKASLGWYMKWQKRHNVNLKD_x000B_>Aq_83107c_x000B_AEFDRMLLTWLVERWDSSDTVTERMLREKANEILTTPTSFRPTKSWLIDWMKKYNVSLEN	ACTTTCTAGCTACTGCTGACATTGGTAAACATGTCTTCTTCTCTTTCTCTAGTCAATGGCAGTCTCCAGC_x000B_AGTAGTTCTTGCCTTCCTTTAGAAGATGAAGACACCAGCACCAGCCCCTCTTGTTTGAATAATGCTACAC_x000B_TACTAGCAGATCATGATAAACCAACCACTGCTGGTCTAATGACTGATGGAGGAGAAGAAGGGAGTTCATT_x000B_AAATGTTAAATTCTCATCTGATATTCGTGACACCATAGACCACGAGGTACACAAGTGGGTCCTCTCACAA_x000B_TTTGATAAAAACAAGATACTCAATTCAAATCAAATACGACAGAAAGCGTACGAGATAGGTCAGAAACACG_x000B_ACCAGTACTTCAAA…
80222	Aq	Amphimedon quinslandica	XP_019848718	LOC109580222	CENPB	MSSTNQEIEQKDANEVEPSEEPATPLSSDKEKIIEFADLYSIDLACERFGVTKTVLRGWLKQRNIPIKPV_x000B_YNSPGQGRKISYSRELDGQIADHVRSLLEAGERVSVHDVCTYARKLIQEENPEFTASTGWAQRFLVRNNI_x000B_DLSFQLRKLIPSNRQTGSNGSLVSSTPDNRGRPLSYPAQLDNSIADWVRQRTAKGDTVTNSELRKHAKEV_x000B_ISKENASFTGSASWSQNFLLRHRLSLQPTTPTKNEERETTPPREEEGQSGPGLLGGGGGAAVDETVSNTL_x000B_ALLTSEGLPGVVESSLSQGSGISLSDLTNESIIVDLLNNNNHDSATNYSQPSLDSSSGFITLGQHLSDLV_x000B_SSVNTSTNQNTLEL…	>Aq_80222_x000B_>Aq_80222a_x000B_ISYSRELDGQIADHVRSLLEAGERVSVHDVCTYARKLIQEENPEFTASTGWAQRFLVRNNIDLSF_x000B_>Aq_80222b_x000B_RPLSYPAQLDNSIADWVRQRTAKGDTVTNSELRKHAKEVISKENASFTGSASWSQNFLLRHRLSLQP_x000B_>Aq_80222c_x000B_LSYTKETDQQLADWVKGKQATGEKVTFASLRSHARKIVSSENPNFSASVGWVTPFLLRHNLDLKI_x000B_>Aq_80222d_x000B_LTYSREKDDMIADWVRQQQDGGVPVTASDLSAYASSLIGEENNTFVASVGWRHKFLQRHNIQLQQ	ATGATCAAAGGCAGAGCAGCTAGTTTAATCAAAGGTCATAATCCAAGTTTTAAGGCGTCAAATGGATGGT_x000B_TAGACAAGTTCATGCTACGGTATGGTTTGTCAATGCGAATAAAGATTTCAGTTAGTCAGAAGCTGCCAGC_x000B_CCAGCTTGAGAAGCGAATAGAATCATTTTTCATAAGGGTAAGAGCACTAAGAGCTAAGCATCAGTATCCA_x000B_TTGGACCTCATAATAAATATGGATGAAACTCCTTTGATTTTTGACATTGTTCCACAACAAACAATCAGCA_x000B_AAAAAGGTGTCAAGCAAGTGCCAACTCGGTCATCAGGAGCAGAAAAAAGAAGATTAACTGTTACTTTGTC_x000B_ATGTACTGGTGATG…
danr	Dm	Drosophila melanogaster	AAF56408		CENPB	MDISAYQHMNIRMSTRGKRPLRNLTPNDKVRAIQRIHNGETKASVSRDIGVPESTLRGWCKNEQKLRFMC_x000B_RQLGPDHLGLDTPPEKRAKFELQLQLPPKFVALPPNYEELGFGALPYSPADYPVQNESLLEKLSLVEFVK_x000B_KNGGLHPEGALHPGQAGVMDYSNNMLHQLNLLALLNSKLTPQTADVLVDAQPKSEDNKVIDSPAASEDYS_x000B_KNNYPLLSVKNWAKDPAKRVNSANQPEQVNDKNNNALEANSSAPQALVTEQAKTPMFSDTTMPLLPAPFP_x000B_NPADLAPVIAPVTPANAPPTGTDNQGAALLDWCKLFNASLNFLAFAAAAASMQPGGGGPGGPSYNPNQMA_x000B_SGGSEPDLETYPFN…	>Dm_danr_x000B_KRPLRNLTPNDKVRAIQRIHNGETKASVSRDIGVPESTLRGWCKNEQKLRFM	ATGGATATCTCCGCCTACCAGCACATGAACATCCGGATGAGCACGCGCGGCAAGCGTCCT_x000B_CTGAGGAACCTCACGCCCAACGACAAGGTGCGTGCCATCCAGCGCATCCACAATGGTGAA_x000B_ACCAAGGCGAGTGTGTCGCGGGACATCGGAGTGCCGGAGTCCACGCTGCGTGGCTGGTGC_x000B_AAGAACGAGCAGAAGCTGCGCTTCATGTGCCGCCAGCTGGGCCCCGATCACCTGGGTCTC_x000B_GACACGCCACCGGAAAAGCGCGCCAAGTTCGAGCTGCAGCTCCAGCTGCCACCGAAGTTC_x000B_GTGGCACTGCCTCCAAACTACGAGGAGCTGGGCTTCGGTGCACTGCCCTACAGTCCAGCC_x00…
dan	Dm	Drosophila melanogaster	AAF56411		CENPB	MNIRMGTKGKRPLRSLTPRDKIHAIQRIHDGESKASVARDIGVPESTLRGWCKNEDKLRFMSRQSATDNL_x000B_CADALGDKMDGGGGGGGGAGGGGLLGPPEKRQRLDGALPLNFSNKLKFDELAFKRSPLNGLDYSTNKNLA_x000B_DLGYNGLPVDYAAFNGGVKAKVFGADINRPAADPSLNAISPLSSLTHLSGLTGISQSPLAISFNELTTNL_x000B_NLLAQLNPGLAAMSGLNSFPAGAGNLRTPKPSGQTPLQVQSPRSDSGDRSAQGLSVKNWAKQKPGEGQGS_x000B_LNLSIKNEGKGGDIKSPSPSIAPSQMGGPMTLSNLAEDPLLYWLKSQQTMLGLNPLYPPTIPMGVTSPPI_x000B_RSSTPQHMSQLAQT…	>Dm_dan_x000B_KRPLRSLTPRDKIHAIQRIHDGESKASVARDIGVPESTLRGWCKNEDKLRFM	ATGAACATCCGCATGGGCACAAAGGGCAAGCGTCCCCTGCGGAGCCTGACGCCCCGCGAC_x000B_AAGATCCATGCCATCCAGAGGATCCACGATGGCGAGTCCAAGGCCTCGGTGGCCAGGGAC_x000B_ATCGGCGTGCCCGAGTCCACGCTGCGCGGCTGGTGCAAGAACGAGGACAAGCTCCGCTTC_x000B_ATGTCCCGCCAGTCTGCCACGGATAACCTCTGCGCCGACGCCCTGGGCGATAAGATGGAT_x000B_GGAGGAGGAGGAGGAGGTGGTGGAGCAGGCGGCGGAGGTCTTCTGGGACCGCCGGAGAAA_x000B_CGCCAGCGTTTGGACGGCGCCCTGCCCCTGAACTTCTCCAACAAACTGAAGTTCGATGAG_x00…
dany	Dm	Drosophila melanogaster	NP_726138		CENPB	MERFGIPRGKRPRVQVSLDDKERAIARIRGGETKAGISRELGVPESTVRGWVKRAEQRLARETTSQTGSA_x000B_NYSTILAMTLAKPQVTISTKSSASSVISKSSYSSPPLDLKPLKQPQKRNINGHPVTCTQDPVEDSAATSI_x000B_PIPVPIPVPLPVPPMVSPDSEQQMSAWLHIFNAGILNFTLIASAAVLQARSRGLADRLPLWQIITDFVDE_x000B_AERNVNANGGWYLEGQPATGHMSARQRPVRVPTKVHSYRRNLKAPPAHITAEDDEDSYTDADVPH_x000B_	>Dm_dany_x000B_KRPRVQVSLDDKERAIARIRGGETKAGISRELGVPESTVRGWVKRAEQRLA	ATGGAAAGATTTGGTATTCCACGTGGTAAGCGTCCCCGAGTCCAAGTTTCATTGGACGAC_x000B_AAGGAGCGAGCCATAGCCCGAATCCGAGGTGGTGAAACCAAGGCCGGAATATCACGCGAA_x000B_TTGGGTGTTCCGGAGTCTACGGTTCGCGGTTGGGTGAAACGAGCTGAGCAGCGGTTGGCC_x000B_CGAGAGACAACTAGCCAAACGGGTTCTGCCAACTATTCCACAATCCTGGCCATGACCCTA_x000B_GCGAAACCGCAAGTTACCATCAGCACAAAATCGTCGGCTTCGTCTGTCATTTCTAAATCA_x000B_TCATACTCATCGCCACCGCTGGATTTGAAACCCCTGAAACAGCCCCAGAAACGAAACATT_x00…
pogoR11	Dm	Drosophila melanogaster	S20478		CENPB	MGKTKRVVGLTLKEKLQIIELVTNKVDKKEICAKFKCDRSTVNRILQKTNEIHEAVAASGLKRKRQRKGA_x000B_HDLVEEALYIWFGQQESKNVILDRHVILAKAKEFCQKFNDAFEPDASWLWRWRKRHNIKYGKIHGETATN_x000B_DSVSANEYKNDILPGLLKGYNPEDIFNADETALFYKAMPNATFFTCGKQLNGQKSQRVRLTLLFICNATG_x000B_TYKKTFVIGRSKSPRCFKNANVPIPYYANKKAWMTKDLWRKIMTGFDEEMKKQNRKILLFIDNATSHTTV_x000B_KDFENIKLCFMPPNATALLQPLDQGIIHSFKLEYRRILVKQQLIAVNCGKSTVEFLKSLSLLDALYFVNQ_x000B_GWKNVKMLTIQNCF…	>Dm_pogoR11_x000B_	ATGGGTAAAACAAAGCGTGTCGTTGGACTAACACTAAAGGAAAAGCTTCAAATAATCGAG_x000B_TTAGTGACCAACAAAGTGGACAAAAAGGAAATTTGTGCCAAGTTCAAATGCGACAGATCC_x000B_ACAGTCAACCGCATTTTACAAAAAACAAATGAAATTCATGAAGCTGTGGCCGCGTCAGGT_x000B_TTAAAAAGAAAGCGTCAAAGAAAAGGAGCGCACGACTTAGTAGAAGAAGCCTTATACATT_x000B_TGGTTCGGACAGCAGGAATCAAAGAACGTAATTCTTGACCGGCACGTCATATTAGCAAAA_x000B_GCGAAAGAATTTTGCCAAAAATTTAACGACGCCTTTGAACCTGACGCCAGCTGGCTTTGG_x00…
CG13894	Dm	Drosophila melanogaster	NP_612054		THAP CENPB	MPTIRRCCIIGCLSNSRQHPSMQFFAFPRPENPFHKLWKEACHASLRRIVPFKKPVVCALHFDPSVLGGR_x000B_RLQSNALPTLRLEVPSNLEAVEQQAMVEEIERSRKCAYINAVVYEWLVRANINPQLRGSITHGMIKDKAE_x000B_NARQVIGSTSFIADNRWLNRFRETHLQGFAQKLASNQLKPLGSSLWIPDIVQDLAHLFPPASAERVAKLE_x000B_EMPEQYMTYMQQYGEYEEDDDSMDVKEQSYQEQQQQQQQHFALQQQHMQQQQHQMGHPWPPFPGHPGHPT_x000B_PHPGFASFNDFYFERHQQQMQQQLQQQQQMQQFPPTMPPQREPFQPQLPPNVPPQRASPFQPVQLAKRPK_x000B_MESPDDDEVQEINS…	>Dm_CG13894_x000B_RCCIIGCLSNSRQHPSMQFFAFPRPENPFHKLWKEACHASLRRIVPFKKPVVCALHFDPSVLGGRRLQSNALPTLRL	TATAGATGGGAAAAACGAGTCGGTCGGGGTCGTTCGTCGAGTCGTGGCTGTTGGCTGTTGGCTGTAGCTG_x000B_TAGCTGTAGCGATGATGATGTCGCTAGTTTCTGTTTCGAACACTCTGTGTTGAACGTTCGTTGGCGGCGG_x000B_TTCACGCATCGCGTCCGCAGATTTTGCGCCGAGTTCCCGAGTGGTTCGAAATACCATAGATACTATACCA_x000B_TAGAGACCTGGATTTATAGACTCTGATTTGTGGATATATCTGAACGCATTTGCGTTACTCGGAAACACTG_x000B_GATATTCCAGTGGATTTGTTTTAATTTCATTTACATTTCGTGACCTGGCGAAGCGTGAGCAACGCCAGCA_x000B_CTCCAGCATTTAAG…
6327	Bf	Branchiostoma floridae	EEN60854	BRAFLDRAFT_206327	CENPB	MEGSKKGRRVWSREKIEEVLQDITENNLTQSSASRKYGIPQTTISDKVLGISSLDATPGRPPSLSKEEED_x000B_SLVYYIKYRTERGFPITKKTILALAQAVHVRYCEENDAAPKISLESGLSQKWWKGFKGRHDLTIRKPDPL_x000B_DRGRRDAIDREVVKDFFTLLSETMAKNGLDGQPHRVYNADETGFELDPQRKKVVSFAKMNAPATSVRKGT_x000B_RDHITSMECVAANGTALPPMIIFSKSYPSTAYSLDGPDNAVYATTPSGFIEADIFLSWLDKCFNRFSSPE_x000B_RPVLLLLDQHSTHVTTEAIDFAIKNDIILMGLPPHSSHFLQPLDAQGGPFNRMKDVYEDVVNDVTLVRPN_x000B_YFVTKSSFSKIYKI…	>Bf_06327_x000B_PSLSKEEEDSLVYYIKYRTERGFPITKKTILALAQAVHVRYCEENDAAPKISLESGLSQKWWKGFKGRHDLTIRK	ATGGAAGGTTCCAAAAAGGGGAGAAGAGTCTGGAGTCGTGAAAAAATCGAAGAAGTACTA_x000B_CAAGATATCACTGAAAACAATCTGACACAGAGCAGTGCTTCAAGGAAGTACGGGATACCT_x000B_CAGACGACAATCAGTGATAAGGTATTGGGAATAAGCTCACTGGACGCAACGCCTGGAAGA_x000B_CCCCCAAGTCTTTCGAAAGAAGAGGAGGACAGCCTCGTTTACTACATCAAGTATCGGACA_x000B_GAACGAGGCTTTCCCATCACGAAGAAAACCATCCTGGCCCTGGCTCAAGCCGTTCATGTG_x000B_CGGTATTGCGAGGAGAATGACGCCGCGCCAAAGATAAGCCTAGAAAGTGGACTCTCTCAA_x00…
51754	Ta	Trchoplax adhaerens	XP_002108634	TRIADDRAFT_51754	CENPB	MALCRRRRSFTVEYKIQAVKYLRANNCNVSKTAREYGVERVRIREWNKNYVKLAAENEGDRKKKRKLHVG_x000B_RRPISIDLDNAVYEYYKDELANNRLVSNKLLKKKALELAKELNISQTFRASDTWLKRWKKRLGISLHKSN_x000B_NSNC_x000B_	>Ta_51754_x000B_RPISIDLDNAVYEYYKDELANNRLVSNKLLKKKALELAKELNISQTFRASDTWLKRWKKRLGISLHK	ATGGCACTATGTAGGAGGAGAAGATCGTTTACAGTGGAATATAAAATTCAAGCCGTCAAATATTTAAGAG_x000B_CTAATAACTGTAATGTATCTAAAACAGCGCGAGAATATGGTGTTGAGCGTGTTAGAATTCGAGAGTGGAA_x000B_TAAAAATTATGTTAAATTAGCCGCAGAAAATGAAGGCGATCGCAAGAAGAAACGTAAATTACATGTTGGT_x000B_CGCCGACCTATATCTATCGATTTAGACAATGCTGTCTATGAATATTATAAGGATGAATTAGCCAATAATC_x000B_GATTGGTAAGTAATAAATTGCTTAAAAAGAAGGCTTTAGAGTTAGCTAAAGAACTCAATATTAGTCAGAC_x000B_ATTTCGAGCTAGTG…
Cenpb1	Pb	Pleurobrachia bachei		scaffold10950.1	CENPB INTEGRASE CORE DOMAIN TF	DEALYAWVRTQRSANVPLNSLILKAKAKWFNTQLGGPESFQASNGWLYKYCQRHGITFKK SAGEAIDADSDEAERKAPNSSYVLAEEKGKLPGRKQAKERVTLMEGGNAAGTIKLPMVMV GKSKKPRCFNKMAEKAIPVRYRAQKKAWMSSEVFSDIFLKIWVPHIKCELQKKGLDQRAI ILVDNATCHQELEKDGIKVRFLPANTTSLIQPMDQGVIAALKRRYISSFTQCLADKSDDV EVHAFIRQWDLKDTAFSVAKAWDTLTESTMRNSWNPLLNIHGDSTSVDLGAETDHEADTD PIVQEWAEEEVPCTEELTEELTEGEIVDSIICPNDEEHNSDDDSEEVQAVVPPAPPSQMI QTLEFLMGEIVQHPDAKSFDTLWMKGWLDKYRR…	>Pb_Cenpb1 DEALYAWVRTQRSANVPLNSLILKAKAKWFNTQLGGPESFQASNGWLYKYCQRHGITFKK	GACGAGGCATTGTACGCTTGGGTGAGAACCCAACGTTCAGCTAATGTCCCGCTGAATAGC TTGATTCTGAAGGCAAAGGCCAAATGGTTCAATACTCAGTTGGGCGGCCCTGAGTCATTT CAGGCATCAAATGGATGGCTATACAAGTATTGCCAGCGGCACGGCATTACTTTTAAAAAA TCAGCGGGAGAGGCCATCGATGCTGACTCAGATGAGGCCGAACGGAAAGCGCCAAATTCC TCTTATGTGTTGGCAGAAGAGAAGGGAAAATTACCTGGCCGAAAGCAGGCAAAAGAAAGA GTGACTCTGATGGAAGGAGGGAATGCTGCGGGTACTATAAAACTACCAATGGTGATGGTT GGCAAGTCTAAAAAGCCACGTTGCTTCAATAAG…
Cenpb2	Pb	Pleurobrachia bachei		scaffold02083	CENPB TF	MIKKAPLPPTPSSPPGPSDKRKRVRLSISQKQEVIKKLKDGAKVNEVAEEYKIASQTVRD IKRKEGKLETFLKSFTPTDLAKRKGMKGPKSEQIEDAVLNWYNEQMALDVHVEGKEIMAK AQEFNRLMGGPITFVGSKGWVERFKRRHCIKTKRKYKSLAKPRAAPKAPTLHHLTNSNNN NNMQHDPKIVYNVSNQAILGAAHNLGAAHNQSIINQLCGGVQLPIEQTAYHLQIALDQLR MRPDFTGSDGLFFQSWIDRLVNRHNSMI	>Pb_Cenpb2 GPKSEQIEDAVLNWYNEQMALDVHVEGKEIMAKAQEFNRLMGGPITFVGSKGWVERFKRRHCIKTKR	ATGATCAAGAAAGCTCCCCTACCGCCTACACCAAGCTCCCCACCTGGCCCTTCGGACAAG AGAAAGCGAGTCCGTCTCTCCATTTCCCAAAAGCAGGAAGTCATCAAAAAACTTAAAGAT GGAGCGAAAGTAAACGAGGTAGCTGAAGAGTACAAAATAGCTAGCCAAACAGTTCGAGAT ATCAAAAGGAAGGAAGGAAAGTTGGAAACGTTCCTGAAATCGTTCACTCCGACAGATCTT GCTAAACGGAAGGGAATGAAGGGCCCTAAATCGGAGCAGATTGAGGATGCCGTACTAAAC TGGTACAATGAGCAGATGGCCCTGGATGTCCATGTGGAGGGGAAGGAAATAATGGCAAAG GCACAGGAATTCAATCGGCTCATGGGAGGTCCA…

## Sheet: FHY3
Gene Name *	Species Code	Species/Notes	NCBI Accessions	LOC Number	Classification	Protein Seq	cDNA Seq
FHY3A	Ac	Aplysia californica, DDE_Tnp_ISL3 transpose derived	XP_012940274	LOC106012298	FAR-RED ELONGATED HYPOCOTYL 3 (FHY3)	MTEDELTRRLFSDITRDDPGSTVDVICDVNNFANVIFFQTSQMKQIFCKYPKVLFIDTTYKVNRREMPLF_x000B_NIMVVDGNRNGQAVGHGLIINETKETLKALLEKFVLHNAVCRQVKTVIVDKDFSEINSVRQCLPEADIVL_x000B_CKFHVIQAFQKKLVGMGAKKRDGVLQLLNKMCSCKSELAYEELKEELFVVSPEIVEYFVKSWDSLKECWV_x000B_GCYLREVETYGNVTNNIVESFHATIKEHVDAETSVPSLIKQLMTCSIRKQSKMLQTKSKLSLKKRMCNTK_x000B_SKFCSDVEQIFNSLAPYPANLTKEELLKFEHEVLLVDGNIVNDRNGQNYRIIDSKCHCFIFKVQKIVCRH_x000B_IFAYRHSQLLPLFT…	TCTTTATCCCGAGCTGAGGCAGCTGACAGATGAACAGCTAAGTGAGCTGCATGACTTACTTGTACTGAAA_x000B_GTTCCAGCACAGAAAATAGTGCAACATATAAACACAAAGTATGACATTGATGTAACAGCACAGGACGTCC_x000B_ACAATCATCGAAGACGTCTTAAAGACAAGCAAGCTTCGGGAATGACGGAGGATGAGCTAACCAGAAGACT_x000B_ATTCAGTGATATTACTAGAGATGATCCTGGCTCAACTGTTGATGTTATATGTGATGTAAACAACTTTGCC_x000B_AATGTCATTTTTTTTCAGACTTCTCAAATGAAGCAAATATTCTGCAAATATCCTAAAGTGTTATTTATTG_x000B_ACACGACATACAAG…
FHY3B	Ac	Aplysia californica, DDE_Tnp_ISL3	XP_005107058	LOC101856836	FAR-RED ELONGATED HYPOCOTYL 3 (FHY3)_x000B__x000B_DDE_Tnp_ISL3	MTDASQFPAADDTVKMEDDTSCLAITVGQTFNSFSEVKELLNKREEKLFERLVMGRGSEQVSYANQRLKG_x000B_LSKYADCLVYRKVTFRCKHEGEFKPRGTSKLSTSLKKGCPVKVSLSAERKHNRLIVNSVCSDHNHELFPQ_x000B_SVGVYPEDRAFTDIEAADIKRLLDFGVAVPKIVNYVRTTYGKNVKVKDIHNFRQKAKLVASEGLSEEEQV_x000B_LQVLQEMVDNEEGRFSITTDSETCCLPIFVQTSRMRKVLQTFPDCLFIDCTYCKNKFAYPIVVFSVVDGD_x000B_NCGQCVGYGVVRDEQMSTLSSLFGEFVRMNEDVSVKTVVVDKDASEIGALKETMGECDLVLCRFHVCKSL_x000B_DEAVDKYCEKRVRE…	TAGATCTAGATTAGTTACTGGGGGGCTGGGGGGGTCTGATGAGTGATGACCGATGCTTCCCAGTTCCCAG_x000B_CAGCAGACGATACAGTCAAAATGGAAGATGACACGAGTTGCCTAGCAATTACTGTTGGACAAACATTTAA_x000B_CAGCTTCTCTGAGGTTAAAGAGCTTCTAAATAAAAGAGAAGAAAAGCTTTTTGAGCGCCTAGTAATGGGC_x000B_CGCGGCTCTGAACAGGTCAGCTATGCCAACCAGAGACTGAAAGGTCTGTCGAAGTACGCGGATTGTCTTG_x000B_TTTACCGGAAAGTAACATTCAGATGCAAGCATGAAGGTGAATTCAAGCCAAGGGGCACATCAAAACTGTC_x000B_CACATCTCTGAAAA…
FHY3C	Ac	Aplysia californica, DDE_Tnp_ISL3		LOC101858205	FAR-RED ELONGATED HYPOCOTYL 3 (FHY3)_x000B_	MDDLEAKEKAELLVLTVAEPVLKVGDEFSCWEDFFESVKKYSESTNQPFVKIGNKSVAQANKFKQDKLYP_x000B_EHLKIVQQTYGCTHRGGNELTSSAQRKRKSFKIKCSAKIHASVDNTSHRIVVRTLNNEHNHIISQEHFVQ_x000B_YPQNRRLTEEEQQDVQELAKLKVSTRQLKEHTSRAYGKNLTLHDIRNIKAKARKKDKTNDNGCQLNDTDL_x000B_LLLYLEEVRTEDPGSTIEIAMDDDMTMSFVFFQDSLMKEASDKFSTHILVDCTYYINDRQMPLVTLMGFN_x000B_GSNESVILALCLLRLKNKETLLKVFELLLRVNPSASGVYTFMVDKDFTEITSIKEAFPDAPVELPKFHVM_x000B_KAMEQKINSLQCST…	CACCGGAAGTTTTCCTTTTCAGCAAATCAGCCAAGTGCTCTCCCCTTAGGCTAGGCCTTGTCTTGTCTGT_x000B_CGTTCAAGACAAGAACGTCAAGAAGTTCAGGTCTTTATCTCCGCTGCTGACTACTGTATACTAGGCTCTA_x000B_GATCTACACTTCACACACAACACAAACTAGGCCTAACCTTTCACGTTTGACTGCCAATGAACGCCTTCTT_x000B_GGGGTAAACAACGCACAATGGATGATCTAGAAGCGAAAGAGAAAGCTGAGCTGCTAGTTCTGACGGTGGC_x000B_TGAACCTGTGCTAAAAGTTGGCGACGAATTCTCCTGTTGGGAGGACTTTTTTGAATCTGTTAAGAAGTAT_x000B_TCGGAGTCTACCAA…
32688	Aq	Amphimedon quinslandica, MULE transpose	XP_003391450	LOC100632688	FAR-RED ELONGATED HYPOCOTYL 3 (FHY3)	MEEASSSDAPAADPFFCVGEKFSSFCDLEKKIKNFEGVHLVQLTRRDSRTLEAAAKRVPNRVIGAHAELN_x000B_SEFIIYISTVKQGCQAGLKAVLSKDKKYLEVTHFSNEHNHIVSKAVYDHLPRQRRLATEESNKVKSLLHV_x000B_QANKKLIQQHIAKTTGKVVTLKDLSNVRAQMEIKSGDHNELEILVKELSEIEGATVKLFHDEKSELSGIF_x000B_FQDNVMKCAFKGYPEVLMVDATYKLNKFRMPLYVLLVIDGNGLSEIVAIFLTTLETEDAITKMVCSFKTY_x000B_NSSWINTRVVMSDKDFVERTVFQREFPSSSLIICLFHTLRTFRREVTCEKLNLRSGERDHALELIEKLVY_x000B_AKSEEEYDQNHELL…	ATGGAAGAAGCAAGTAGCAGTGATGCTCCAGCTGCCGATCCTTTTTTCTGTGTGGGGGAAAAGTTTTCTT_x000B_CGTTTTGTGACCTGGAAAAGAAGATAAAGAACTTTGAAGGAGTTCATTTGGTTCAACTCACTCGAAGAGA_x000B_TTCAAGGACATTGGAGGCAGCGGCAAAACGTGTACCAAACAGGGTTATAGGTGCTCATGCAGAATTGAAT_x000B_TCAGAATTCATCATATACATCAGCACTGTTAAACAAGGTTGTCAAGCTGGTCTAAAAGCTGTTCTAAGTA_x000B_AAGACAAAAAATATCTCGAGGTGACGCATTTTTCTAATGAACACAATCATATTGTTAGCAAGGCAGTTTA_x000B_TGACCACTTGCCAA…
20146	Ec	Elysia chlorotica	RUS72101	EGW08_020146	FAR-RED ELONGATED HYPOCOTYL 3 (FHY3)_x000B_	MLSPKLTFLIPESGRALNAFVDYSCELARGARLIRKSVESKNKIIKDPNKAYPLDWKYVSVVFTCKQYGQ_x000B_YESSSKGLRKDLSTYRTGCEAIIKLSANKKKQGIVITQAVLDHNHDTKDHKYPQDRRLNESQAAEMKDLL_x000B_DLKVSSAQIIDRFQAQHDITLTHSDVRNHRQRIRKKTGPDVSEENQLWQELQVLAENGTDVTIAKDSEDK_x000B_MSVLFIQTPKMKSTWQQYPQTLFLDSTYKVNSRNMPLFVFMTCDGDNSGVVVAYALVVDEKAATVTQVID_x000B_IFISKNDITQLSSVTIDKDFSEMKALKDRLPHVDIVLCKFHVLKTFEERAKKEERKDEVFSVLKDMVNYI_x000B_TVHQLRNMNSIFVG…	ATGCTTTCACCGAAATTGACTTTTCTAATTCCAGAGTCTGGGCGGGCACTGAACGCCTTC_x000B_GTTGATTATTCATGTGAGTTGGCGAGGGGGGCCAGGCTTATTCGCAAATCAGTTGAATCC_x000B_AAAAACAAGATTATTAAAGACCCAAACAAGGCATATCCACTCGATTGGAAGTACGTTTCT_x000B_GTAGTCTTCACTTGCAAACAGTATGGACAGTATGAGTCTTCAAGCAAGGGACTGAGAAAA_x000B_GATCTGTCGACTTACAGAACAGGGTGTGAGGCTATTATAAAGCTATCAGCAAACAAAAAG_x000B_AAACAGGGTATTGTCATCACACAGGCTGTGCTAGACCACAACCATGATACAAAAGATCAC_x00…
21651	Ec	Elysia chlorotica	RUS70590	EGW08_021651	FAR-RED ELONGATED HYPOCOTYL 3 (FHY3)	MATSRPKRLFTSSEVIESIFTAGSGDGIDDREDGKDYESDLEDASDLLGDVPDQGIDREAAASFHHLPHQ_x000B_RKLSTEQIDQVKTMLRMKANKKLLQQHIRKETGQFVILKDLHMCGKGKGDVWKREGGPCCKPGGRCQRNE_x000B_KVQRTFQMHCPFHVKLRASKDGEKLVVTSVKDEHNHEISEASFRHLPHQRKLSTEQMEQVKTMLRMKANK_x000B_KLLQQHIRKETGQFVILKDLHNMCGKGKGDPDVNLEAVVNEMKKSKDAVVEVVENEGVLQALFYQRTEWQ_x000B_HIYKKYPEVILIDATYKLNNLRMPLYLMLCVDGNGESEVVAMWLVSSEDKVTMKAMIGFFIKHNGGEKTT_x000B_CVMADKDWVERGVI…	ATGGCGACCTCCAGACCAAAGCGATTATTTACTAGTTCAGAGGTGATCGAATCAATCTTT_x000B_ACTGCTGGTTCAGGTGATGGAATTGATGATAGAGAAGATGGCAAGGATTATGAGAGTGAT_x000B_TTAGAAGATGCTTCTGATTTGCTAGGCGATGTACCAGATCAAGGTATAGATAGAGAAGCA_x000B_GCTGCCAGTTTTCATCATCTGCCCCATCAAAGGAAATTAAGTACTGAGCAGATAGACCAG_x000B_GTGAAGACTATGCTGCGAATGAAGGCAAACAAGAAGCTATTGCAGCAGCACATCCGAAAA_x000B_GAAACTGGACAATTTGTAATTCTAAAGGATTTACACATGTGTGGAAAAGGGAAGGGGGAT_x00…
31746	Mp	Myzus persicae	XP_022167509	LOC111031746	FAR-RED ELONGATED HYPOCOTYL 3 (FHY3)	MRQCCEAFIYLKASANGQQLEITKMNETHNHEISKILYSHLPNQRKITPENKAIVIELMDMKANKKLIQD_x000B_KIMKESGKIVTLKDLSNIRTTAGNHCSKNDLTEVVTKLKRKFNCTVEVSIDEDNNLNGIFIQDMIMVESF_x000B_SSFPEVVFADATYKLLDLRLPVYVLMTEDGNGNSEIAAIGLLVNEEESTLRWFFETFKKNNPISIQTRVY_x000B_VTDKDMKERKVIRQVFPNSSLTICLFHTLRTFNREITCEKRNITPKERDDVKLIFQELTYCKSEEEYDTI_x000B_YTHLQSIAPESIINYYNKNWHNIRQEWVMGMTFNTGNFMNKTNNRLESFNGKLKSVISTFSTLEDFVEKL_x000B_FIVLSCVRLERDRN…	CATGGAGGATGCCAAAAAAAAAAAAAAAATACTTTAGACCAACGTGTCACCTCGTAAGTACACTTATAGT_x000B_TTATACATATTTATACATATTTCATTTTATATTACCTAGTTACAATATATAAAATATATAAATAAATTTA_x000B_TATTCAAATGTTTAAGTACAATGCGCCAATGTTGTGAAGCTTTTATTTATTTAAAAGCTTCAGCAAATGG_x000B_ACAACAGTTAGAAATAACTAAAATGAACGAGACTCATAACCACGAGATATCAAAAATATTGTACAGCCAT_x000B_CTTCCCAATCAGAGAAAGATCACACCGGAAAACAAGGCCATAGTTATAGAGTTGATGGATATGAAGGCGA_x000B_ACAAAAAACTTATA…
31684	Mp	Myzus persicae	XP_022167429	LOC111031684	FAR-RED ELONGATED HYPOCOTYL 3 (FHY3)	MALQIGDEFSSFDQFQQALIAYKNAKFMDFAISDCRTLTAAKKTCPKKLEKTPESLKYYFVKTIKQECPS_x000B_FIYLKINNMDKLVVDKMCDTHNHETNETLFNNLPKQRRMTPKDKSDIIQLMDMRANKKLIQDKYLTETGK_x000B_IITLKDLSNIRTKGKQMVEKKDFEKIVEELRVKYKCNLEILTDSEQKLQGIFLQDKRMKTVFEAFPEIVF_x000B_ADATYKLLDSRIPVFVLLVEDGNGQSKIASIGLLVNELHETLKWFFQTFQKNNPASMNTNVFMTDKDMNE_x000B_RKVINDIFPDAKLLICLFHALRTFHREITCDKLGITPQERDQSKVLFEKLCYSDNEEEYQKLYDTLKSFA_x000B_PAQVMDYFNKNWHP…	ATGGCTCTGCAAATAGGAGATGAATTTAGCTCTTTTGACCAATTTCAACAAGCATTAATTGCTTACAAAA_x000B_ATGCAAAATTTATGGATTTTGCCATTAGTGACTGTAGAACGCTGACTGCAGCAAAAAAAACCTGTCCAAA_x000B_AAAACTGGAAAAAACTCCAGAGAGTTTAAAATATTATTTTGTAAAGACTATAAAACAAGAGTGTCCATCA_x000B_TTTATTTACTTAAAAATAAATAATATGGATAAATTGGTAGTAGATAAAATGTGCGATACTCATAACCACG_x000B_AAACCAATGAAACACTCTTTAATAATTTACCTAAGCAACGCCGTATGACTCCTAAAGATAAGTCAGACAT_x000B_CATTCAATTGATGG…
28243	Mp	Myzus persicae	XP_022162490	LOC111028243	FAR-RED ELONGATED HYPOCOTYL 3 (FHY3)	MAEATQTLKKGDEFCAKRKGLKRHLNPELEYACLNYMCVQGGEYTSRSNGIRPNQNSYRSKCPVVICVRP_x000B_NDIGDKLVITSIVTEHNHIRSKAIFDHYPRQRRLDSDAKSIASKLVAMKVNKKILQNELMAQHNKVITLK_x000B_DIHNLALTNSPKLDALKSLVESFKNKQGFTLEILKNNNNELKAIFYQDDEMKRIFALCPEVLFVDAIYKV_x000B_NDLRLPLYVFLVVDSNGQSEVVGYSILTSEDLGTVTLMASIFKLHNPNWTNIKCIMADKDFTERNVFREQ_x000B_FPQSKILICIFHCMRSFSREITTDKMNITAGQRNLCLQLAQEMIYAKNEDDYSRIHGQLKDTKITSVVKY_x000B_FEKNWHTIKEEWVY…	ATGGCAGAAGCAACTCAAACATTAAAAAAAGGTGATGAGTTCTGTGCCAAACGTAAAGGATTAAAGAGGC_x000B_ATTTAAATCCAGAATTGGAATATGCTTGCTTAAATTATATGTGTGTTCAGGGAGGTGAATATACAAGTAG_x000B_ATCTAATGGGATACGCCCAAATCAAAATTCATATCGTTCGAAATGCCCTGTGGTGATATGTGTGCGACCT_x000B_AATGATATAGGTGATAAGTTAGTAATTACTTCTATTGTTACTGAACACAATCATATACGGAGTAAGGCAA_x000B_TCTTTGACCACTATCCACGCCAGCGAAGACTTGACTCTGATGCTAAATCAATAGCATCAAAATTAGTGGC_x000B_AATGAAAGTCAATA…
28945	Mp	Myzus persicae	XP_022163435	LOC111028945	FAR-RED ELONGATED HYPOCOTYL 3 (FHY3)	MVVLLRKVKDVKMYDPHRKYYQTVYFITIRFGHLCYFILLSSTMKQNCPAYIYVRVTSDGMKLEISQMVE_x000B_THNHETSALLFSSLPNQRRLAPQMKAEVLELMDMKANKKLIQSKIHTETGKMVTLRDLSNIRNTEIKKRG_x000B_VKTFEETVEDVKKLYHCNVELLTDDEGNFLGMFIQDSRMREEFQAFPEMVCADATYKLLDIRIPLYVLLI_x000B_EDGNGQSEIAALGLLVNEQRETLEWFFNKFKECNPACSMTRVFITDKDMKERTVIKSLFPQCRLVICLFH_x000B_SLRTFNREITCEKLGITPEERDKSKAIIEKLCYCKSEKDYQEMFTIFLSEAPHGLKNYFIKNWHDIREEW_x000B_VTGLAFNSGNFLNA…	GTGGATATACACCCGACCATGGTCGGACTGATAATAGACACCCGACCATGGTCGGACTGATAATAGACAC_x000B_CCGACCATGGTCGGACTGATAGTAGACACATGATAGCACTGATAGTAGACACACGACCATATTGTTCTCA_x000B_AATGCGCGGCGATTTGAATTTGTATAATTTGTAATTTAAGGTAACCTTGGAGTAAAAACCCATTACTTTA_x000B_GTACATCCTCGCATTGATGCTATTAAGATAATTTCTATAAGATCATAAAAGCTATTAAGATAATTTCTAT_x000B_AAGATCATAAGAGGTAACTTTTGATCAATCTTATCTTGAATCGAAAACCTGAAATATAAATTGTATATAT_x000B_ATTTATATTTAACC…
41171	Mp	Myzus persicae	XP_022181069	LOC111041171	FAR-RED ELONGATED HYPOCOTYL 3 (FHY3)	MKQNCPAFIYVRVTTDGTKLEISQMNESHNHETSELLFSNLPNQRRLEPQMKADVLELMEMKANKKLIQA_x000B_KVQAETGKVVTLRDLSNICSTGNNILKTVEDVKKMYGCHVELLTDSDGNFLGMFLQDLRMKEEFKAFPEM_x000B_VCADATYKLVDMRIPLYVLLIEDGNGQSEIAALGLLVNEQRETLQWFFNKFKECNPACSNTRVFITDKDL_x000B_KERSVIKSLFPTSRLVICLFHTLRTFNREITCEKLGITPDERDSSKKFIEQLCYCKNEKEYKEIHTIFLS_x000B_QAPHQVKMYFEKNWHDIREEWVTGLTFQSGNFLNTTNNRLESFNSKLKSVIPFFSNLSEFFKQLFVVIKC_x000B_VRSERDSKTINLVQ…	TACAATGAAGCAAAATTGTCCTGCTTTCATCTATGTAAGAGTTACAACTGATGGCACTAAGTTAGAGATT_x000B_TCTCAAATGAATGAGTCACATAACCACGAGACCTCAGAACTATTGTTCTCCAATTTGCCAAATCAACGCC_x000B_GCTTGGAACCACAAATGAAAGCTGATGTACTTGAACTGATGGAAATGAAGGCAAATAAAAAGCTTATTCA_x000B_AGCCAAAGTACAAGCTGAAACTGGCAAAGTAGTAACTCTTAGAGATTTATCAAATATATGCAGTACAGGT_x000B_AATAATATACTTAAAACGGTGGAAGATGTCAAAAAGATGTATGGTTGTCATGTTGAACTGTTGACAGACA_x000B_GTGATGGGAACTTT…
36702	Mp	Myzus persicae	XP_022174520	LOC111036702	FAR-RED ELONGATED HYPOCOTYL 3 (FHY3)	MKLQDSYKSFEEFESSFRVYKDVNFVDFFIKDCQTLTSINAKFPNGRMMTASSDLKYYYIKFCCVHGGCY_x000B_KKKKTLDQRSTSTMRQGCDAGIYLKASDDGKSLVITKMTEDHNHEVSKILYDHLPNQRKITPENKATVLE_x000B_LMDLKANKKMIQHKIMNESGKIVTLKDLSNIHTTGRNNDSKNNLVEVVNKLKTKFNCIVEISTDESNNLN_x000B_GVFIQDRFMTESFEAFPEVVFADATYKLLDLRLPVYVLMTEDGNGQSEIAAIGLLVNEEEVTLRWFFETF_x000B_KKKNPISAQTRVYVTDKDMKERNVIKQVFPNSALTICLFHTLRTFNREITCDKRNITPNERDTVKEVIQS_x000B_IVYCKSEMEYNNLY…	TACACTGTACCGGGTCACACTGTAAATTACCTGTTGAGTATCACACCGAACTGCATTGGGCGCGTAATTT_x000B_AAATATTTAATAATAGATTTTTATTAGGAAAACTTTAATTGTTTATTTGGCTTTTACCTACCTTTATATC_x000B_CTTTCCATTGTATAACCCGATGATAAGTATAAAGCTGTACTAACCTATAAAAGTTAATTGCACTAACCTT_x000B_GTACAAGTTATTCAGTGTTCATCAGTTATTTTTCAGTGTTTAAAGTAAATTATCTGTTATATATATAATT_x000B_ATTATGAAGCTCCAAGATAGCTATAAATCATTTGAAGAGTTCGAGAGCAGCTTTAGGGTCTACAAAGACG_x000B_TGAATTTTGTAGAT…
30185	Mp	Myzus persicae	XP_022165268	LOC111030185	FAR-RED ELONGATED HYPOCOTYL 3 (FHY3)	MKNNFDSYPEIVLLDGTYKLLNFGGVVYLFIIEDSIGSSEIIAVGILLGEIKEYIDWLILTFKNKNNCSS_x000B_LIKTFMTDKDENMRNVLRQHFPTSKLILCKFHVFQIFKREITTNKLGITPCEESTTKEYFQNISYSKSIE_x000B_EYENTYESMTQLLPTQVMKYFNNNWNPIKDEWVDAFINDNFLNFTNNRTESLNRNLKSVIRKLSSLEEFL_x000B_TNFFIELHIERTERDHKAIKSIHKIPVISNDILPIKKYSDLLTQYSFSHVEKEYLASLKMNNNSLENIGV_x000B_TITLCDCKFFRSMKLPCRHIIKKRQLNNLDIFDQQLCLPRWTKNYLLQNQNAFQPQINSPDSGQDSISYI_x000B_TFKKKQSPKSAFEK…	ATTTAAACTATTCATTTGTTTGGTACTTTTAGAAAAACATTTAGCCATCTTCCAAAACAAAGAAAACTCA_x000B_ACCAAAATATTTTGAACGAAGCTACTAATCTCCAGGCGTTAAGGCCCAACAAAAAACTTCTTCTAAAAAA_x000B_TTTATCCGATACTTCTGGTAAAACTCTATTATTGAGAGATATAACAAATATTTCCAAACGTAAAGAAACA_x000B_TACACAAATGATTTGAACGCTTGCTTACCAATATTAAAAAAACATAATTGTCAGTATGAAGTCTTGGTGG_x000B_AAAATAATGAATTTAGGGGTTTATTTTTTCAAAATACAGACATGAAAAATAATTTTGATTCATATCCTGA_x000B_AATTGTGCTTCTTG…
86272	Aq	Amphimedon quinslandica, MULE transpose	XP_019858006	LOC109586272	FAR-RED ELONGATED HYPOCOTYL 3 (FHY3)	MAGIGQLDDGEDEGEDDSLMEVADEGTRVVTNSTDFRVGQTFETNDDLSKKISEYERAHFVQLWKRDTKT_x000B_VEAAQKMLSRTLSSRIKYYVLTYACIHGGRKFKARGEGKRSTQTFQKECPFELKLRASVDGNFLEVRDFN_x000B_ESHNHEITRELFKQLPTQRKLSAQEQASARHLLSLKANKKMVQDNLSADTGKVVLLKDLSNIMRRDTSDT_x000B_RNNLNQTVKLLTEKFGASVELLLGENNVLFGVYFQDVQMKNILNSYPEVVCVDATYKLLELRFPVYIMLI_x000B_EDGNGQSEIVAVFLLQEETEESISSVIDMFIRQNPASSKVRIIITDKDMTERDVLARKFPSAQLLICLFH_x000B_TLRTFRREVTLEKM…	ATGGCAGGTATCGGTCAGTTAGATGATGGTGAAGACGAAGGTGAGGACGATAGCCTCATGGAAGTAGCTG_x000B_ACGAAGGGACCAGAGTTGTTACTAACTCTACTGATTTCAGAGTTGGCCAAACCTTCGAGACCAATGACGA_x000B_CTTATCTAAGAAGATTTCTGAATATGAAAGAGCCCATTTTGTCCAGCTTTGGAAACGGGACACTAAGACG_x000B_GTCGAAGCAGCCCAAAAGATGCTGAGCAGGACATTGTCAAGCCGTATTAAGTACTATGTCCTTACTTATG_x000B_CTTGTATTCATGGAGGTAGGAAGTTCAAAGCTCGTGGTGAAGGAAAAAGAAGTACACAAACATTTCAAAA_x000B_GGAATGTCCATTTG…
38752	Aq	Amphimedon quinslandica, MULE transpose	XP_019849990	LOC100638752	FAR-RED ELONGATED HYPOCOTYL 3 (FHY3)	MKQSFSSYPEFLCVDATYKLLELRLPLYILLVEDGNGESEVAAAFLLLDENESSLTNISRIFKEENPAWE_x000B_KVRVIMTDKDMTERHVFASQFPNAQMLICLYHTFRSFRREITTEKMGITSGQRSLYLELLQQMAYATNED_x000B_KYDEIYTRLKDCAPSTVIQYFNENWHPIRKQWTMGMKYSSGNFLNNTNNRLESLNSKLKSVISRYSSLEE_x000B_FIEKFFLTLSVLRSERDHKAGLTAQKVHVVPESTDPGLIRYMSHLTHYAYQFVSRQMSLKDKVQIISVSD_x000B_QEYCVKSSEGELVVTPTSCHCMQWQSMRLPCRHIIAVRIDANMDIFEPSLCDKRWTMEYYKASQRVFLND_x000B_HEGQSSDCSVVMCS…	GACCAAGAAAAATAACGAAAAGACTAGGAATAATCTTGAGACCACTGTCAAAACTTTGATTGAAAAGCAT_x000B_GGTGCCACTGTTCATGTCTTAGTTAGTGATAGCAATATATTTCAAGGTATTTACTTTCAAGACAATGCAA_x000B_TGAAGCAGTCTTTTTCTTCTTATCCTGAATTCTTATGCGTGGATGCAACATATAAGTTGCTGGAATTGCG_x000B_ACTCCCTTTGTATATATTGCTCGTGGAGGATGGCAATGGGGAAAGTGAAGTTGCAGCGGCATTTCTGTTG_x000B_TTGGATGAAAACGAATCTTCTCTTACCAATATTTCCAGGATATTTAAAGAAGAAAATCCAGCTTGGGAGA_x000B_AAGTAAGAGTAATA…
75477	La	Lingula anatina	XP_013412961	LOC106175477	FAR-RED ELONGATED HYPOCOTYL 3 (FHY3)	MALSYVNSPELAFKVIEEYEIKTNSQFVHYSGPSPKRFGSSDWKVSNKKIRWQQRTDTSFGRLEFDGVPF_x000B_MTYSELILDCRHGPDRNKALKAKLAAAKAKKIEVDSKNARRNQSTKLRNDIMNGKDVVAEKRIYVYLPDE_x000B_TEHTNHPVGKDAGFHQQLDHRVIEHIQHLVAEGVTDPQEMRRHIEIYVKGYPFQLDGEQRPDRSNRRFYP_x000B_SIVDIRGHMYRALVKLRFSKIDQENFRRIVESWKDNSDDSFFFRPYKKRLDIDFETANITDDTFTDDITI_x000B_NQKTSEERLLFVHQTQWQKRLLSTYGNELFLLDATYRVTKYSLPLFFLVVRTNVDYQVVASFVIQDETTE_x000B_AISEALAMVKSWNP…	ATGGCTCTGTCCTATGTTAATTCTCCAGAACTTGCATTCAAAGTCATCGAAGAATACGAAATTAAGACTA_x000B_ACAGCCAATTTGTTCATTACAGTGGGCCATCACCAAAGAGATTTGGTTCATCAGACTGGAAAGTTTCAAA_x000B_CAAAAAAATCAGGTGGCAGCAACGAACTGATACTTCATTTGGACGCCTAGAGTTTGATGGGGTGCCCTTT_x000B_ATGACCTATAGTGAACTCATCCTGGATTGTCGCCACGGGCCTGACAGGAATAAAGCCCTTAAGGCGAAAC_x000B_TAGCTGCCGCTAAAGCTAAAAAGATTGAGGTTGATTCCAAGAATGCTCGGAGAAATCAATCCACAAAACT_x000B_GAGAAATGATATAA…
102000	Cv	Crassostrea virginica	XP_022290362	LOC111102000	FAR-RED ELONGATED HYPOCOTYL 3 (FHY3)	MDIAINSLRFSKDDQLNLETLVESWQESNSEDSFFLRTSYDTTSQGDSPSQDFLFVHQTAWQRRLLDLYG_x000B_RDICIMDATYKTSKYALPLFFICVQTNVGHSICGSFVLSTESKNAIQEGLKKIKEWNPGWTPKYFITDYD_x000B_EREIQAVEEVFQECTVYLCSFHREQSWTRWLKQLKHGVGSNQDEIIELMRRIANANSETNYEEAVVKLKE_x000B_NQHWQNNQKLQKWFDKQWLSVSHRWVKALRQNNFNIRMTTTNGLERKHQEFKRGYLSHYSEGSLCTMITT_x000B_LVSNFLPDSYRSYITYNIQSLEFCKKYSTSVPTFLHNRPRMLVEHCIKRIPPEVQNIPVENIQEIGERAF_x000B_DVHSVDSNNVYKVM…	GAAGAGACACCTATTGATTTCAGTGAAAAATGACATATGTCCAGATCAAGATATCCCAAAAACCAACAGA_x000B_AGATTTTTTCCACTAGACAAAGACATAAAAAACCACATGGATATTGCCATTAACAGCTTGAGATTTTCCA_x000B_AAGATGACCAGCTGAACCTTGAGACCTTGGTTGAGAGCTGGCAGGAAAGTAATTCAGAGGACAGCTTCTT_x000B_TCTACGAACATCGTATGATACCACTTCCCAAGGGGACTCCCCATCACAGGACTTCTTGTTTGTACACCAG_x000B_ACAGCCTGGCAGAGACGTCTCTTAGACCTATATGGGAGAGATATTTGCATCATGGATGCCACATATAAGA_x000B_CTTCAAAATATGCA…
7733	Cv	Crassostrea virginica	XP_022298783	LOC111107733	FAR-RED ELONGATED HYPOCOTYL 3 (FHY3)	MVKECHHGPDKQRRAKERRKQKPTPGDHNYSRKGKSRKKIQDSKKQSCPAMIRIRAIMKFPDFKIDSYNN_x000B_KFLKRQISRKLKQAFANRDPIKKSMVYLLSYPSANDHKNHLTGEFAGFTQRVDPKLVTRIKELVAEGVRN_x000B_VSEMKRHLLISVKNDICPDQDIPKTNRRFFPLDKDIKNHMDIAINSLRFSKDDQLNLETLVESWQESNSE_x000B_DSFFLRTSYDTTSQGDSPSQDFLFVHQTAWQRRLLDLYGRDICIMDATYKTSKYALPLFFICVQTNVGHS_x000B_ICGSFVLSTESKNAIQEGLKKIKEWNPGWTPKYFITDYDEREIQAVEEVFQECTVYLCSFHREQSWTRWL_x000B_KQLKHGVGSNQDEI…	AGATGCCAGTCCCTCTGTGCAATTTGATGGCACTCCTTACATCAACATTGGATGGATGGTAAAGGAGTGT_x000B_CATCATGGACCAGACAAGCAGAGGAGAGCAAAGGAAAGAAGAAAACAGAAACCAACACCTGGAGACCATA_x000B_ACTACTCGAGAAAAGGAAAATCAAGGAAAAAAATTCAAGATTCCAAAAAGCAATCATGTCCAGCCATGAT_x000B_AAGAATAAGAGCCATCATGAAGTTTCCTGACTTCAAGATAGATTCATACAACAACAAGTTCTTGAAAAGA_x000B_CAAATATCCAGGAAACTCAAGCAAGCCTTTGCAAATAGAGACCCAATTAAAAAATCAATGGTTTATTTGC_x000B_TGTCATATCCAAGT…
81007	La	Lingula anatina	XP_013420695	LOC106181007	FAR-RED ELONGATED HYPOCOTYL 3 (FHY3)	MSQPVDPVIVNKIKELYRHNMRKASLIETYIHLFVKDDVFKGKECPSRLNRRWFPTLKDIKNIATCQSKN_x000B_PNDQVNLADYVNQQKAVNPEDLIFFRASSLGENQKVNFLFVYQTKWQRRLLKRYGNHITLMDATYRTSRY_x000B_AMPLFFICVKTNVNFTVVASFLVETENQESIMEALAIIKKYSPEWDPEHMMVDYSMSEINALEASFPETK_x000B_ILLCDFHREKSWKEWVSKIQNGVSGCQEECLGILRALAHSPTVTDYKETLAHFKSSDLWKDNPKFRTYFS_x000B_NHWECRAEKWVKAYRGTLLIPVNSNNGLERQNLALKDSYLQGFKNCTIEALVKVLVEMFIPNSFVRYQQL_x000B_NIRCSAEKRQYSQE…	CAGGTCTTATAGCTTATTGTTACATAGATTTATAGTTGTTACTATGTAATGTGTTCTTGTTGATTAAAGG_x000B_ACATCTTGACTTTATTGCTCTAAATGTTGCCTCTGATGTAGAAAGGAAAATATGATATTAAAATAAAAAA_x000B_GGGATCATTTTAGGCCAAAAACAATGAGTGGGAAAAAAGGAATAAATCCAAGGATCTACGAAGTGCCATC_x000B_AAACCTGAGTGCCAGTTTGAAGAGGCCTTCTATTTGACACTACCCTCAGAAAACTGTCATATGGGACATC_x000B_TTACTAAAGGCGTTGACGAGCATTTTGGCAAACTTAATGTCCCAGCCAGTTGATCCTGTCATTGTCAACA_x000B_AGATAAAAGAACTG…
74451	Bb	Branchiostoma belcheri	XP_019630304	LOC109474451	FAR-RED ELONGATED HYPOCOTYL 3 (FHY3)	MAAAPSLLKLGDEFLTWAEFKAALDNYQETTHAELSKISSKKVETENRKLPEGVQKFPCAHVYRAVKFGC_x000B_IHYGKPRPSGSGIRPNQSTFKMGCPAEIYVSSDRKKGKLVVTSFNDNHNHEVGEEVRKYYPSQRRLEGEL_x000B_LEEACKLTKLRVDVRVLKDHVHKTSGKLTTSKDLHNLRASLQQGTEADAVIRALEDILHNDKGAKIAVVL_x000B_DQDQTLEALYLQTSAMVSSFSSFPEILFMDATYKTNNLNMPLFTLTVMDGNGVGQPAGYILLTDETKESY_x000B_VRALQLFKEHNPQSTAVETVMIDKDPSEIKAVKEVLPNAQVVLCLFHTMKALKQATRQYVKDVEVQEQLS_x000B_KLIQRLVYCLTEER…	CGCGCCAACATGGCTGCCGCGCCGTCCCTACTGAAGTTAGGGGACGAATTTCTCACTTGGGCAGAGTTTA_x000B_AGGCAGCACTGGACAACTATCAAGAAACAACACACGCTGAGCTCAGTAAGATCAGTAGCAAGAAGGTGGA_x000B_AACTGAGAACAGGAAATTACCTGAAGGCGTCCAAAAGTTTCCGTGTGCTCATGTTTATAGAGCGGTGAAG_x000B_TTTGGATGTATTCATTACGGGAAGCCGCGCCCGTCAGGGTCGGGAATCCGGCCAAATCAGTCAACCTTCA_x000B_AAATGGGTTGTCCGGCGGAGATCTATGTGTCATCCGACCGTAAGAAGGGAAAGCTTGTCGTAACTAGCTT_x000B_CAATGACAACCATA…
78949	Sa	Salvelinus alpinus (Arctic char)	XP_024000820	LOC112078949	FAR-RED ELONGATED HYPOCOTYL 3 (FHY3)	MASLNVGSTYSNYTDFNNAVTAFENENFVQFYRRDARTIEKVKRLNPRHHYNPELKYVNIHLTCIHGGRN_x000B_FLSHSKGVRPKTSTCRVGCPALIKVKTTEDGERLVVKEMVKIHNHEVSEAAFKHYPKRRQLCPAERAKCS_x000B_ELLTKYDGNKSLVIEELTKVTGKVILPKDIHNIAATMNCPPKCERKKQEVTKGIRMVMDTDTKLREQARK_x000B_RRPGSAFKDPRRSEKKLVLDVDTGVDDAQAIMMALAAPNVEVLGITCVSGNTSLENSCRNTLRVLKVCQR_x000B_LEIPVFGGAAEPLMGHPLSAGSFHGQDGLGDAPDPDAPGLELLQTEGAVEAIIRLVNENPGEVCLVAMAP_x000B_LTNLALAVKIDPTL…	CATTCATTGTCCACTATTACGCTCAATCACACTCCAGTCCAGACGGTGGCAGTAATGCACTCAACATCTG_x000B_GTTTGCACACTTCGGAACGAACAAAAAGGGGGTAATAAGAAGAACTCGGTAGTAGTGGCTGCGGTTCCGT_x000B_GAAAGGACGTCTTTGTTTCGCGCAGAGGAATGGCTTCTCTTAATGTTGGGTCGACATACTCAAATTATAC_x000B_AGACTTTAATAATGCGGTCACCGCATTCGAAAATGAGAATTTTGTCCAGTTTTACCGCCGCGACGCAAGA_x000B_ACAATTGAAAAAGTCAAACGATTAAATCCAAGGCACCATTACAATCCTGAGTTGAAGTATGTGAACATAC_x000B_ATCTGACTTGTATA…
FAR1	At	Arabidopsis thaliana	NP_001329443		FHY3	MDLQENLVSDAGDDHMVDIVVEPHSNRDIGIVDEFNIGGDVGFSGDLDLEPRNGIDFDTHEAAYIFYQEY_x000B_AKSMGFTTSIKNSRRSKKTKDFIDAKFACSRYGVTPESESSGSSSRRSTVKKTDCKASMHVKRRPDGKWI_x000B_IHEFVKDHNHELLPALAYHFRIQRNVKLAEKNNIDILHAVSERTKKMYVEMSRQSGGYKNIGSLLQTDVS_x000B_SQVDKGRYLALEEGDSQVLLEYFKRIKKENPKFFYAIDLNEDQRLRNLFWADAKSRDDYLSFNDVVSFDT_x000B_TYVKFNDKLPLALFIGVNHHSQPMLLGCALVADESMETFVWLIKTWLRAMGGRAPKVILTDQDKFLMSAV_x000B_SELLPNTRHCFALW…	ATGAAAAAAATAAAAATAAAAACATAATCCAAGATCCCTAAAAATTCCCAAAAAGAACCCTAGATTTTCT_x000B_CCTCTCACGCTCCTTGGTTCCTCACTCGCTTTTGCTTCCCCACTCGCCTGCTTCGTGTTCTTCTTTGCTT_x000B_TGCTCTTTTCACGTCAGAATTTTGCCTTCCCTCCCTTTGTCTCTCTCTGGGTGGCCGAGAAAATACAGTA_x000B_AAAAGCCCTCACCAATCCAAAAGTTTGACATTTCCTGAATTTTGTAGTCTCTTCATTTGAATTCTCAGGT_x000B_TTTCTCTTAAGATACATTAAAGTCTCTGTCTTTTATGCTGATACTAATGAAAGTTCAGTTCTTTCACTGA_x000B_AATTTTAGAACCAG…
FHY3	At	Arabidopsis thaliana	NP_001118673		FHY3	MDIDLRLHSGDLCKGDDEDRGLDNVLHNEEDMDIGKIEDVSVEVNTDDSVGMGVPTGELVEYTEGMNLEP_x000B_LNGMEFESHGEAYSFYQEYSRAMGFNTAIQNSRRSKTTREFIDAKFACSRYGTKREYDKSFNRPRARQSK_x000B_QDPENMAGRRTCAKTDCKASMHVKRRPDGKWVIHSFVREHNHELLPAQAVSEQTRKIYAAMAKQFAEYKT_x000B_VISLKSDSKSSFEKGRTLSVETGDFKILLDFLSRMQSLNSNFFYAVDLGDDQRVKNVFWVDAKSRHNYGS_x000B_FCDVVSLDTTYVRNKYKMPLAIFVGVNQHYQYMVLGCALISDESAATYSWLMETWLRAIGGQAPKVLITE_x000B_LDVVMNSIVPEIFP…	TTTTGTTTTGGCATGCGCGTTGCACAAAATTTCAAACAAAAACAGTTTTTTTTTTTCTTTCTAATTTTAT_x000B_TTTATTAATAACATAAATAAATGGATAGAGATATTATTATTATCAAAAAACATGGTGATGCGTTTAGACA_x000B_GAGAGAAGAAGAAGAAGAAACCCTAGACACCAAAAGAACGAATCGTGGATCTTCCGCCCACTCGCTTCCT_x000B_CAGATCGCGTGAACACCACTCACCAATTTTTCTTCTCTTTCTCTCTTCTTCTTCTCTATCTCCTTTTCGC_x000B_AGATCGATACCCCAACTCGCACCCGATTGGCGCGTGTTGTCTTCTTCTTCTTCCTCCTCTCGACGACGAA_x000B_GAGATTAAAAAGAG…
* Note that whenever gene name is not available in the public database we used last five digits of the LOC numbers.

## Sheet: HTH-Psq
Gene Name *	Species Code	Species/Notes	NCBI Accessions	LOC Number	Classification	Protein Seq	HTH-PSQ Domain in FastA Format	cDNA Seq
72144	Bg	Biomphalaria glabrata	XP_013087900	LOC106072144	HTH-PSQ	MSNITPKSGKHGSRKTHEVGAIIAAIEEIKSGSISIRKAAAKFEIPISTLHNKLKGKSTLEASRMLLTND_x000B_EESKLVNWLIELSRCGFGKTNDEVKLAARDIMATRNAASKSKNKVPTNNWLYKFYKRHPELSLSPHMSLA_x000B_KERKMSNLTPKSGKHGSRKTHEAGALPAKERKMSNITPKSGKHGSRKTHEVGAIIAAIEEIKSGSISYRK_x000B_AAEKFEIPTSTLHNKLKGKSTLESSRMLLTKDEESKLVNWLIELSRCGFGKTNDEIRLAARDIMATRNAA_x000B_SKSKSKVPTNNWLYKFYERHPELSLRSSTSLAKERAVITPEDVSRWFSDLKHTIDAIDNTVLKNPHRIFS_x000B_ANETGFGFNVNNRK…	>Bg_72144_x000B_GAIIAAIEEIKSGSISIRKAAAKFEIPISTLHNKLKGKSTLE	TCTAGATTTAAAGTAAGTTTTAGTCTTAACTTAGTAAGTAGTAAGGTAGTAAGTCTGATTTCAATTTTCA_x000B_CTGAGTCATGAGACTGACTTAGTTTTTTATGAGGGACTAGAATCTAGATCTAGTCTATCTAGCTCTAGAT_x000B_GATGTAGATCTAGAGTAAGCTCTTATATTCTGAACACCCCATAAAATTCTCCTTCACTGGATGTATCATT_x000B_ACATCGCTTTTTTGTTTGTAATTCATTAGTTTTTATGTTTGGAGCAAAAATTGACGTCTTGGGACTGCAC_x000B_ATGTACAATTTTAGATAACATAAGTCCCTGTCTTGTTGTTTCATTTCTCTGTAGTACACTGTAGCAGATG_x000B_AAAGTTTTCATGAT…
Psq1	Ac	Aplysia californica, rve super family, Integrase core domain (Integrase mediates integration of a DNA copy of the viral genome into the host chromosome). DDE superfamily endonuclease;helix-turn-helix, Psq domain	XP_005094672	LOC101845836	HTH-PSQ	MHAMATTTKKKKRLNYSEESMIAACDCVSKGMMLREAARTHGVPYPTLRARVNGRSSIRQIDRTVLSREQENRLAEWLTESSRRGFRRTKKQLLSTVQKCLNFNAETTVFKDNMPGEKWYRLFRERHKNKLSQQTPLALGSQRAAVNESKILTWFQKAKKDISQVDLTVLECPERLFNCDESGFQLGGGVRKVLAATTRTDKRVSQVTNDTHKQVTVLVCGNALGELQAPLLIFPGQRFTYNPLEGFEEAHMAKSRNGCIDCEILARWMETAFCPAVAHLQKPVVLFADGNSFHLTLEIHEICRSHGVILYQLPSLNHSSRIVQPLDLTSFKNLKHAWYEEVMKYQEDNSDTLSKQHFAKVFKSAWDRRGHDGDVLVNGFRASGIFPWNPDRFDRTKLA…	>Ac_Psq1_x000B_SEESMIAACDCVSKGMMLREAARTHGVPYPTLRARVNGR	TATACAGTACTATGCACGGTTACAACCCAAGAGGTTTTTAAGGTCATGGAGAGTAAAAATAGCACTTCCG_x000B_TTTGACCTGGATGTGTAACCATAGCATAGCCTACTCAATAACTGTTGTTACACTCTATAAACATTCATCT_x000B_GTGCTTCTGAGAGAGAGGGGGGTTTTCCTGGTACTGGTTCGTTTGGGATATGCATGCCATGGCTACAACA_x000B_ACAAAGAAGAAGAAGCGACTCAACTATTCAGAGGAGTCGATGATTGCTGCATGTGACTGTGTCAGCAAAG_x000B_GGATGATGTTAAGAGAGGCTGCAAGGACTCACGGTGTGCCGTACCCTACCTTGAGAGCACGAGTCAATGG_x000B_TCGGTCATCCATAA…
Psq2	Ac	Aplysia californica	XP_005096523	LOC101856729	HTH-PSQ	MKYKKKSKSKKSSRSRKSSSMKLPVSLPSPSKKLKQPVASTSQVRMIKKRKLYDPESLVAAFKAVKDSSI_x000B_SVNAAAKQYGVPLTTLRDRVDGRISMETTRPGPPLLMAKEEESEIVHFLHTMARYGYRYTRQELAEIATD_x000B_QAVEKGKRRPHSNGLTTKWVDSFISRWPSVRELSCKFKNKTDAEHTVRTYFDEIKKIIDRYKLLEKSDRI_x000B_FNIMEISLSTDHRMQHSVSGKSGHQFKTENVTNTTLIACGSVSGRVLAPFFVFQASKLRPEMMTRVPSNV_x000B_NASISETGKCSPQIFRRYLNEHFLPQAQRFDNEPILVLMDGSKAHMFVGMSEWGRANNVIFSFIPAHTTH_x000B_LLQPLEVECADAIK…	>Ac_Psq2_x000B_DPESLVAAFKAVKDSSISVNAAAKQYGVPLTTLRDRVDGRIS	GAACTCCAGATTTACAGATATTCAAGAAGATTCTTTATTGATCAAATTCTTTCAATTTTTTGTATTGAAA_x000B_ACTTTAAGCAACTAGATCTATATATTGCTTAAAGTTACAAACATTTGTAGTCTAATTGAAGTAGCCAAGT_x000B_AAATCTATTTATTTATTTGGCATAAGAACTCTCACGTGACGTACTTCCGGTAGTGTACAGATAAAAATTT_x000B_AGTCAAACGAAAGAAGACAAGCGAGAGACAGGAGACTGTTCTATCAAAGAAGCCTGTACAGCGTGTGCTG_x000B_CACTGTGTAAACAAATACCACTCTGTCAAAATGAAGTATAAAAAGAAATCAAAGTCCAAAAAGTCATCCA_x000B_GATCCAGGAAGTCT…
Psq3	Ac	Aplysia californica	XP_005107750	LOC101860769	HTH-PSQ PHD	MHDSRYSVIGEIDGLEFERRKMEELSVCRTFSSFQSLQDAVETAMRGPVSVLSCSKSVEQANREVAAGEG_x000B_KFPEILKYKSVRLGCKQLGRADFKSGTVRQSPPKLQCPAHVIAVADRDLGALCIKQVSLSHNHPVTPTAS_x000B_TSGSVPMRQLLPELLDDGHQISDVGLTVTVSYKENGCSEPSVGSSVGHAIGREELVQSSETLTATPDDYD_x000B_NEDDEEDEDENTEDNDEEEEDEEEEEAEVNEASISGGTCSKSKKALSSSPPRSGSKAKKYGQYSPDALAA_x000B_AWSAIVSDGLSIHMAAKVYGIPKSTLHDRVNNRNVFNLGGKPNANKTKILDPETECQMVEHVRLLQTSGH_x000B_HVTKSEVLSLASML…	>Ac_Psq3_x000B_SPDALAAAWSAIVSDGLSIHMAAKVYGIPKSTLHDRVNNRN	GATCTAGCTAGATATCTAGTGTAGCCCAAGTTAGAACATGCATGATCGATGTGCTGGAATCAATGTCAGT_x000B_GAACAGGAATGTAGTGATGTTGGAGTCAGTGAGACTTTTATATTATTCAACTTAGATCTAGCCCCTTCAC_x000B_TTTCCAAAAGTTGATTTTTATTCATGCATGATTCCCGTTATTCCGTTATTGGTGAAATTGATGGTCTCGA_x000B_ATTCGAAAGAAGAAAAATGGAAGAGCTTTCTGTGTGCAGAACCTTCAGCTCTTTTCAGTCTTTGCAGGAC_x000B_GCGGTCGAAACTGCAATGAGAGGTCCAGTATCGGTGCTTTCATGTAGCAAGTCAGTGGAGCAAGCCAACA_x000B_GAGAAGTGGCGGCT…
Psq4	Ac	Aplysia californica	XP_005108581	LOC101858516	HTH-PSQ	MATTTTKKKRLNYTEESMIAAYDSVSKGMKLREAARTHGVPYPTLRARVNGQPSLRQIDRTVLSREKENQ_x000B_LTEWLTESSRRGFGRTKEQLLSTVQKCLNSKAETTVFKDNMPGEKWYRLFRKRHENKLSLRTPQALGSLR_x000B_AAVSEYKIVAWFQKAKEDISQIDPTVLECPERLFNCDESGFQLGGGVKKVLAAKTDKRVYQVTNDTHKQV_x000B_TVLVCGNALGELQAPLLIFPGQRFTYDPLEGFEEAHMAKSGNGWIDSEIFARWMESAFCPAVAHLQKPVV_x000B_LFADGHSTHLTLEIHEICRSHGIILYQLPSHSSHIVQPLDLTSFKNLKRAWYEEVMKYQEDNSDTLSKQH_x000B_FAKVFKRAWERRGH…	>Ac_Psq4_x000B_TEESMIAAYDSVSKGMKLREAARTHGVPYPTLRARVNGQPSLRQ	ATAAGAGCTGCAATAAAGTAAAACAATACTAACCACTCACTATGCTCACAATCTGAGAAGATTCATGGGC_x000B_ACCACCATGAACACGTATTTTGGTTTCAGATATCATTTGCAAAATGGTTACATAATTTTTTTTCACAGCC_x000B_ATGGCTACAACAACAACAAAGAAGAAGCGACTCAACTATACAGAGGAGTCGATGATTGCTGCATATGACA_x000B_GTGTCAGCAAAGGGATGAAGTTGAGAGAGGCTGCACGGACTCACGGTGTGCCTTACCCTACCTTGAGAGC_x000B_ACGAGTCAATGGTCAGCCATCCTTGAGACAGATTGACAGGACTGTACTTAGCCGCGAAAAAGAGAATCAA_x000B_CTCACTGAGTGGCT…
Psq5	Ac	Aplysia californica	XP_005113600	LOC101846945	HTH-PSQ	MPTLSKNLYGKYDRENLVKAIDAVANGMSCSGAARQFGIPRKTLADHVSGRSKLERRAGRERSIPEAIENKIVDKVIAAAAAGFPITKQQYLLKVGSVVSKLHLKTPFTNEVPGKDYWLQLKKRQPDIAIRTPENCLSSRLAMMKRDVVDRYFGDLHKIITELGLREKPAQIWNCDETGLTFCQDASKVLAAKGARNVVTRCSPSKDNITTLVCVNAAGSAMPPMCVVKGKTNRSIHSFAIQDSPEGTIWAYQENGWMNDDIGVQWFQQVFLPNCGDSRPQLLILDSHHSHEVLELLEMAKEQLVHVLALPPHTTHMLQPLDRVVFKPFKTAYRRHCTEFLTANPGKTINKVTWPSLLSKTWMSTLKPELIQKAFEATGIHPVDKTRIPESAFLPGDAY…	>Ac_Psq5_x000B_DRENLVKAIDAVANG-MSCSGAARQFGIPRKTLADHVSGRSKLER	ATGCCAACACTGTCAAAAAATTTGTACGGCAAATATGACAGAGAGAATCTGGTTAAAGCCATTGATGCAG_x000B_TTGCCAATGGGATGAGCTGTTCTGGGGCAGCTCGTCAATTCGGCATTCCCAGGAAGACCCTTGCCGATCA_x000B_TGTTTCGGGACGATCGAAGCTGGAAAGAAGGGCTGGGAGAGAGAGAAGCATCCCCGAAGCCATTGAAAAC_x000B_AAAATAGTAGATAAGGTCATCGCTGCTGCGGCTGCTGGATTCCCTATCACCAAGCAGCAATATTTACTGA_x000B_AAGTAGGATCAGTTGTCAGCAAGCTGCACCTGAAGACCCCCTTTACAAATGAAGTTCCTGGAAAGGATTA_x000B_CTGGTTGCAGCTAA…
Psq6	Ac	Aplysia californica	XP_012941857	LOC101849557	HTH-PSQ	MAGLPDRVGASIENDLEADSESATVVKESQEKSSTEDSARSITVTDSQDKLIKLPLSRIKSIIKTDPDVK_x000B_VASQDAVVTLAKAAMDRQSKLKAAYEAVKGGMPIRAASKQFAVPRSTLQDRLAQRIPLEKTPKTLLTPEE_x000B_ETKFSQWAINMARAGFGRTRKDFLTSIQGYLNQLHEPQLRFKNNNKPGKSWYYDYLKRHPELTERYASAL_x000B_GYEQAVVTPTKVEDWFQALEKFIQEEDPSLLNEPARWYNADESGFELCLKSKRVLVPKSCKTDGHLDLNT_x000B_STKHQITSLCCMSATGHFISPFVVFPGKRLTVNQTEHFQDCSVGLSENGWMTGELFADWLERVFVKELDE_x000B_CGVERPVFLFVDGS…	>Ac_Psq6_x000B_KLKAAYEAV-KGGMPIRAASKQFAVPRSTLQDRLAQRIPLE	TGCAAAGTCAAAGATTCCTACCCTGAACGGACTCTCACAGAATGAAAATAATTTAAGATTCTAAATCTAT_x000B_TTCTGACATCTTCTGCTTCTGGAAAACATTATTTTTCCAAACAAAATGGCGGGTTTACCAGATAGAGTTG_x000B_GCGCTTCGATAGAAAATGATCTTGAAGCAGACTCTGAAAGTGCCACTGTAGTTAAAGAAAGTCAAGAAAA_x000B_ATCCTCCACTGAAGATTCAGCTAGATCTATAACTGTGACCGATTCTCAGGATAAGTTGATCAAACTGCCT_x000B_CTTTCTCGTATAAAGAGTATCATCAAAACAGACCCTGACGTAAAAGTTGCAAGTCAAGATGCAGTCGTCA_x000B_CTTTGGCGAAAGCT…
Psq7	Ac	Aplysia californica	XP_005105750	LOC101853723	HTH-PSQ	MESDFAKSDNDKKVVVSYEDYCDLVSVEHECNTRADHMNRTKEEIKKLETEVEKLKMEAQWCFDERGNRIIATAEQQALEISQKIMEHPQLMEETQMESYTQETLERAIELVKGKHMSLNGASKTFNIPYSTLGDKIRGRRPVKAQPKTVLSIEKELKLVAWLQESSKLGFGRTREDLKDAVKKILDAEKRTTIFKDNRPGKDWFQAFFKRHPHLSLSERALQVLGKEQAVVTRDSLNTWFQEMKEYIDQQDASLLTSPDRIFNAGESGFSVCPKTKKVISETGAKHVNALTSGSRQQVTTLACISANGRYLLPLLIFPYKRDPPYNALEGFEQAFFNKSDNGRITEGVFLSFLRDIFIPHLAREGMKRPVVLFVAGHSSHSSLEVSDLCSENGVILYC…	>Ac_Psq7_x000B_TQETLERAIELVKGKHMSLNGASKTFNIPYSTLGDKIRGRRPVK	TTTTGTTTTGTCTACGAATGAACGTCGAATGAGCCTGTTGATTGTTGATGTTGTAATTTCGTGAACAAGG_x000B_GTGATGAAAACACCTTGAACCCCGTATTAATTGCCAAAATTCTAGCTCAAGAACTCTGTTCGGTTTGAGA_x000B_CGTAATGGAATCCGATTTTGCAAAGAGTGACAATGACAAGAAGGTCGTTGTTAGCTACGAAGATTACTGT_x000B_GACTTGGTTTCTGTGGAGCACGAATGCAATACTCGGGCAGATCACATGAACAGGACGAAAGAGGAGATAA_x000B_AGAAATTAGAAACGGAAGTTGAAAAATTGAAAATGGAGGCTCAGTGGTGCTTTGACGAGCGAGGGAACAG_x000B_AATTATTGCTACAG…
Psq8	Ac	Aplysia californica	XP_012941706	LOC106012656	HTH-PSQ	MEAAVNACKSGAMSQRVAASTFNVPRATLGDKLKGLYPVTPRSRTVLMQEEEARVVEWLEESAARGCGQG_x000B_REEVCLAIQRILNAEGRDTPFKDNKPGSKWFYSFLTRHPNLKQRKTSIVGEQRAKVSEEKIRTWFREVEL_x000B_NLDQEGINIHTVPPQNIFNVDESGFPFLQRGSVMVTDVNEKHPCSMGSDTKQQITVLCAGSAGGSILSPY_x000B_IIFPGSRWTYYPWDDFKNAHYDLTSNGRVNSEVFLTWLRNAFEPATRDLSRPVVLFADGHQSLIDMDVHF_x000B_FCKQHQITYYVLPAHASHIVQPLDLIFYDVLKQQWRDSVNDYKRISNVCAVTKKSFAGVFKEAWIRSHTP_x000B_EKMAKAFEAAGLSP…	>Ac_Psq8_x000B_MEAAVNACKSGAMSQRVAASTFNVPRATLGDKLKGLYPV	ACAGAAGAAAGCTGTATTCTCAAAATGACATGGAGGCTGCTGTGAATGCCTGCAAGTCAGGTGCCATGTC_x000B_CCAAAGGGTGGCTGCCTCTACATTTAATGTGCCGAGAGCTACTCTGGGAGACAAACTGAAAGGATTATAC_x000B_CCCGTGACACCCCGAAGCCGCACTGTCCTGATGCAAGAGGAGGAGGCTAGAGTGGTGGAGTGGCTGGAGG_x000B_AAAGTGCTGCGCGTGGTTGTGGCCAAGGCAGGGAAGAGGTGTGTCTTGCCATCCAGCGAATTTTGAATGC_x000B_GGAGGGGCGAGACACACCCTTCAAAGACAATAAACCGGGTTCCAAGTGGTTCTATTCTTTTTTAACTCGG_x000B_CACCCAAACCTCAA…
Psq9	Ac	Aplysia californica, CENPB_Tnp_Tc5	XP_012944713	LOC101864422	HTH-PSQ	MAASEGSVKAEAPEDEIHNAKGSGCLNLCSMRNRVRSYIDKTMAPTPKGKKKAKHDVAVLETAIEAVRSK_x000B_AMGLRKAAKHFGIAVSTLSDKVHGKSPIEYVPHSLLTQHEEERLVQWLLKMSKLGFGQTTDDIRVMAKAI_x000B_MELSGGTTKDPSNLPSPAWVYRFLERHSELSLRTPMSLAKERALVTPPNVERWFHDLKTHVDALDPTLLC_x000B_DPTRIFNADESGFSFDPKSRKVIAFKGAKTVYTALSANSKTQVTVLASVNAAGLYLPPLLIYPYKRIPGK_x000B_NLLESFPESLLQVSDNGRITSAIFFTWLRDSFIPATEQIEKPLLLLVDGHVSHKALVEISKICEENKVIL_x000B_YCLLPHASHLVQPL…	>Ac_Psq9_x000B_LETAIEAVRSKAMGLRKAAKHFGIAVSTLSDKVHGK	GTCGCGCAGGTGCCAGAGGCAAAATTATGAAGAAAATGGCCACAAAAATTGACGTCTTTCAAAGGTTGAG_x000B_AGCCTTTGGAGACTGCAAATTAATCTACTTTTTTGGGAGAGTTTGATCAAGTTTTTAAAGTAAAATCCAG_x000B_ACAGAAATGTGTTTTATGAGTGGGAGGAGTTTGGGATGAAGCATATGTGCCCACGCCCCTCTAGACAGCT_x000B_TAACATGTACTTTCAGTAGGCGACAAAATAGGAACAAGGTAATTATAACACAATTCGTAACATTCATCAT_x000B_CTCTCATTCTTGCCCGTTTGAACTCCCAGAGGAGCATAGGCCATCAACAACATTTCTCCAGCAGCCTGTC_x000B_CTGTGCATCCTTTT…
Psq10	Ac	Aplysia californica	XP_012934842	LOC106011067	HTH-PSQ	MVDCGSPRCAQERRSFRRDLQTWSKKLSVVLGLERIAADYVDKDTSKYLLNPYPEWEQEMCQDFEPSKRC_x000B_FHCDKKLPNVYKRIQRIIDEAKRGKESNGRICLRSLQDLMPFCSDFYTHGFGQELFNDVVKTYFLTGLQQ_x000B_PEQREELQPVPLSVSVSLPDVDLSRIKVPHPSPHVIRNHKTEEVLNQEFREHLEAAATSSDINKSSHHRG_x000B_TMLYDSVGPGLSSITVKPDPDQIIITDDEEEADIVHNCRRSKMDMYKYPSPSHLPGLSYSEQAAALYAMR_x000B_EMVLPAPPLAFMPFPFSIKLDEEECHELEVESRLSHIRRMHNLNGSSRTQPRPAHANQLRLPLLIDVVRK_x000B_LVRQKFLEIKQNHS…	>Ac_Psq10_x000B_NSQLLMDAVKAVQRGEMSVHRAGSYFGVPHSTLEYKVKERH	CTTTTTCACCTGTGTGCTGTCGACGTCACCAAATTCGGGGTCACCATTCCGTGACGTAAGCGGCAGGGTT_x000B_CTGTCAACATGGTTGATTGTGGGAGCCCTCGGTGCGCTCAAGAAAGGCGTTCTTTTCGACGAGATCTTCA_x000B_GACGTGGAGCAAGAAACTTTCTGTTGTGTTAGGGCTCGAAAGAATTGCTGCAGACTATGTTGACAAAGAC_x000B_ACATCCAAGTACTTGCTCAATCCATATCCAGAATGGGAACAAGAAATGTGTCAGGACTTTGAACCCAGCA_x000B_AACGGTGCTTTCATTGTGACAAAAAACTGCCAAATGTTTATAAACGTATCCAAAGAATCATAGATGAAGC_x000B_AAAGAGAGGCAAAG…
Psq11	Ac	Aplysia californica	XP_012935936	LOC106011312	HTH-PSQ	MDRQSKIKAAYEAVKGGMPIRAASRQFAVPRSTLQDRLAKRIPLEQRPKTALTPEEETQFSQWAINMARA_x000B_GFGRTRKDFLTNIQGYLNQLHEPQLRFKNSNKPGKSW_x000B_	>Ac_Psq11_x000B_KIKAAYEAV-KGGMPIRAASRQFAVPRSTLQDRLAKRIPLEQ	GTCAGGCTACTCGACCCCTGATGCTAGCCACTCAAGATCGGGCGAGCAGTATAATTTCACATTTTTGGGC_x000B_TCAGTTTGCATAATTTCAGAATTACTTTTTTTAACAAAAAACTGCGGGGACAACTTTTTCTTCTTAACAA_x000B_TCTTCCACAACAGCTGCCTTATTATTCATTTTTAATTTTTATTTCATCATCAGATGGACAGACAATCAAA_x000B_GATTAAAGCTGCATATGAAGCCGTCAAAGGCGGAATGCCAATTCGGGCTGCCAGCAGGCAATTTGCCGTC_x000B_CCTAGGTCAACTCTGCAAGACAGACTTGCAAAACGCATTCCTCTGGAGCAAAGACCAAAAACGGCGCTGA_x000B_CACCAGAGGAAGAA…
Psq12	Ac	Aplysia californica	XP_012939228	LOC106012062	HTH-PSQ	MLLQVTAMTKPKGPAGKYSQSSVEKALDAIQSKSLSIRQAAQTYGVPRSTLMDKLSGKYPVKRVAHTVLTEEEETKLVKWVVACARLGDGKDREQLCRAVQGILNSEGRQTKFTNNKPGFCWYKAFMEKHEDIIRERKAMVLGEQRAQVSKIIIIIIFV	>Ac_Psq12_x000B_EKALDAIQSKSLSIRQAAQTYGVPRSTLMDKLSGKYPVKR	TGTGTGTGTGTGTGTGTGTGTGTGTGTGACTGCGTTTTGGGCACGTTTGAGCTTTAAAAAATGGTTTATT_x000B_AATCTCTACAATTATGTTGTTACAGGTGACAGCAATGACTAAGCCCAAAGGACCAGCAGGCAAATATAGC_x000B_CAGTCCAGCGTTGAGAAGGCATTAGATGCCATACAGTCTAAATCTCTGTCTATTAGACAGGCCGCCCAGA_x000B_CTTACGGAGTACCTAGGTCCACTCTAATGGACAAACTCTCTGGGAAGTACCCAGTCAAGAGAGTGGCTCA_x000B_CACGGTCTTGACAGAGGAGGAGGAGACCAAGCTGGTCAAGTGGGTTGTGGCCTGTGCCCGCCTTGGTGAC_x000B_GGTAAAGATCGGGA…
Psq13	Ac	Aplysia californica	XP_012940337	LOC106012307	HTH-PSQ	MHVCLHPNPHSLSASQKMDKKRKLYAQDDMEAAVNACRSGAMSQRVAASTFKVPRATLWDKLKGAYPVTPKVRTVLTEEEEDRVVEWLKESAARGCGQGREEVCLAIQRILNAEGRNTPFKDNKPGSK	>Ac_Psq13_x000B_DDMEAAVNACRSGAMSQRVAASTFKVPRATLWDKLKGAYPV	TCAGTAGGCTAATTTTACTCAGGGTAAAAATGAGCAGAATACAGTCTAGATTATCTGCCTGTCCTTTTCT_x000B_AAAGAGTAATAAAAAGAGTTTTGTTTCTCTATCCTCTTTTTCTCTCTTAACTTAATGCATGTATGCCTCC_x000B_ACCCCAACCCACACTCCCTTTCTGCCTCCCAGAAAATGGATAAGAAACGTAAGCTGTATGCTCAAGATGA_x000B_CATGGAGGCTGCAGTAAATGCATGCAGGTCAGGTGCGATGTCCCAAAGGGTGGCTGCCTCGACCTTTAAA_x000B_GTACCGAGAGCCACTCTGTGGGACAAACTGAAAGGGGCATACCCTGTCACGCCCAAAGTCCGCACCGTCC_x000B_TGACTGAAGAGGAG…
Psq14	Ac	Aplysia californica	XP_005105548	LOC101864008	HTH-PSQ	MSQKRNQYFPKWREEDLRLAMDAVANGMKKSQAAKMYGIPWGTFSDKLSGRRKIVPSHKTVLTPEEEKEV_x000B_VEWLFRMANAGFSRTKEELLLTVKGFLDVRGRETSWPDNKPSDKWFRLFRQRHPTITFRKSQKLGILRAS_x000B_LTAEAVEGWFARFSDTIKSIDPTILQEPGRIFNADESGFAVDATSGRVLGDMNNKYTYEVGSETQKTITA_x000B_LVCANAVGHYTKPMLIFPGTQFHGFRPQDVFQESFVARSSNGGINEEVFGDWLENVFIPDTAALKKPVLL_x000B_LLDGHVSHQSLRASQLCQENSIVLYCLPAHISHIMQPLDVAVFKTMKAEWKTAAREQNFKGEVVTKRNFA_x000B_AVFKKAYMKTTEKP…	>Ac_Psq14_x000B_REEDLRLAMDAVANG-MKKSQAAKMYGIPWGTFSDKLSGR	GGGATAACAAGAGCTTTAAGATTGATTTGAACTAACTAGGAATTTTGAAAGTGTAGCTCAAAGCAGTTAA_x000B_TTGTTTATTTGAAAAAGGCTGTGCTGTATTATAATATTTATATTAGGCCAATGTCACTTGGCCTTTATTG_x000B_ACAGTCTTGCAGAATTTGAACGCGCGAAATAAACAATCTGGCACTAAATATCTACTTCCGGTCCAGACAT_x000B_TACTGCACTTCGTTGAAATTTCTCAACTTCCCTTGATCTGCTTCTGTGCCGTCCTCGTTTGCATGACGTG_x000B_CCGGCCGTTGTCTTTTACTTTTAGCTTGTGTGGATGATCGTTTGAAAACAATAAAATAAAAGAATGTCTC_x000B_AAAAACGGAACCAG…
Psq15	Ac	Aplysia californica	XP_012939147	LOC106012041	HTH-PSQ	MAQPNKNYSQEIIEEAVKLVRSKSMTLYGASKTFKIPLSTLGDKVRGRRAVKPQVHKLLTDEEEERLVMW_x000B_IKVHAQRSMGRTHEDVRQKVKEILDLRGASVRREDGLPGRDWVTNFKKRHPGLSLRSPQALGKERALVQE_x000B_KDIRD_x000B_	>Ac_Psq15_x000B_SQEIIEEAVKLVRSKSMTLYGASKTFKIPLSTLGDKVRGRRAVKP	AATAGGAGTCGGTGAATTACTAAGCGCTTGAGTGGTCGATTATTTAGCTCTTCTGGTTAATCTAGCTCTT_x000B_ATGTATCGTAGAATGTACACTAAAATCGAGCCCAAACGATCGCAGGCTGCTTCTGAATGCCTGGAACATG_x000B_CCCGATGGGGTTGCGCACTGAAGCGGACCAAATTTGCCCCGTCCGTTTTGGTGCGCAATATCGGCTTTTG_x000B_ACATTTGGCATTGACAGTGTGGCTTCTTGTAGCCTTAGTTGTTTCACTTATTTCTTTAGGACCTGCGTTG_x000B_CGCACTGAAACAGACTGTTTTCTTTCCTTTTGGATGCTTTATATTGCCAATGGAAGATGATCAGAATGTA_x000B_TTAATGTCAAAATT…
Psq16	Ac	Aplysia californica	XP_005103806	LOC101862962	HTH-PSQ	MVRNRPAGRKIGNVAPEDMKAAVEDVLSGGSSIRAVSARTGIGFSTLNRWVKKAKSSEDPEALSYSPHYN_x000B_CRQVFSEAEENALKDYILTASKIHFGLTTKQAQELAYEFAVSNNKTFPEPWTKNKSAGIDWFQSYMKRHK_x000B_DLSLRRPETTSLSRATSFNHANVSKFYNNLEEGFTKYKFCPLDIYNCDETGCSTVQKVGNEKVIASRKER_x000B_QVGKVTSAERGVLVTMLCTISAAGNTVPPFMVFPRVHFKQTMTHGAPPGTTGTAYTSGWMTKDSFYEYME_x000B_HLIKSTKCSKDHPVLLILENHETHLSLKTIDKARDNGVVMVSLPPHCSHKLQPLDCSVYGPFKSYYNQAC_x000B_SVFMVNHPGQSITI…	>Ac_Psq16_x000B_PEDMKAAVEDVLSGGSSIRAVSARTGIGFSTLNRWVK	TGTGTATAATGGTAAAATCTGAGTCACATCCGACACAGAACGGCTTCTCATCTCCCTAAAGAAGGTATTG_x000B_TACATGTTTTTATGTACCAGGAACATGTGTCCTATGCGTAATCGAGTAAAAAAAGACTTCGTCTCTTCTG_x000B_GAGAGGCCCGAAGGTTTTCGCTGACCCTGTTTTGGGTTTAATGTTGTGGAGTTTGTCGTTGGTTTATTTC_x000B_TTCCAATGCGTCTCCCACAGGCTGGAGGTGTAAGAGTAGAGGTGATGAGCCAGGGATAGGATAGAGGTAG_x000B_AGGGAGAGTAGAGGTGATGTGTCAGGGATAGAGAGAGAGAGAGAGAGAGAGAGAGAGAGAGAGAGAGAGA_x000B_GAGAGTGTAGAGGT…
74873	Ob	Octopus bimaculoides	XP_014778256	LOC106874873	HTH-PSQ	MPGRRITHKLSYTDETMKAAVTAVKAGMTLRKASLHYNIPKSTLSDRISGKRTALPVRGPRPVLTKEEEK_x000B_CLKCWIKDMSKYGFKLTGEAIRQCVKQYLDQCEWKVDMFMDNLPGKSWLYGFMSRHQDLNIGSINKSKVN_x000B_KTMTTKENRTRDWFKRFQEMLLEEDITQSEQIYYCDEISFPLHTKTGKLATDVLMKDDYHLTSPGYSQIT_x000B_VLMAICADGRTLSPFVVYPAKSFSVSITIDLPAGTKAIHSDCGGMTQNTFYSWLKDCFIPSLPTLENRSN_x000B_VVLLLDGHKSHKDISCSTLCKVNNVILFCLPSRCNQILQPLTNIYVGPLKAKWLQACEEWIRTNGVSVDK_x000B_ITFARVFKKAHINA…	>Ob_74873_x000B_TDETMKAAVTAVKAG-MTLRKASLHYNIPKSTLSDRISGKRTALP	GCGGTTCGCACACCGGTCGAATTACCGACACGGAAGAATTATGGTTTTCGTCATACAGCTAAGGCTGTTA_x000B_TTATGATTATATATTCTCTATGACAGCATCTACTTCGTTTATTTAATATACAAAAAATATCTATCTAGCA_x000B_CAGAACAGTAGCAGTGCCAGATTTGGAAACATCTTATGTCCGCATACTGAATTGGTCTGTCTGCTGATTT_x000B_TACTCCTTCAATATGCCTGGACGTCGGATAACACACAAGTTATCCTACACTGACGAGACCATGAAAGCAG_x000B_CTGTAACAGCAGTTAAAGCTGGAATGACTCTAAGAAAGGCATCTTTGCATTATAACATACCAAAATCAAC_x000B_ATTATCTGATAGAA…
77420	Ob	Octopus bimaculoides	XP_014781803	LOC106877420	HTH-PSQ PHD	MPRLYKRKTLKTFSEDDLRDAINCYKNGGKGVTFRSVARKFGVPRSTLERWVNKRESAHFRSGRDTVLST_x000B_EIEEYLIEALLYLSDLGWTLDNDQLKLIVKSYLDSMDLQTVFKNNIPGDDWLHHFMNRWKDRLTLRNPDY_x000B_VNNAKVRELTDAVIDGFFQMLTQLVNQLGITDLPERFYNLNETGLNLDPKKKKAFHHRGIKNGQYVMPSV_x000B_GKTLYTVLFCGNAEGEYLPPYVIYKGKYLYDTWMMGGPAGTTYNITETGWMDDYVFENWVTQTFLPFVKN_x000B_REKPIIVFFDGNGSHITYQTASKARNAGVHLVCLPPHSSGALQPFEISVYGPAKKVWHRILQTYYKESSL_x000B_KSVQKLVFPSLLKR…	>Ob_77420_x000B_SEDDLRDAINCYKNGGkgVTFRSVARKFGVPRSTLERWVNKRESA	ATGCCCCGGTTATACAAAAGAAAAACTTTGAAAACTTTTTCTGAAGATGATCTGAGGGAT_x000B_GCTATAAATTGTTATAAAAACGGAGGTAAAGGTGTGACTTTTCGATCAGTTGCTCGGAAG_x000B_TTTGGTGTACCAAGATCCACGTTAGAAAGATGGGTTAACAAACGCGAAAGTGCTCATTTT_x000B_CGATCGGGCCGTGATACAGTCCTGTCAACGGAAATCGAAGAATATTTAATAGAGGCACTC_x000B_TTATATCTGAGTGACCTCGGCTGGACGTTGGATAATGATCAACTGAAACTTATCGTGAAA_x000B_AGTTATCTCGATTCCATGGATCTGCAAACGGTTTTCAAAAATAATATACCTGGAGACGAC_x00…
12752	Ob	Octopus bimaculoides	KOF99678	OCBIM_22012752mg	HTH-PSQ	MPRMYKSKTLRASYTQEDLQRAFEAVKEGAALKTTAKAYGISSRTLRRHWDGKVAKPGSVLLGRFRPDIN_x000B_YEFEAGLMGIEHRFNINSKMAGPDWLSGFLHPELEIRKPEPMNISRIVGFNKPQVEKFFDAYNCVLCSNH_x000B_YGPMQVREVGKMTSGKEGKTVTVICTTNAAGAYIPPMFIFPKKRMVDALMNNATAGAAAKPSQAEQHIIL_x000B_DGHHSHKTLAAVVYARTNGIELTTRPPQCTQKMQPLDKAFFKSLKSAYNTS_x000B_	>Ob_12752_x000B_TQEDLQRAFEAVKEGA-ALKTTAKAYGISSRTLRRHWDGKVAK	ATGCCACGTATGTACAAAAGTAAAACGTTGAGAGCCTCATATACACAGGAAGATTTGCAG_x000B_AGAGCTTTTGAAGCAGTTAAAGAAGGTGCAGCTCTAAAGACAACAGCCAAAGCTTATGGG_x000B_ATTTCTTCTAGGACACTTAGACGCCATTGGGATGGGAAAGTTGCAAAACCAGGATCTGTA_x000B_CTGCTAGGTAGGTTCCGGCCTGATATTAATTATGAGTTTGAAGCTGGACTTATGGGCATA_x000B_GAACATCGATTTAATATCAATAGTAAAATGGCTGGGCCTGATTGGCTTAGTGGGTTTCTC_x000B_CATCCAGAGCTTGAAATTCGTAAGCCAGAACCCATGAACATTTCAAGGATAGTTGGATTT_x00…
72090	Ob	Octopus bimaculoides	XP_014774435	LOC106872090	HTH-PSQ	MASKKDASVGCGVKRKHQSISIKDKVELLQKLESGVSIRKLCNMYGIGSSTVYDIKKQREKLFKFYIDSG_x000B_CKKQMGVRKTMKGVKSIEHDRAMKDWIQKRRLHGEELTSNMLMEQAKIFHRQLNLDYECDYSEGWLQRFK_x000B_RRQGISLQKLSTDKRFAKEGTVEYIQEFSKFITREYLTPEQVYNADETVLYWRCIPKGVLTREDKEGFER_x000B_SREIITILGCSNAAGTHRCKPLVVGKSKCSKALKDTKEYPIIYRTNKNGNITTAITLEWLEKYFVPEARA_x000B_HCTSVGLPEDCKILLILDNCSTHPKAELSQKNVFTLYLPPNCASHIQPQEQGILDCLKTEYRLLFMRHIL_x000B_DVVNTGMPLEKFMA…	>Ob_72090_x000B_KRKHQSISIKDKVELLQKLESGVSIRKLCNMYGIGSSTVYDIKKQREKLFKF	TGAACATCAATCTTGGAAAAAATAATATCTATATCTGCTATTCGCTTGGCATTTTTTAAGTATACATGTT_x000B_ATTACACAATTCAAAAACATCAGTTTTTCGTTTTCAACCTCCACTTCATTGATGACTGATTTTCTGAGTA_x000B_CTAATAAATAGTCCGGCACCTCTTTTAGTCCGGACAAATTACGACATGGTACCTGAAATTCCTCCGACCG_x000B_CCAAACAAGGGTGTCACTGTTTACTTTATCACTGATACTGATCGTTCTCGATTTTGTGTGATATTTTTAA_x000B_GGATTATTTTACACACATTTAATCTGAACATGGCTTCTAAGAAAGATGCAAGTGTCGGTTGTGGTGTAAA_x000B_GCGTAAACACCAGT…
67769	Ob	Octopus bimaculoides	XP_014768235	LOC106867769	HTH-PSQ	MKMGPTKRNNTKAPDLNKRRRRVYSLQEKVEMIKKIYDGASFAGVGREFGVNESTIRSIYKVRGDIMNAF_x000B_TDAAPRSVNRIVRVHKDAFIQPMEKGVYLWMQDCYSKRLPVSTKRIQDRAKQIYKSLVELSDVVDKDKYT_x000B_FQGSRGWVQKFIKRYNLASKLVPGDATSDDTETTRRYLEEFYKMMNEGGYLPCQVFNAVETALYWKKMPE_x000B_KSYVAKEEARTTGFKDAKDRVSLLFCCNGSGDFKAKPLLIHHSARPSPFQNISMLTLPVHWRANKNGWMT_x000B_KVIFEEWFMTHFRAEVKEYCARKNISFKAILVLDNCPGYSTNLNDLQNEIKVIYLPPNTRTLLQPMNQEV_x000B_MATFKLLYLDLTFE…	>Ob_67769_x000B_KRRRRVYSLQEKVEMIKKIYDGASFAGVGREFGVNESTIRSIYKVRGDIM	ACTGACTCATTCAACACTGATCCTGGATAACACGGCACGCTCAATTGTAAACCGTGTTATGTTTATCAAG_x000B_GATCGATTTGTGAAAACACAGGTCAGGGATCTGTCGAAGATTCTGCTGGCATCGCAAAAAAACAAAAAAC_x000B_AACGACACCCTTCCCCTCCAGCAACCATCCCTCTAATGTTCAGCTACCCAGAATGCACTGATTATCACTT_x000B_GTGTTTACACGACCGTGTTGTGAGGCTGCGTATTTTTTAATACGGATCTATATACTTGAACCTATGAAGA_x000B_TGGGACCAACGAAGAGAAATAATACGAAAGCACCCGATCTGAACAAACGACGTAGACGTGTGTATTCCTT_x000B_ACAGGAAAAAGTAG…
72029	Ob	Octopus bimaculoides	XP_014774354	LOC106872029	HTH-PSQ	MNGFDHLIKHRKPDIVVVNRKVKACLRINIAHRGSNRSGEKEEKNVNNYDKFKLLSHYHLFVTSFFALMT_x000B_PKKIHSKSAKRNAITLEDKLAMIKRHEKGEKVVAIARSLGMSWTTVSTIILNVDETGLYWKNLPYRSFIS_x000B_KEEKTIPSYKISKEHVAIMLGAAEKYCKEKEIPFKVLLIVDNGPDHSQNIVHLPPNTTSLLQPMDQGIIA_x000B_IFKRYYMKRTLRQAIAATDFDESITLRDLWKRYDIYMVVQNITAAWNDVQSTAMNGVWKKLCPQFVNDFK_x000B_GFDNVTINKT	>Ob_72029_x000B_KRNAITLEDKLAMIKRHEKGEKVVAIARSLGMSWTTVSTIILN	ATGAATGGGTTTGACCATCTGATTAAACATCGGAAACCTGACATTGTTGTGGTGAACAGAAAAGTAAAAG_x000B_CATGCCTGAGAATTAACATAGCACATCGTGGTAGCAACAGGAGCGGAGAGAAAGAAGAAAAAAATGTGAA_x000B_CAACTATGATAAGTTCAAGCTACTTTCTCATTATCATTTATTTGTTACTTCGTTTTTTGCCCTCATGACT_x000B_CCTAAAAAAATTCATAGTAAAAGTGCTAAGCGTAATGCTATAACGCTGGAAGATAAATTGGCTATGATAA_x000B_AACGCCATGAAAAAGGTGAGAAAGTGGTAGCAATTGCACGATCTTTGGGGATGAGTTGGACAACTGTATC_x000B_GACGATTATTCTTA…
76935	Ob	Octopus bimaculoides	XP_014781176	LOC106876935	HTH-PSQ	KKKRKAITLKTKYEIVKMHDGGTTVKDICDRFSLKSSTVCTILKEKQKYLSQ	>Ob_76935_x000B_KKKRKAITLKTKYEIVKMHDGGTTVKDICDRFSLKSSTVCTILKEKQKYLSQ	AGACGAGGTAATTTTTCAAATAGTTATTTTCTTCATTCAATCGTCTATTTTCCGTTCATCAATATAATGT_x000B_TTCTCTTTGTTTGATCTATCATAATATATTCGTAACACCTCCTACTAGACTGATAGAACACCTTCACGTC_x000B_ACCGAAAATTTCTTTAGTTAAATATTAAATTGATATTGATCTTAGCCATAAGGCTAACGGTCAGTGCTAT_x000B_AATTATTTACAGTAATACCTCGCTTTACGAGACCCGGGTTTACGAGTTTTATTCTATAATAAATATTAAA_x000B_AAATGTTAAACAGTCATTTTGTGTGTGGCATCACTGGTTCTGACACGTCTACACATAGCGACGGAGTAAA_x000B_ATGACGGGATAAAG…
75876	Ob	Octopus bimaculoides	XP_014779662	LOC106875876	HTH-PSQ	MDKRKIDEVNSGVKRRRKVLTLDSKLEIIKRHERGESKAKIGRDLGMNESTVRAILKKIDDYKEKGKVAS_x000B_TLGLQTTRNRSRIMIEMEHLLSLWIEDCNLKQIPLNTMTIKMKALNIFSAIKRNLMKENEILTAAEMKET_x000B_FTASSGWFERFKTRTGIHNVRITGEAGCVDKYTRDKDPNTFKKIIEERDYDDKQLFNTDEMNLYWVKMPS_x000B_KTFLIKKENIQKPQPLLDFDEKDNRNDEDLFEPHSKGLSDDELLNLSRECMYKKAVGQADDKDEEQKIEI_x000B_TVKGLDTMFQEFEKFKQLIMDIDPNIERRTKVQQNLDNVLSCYKQIHAEKMKENNKNGTQMTLDKYFSKK_x000B_	>Ob_75876_x000B_KRRRKVLTLDSKLEIIKRHERGESKAKIGRDLGMNESTVRAILKKIDDYKE	TTGTCCACGGACAAACAGACAAACAAACATGACTGCAAACAATACCTCTGCCTTTACTAAGGCAGAGGTA_x000B_ATAAACCTTTAATTATCATGGCTTTGAATTTGCACGGTTTTATATACTGATGCAGTATATATATATTTAT_x000B_ACATTGTCATGTAGATGTAATAGAGAACAACTTAAAGGTCACATGACTTATGAATTGGAACAATATATTT_x000B_AGCTGTTAGTGTGGTGTGGAGGTTAGTCGCCATTTTATAGTGTTTTTATGTAAATCATTCTAACTTCCAT_x000B_TTGTACAGTGATAGACATTAAAGTACTAAATGTAATTTGACCTTAATTATGGATAAAAGAAAGATTGATG_x000B_AGGTTAATTCTGGT…
76987	Lg	Lingula anatina	XP_009067341	LOTGIDRAFT_176987	HTH-PSQ	MPRLYKRKLGSRRYRDYTAEKLEAAIEDVRNGISYRQAGEAHGIPFRTLKNKIDKKHTKRAGGQTIFSEE_x000B_EELQLVKSLKVCAEWGQPITTLEIRMIAKRMLSLQGRVIKQFPNNIPGCDWVASFISRHKADIRLRSAAN_x000B_IKRSRAEKTKCEMTNYFDNLKLSLKDIPNTCIINYDETNLGDDPGKKKFIFKRG_x000B_	>Lg_76987_x000B_TAEKLEAAIEDVRNG-ISYRQAGEAHGIPFRTL	ATGCCAAGACTATATAAACGAAAGTTAGGATCTCGAAGATATCGGGATTATACAGCTGAAAAACTTGAAG_x000B_CTGCAATTGAAGATGTTCGAAATGGAATATCATATAGACAGGCTGGGGAAGCCCATGGAATTCCTTTCAG_x000B_AACGTTGAAAAATAAAATAGATAAAAAGCATACAAAAAGAGCTGGCGGTCAAACTATATTTTCCGAAGAG_x000B_GAAGAACTGCAATTAGTAAAATCTTTAAAAGTTTGTGCAGAGTGGGGTCAGCCTATAACTACTCTTGAGA_x000B_TCCGCATGATAGCCAAACGGATGTTGTCCCTTCAGGGCAGAGTGATCAAGCAATTCCCAAATAATATACC_x000B_AGGTTGTGATTGGG…
34339	Aq	Amphimedon queenslandica	XP_003391244	LOC100634339	HTH-PSQ	MATRPCTYSTWPEISMTNAIKAVEEEGLTVRLAAELYGIPKSTLYDRIRGNVQHGTKPGPVPYLTKEEEV_x000B_ILAKFLIKCSQIGFPRTVSEVLALVRQTIQSKGLSDISISYGWWQKFCSRHSELSLRTAVPLSLSRAMAT_x000B_DNSVIQKYFDILEDTLKENSLFNNPTRIFNCDETGLPLNPKSLKVVSGRGAKNVSQITGEGKSQITVLAC_x000B_TCAAGVPLPPFVIFDCKTFNDQLMVGEIPGTLYGSSPNGWISRELFLYWFRKLFLTSVPSVRPLLLLMDG_x000B_HSTHYGPDLIKIAAEEQILIFVLPPNTTHLTQPLDKGCFGPLKTAWKAVCHEFCTKNPGCVVTRYNFSVL_x000B_FADAWRRSMTQRNI…	>Aq_34339_x000B_SMTNAIKAVEEEGLTVRLAAELYGIPKSTLYDRIRGNVQHGT	ATCATTATATTATTATACAATTTTAGTCAATTTTGCATTATTAAACATACTGTTTTGATCTGATAGCAAA_x000B_ATGCATTTAATAAGTAGAGGATGAATGAAGAAAAACAAAACAAATTAATGATAAAAACTGATTTGAAATG_x000B_AGTTTTAGCTATGATTCCTTCTTCATACTTCTGGTAGCCATGTTCTTGGGGTGTGTCTATCACGTGAAAT_x000B_TAACACGTGGATGCATCCGGTCATATGATCAGCTCCACTAATTACATTCCAGCATGCAACAAAAAAGCCT_x000B_TGAGTGTCTCCAGACCCTTCCTCCAAAAGCGAAGGGGCGGGGCACGAGACTAGCTTTGTTCGAAGAATAG_x000B_TTTTGTACCACCAG…
90340	Aq	Amphimedon queenslandica	XP_019861810	LOC109590340	HTH-PSQ	MLHPIRCCLVLFAVSGLMSLTSVVLILITRLISCYYCVSLSVSLDKVKFVDMSKKPLSGRILVSNSLVEA_x000B_DPSKLVIERPQYYCQWEDVSMIKALKAVEEEGMSVRHASELFGVPKSTLHDRVSGKVQHGAHPGPSAYLT_x000B_KEEEDELARFLLRCADIGYPHTISQILAIVQQAIDLKGLKRTVTTGWWQRFSERHKEIALRSAVPLSTIR_x000B_AKAMDNDSLNRYFDILEDTLKKNRIFNDPTVIYNCDETGMPLNPKGLKVVTHRRAKNVHSISGDTKMQIT_x000B_VLACVSASGTALPPMVIFDRKTLNPELIRGEIPETMYGLSEKGWINQELFTGWFYKHFLALIPKKRPVLL_x000B_LMDGHSSHYCPEVV…	>Aq_90340_x000B_SMIKALKAVEEEGMSVRHASELFGVPKSTLHDRVSGKVQHG	ATCTAGAGTAAGGAAGCAATTTCTGGACACATTAGATTCCGGACAGCTCTATCTCGTCTTTTAGACTTGC_x000B_TGCCGCTCTGAAATTTTCACACAATATAACTCTAAGCTAATTGAGATTGCGTAGTAAATATGAGCTGCAT_x000B_TAAGCTAGTTTTGTTCTAGTTATCTTTAAAAGTATTAGACGTCCGACAATAGTCAAATATCGTCAGATAA_x000B_AATCAAATTTAGTACATTTTATTAGTATTGGTAAATACAGCAATTGCAAGGTTGCAGTAACACTCTTACT_x000B_TACTTAGTAGCCCTTCTTCTTTGTGAGGCACAAACCTTTTCCCTTCAACTTCACGTACATGGAGCTCGAA_x000B_CAGAATTTTAAGTG…
82507	Aq	Amphimedon queenslandica	XP_019852797	LOC109582507	HTH-PSQ	MVSRLQERVYRSSTLSPSPSMSSVTSRCPSYRNYDNDQLMRAYEAVKDGCSIRSAAEKFGVPRSTLSDHV_x000B_SGKVQNGRHSGPERYLSDEEEKELVRFICKAARMGYAKTRKEVMSIVEKVLSYKGRRVTLSNGWWVSFKQ_x000B_RYPSITLRTVEKLSYCRLIATDECVMSRYFDLLEETLQENDLLEKPSQIFNCDETGLCLDHNPSKVVGIK_x000B_GQKHPRAVTSGRKKQITVLACANAAGNCLPPLVIFGWKAMNPSLTVDEVPSTMYGLSSKGWMDSEIFLNW_x000B_FLHHFLLHAPSVRPLLLLLDGHSTHYNPSFIQRAAEEKVIVFCFPPNTTHLTQPLDKGIFGPLKTYWNQE_x000B_CLRFMSENPGRIVT…	>Aq_82507_x000B_DNDQLMRAYEAVKDGC-SIRSAAEKFGVPRSTLSDHVSGKVQNGR	AGCTGGATGATCAGAGATTAGATAGCACCATGGCAATTTTTAGAAGACCACTGACCGACATTCCGTATGA_x000B_TCGGACGATATCCTGCATTTTCGTAGATGGAATTTTTCTACGCAGAGAAAGCATTGATCAAATGCTAACT_x000B_GCACCCATTGAAGCATTGGTCTTTGGTCTACAAACTAGTGCAGTTGTTGCAAGAATTCTTGCTACTACAG_x000B_AGAAAGTAGGAAGCATCATAGAGGCATGATTGGAGTGCTGTTTGATCGGCCACGCCTATATTTTAATTAA_x000B_TTAGTAATAATTAGTATTAATTACAAAGATTGTCACGTTTGAGCCCTTATCCTCGCTGTGTAACTGTGTC_x000B_CAGTGTTAAAGAGC…
41974	Aq	Amphimedon queenslandica	XP_019854202	LOC100641974	HTH-PSQ	MVPSRVKERRAIRDKNLLLAAAEVRAGKCTLREASEKYSIPKSTLWDRLSGKVPFGATSGPERYLNDTEE_x000B_EQLVKFLVGAAKIGFPRSKKQVITIVQASLAKKRGCSVDDIHVTSGWWTSFKKRHPMLTLRSGSKLSYRR_x000B_LLASSPETINAYFDTLEEAMQKNKLQNSPMLIYNCDETGFPLEHKPCKVIGVCGQRDLPSITSGDKTQIT_x000B_VLAACSASGNLIPPMIIFDRKRLKPTTHMIGEVPGTVYASSKKGWIDSEIFLDWFVNCFLLNIPPQRPVL_x000B_LLVDGHSSHYHPDVIRKATENHIILFCLPPHTTHLCQPLDRSCYSPLKAAYNQQCQQFLCTNPGQVINRF_x000B_NFTSIFAKAWAQAM…	>Aq_41974_x000B_NLLLAAAEVRAGKCTLREASEKYSIPKSTLWDRLSGKVP	GGATTATTAATTTAACCACGCCCACACCGTATCTTTAACCGAACATGTGGCAAAATTAATATGGTGCCTT_x000B_CCAGAGTGAAAGAAAGGCGTGCTATTCGTGATAAGAACCTGCTTCTAGCTGCTGCCGAAGTACGAGCAGG_x000B_CAAATGTACTTTGAGAGAGGCTTCAGAAAAATATTCGATACCCAAATCAACTCTCTGGGACCGGTTGTCG_x000B_GGGAAGGTGCCTTTTGGTGCAACTAGTGGCCCAGAACGATATCTGAATGACACTGAAGAGGAGCAGCTTG_x000B_TGAAGTTTTTAGTTGGAGCAGCTAAAATTGGGTTTCCTAGATCAAAAAAGCAGGTTATAACTATTGTGCA_x000B_AGCTTCTTTGGCTA…
45290	Nv	Nematostella vectensis	XP_001628942	NEMVEDRAFT_v1g245290	HTH-PSQ	MEVNLCPSYSFGQASCSIDSEIESAFNREETLEVVELGLDQCVAVVCCEDGETEYTTVTSEIKSNFPQRT_x000B_DDRESSLTQYDSPKIDEDSKSESPPKRDHQQSPSTMSIKKFKLWSEEQMRMAIEHVLNGMKIRAAAEKFK_x000B_VPRSTLGDRLLMAKYGCRKLGVKRYTQQHKPGLAVEEDKYDGNIERTSASVEQTLKNEPLLVPKPSFFSN_x000B_GSIDSPLQTSKNTGDDRTSTPNDPETSSSGPNKPHLIKLIHETSLMPLQQSDASCLERNAKAPITVDNLM_x000B_KRKAQEVNDSPDVPKRIRLWKGDDMKAAIHAVTKNGMAVRTAAKAYGIPRTTLKQYICKNKQESQSALTL_x000B_KKWSEEKMEQALVA…	>Nv_45290_x000B_SEEQMRMAIEHVLNG-MKIRAAAEKFKVPRSTL	ATGGAAGTAAATTTATGCCCTTCGTACAGTTTTGGACAAGCTTCGTGCAGTATTGACAGCGAGATCGAGA_x000B_GCGCGTTCAACCGAGAGGAAACCTTAGAAGTCGTGGAACTCGGGCTAGACCAGTGTGTGGCGGTGGTTTG_x000B_TTGTGAGGATGGAGAAACGGAATACACTACGGTTACTTCAGAAATCAAAAGCAATTTTCCACAGAGAACT_x000B_GATGATAGAGAATCGTCATTGACACAGTATGACAGTCCAAAAATAGACGAGGATTCTAAATCAGAAAGCC_x000B_CGCCCAAAAGGGATCATCAACAATCACCATCAACAATGTCAATAAAAAAATTCAAGCTATGGTCAGAAGA_x000B_ACAAATGAGAATGG…
50784	La	Lingula anatina	XP_013379225	LOC106150784	HTH-PSQ	MPRKYNLEQLDAAVLSVQAGTYTLTEASRAFGVPVTTIGDHVSGRLKFTPKKKPLMNPDDEEALIAYAML_x000B_MADWGFPLTRDLMGHFAKGIMKERDPNVEFLASDGWWWRLRQRHPELSLRKPGLINRGRAVMSQPSVAES_x000B_HFDLLKETLALHNITDPSKIYNVDETYFQSKASSKVVAKKGKQFPYEREVTNANHVTVVECGSAVGQLLP_x000B_PMIIFEGCPPAPEAIQQGPEDALYGSSESGYIDSDMYLQWFVKIFLKHAPSARPLILLQDNLAAHASKGL_x000B_IDSAKENNIILFNIPAHTSHFLQPLDQIFKDLKLEYRKIAKSASLLRKNLLITKATFPAIFKSARRKALT_x000B_PEKLSASFKTTGIW…	>La_50784_x000B_EQLDAAVLSVQAGTYTLTEASRAFGVPVTTIGDHVSGR	CGCCCTTCAAGAAATCGACGCCTTCAAGAAATCGACGCAAACCGGAAGTACGTGCTTTTTTTCGCTATTT_x000B_TTCCCGGCATGCTCCGCGTAAACATACTGCGTAGTCAAGTGCGTGTCCTTTGTAAGAAACGTTACTGGCT_x000B_GATTGATGTTTTCCACATATTATCCCAGCCGTAATTCTCTATAGGGCTACCCTGGATGTTTATCACCTCC_x000B_GTATTACCCGACGTAGTATTACAGGTAAAATGTACACGGCTTGTAAACACATTGCATCAAACTTAGTGAT_x000B_AAACACAAACCTTGAATAAAGGCATCTTAAGTATCCAAATGATGTCCTTTGTTTTTGTCTCCAATTCATC_x000B_TCTCTTGTGAGTGT…
23930	Ct	Capitella teleta	ELU15748	CAPTEDRAFT_223930	HTH-PSQ	MDALKAVETVKMTIRGAAKKYCVPYSTLKDRVHGRVRHGTKPGVKTILSPEEEDELVKYIRDMENSGFQM_x000B_RHVDVRDRAGELLRLNHGHNTPYKEGSPGHNWLGGFLKRHPGLEFRRTLQRNMIPSAAKQKQMLRRFYDV_x000B_GQQIFKKHRLHHKSDRIFVVSEFRVRLTQHATILVAASADGMVLPPFVVFHGQKLKLSSARQAFPDAFFT_x000B_CSFNGFINDDIFLWWFRDHFLKKIPYVGNRPLVLFLSRPVTDISLQLAQRAKEERVFLVAIPPQVHHLVT_x000B_PLDEELAVQVETMMTKKANKWHQQNENFPFTQRVFAEILRKVWSKGITAEEVTRKFCQNGLFPLSSSAIS_x000B_ADRILNATQSLREA…	>Ct_23930_x000B_ALKAVETVKMTIRGAAKKYCVPYSTLKDRVHGRV	ATGGACGCTTTGAAGGCCGTTGAGACGGTCAAGATGACCATCAGAGGAGCGGCCAAGAAA_x000B_TACTGCGTCCCTTACAGCACGCTCAAGGATCGAGTTCACGGTCGTGTCAGGCACGGCACT_x000B_AAACCTGGCGTGAAGACGATTCTGTCGCCCGAAGAAGAAGATGAGCTTGTCAAGTACATC_x000B_AGGGACATGGAGAACTCCGGTTTCCAGATGCGTCATGTTGACGTGAGAGATCGCGCTGGG_x000B_GAACTTCTGCGTCTGAACCACGGCCACAACACTCCGTACAAAGAGGGCAGCCCAGGACAC_x000B_AACTGGCTCGGAGGCTTCCTCAAGAGACACCCAGGGTTGGAATTCCGGAGGACTCTGCAG_x00…
31306	Ct	Capitella teleta	ELU08511	CAPTEDRAFT_31306	HTH-PSQ	MKAAVAMVLEGADSIRNVAKDTGIAKSTLQRYVNKAKHAQSTDIRLKPAYDNKLVFTNDEEKDLSKYLLT_x000B_ASKHNYGLTTCSTRKLAYEYAVHNKKNIPSSWTHKGTAGIDWFYGFMKRQDQLAIRSPEATSLSRATSFN_x000B_KNNVGNFFDNLESVMKKHNFQPEQIFNVDETGLTTVHKPPKVIAGRGEKQVGQVTSAERVLVTMCGAVNA_x000B_LGNSVPPFLIFPRVNFRNHMVQGAPPGTLGVAQKSGWMNGEVFIQWMEHFIQHSKPTKETPVLLLLDNHE_x000B_SHITVASLDLAKSNGIVMLTFPPHCSHKLQPLDRSVYGPLKKYYNAA_x000B_	>Ct_31306_x000B_MKAAVAMVLEGADSIRNVAKDTGIAKSTLQRYVNKAKHAQ	CAGCGGGAAATTTTGAGCGTCTCCAAACTGTGAGTAAAAATCGATTTTTCACCCCTCAGAGTAAAAATTT_x000B_TCCTCTCTACAACGAACCATCCTGTAGTTCACCTTTCAGTGATAATGTAAACGTTAATATATGTTGAGGT_x000B_TTGACTATAATAGAGGGTACTTTGTACAAAATGTGTAGCATCTACAACCACGTGTTGTACTATTAAATCG_x000B_TTCGGGTGGGGGCGGGGTAGGGATGGGGGCCATTGGGACACTTGCTTTGGGGTCCAATGGGACACTGTCC_x000B_CAATGGACCCCCTTGGTACACATTCTCATTAGATCTCTTTGTTTTATATTTTCTAGACTGTCATGCCACG_x000B_CAATAAGAAAAGAA…
80591	Ct	Capitella teleta	ELU01812	CAPTEDRAFT_80591	HTH-PSQ	MYFQFSFILIGYSCRSGKRKDGTNKKSYTEDELCAAVHDIRTGKLGTRRAAALYGIPRST_x000B_LRNKIFRMESSGAAVESNAAVGAGGVGAGGNGTGRLSMSDLLQGMATNAGEYVDPLKHLP_x000B_PPLQSLSATDWEQRLEQLRAKHDFQARLDRPFGMPPLFYNSMYMRQCEKAFAGCDPYAYD_x000B_LKLPFLSDLVRKFASHRMEFETRNPLPQHAEMMAFLSSQKAFASPSAEQPTAAPLNKGGI_x000B_GLGEPISGSLPRECSEKADDASPPNSSDDSLPPSAKKLKTSPADSDGGDVKQEDDGDQKP_x000B_TKKTRPKRGQYRKYNSQLLVEAVKAVQRGEMSVHRAGSYFGVPHSTLEYKVKERHLLRHK_x00…	>Ct_80591_x000B_TEDELCAAVHDIRTGKLGTRRAAALYGIPRSTLRN	ATGTATTTCCAATTCTCCTTTATTCTCATCGGATACAGTTGCAGGAGCGGCAAACGCAAG_x000B_GACGGAACCAACAAGAAATCTTACACAGAAGACGAGTTGTGTGCAGCAGTTCACGACATC_x000B_CGCACAGGAAAACTAGGCACCCGCCGAGCAGCAGCCCTCTACGGCATTCCACGGTCGACG_x000B_CTGCGCAATAAGATCTTCCGCATGGAGTCCAGTGGAGCTGCAGTCGAGAGCAACGCAGCA_x000B_GTCGGAGCCGGTGGAGTCGGAGCAGGAGGCAACGGCACGGGTCGCCTGTCGATGAGCGAT_x000B_TTACTCCAGGGCATGGCCACTAACGCAGGAGAGTACGTCGATCCTCTCAAACATCTGCCT_x00…
70592	La	Lingula anatina	XP_013405977	LOC106170592	HTH-PSQ	MLKTLEHIRNMPRLALQEIDAFKKSTKTGIFRMPWKYNLEQLDAAVLSVQEGTYTLTEASCAFGVPVTTI_x000B_GDHVSGRLKGTPKKNTIMTPDDEETLIAYAMLMADWGFPLTRDLMGHFAKAIMKERDPTVKFLASDGWWW_x000B_RLRQRHPKLSLRKPGLINRGRAVMAQPWIAESHFDLLKETLALHNITGPSEIYNADETYFQSKASVKVVA_x000B_KKGKQFPCEREVTNANHVTVVECGSAAGQLLPPMIIFEGCPPAPEATQQGPEDALYGSSESGYIDSNMYL_x000B_QWFVKIFLKHAPSARPLILFQHNLTAHASKGLIDSAKENDIILFNNSAYTSHFLQPLDQIFKDLKLEYRK_x000B_IAKSASLLQKNLLI…	>La_70592_x000B_	GTGACGTAGAACTAGCTAAGCCGACATGGCGGATGGCGTGCTTGTGGTGCAGGGCTAGATAGTTATTACG_x000B_AATGGCTCGAGTCCCTCTCGGTCCCAGAGAGAGAATCAGACATCCTCTTTACTTCTGTTTCAATCTTATC_x000B_CTTGGAGCCACAATCCTTATGTTTGGCCCTGGTTATGTGAAAAATAAATGGGCAGACTTGACACGTAGAC_x000B_CAAAACAGAAGAGAATAAATCAGGCTACGACAGATGCTTAAAACTCTCGAGCATATCAGGAACATGCCTA_x000B_GACTCGCCCTTCAAGAAATCGACGCCTTCAAGAAATCGACAAAAACCGGAATTTTCAGAATGCCATGGAA_x000B_ATATAACTTAGAAC…
63827	Bg	Biomphalaria glabrata	XP_013077753	LOC106063827	HTH-PSQ	MKSKKKSKKSPRSRKSPEKKLSVVLPAPGIKSDSPNPQKQPIKKRRLYSREALQAAYKAVKDSSISVNAA_x000B_AKLFGVPLTTLRDRVDGRISIDTTRPGPPLLMTDEEEAHIAHFLFTMARYGYRYTRLELAEIATDLAVEK_x000B_GKRDPRSNGLTTKWVDSFINRWPTIRELSCKLRNKSDAEHTVRTYFDEIKKIIDRYKLLEKNDSIFNIME_x000B_ITLNTDHGIVSGKAGHQFKTDNYTNTTLIACGSVSGKVIPPFFVFQSNRLRPEMMKGMPANVNASVSDTG_x000B_KCSPQIFRRYLNEHFLAHVEREENEPILVLMDGSRSHVFVGMSEWGRQNNVIFSFIPAHTTHLLQPLEVD_x000B_CSEALKHKYESARR…	>Bg_63827_x000B_SREALQAAYKAVKDSSISVNAAAKLFGVPLTTLRDRVDGRIS	CGCCGTCCACCATTTTCTTGCGACACGTTTTCGTATATTGTTTTTTTGAGCGCTCATAGGTATATTAGGT_x000B_TAAATAAAAATGAAGTCTAAGAAGAAGTCCAAAAAGTCACCAAGGTCAAGGAAATCTCCAGAAAAAAAAT_x000B_TGTCAGTTGTATTACCTGCTCCTGGGATAAAATCTGATTCTCCGAACCCACAGAAACAACCAATCAAAAA_x000B_GAGGAGATTGTACAGCAGAGAAGCCTTGCAGGCTGCTTACAAAGCTGTCAAAGACAGCAGCATATCTGTG_x000B_AATGCGGCTGCTAAACTATTTGGTGTTCCTCTTACCACTCTCAGAGATAGAGTAGACGGTAGAATTAGCA_x000B_TCGACACAACAAGG…
68900	Bg	Biomphalaria glabrata	XP_013083855	LOC106068900	HTH-PSQ	MIVVINIDLPIDHPDIYNLTLKFTMASMRKNKKVYIHHDPELIKAAVHEIKNKKMSIRQAAKHFRLPLST_x000B_LYNKMIGKRPIVCTNRILNQDEENRLAEWLNNLRKHGFGNSHKDIVEIVLAMLAARSSSQSPETSIKKPS_x000B_RQWLSGFFRRHPELSSRTSKACSRETADVSPKKFEKWFSNFIKCMNQSDPTILSSPNRIFIANDCGFSFD_x000B_PESKKVVASKGSTHVYNATSNTKTQVTVLACLSAAGQYTPPLLIYPLKRNPHQNLLEDFPEALLQVSNNG_x000B_RITSAIFFPGLETPLFHPLAISRSPSFY_x000B_	>Bg_68900_x000B_DPELIKAAVHEIKNKKMSIRQAAKHFRLPLSTLYN	TATGTCTATCTCATAAATGATAAAGTATGATATTCATAAAGTTAAGGCCTTCTCCAAAATTAAATTAAAT_x000B_TGATCTCAGCAGTGGACAGCAGAGCATCATCAATGGACATCAATGATCGTCGTCATCAACATCGATCTAC_x000B_CTATTGATCACCCAGATATCTACAATCTGACTCTAAAATTCACAATGGCTTCAATGAGAAAGAATAAGAA_x000B_AGTTTATATACACCATGATCCTGAACTTATCAAAGCTGCTGTACACGAGATAAAAAACAAAAAAATGTCA_x000B_ATAAGACAAGCAGCAAAGCACTTCAGACTACCATTGAGTACGTTATATAATAAAATGATCGGTAAGCGCC_x000B_CCATTGTTTGTACC…
71174	Bg	Biomphalaria glabrata	XP_013086668	LOC106071174	HTH-PSQ	MFFIIINYFQLDPVTQIINMASALRSIKKMAGSKRNVESKKLHDHKIINVALMEMQEKRMSLRQASKNFN_x000B_IPATTLHSKFCGKHPVVSRRKFLTDDEEDKLKKWLIDLSSHGFGKTNSEVRETAKAIKNARDPTAESNHK_x000B_TPTKQWLYAFYKRHPELVLRTPLSLGKERAVILPTNVHKWFLELQDCINRIDPSLLNDPARIFNADESGF_x000B_TFDPKSRRVIACKGSKHVYTVTSGCKTQVTVLACISAAGQYTPPLLIYPYKRIPCKNLLQDFPDALLQIS_x000B_KKRLDNFFHILLMA_x000B_	>Bg_71174_x000B_DHKIINVALMEMQEKRMSLRQASKNFNIPATTLHSKFCGKHPV	TGGTTACCAGACGTCCGGCAAAAGGAGGATATGTCCTCCTTTTAGAGGGCATGTCCGGCAGGTAGACCAT_x000B_ATATTGGCCAAAAGTGTAATTTATTTTTACAATGTGTCTTAATGACATTTTAATCACAATTTTGGGAAGG_x000B_TTATTTATTTTATAATCCTTAATTGAAAGGATTTGTCCTCACTTCTATCCTCATTTGGCCATTATTACTT_x000B_GTCTTGCAAAGCTAATCTAGATATTTATAAATGATGTGACTAATGTTTTTCATTATAATTAATTATTTCC_x000B_AGCTAGATCCCGTTACGCAGATAATCAATATGGCATCAGCGTTACGTTCAATTAAAAAAATGGCTGGTTC_x000B_TAAGAGGAATGTCG…
50431	Bg	Biomphalaria glabrata	XP_013060848	LOC106050431	HTH-PSQ	MMATKRKPYAKHDSDSISSAIQYIKDKGFSIRQASKKFNIPSSTLYGKLTGTSPIGPTNKCLLTTQEEEK_x000B_LVKWLVHLVNHGFRKNYGEVRAAAQAMMAARNAYSRSHDGLPTSMWFYSFLTRHPELSSLRKKKGLSTES_x000B_YILEWYSAFKSCLDGVDPAILDNPARIFNASKIGFTFDPQSKKVKGCIGSKSVSARTQVTVLACSNAVGR_x000B_YISPLLIYPHYVSSKIVSESFPEATLQVSENGWISSNIFFSWLQDTFLPFTNNLPKPILLLVDEHPCHTS_x000B_LIEISQLCSEHQIILYGLPPHSSHLIQPLDLVFLSALERAWSGATLQHADSDGVRLEAFAKVLRPVWRKV_x000B_TTHKTALKSFKAAG…	>Bg_50431_x000B_DSISSAIQYIKDKGFSIRQASKKFNIPSSTLY	GTAACTCTAGTAACTCTACTCCAGATCTTCTAGTCGATCCTTTCAACTTGATATAAAATAAGATAAAGAT_x000B_GTAGATCTCTAGAAGATAGGATATCTTAACTACATTCAAGATTATTGTTCTAAAATAATAACTGAAAACA_x000B_CATGATGGCTACAAAGAGAAAGCCCTATGCGAAGCATGATTCTGATTCTATTAGTTCTGCTATTCAGTAC_x000B_ATCAAAGACAAAGGCTTTTCTATAAGACAAGCCTCCAAGAAGTTTAACATTCCATCAAGCACTCTTTATG_x000B_GCAAGCTAACAGGGACATCACCCATTGGTCCAACAAATAAGTGCCTTTTAACAACACAAGAGGAAGAGAA_x000B_GCTGGTGAAGTGGC…
59898	Bg	Biomphalaria glabrata	XP_013073051	LOC106059898	HTH-PSQ	MFKMSTKKVKATRIEHDAEHLKAAINDISVNGMSIRKAAKVYNIPRSTLADKLHGKQPLDPNKSLLKKDE_x000B_KNXAYKWLIEIARCGFGKTSIEVRETAQALIAARKKCPQDQIMLPTRQWLHGFFSRNPELSSRSPLALGK_x000B_ERALVTPEAVRYWFDNFIAAVESIDATIFTCPYRIFNADESGFEFNPKCRKVVTFKGSKHVYNVSASTKT_x000B_QVTVLACCSAAGQYIPPLLIFPYKRIPQKNLLEKYPEALLQISDNGWINSAIFYTWLRDTFIPSTNHLPK_x000B_PILLLVDGHTSHTSLIETSLICSENNIILYCLLPAI_x000B_	>Bg_59898_x000B_	TTACTGTCTACAGTGCATATTTCTTTTTCCTTTTTTTTTAGATTTAGATAACATCCAGATAATATGTTTA_x000B_AAATGTCTACAAAGAAAGTTAAAGCTACGCGCATTGAACATGATGCAGAGCATTTGAAAGCCGCAATCAA_x000B_TGATATAAGTGTGAATGGAATGTCGATAAGGAAGGCAGCTAAGGTATACAACATACCAAGGAGCACGCTT_x000B_GCTGATAAGTTACATGGAAAACAACCACTTGACCCTAACAAGTCTCTCTTAAAAAAAGATGAGAAAAACT_x000B_GAGCTTATAAGTGGCTTATAGAGATTGCCAGATGTGGCTTTGGCAAGACTAGTATAGAGGTTAGGGAGAC_x000B_TGCTCAGGCTCTTA…
62687	Bg	Biomphalaria glabrata	XP_013076450	LOC106062687	HTH-PSQ	MSSKKSRKRIVHDPEVLKAAMDDVKIKGFSMRKAAKFHNIPLTTLHDKLTGKRPIVPNRSLLTIGEEKRL_x000B_VKWLLELFKCGFRKSNEEIRETARAIIAARDNSSESQEQVELPTRQWLNGFYSRHPELPSITTIDLRRKK_x000B_EIISPSAVELWFKKFQATITSIDLTIFSSPSRIFNADEMGFDFDMKSNNVKACKGSKHSYYNACNAQAQV_x000B_TVLTCCNAAGQYIPPLLIYPFKDTPRHSLLENFPEAFLQLSDNGLITSAFFSYWLKHIFIPSTNHLPKPI_x000B_LLLVDAHISHTSFLEISPICSQNNIILYCLLPHASDIIQPLNQAFLSNFKPAWSDALKQHVANTGKGVNL_x000B_ESFAGVLKSVWNKV…	>Bg_62687_x000B_DPEVLKAAMDDVKIKGFSMRKAAKFHNIPLTTLH	GATCTAGATCTAAATACATACAGCTCGTTCCCTAAAGTCTATGTGATCTACGTTTACAAGAAACGCCTGG_x000B_CTTTACGATAATTCTTCTAAGATCTAAATCTAGATTTTTTGATATTCATTCAAGCCTTAAACTACCCAAC_x000B_ACTGAGCATGCAATTTGATATACGAAGATAATTCAACGTCGTATCCAATAAGAGCCATCGAGATCATTAT_x000B_AATAGTCTGGCAATCTGTATTGGTCCAAGTCTACCATGTCTTCAAAGAAATCTAGAAAACGCATTGTTCA_x000B_TGATCCCGAAGTTTTAAAGGCTGCTATGGACGATGTCAAAATCAAGGGGTTCTCAATGAGAAAGGCAGCC_x000B_AAATTTCACAACAT…
68854	Bg	Biomphalaria glabrata	XP_013083810	LOC106068854	HTH-PSQ	MPSKKNKGIRILHDIEVLNAAIVDIKFNNMSLRKASKFHNIPLTTLHDKIKGKQPLVPKRSLLTIGEEKR_x000B_LARWLIEMAQRGFGKTRDEVRETARAIIAVRNKTIESQDLDKIPLPSTQWLNGFFSRHPEISSRTPMPLS_x000B_KERAVVTPKAIEKWFMDFRQTIESIDPTIFTSPSRIFNADETGFGFDVKSRQVIACKGSKNVYNITANTK_x000B_KQVTVLACCSAAGEYMPPLLIYPYKRVPKHNLLDAFPEALIQLSDKGWMTAAVFFTWLRDVFIPSTNHLT_x000B_KPILLLVDGHASHTSLLETSTICHDNNIILYCLLPHASHIIQPLDQAFFSSVKSAWQKAVSKHISVTGAG_x000B_VNLESFSGVLKPAW…	>Bg_68854_x000B_EVLNAAIVDIKFNNMSLRKASKFHNIPLTTLHDKIKGKQPL	ATGCCTTCAAAGAAAAATAAAGGCATCAGGATTCTGCATGATATTGAAGTATTGAATGCTGCCATTGTAG_x000B_ATATTAAATTTAATAACATGTCACTGAGAAAAGCATCTAAATTTCACAACATACCTCTGACCACTCTTCA_x000B_TGACAAAATAAAAGGAAAACAGCCTTTAGTTCCCAAACGATCACTTTTAACCATAGGTGAAGAGAAACGA_x000B_TTAGCGCGATGGCTAATCGAAATGGCACAACGAGGCTTTGGAAAAACTCGTGATGAGGTTAGGGAGACTG_x000B_CAAGGGCCATCATTGCTGTACGAAATAAGACTATAGAAAGTCAAGATCTGGATAAGATACCTTTGCCAAG_x000B_TACACAATGGTTAA…
61923	Bg	Biomphalaria glabrata	XP_013075613	LOC106061923	HTH-PSQ	MDSLDKSLSEANQSSPTMDSLNKSLSEANQSSPTMDSLNKSLSAAHQSSPTTDSLNKSTRKQHDPEIIRA_x000B_ALEELKAKKMSVRQASAHFNIPATTLHDKLTGKNPIVSTKRLLSKDEEEKLVQWLICLAKGGFAKSNKEV_x000B_CEMAGAIIAAKDSSSESDSHIPTKQWLYSFYKRHPEVASKAPMSLSMERDIISATYVEEWFLNLQQHVQK_x000B_IDPSIFAHPSRIFRTDELGLAMNPKSRNIVVSKDSKQVNTVTPSTKEQVTVLACTSAAGQYTPPLLVYPY_x000B_KRVPRKNLLKEFPEAFLLVTDNGLIDSEIFFSWIKDIFVPSTSHLQKPILLLVDSHTSCTFPLQTFDFCK_x000B_ENNIIMYCILPQVS…	>Bg_61923_x000B_DPEIIRAALEELKAKKMSVRQASAHFNIPATTLHDKLTGKNP	GATTGTTGATCATCAGTCATCACCTACAATGGATTCATTGGATAAGAGCTTAAGTGAAGCTAATCAGTCA_x000B_TCACCTACAATGGATTCATTGAATAAGAGCTTAAGTGAAGCTAATCAGTCATCACCTACAATGGATTCAT_x000B_TGAATAAGAGCTTAAGTGCAGCTCATCAGTCATCACCTACAACGGATTCATTGAATAAGAGCACAAGGAA_x000B_ACAACATGATCCTGAAATTATTAGAGCTGCCTTAGAAGAGTTGAAAGCTAAAAAAATGTCAGTAAGGCAG_x000B_GCATCTGCACATTTCAATATACCAGCCACTACTCTTCATGATAAGCTAACTGGGAAGAACCCCATTGTCT_x000B_CTACAAAACGTCTG…
63553	Bg	Biomphalaria glabrata	XP_013077401	LOC106063553	HTH-PSQ	MAPKKRVYDHDTDVLKAAIDKVKVKGMSYRKAAELHNIPVATLYDKATGKHPLVFCRSLLTKKEEKGLVK_x000B_WLLELFRFGFTKNSLEIRETAQAIIVARDNNSESEGQTVIPNRSESEGQTVLPNRSESDGQIELPNRSES_x000B_KGKVELPNRQWLSSFWARHPELPPNTDLRRKIDLITPCAVDLWFQKFHKAIDAIDPSILSSPNRVFNADE_x000B_MGFQFDTKSKTVKTCKGSKNSYKITSDNSTQVTVLACCNAAGQYIPPLLIYPCKETPTHNLIENFPEALL_x000B_QLSDNGWITSAFFFSWLKHIFIPSTNHLPKPILLLVDAHTSHTSFLEISPICSQNKIILYCLLPHASDII_x000B_QPLNQAFLSTFKPA…	>Bg_63553_x000B_DVLKAAIDKVKVKGMSYRKAAELHNIPVATLY	CTAGATTTAAGATACTTTTTTTTCTATCTCTAGATCCTCCATCATCATATCAGACAAGAGACGTTAAAAT_x000B_TTCTCAGAATTCTAAATTGATGTTAGTCTACCATGGCTCCAAAGAAACGTGTTTATGACCATGATACTGA_x000B_CGTTTTGAAGGCTGCTATAGACAAGGTCAAAGTCAAAGGAATGTCCTATAGAAAGGCAGCCGAATTACAC_x000B_AACATACCTGTGGCCACCCTGTATGATAAGGCAACAGGAAAGCATCCTCTTGTTTTTTGTAGGTCCCTAT_x000B_TGACTAAAAAGGAGGAAAAAGGGCTAGTCAAGTGGCTTTTAGAGTTGTTCAGATTTGGTTTCACTAAAAA_x000B_CAGCTTAGAGATTC…
63554	Bg	Biomphalaria glabrata	XP_013077402	LOC106063554	HTH-PSQ	MSSKKSARGIRHHHDIELLKTAINAIRTKEMSLRKASKYYNIPLTTLHNKLQGTNPLISKKSLLTMDEEN_x000B_NLAKWLMELSNCGFGKSNNEVRETARAIIAARSNNSETQEQIELPTRQWLHRFYNRHPEVPSKTPKYLRK_x000B_ERVTVSPTVVELWFKKFQEYICSIDITIFSNPNRIFSADEMGFVFNTDSCIVEACKGSKCTYKIKSDTQT_x000B_QVTVLACCNAVGQYIPPLLIYPYEETPTHNLLENFPEAVLQLSDNGLITSAFFFNWLKHIFIPSTNHLPK_x000B_PILLLVDAHTSHTSFLEISPICSQNNIILYCLLPHASDIIQPLNQAFLGTFKPAWSDALRQHVANTGKGV_x000B_NLESFAGVLKSVWN…	>Bg_63554_x000B_AINAIRTKEMSLRKASKYYNIPLTTLHNKLQGTNPL	CAACTTTACTTTTTACATTACCGATATAACATTATTTCGTTTATTTTTATTGGCTGACTATGTTCAACTT_x000B_GCGGATAAAGTCGACAGATTTTTCATCCTATCAAAGTAGAACACTTAAGATCATCACAACCAAACAGAAT_x000B_TTTTAATTGGTCTACGATGTCCTCAAAGAAATCAGCTAGGGGCATTCGTCATCATCATGACATTGAACTT_x000B_TTGAAAACTGCTATAAATGCTATCAGAACCAAAGAAATGTCACTTAGAAAGGCATCAAAGTATTACAATA_x000B_TTCCGCTGACCACGCTGCATAATAAACTGCAGGGGACGAATCCCTTAATTTCTAAAAAATCCCTTCTAAC_x000B_TATGGATGAAGAGA…
75488	Bg	Biomphalaria glabrata	XP_013091875	LOC106075488	HTH-PSQ	MPAVIKKSKRTDYDINVVVAAINEVKNKRMSLRQASKEFNIPVSTLYDKLRGKHPLVYQRSLLSKEEERR_x000B_LSKWLIELATYGFGKTSLEVRETVKAIIEARNNNGTAEDKAKIELPNRQWLCSFLARHPELSLRSPMPLA_x000B_KERAIVSPEAVKVWFTKFQETIESIDVTLLASPHRIFNADESGFAFNTKTRQIVACKGSKNVYAVSANTK_x000B_MQVTVLACCSAAGQYISPLLIYPYKRIPQRNLLEKFPEALLQISDNGWITAPIFFSWLRDVFIPATNHLP_x000B_KPILLLVDGHTSHTSLLETSLICAENKIILYCLLPHASHIFQPLDQAFFGAIKSAWKNAVKKHVTLTGEG_x000B_VNLDSFAGVLKPVW…	>Bg_75488_x000B_VAAINEVKNKRMSLRQASKEFNIPVSTLYDKLRGKHPL	ATGCCTGCTGTTATAAAAAAATCTAAACGAACTGACTATGATATTAACGTTGTTGTTGCTGCAATTAATG_x000B_AAGTAAAAAATAAGAGAATGTCATTGAGACAGGCTTCAAAAGAATTCAATATACCAGTGTCTACCCTATA_x000B_TGACAAGCTACGTGGGAAACATCCTCTGGTTTATCAAAGATCTTTACTAAGTAAGGAAGAGGAAAGGAGG_x000B_CTATCAAAATGGTTAATAGAATTAGCAACGTACGGATTTGGGAAGACTAGTTTGGAAGTAAGGGAAACTG_x000B_TTAAGGCCATCATAGAAGCCAGAAATAATAATGGTACAGCTGAAGATAAAGCTAAAATAGAGCTACCAAA_x000B_CCGACAATGGTTGT…
55072	Bg	Biomphalaria glabrata	XP_013066650	LOC106055072	HTH-PSQ	MASKSVRKQHEPEVINAALEEIKAKRMTIRQASSTFGVPTTTLYDKLSGRRPIVSSKNLLTKVEEEKLAK_x000B_WLVTMAENGFGKTNDEVCETARAMITSRQPGLSEDVPRPTRQWLYLFFKRHPELTTRSPMSLGKERAIIS_x000B_SHNIEVWFRNLKESIDKIDPTIFSDPKRIYNADESGFAFDAKARKVVACKGAKHVYNVTANTKTQVTVLA_x000B_CTNAAGQYTPPLLIYPYKRIPRTNLLQDFPEAILQVSSNGWITAAIFFTWMKEIFIPFTKDLPKPILLLV_x000B_DCHTSHTPLLETSILCSENQIILYCLLPHASHVIQPLDQAFYGAMKSAWADAIKEHRDISGEGINLESFA_x000B_GVLKPVWKKVATQE…	>Bg_55072_x000B_PEVINAALEEIKAKRMTIRQASSTFGVPTTTLYDKLSGR	ACAAGAGTACAATAGGCTGTATAATAGACTCAAGTGTCCCATTAATTAAAGATAATTTTGACATCTGCAT_x000B_TTCTTTGATATGATTTTAGAGCTGCTAATTAATTGTGATATAATGCTTAAACAAGAATAAGAAATAGGTC_x000B_TATATACGCATCTAAATGTGCGCATTTTTTTTTTTTTTACATTTTAGATTCGCAAGTGTTTCAGAAAGAT_x000B_TATAGACGTCTAGTACAGCTTATTATAAAGTCACACTAGCTCTGTCTACTAAATATTATCCAAGATATTC_x000B_TTTAGAATGGCCTCAAAAAGTGTAAGAAAACAGCATGAACCAGAAGTCATCAATGCTGCTTTAGAGGAAA_x000B_TCAAAGCAAAGAGG…
60490	Bg	Biomphalaria glabrata	XP_013073847	LOC106060490	HTH-PSQ	MSTVKKNPGHRCLKRKVHDPQLIIDAIQEVKSGRLSIRKAAKQFQIPASTLFNKLTCKSLPEASKMLLTM_x000B_KEEAQLAKWLVDLSQLGVVKTSEEVRLAARDIMAQRNASSKSRNQLPSYTWLAGFYGRHPELALGIERGM_x000B_ITPQELSQWFSDFKAAVDGNDVSIWNCPERIFGANELVFTFNAKNRTIGACRRSKHVYKMSSKSKARVTV_x000B_LACASAGGHYIPPLLIYPYKRMPSKNRLEHFPEASLQVSENGCINATIFNTWIHDSFIPATQDLPKPVVL_x000B_LVDGHTSRTSLIETSQLCARNQIILYRLLPHGSHLIQPLDHAFFGAIKPAWSEAMRTHKSLTGEDMKLES_x000B_FALIFNPVWKLVAN…	>Bg_60490_x000B_DPQLIIDAIQEVKSGRLSIRKAAKQFQIPASTL	TTTATAATTCAGCCGAGAGAATGTCTACAGTTAAAAAGAACCCCGGCCACAGATGCCTAAAACGTAAAGT_x000B_TCACGACCCCCAGCTTATAATAGATGCCATTCAGGAAGTAAAGTCAGGACGACTGTCTATCAGAAAAGCT_x000B_GCCAAACAGTTTCAAATTCCAGCGTCAACGCTTTTTAACAAACTTACGTGTAAATCTTTGCCTGAAGCCT_x000B_CGAAGATGCTTTTGACGATGAAAGAGGAAGCCCAGCTGGCGAAATGGCTTGTGGACTTGTCTCAACTCGG_x000B_AGTTGTCAAGACCAGCGAAGAGGTTAGGCTAGCAGCCCGTGACATAATGGCTCAAAGAAATGCCTCATCG_x000B_AAAAGCCGCAACCA…
59904	Bg	Biomphalaria glabrata	XP_013073056	LOC106059904	HTH-PSQ	MSNITPKSGKHGSRKTHEAGAIIAAIEEIKSGSISISKAAAKFEIPASTIYNKLKGKSSVESSKMLLTKD_x000B_EESKLATWLIELSRCGFGKTNDEVRLAARDIMATRNAASKSKHKVPTNNWLYKFYKRHPELSLRSPMLLA_x000B_KERAVITPDDVSRWFSDLKRSIDAIDDTVWKNPHRIFNADETGFGFNAKNRKVIGCKGSKHVYSISSNNK_x000B_TQVTVLACSSARGQYIPPLLIYPYKRIPTKNLLEKFPEAHLQVSEKGWINAAIFYTWLRDSFIPATQNVP_x000B_KPVMLLVDGHTSHTSLIETSLLCAENKILLYCLLPHASHLIQPLDQAFFSAIKAAWIEAIRQHVACTGDG_x000B_VSLESFAGILAPVW…	>Bg_59904_x000B_GAIIAAIEEIKSGSISISKAAAKFEIPASTIYNKLKGKSSVE	ATATATTTATTTATGAATCAATATTTTTAACATATAGATCTACATTTCACTTATTAGAATCTCCTTTTAA_x000B_GAGTTATATGTATCAAAGAAAATGCATTTTACACATAATTAAATTTATTATAATCTGACTCCCTCTCTTT_x000B_TATATCGATCTATAGGCTATCTAGATTCTCTAGATTATACATCTGATTCTACCTAAAAAAAGAAAATGTC_x000B_AAACATTACACCCAAGTCTGGCAAACATGGCTCCCGTAAAACCCACGAAGCTGGTGCTATAATTGCTGCC_x000B_ATTGAGGAGATAAAGTCGGGGAGTATATCGATCAGCAAAGCAGCAGCAAAATTTGAAATACCCGCCTCAA_x000B_CAATCTATAACAAG…
18637	Cg	Crassostrea gigas	XP_019922375	LOC109618637	HTH-PSQ	MARKKAKTRVSYQKNDPSVMEQAVKAVQSGALSLRKAAEKFNVHKSTLHDRVTKRVTIDAKPGRKPVLSN_x000B_EIEKRIIKNVTESAEKGFGISRKQLLHRAAVLCKRNKITGFKNFTPSKHWWEGLKKRHPEVALRKPEKLG_x000B_TVRARMLNGCVVDKYFADLSKIVVNLNLQEKPENIWNCDETGKQLEHTPVNVIARRGSKSVVGRTGNDRS_x000B_NITIMACVNATGDSMPPMLIVKGKTKKSLFGFNTAESPQNSVWTYNEKAWMNEELGEQWFREVFLAHCGP_x000B_ERPQLLILDGHGSHETLGLLELAAEENIHILALPPHTTHFLQPLDRTVFGPFNKAYNRVCSEFLSENPSN_x000B_LINKWTFPKMFSKA…	>Cg_18637_x000B_DPSVMEQAVKAVQSGALSLRKAAEKFNVHKSTLHDRvtKRVTIDAKP	TTTGTTTTTTTAATAGGGAAAATTTTCTTTCAGCATGGCCAGAAAAAAGGCAAAAACAAGGGTGAGCTAC_x000B_CAAAAAAATGACCCCTCAGTTATGGAGCAGGCGGTAAAAGCTGTACAATCGGGGGCTCTGTCTTTAAGAA_x000B_AAGCCGCAGAGAAGTTTAATGTACACAAGTCAACTTTGCACGACAGAGTGACGAAACGAGTTACTATCGA_x000B_TGCAAAGCCTGGGAGAAAGCCTGTTCTCTCGAACGAAATTGAAAAAAGAATTATAAAAAATGTTACTGAA_x000B_AGTGCTGAGAAGGGTTTCGGTATATCAAGAAAACAACTCCTTCATCGAGCTGCTGTTCTTTGTAAAAGGA_x000B_ACAAAATTACAGGT…
39336	Cg	Crassostrea gigas	XP_011443131	LOC105339336	HTH-PSQ	MPRTYFAKKKKKNDSEDMKKAVDAVQKGEYSVRKAAEKYGVNKSTLHDTCKKKYKNPGKPGRAPLIPIEI_x000B_ENKIATALTEAARQGMGVSRRQLLRRVGALCKKMKVLLPSTAGNFPGKDWFEGFKKRHPELSIRKAEKLS_x000B_TTRARMVNPQVVKNYFDDLDNILTRLDLHGKPSQIWNCDETGKQFEHDPVRVIAEKGSKSVVGRTSPGRT_x000B_NITVMACVNAAGEKMSPLLIVKGKTPRSLFGFNTTAAPPGTKWHYQANGWMSDEIGDRWFQDIFLKECGD_x000B_ARPQLLILDGHSSHESLAILESAIQNDIHIISLPPHTTHALQPLDRSVFGPMNTAYNSACSDFLGQNHLN_x000B_SVNKWSFPGLLAVA…	>Cg_39336_x000B_EDMKKAVDAVQKGEYSVRKAAEKYGVNKSTLH	CCCCCCCCCCCTTCTTCAAGCGCACCTAACCATACCCTTCGAAAAAAATAAGCTTTATTTTTGAATTTTA_x000B_ATATTTGTTTACAAAACATAAATCTTTCAAATTACCGGTATTGTGTTGCACACGCAAAAGAAATAGAAAC_x000B_TATATGATATATCATTTTTTGTTCAGCATGCCTAAACTGATAATCCACAACCTATGGGCTGTTGGTATGC_x000B_ACCATTGGGGCCCCCGAGAACTGATGGTGGGTGCAGGCTACAATTTACAGGAAGATTTAGAAAATTCCTT_x000B_TGACCCTAATGCTGTAGCCATCTTTGATGGTCCAAATAAGAAAGCTTATTTGAAAAGAGAGAGTGCAGAA_x000B_ATCGTTAAATTCTT…
21045	Cg	Crassostrea gigas	XP_019930300	LOC109621045	HTH-PSQ	MRNKQIPKKKPKSKFRQYSPTRLINAYLAVKEKGTSVRKAAKQYNVPTQTLRDRVKGKVDLEKVTMGPAP_x000B_LLGQEEEAMLVSHLKAMASFGYGYTRKEVTNMASDYAIQLRKRTKQQKPLTLKWFRGFMKRWPDLKVVKP_x000B_RALEYQRAKSSNPGNVQRYFVELSLILTKYNLFDKPHRIFNVDEKGITLNHAPPHVVSGTGDTPQAVTTG_x000B_KSSTVTILGCGSASGVAIPPYFVFPGMRMRSELMEGSTPGAAGDVTESGWSNSVIFLQYLQSHFVHYVPG_x000B_GLDEPVLLLLDGHRSHVSVAAVEWAKEHNIVLHVLPAHTSHILQPMDVGCYGPLQKIYNNLCHQKMRATS_x000B_TVITKQDICALACQ…	>Cg_21045_x000B_SPTRLINAYLAVKEKGTSVRKAAKQYNVPTQTLRDRVKGKVDLE	GGTTGAAGGTCCTATAGTCGTGCGTGCCCTGTAGTCGTGCGCCATCTTGTTTGTTGTCGTATTTGGTCAC_x000B_GTGCCAAAATATTACGTCATAAACGGCTGATTTTGAAAGGTTGATATCAAGTGCGTATAAACAGAAACGA_x000B_AGAGTTAAATATGCGGAATAAACAGATCCCAAAGAAAAAACCCAAAAGTAAATTCAGACAGTACAGTCCA_x000B_ACTCGACTCATAAATGCATATCTAGCTGTCAAAGAAAAAGGGACAAGTGTTCGCAAAGCTGCAAAGCAGT_x000B_ATAATGTCCCAACCCAAACTCTTCGCGACCGGGTCAAAGGGAAGGTAGACCTGGAGAAGGTAACTATGGG_x000B_GCCAGCACCATTGC…
45124	Cg	Crassostrea gigas	XP_011451470	LOC105345124	HTH-PSQ	MGRTRKRKEIWTPSKSPAQKLAKQISRKYKSPHKVARKALYQVFNKQLSIRKAAREHNISYSSLQRRTSG_x000B_LVDVEKKRGPETIFNKSEETMAKYLSEMAQRGMGLRPTEFLDFVENIMKNDKRRKTFKDGRPSWDWYYAF_x000B_MKRNKHIVQKRKETPLEISRAKVTTEEVDGWFHNYRMFMSDNHLMDKPERVYNADETGFTMGSKSGEVIG_x000B_PAKKVQKEPVPHVSGGRSKERVTVMYCANAEGSILPPFFVFARPKPTSYDLLAGSHRNARAEFTDKGWMD_x000B_AETFRKFIHHLHAHAVKERPIVLLIDSVGSHVDMESFSAAKELGIEIYRLVRNATHLMQPLDVGVYGPMK_x000B_KSWYKHLRDHTRHH…	>Cg_45124_x000B_KALYQVFNKQLSIRKAAREHNISYSSLQRRTSG	AGTCATTTAGGGTATTTCGGGTCACCCCGATTTTCGGGAGTCATCGGGGTTTTCCATACACAGTTCCCGT_x000B_TAAACGTTACAGAAAAACGAAATATATTGCAGTCACGTCCATCAAGAAGAATGGGGAGAACTAGAAAGAG_x000B_GAAGGAAATTTGGACACCATCTAAAAGTCCTGCTCAGAAATTGGCAAAACAAATATCAAGAAAGTACAAG_x000B_TCTCCCCACAAGGTTGCCAGGAAAGCATTGTATCAGGTATTCAATAAGCAATTATCTATTAGAAAAGCTG_x000B_CACGGGAACATAATATTTCATACTCATCATTGCAACGTAGAACAAGTGGGTTGGTAGATGTAGAGAAAAA_x000B_AAGAGGCCCAGAGA…
43612	Cg	Crassostrea gigas	XP_019929043	LOC105343612	HTH-PSQ	MPKKKAPKIYKNYTDENLDKAAVAVKSGIMSYRKACDTFKVPKTTVLNRVNGDVVDSGDGIKAGRRPALP_x000B_MEVEQKIVDSSLKAAEMGFGISKQQLILKVSRLCKSLGLNVFKNNIPSDDWWRGFRSRHPEISLQKPEPL_x000B_STMRSRMMNRVVVSNYFSELLHLISHHSLTPDLIWNMDETGKQFEHRPTTVVARKGVKSLPGRTGNSKEN_x000B_VTILACVNAQGGALPPMCIAKGKTPRCLESFATMDSPPGTLWTYQERAWMCDLLGEMWFSQVFIPNIGPK_x000B_RPQLLILDSHSSHEVLGLLQEAVRENIIILAMPPHTSHHLQPLDKCGFGPFSHAYDKACTDLLSEHPDLL_x000B_INKTTWPRVFNTAY…	>Cg_43612_x000B_TDENLDKAAVAVKSGIMSYRKACDTFKVPKTTVLNRVNG	ACTTGTGATCTGTACATCCCGAGTTCGAATCCCGCAGGGGCCTTTGTTGTTACTTATTGAAATAATTATT_x000B_TAAGATATTCTTTTCTTATCCCCAACCTGCAAATTTTTTCGCTTATTTGACATATGTACAGTTTATTTAC_x000B_CATTTTATCTTTTGAGTGACTTTTTTCATGTGTGTTAATCCACCTTAAACATTTCAAACGTTGTTTGTGT_x000B_TTCAGAGGTTATGAGTGTTATGCAAAATAATAAGTTAAATTAATTCATCTAACTTTAAAGGAAATTAAAA_x000B_TGTCAAAACTGAAACGGGAACCCTAATTGCTCTATTTAGCACCCATAATTTAACTTTTGTCTTGTATGAT_x000B_TTATACTTTCATTT…
30926	Cg	Crassostrea gigas	XP_019923936	LOC105330926	HTH-PSQ	MAKKRKNIYQNYSTQDLEKAVSAVRAGMSVRKASIEYSVPKTTIHDHVSGRIEPGAKPGKPPAIPVEIEA_x000B_KVVKSALEAADMGFGISRGMLKAKTGQLVNRLKLPTPFKNGVPGNMWWRGLKSRHPELVIRKPEKLSTVR_x000B_SRMMNREVVSKYFSALGQLVTDLQLHDKPECIWNCDEKGFQFEHSPVSVCARKGSRSLPGRISNSRESIS_x000B_VLATINALGVRMPPMVVVKGKTRRSLESFSTADGPPNTVWTFQKKAWMTDALGEQWFEEVFLKYCGPHRP_x000B_QLLILDSHRSHEVLGLLQMAKANGIHILALPPHTTAWLQPLDRTVFGPLSPSYNKVCSEFLGNNPCNLIN_x000B_KATWPALFSSAWES…	>Cg_30926_x000B_DLEKAVSAVRAG-MSVRKASIEYSVPKTTIHDHVSGRIE	AAAGTGTTGATATTTCGGACGGGTGTGATATTTCGGACAGTCAATAAAAAATCCGTATTACTTCCGATTT_x000B_TCTTGTTGTTTGTTCTAAATTTAAAATTATTTTTTAAGTCGATATATTTACTGAATGGAAAACACCGAAT_x000B_TTAGTGCGCATGCCTAGCTTCACTATGATTGGTCGTCATAAATAAATGACCTTCACCTTCTGTGTTGTGA_x000B_ATGACGCTAACTTCGTAACTACTTTCATTTTGACCGGCAAACTCAATTTCCATTAAAGATACAATGGCAA_x000B_AAAAGAGGAAAAACATCTACCAAAACTACAGTACACAAGATCTGGAAAAAGCTGTCTCTGCAGTGAGGGC_x000B_TGGGATGTCTGTAA…
20332	Cg	Crassostrea gigas	XP_019928054	LOC109620332	HTH-PSQ	SVEAVRSNLMSIRKAAETFHVPKSTISDKVTSRSEIDANIGRKPSLPECVENKIAENVVEASKRGMGVSR_x000B_AQLFQRTALLCKRLRVSVFKNGAPGRGWWNCFKKCHPELAIRKPEKLGNSRARMLNPTVVERYMNDLGQK_x000B_ISELKLEHKPNQIWNCDETGKQFQHNSVKVIAQKGAKNVVSRVSENRTNITIMACVNGAGEKMVPMIIVK_x000B_GKTSASLHGLNVVDAPDVPSSLSKRMVDKRGNRGEMVSGGISSVLWARTPPTSSLRWSFFSRESWVARIG_x000B_HSRKH_x000B_	>Cg_20332_x000B_VEAVRSNLMSIRKAAETFHVPKSTIS	TCCGTGGAGGCAGTTCGTTCAAATCTAATGTCAATTAGAAAAGCTGCAGAGACATTTCATGTCCCCAAAT_x000B_CAACAATTTCCGACAAAGTTACTAGTAGAAGTGAAATTGATGCAAATATAGGGCGAAAACCATCTCTCCC_x000B_CGAATGTGTCGAAAATAAAATAGCTGAAAATGTTGTTGAGGCCTCGAAGAGGGGTATGGGAGTTTCACGT_x000B_GCGCAGCTTTTTCAGCGCACAGCACTATTATGCAAACGCCTTCGGGTCTCGGTCTTCAAAAATGGCGCTC_x000B_CCGGGAGAGGGTGGTGGAACTGCTTTAAAAAATGTCACCCAGAGCTTGCCATCAGAAAACCAGAAAAACT_x000B_GGGAAATTCTCGGG…
81979	Aq	Amphimedon queenslandica	XP_019852067	LOC109581979	HTH-PSQ	MTHSRPLKDRVIRSSVTYPAVCRNPGRPPKYKSYDAEKLFSAYEDVVYKGVSIRRAAEQYGVPFTTLADR_x000B_VSGRTQFGKRSGPVRYLSDEEEDELVSFVVGYSEIGYGYTRRDIMDMVQDVVVRKGLNGTVSNGWWDGFR_x000B_KRHPAVVLRKPEPMSHIRVRNDQPEVLTRYFQELETVLINNDLMDSPSLIFNMDESGFPLDPKSPHIVCR_x000B_RGQHHPSLISSGKKGQITVLACCGASGHVIPPLVIFNSKVLKPELTIGEVPETMYGLTSSGWIDSEIFDG_x000B_WFKNHFLAYAPASRPLLLILDGHSSHFNPDTIQKAASEKVIIFCLPPHTTHKTQPLDKGCFAPLKSFWRQ_x000B_ECHKYLSENRGKVI…	>Aq_81979_x000B_EKLFSAYEDVVYKGVSIRRAAEQYGVPFTTLADRVSGRTQ	GTAATCCTTTCCTGTTTATCATCATTATAGTAAAGCATTACCTTTGTACTATTGACAGTAAAATTATAGA_x000B_ATTTACTACGAACAGTTTCAGTAGTCTTTGTTGCCTTCTTTGCAACGAAGACCACACCCACATAATCGAG_x000B_ATAGCAACTTTTGTCACATGGCCTGTGTTCTCCTCAGTTTTCTCTTGTTTTTCTGGAAGAAGAGCTCAGT_x000B_AGAGGTGTGAAGAGGATAGTTAGATATGACTCATAGTCGGCCTCTTAAAGATCGGGTCATAAGGAGCTCT_x000B_GTCACTTATCCAGCAGTTTGTAGAAATCCTGGAAGACCTCCTAAGTATAAAAGTTATGATGCTGAGAAAC_x000B_TTTTTTCTGCATAT…
92876	Aq	Amphimedon queenslandica	XP_019863760	LOC109592876	HTH-PSQ	MSTKPIKDRVIISHFLLPPKSSSDTLKTCAVGRPSKYKHYDDDSLYEAYKEVVSKGVSIRRAALEYGVPA_x000B_STLTDRVSGRIAFGKKSGPKKYLTDEEEKELVYFVSGCAEVGYSCSRTDVILLVQEVLYRKGIRDTVVSH_x000B_GWWESFKRRHPEITLRKPEPLSHARLAGSHPDVLSRYFEELESTLRDNDIIDSPSVIFNIDESGFPLDPK_x000B_SPLI_x000B_	>Aq_92876_x000B_DDDSLYEAYKEVVSKGVSIRRAALEYGVPASTLTDRVSGRIA	GGTGAGAATGTGTTAATTTTAGCTTCTTTTATTTACTTGTGTCCTATATATCACCATAGGTTTCATATAA_x000B_TAGCATTTCTGTCCTGTTTGCAACTTGCTTTTAGAGGTATGAGTACAAAGCCAATAAAAGATCGTGTGAT_x000B_AATAAGTCATTTTTTGCTGCCACCAAAGTCTTCGTCTGATACCTTAAAGACATGTGCAGTTGGTAGACCT_x000B_TCAAAGTATAAACATTATGATGATGACAGTTTATATGAAGCTTATAAAGAAGTGGTGAGCAAAGGTGTGT_x000B_CAATCAGAAGAGCTGCATTGGAATATGGTGTGCCTGCATCTACTCTCACTGACCGAGTATCTGGACGCAT_x000B_TGCTTTTGGTAAAA…
37666	Aq	Amphimedon queenslandica	XP_003385250	LOC100637666	HTH-PSQ	MAVSDRTFRSSRATSTSVRRSKSDSPKRPQVYKEAYTADKLRLAYEEVNDGRLSVRRAAEMYNVPKSTLC_x000B_DRVTGRVKFDTLSGPSRYLNDKEEEELVKFICQCAKTGYAKTKKEILAIVEEILRSKGNPTHVSNGWWES_x000B_FRSRHPVLTLRTVEKLSYAGSVASDPRIIDHYFDLLEKTLRDNELLDSPAQIFNCDESGLPLEHTPSSVV_x000B_GIKGQKHPRTLTSGNKKQMTVLACVNAAGYAIPPLVIFARKSLNPLLTINEVPGTMYGLSDTGWMNSEIF_x000B_LNWFTHHFLVHAPASRPLLLLLDGHSTHYNPDFVRVAAHEKVIIFCLPPNTTHLMQPLDKGVFGPLKSHW_x000B_NEECQKFMSKNPGK…	>Aq_37666_x000B_TADKLRLAYEEVNDGRLSVRRAAEMYNVPKSTLCDRVTGRV	AGTCTCTGTATAATGAAATAAAAGAACACCTTGAGACCTGCTGCGTCGGACATGGGTGGGGCTATAACAA_x000B_TTAATTAATTAATTATCGTAGATCCTCGTGCTGTTTGTTTGCTGACTACTGACAAGTCGCTCTGTGTAAA_x000B_CAAGTGTCTTTACGACTTTAAGCTGCTGTATTTCGAGAGATCAGGTAAGTTTGTGTGTAGCATTTAAGTT_x000B_GTACTCAGTTTACTGCTGCATTAGTCAGTTGTATAGCTTGTTACTAGTTACTTGGTAGCTAGGGTGTGGG_x000B_CGTGTGGCCTTTAATGTGTGTTTGAAATCCTAATTTGCATGATGCATGTATGAACAACCAATTAAAATGA_x000B_TACTATAATATCTT…
587761	Aq	Amphimedon queenslandica	XP_019859544	LOC109587761	HTH-PSQ	MATASLSGRVFKSSTVSLTDSDTIVSTHPLKYKDYTQSDLEQACKAVREGLSVRRAAEEYQIPKSTLQDH_x000B_ISGKVLSGSKSGQRYLTEQEEEELVTFILEAAKTGFNHTRKDIMSLVQTTVNAKGKNVTISSGWWDGFKK_x000B_RHPQVSLCMTERLANNRATSCTSDVLNKEHFQRKLEEGYGNSRYNVWKDKPLSQEKCVSSSHNIGSISYP_x000B_YTPEVTPPSFSTSIPISFAGTDSTVFVGITMYIVPQRKSEHVTATSKSTVLSKFISQEKPQAAFKVPVMP_x000B_LKSCEKILTSEENWKAMEEKEMKKQEELRKKEERKETRNQARIQKLSKQAEPSRRKAASTQASSSIAQSQ_x000B_EDHSFSDCCVEGTE…	>Aq_587761_x000B_TQSDLEQACKAVREG-LSVRRAAEEYQIPKSTLQDHISGKV	GGTGTTTTAATTGTATATCTGATGTAAAAGTTATGGCCACAGCTTCTTTAAGTGGACGTGTATTTAAGTC_x000B_TTCTACTGTGTCATTAACTGACAGTGATACTATAGTGTCTACTCATCCATTAAAATATAAAGATTATACA_x000B_CAGAGTGACTTGGAACAGGCATGCAAAGCTGTAAGGGAGGGATTATCAGTCAGAAGAGCAGCAGAGGAGT_x000B_ATCAAATTCCCAAATCTACTCTCCAAGATCACATTTCTGGTAAAGTGTTAAGTGGTAGTAAAAGTGGGCA_x000B_GAGATACTTAACTGAGCAAGAAGAAGAGGAACTGGTGACTTTTATTTTGGAAGCGGCTAAAACTGGTTTT_x000B_AATCATACTAGGAA…
81489	Aq	Amphimedon queenslandica	XP_019851181	LOC109581489	HTH-PSQ	MFPHPPLVKRIVRSKVQAQHSPCLDDSVLLGQPRRSYRKWNDKSMQKAAKAVEEGTMSLRMASEKYSVPK_x000B_STLHDRVTGKTDFEARPGPSPYLSFEEEEELASFLIKTAKIGYPRTKRQVLALVERIVSARGICTSVTNG_x000B_WWERFCKRHPQMTLKMAMPLSYVRAAATDPVILNKYFDTLEETLTDNDILNRPVHIFNCDETGMPLNPKC_x000B_LKIVDKKGSKNPSYITSNTKAQVTVHACTCAAGYAIPPFVIFKRKSLNPELTKNEVPGTLYGLSENGWMT_x000B_KDLFYYWFREHFLLYAPQVRPLLLLMDGHATHYSPETIRLAASHKVIIFVLPPNTTHITQALDKGCFGPL_x000B_KVAWRHLCHEFFVD…	>Aq_81489_x000B_SMQKAAKAVEEGTMSLRMASEKYSVPKSTLHDRVTGKTD	AATACACAGGCGCAAGAGCGATAATTTTGACCTCTTACATAAACATATCAACCCTTACTCTAATCAACAA_x000B_AATTGTCAGAGGAAAGACCTTCTTCTCCACAAGTAAAAGAAAAGGGACAAGACTAGCACACTCAGATTAT_x000B_CAGTTTACGGAAGTGTACGGACCATGTGTTTTACTTGAAATTTGGCTGAAGCGTGCTTAAAGTTCGGTTA_x000B_ACTGTGGTGAAATTCACTCTGCTTGATTCACTCTTTTGTAATTTGTTCCTGAGAAGTTTCCAAACCGAGG_x000B_TTACTGATGTTTCCACATCCACCACTTGTGAAAAGAATTGTAAGAAGCAAAGTGCAAGCACAACATAGCC_x000B_CTTGTCTTGATGAT…
39762	Aq	Amphimedon queenslandica	XP_003391939	LOC100639762	HTH-PSQ	MAACPQKSRKLWTDESMHAAVISVTEEGKGLRESARLYNVPVETLRRRTNGTVSVDCKPGPATVLSKEEE_x000B_DKLCEYLIMMADMGYGLTRETVMHSAFVIAEKFNKKHPFTGDSAGRSWFDGFRKRHPMLTIRTPQPLSHC_x000B_RALSANPDVIRDFFGKLGAIFGRLNLLSKPMQIYNCDESGISIVHCPGRVVMKLGRRTVYSLTSAEKGRT_x000B_HTVVACVSATGFVLPPLMVYPRKRPVPDNFKEGAVPNTSFHTSENGWINSNIFLEWLKFFVANIPPTRPV_x000B_LLIQDGHISHVSIEAIEFARANHIHLLCLPSHTTHILQPLDVGVFKSFKANFNKACSNYMAKYPGRVVTN_x000B_DKLAALVADAWPHS…	>Aq_39762_x000B_TDESMHAAVISVTEEGKGLRESARLYNVPVETLRRRTNGTVSV	ATGGCTGCATGTCCTCAAAAATCAAGGAAGCTATGGACCGATGAGTCCATGCACGCAGCAGTGATTAGTG_x000B_TTACAGAGGAAGGGAAAGGTTTAAGGGAATCGGCGAGACTATATAATGTGCCTGTTGAGACGTTGCGGAG_x000B_AAGGACGAATGGTACTGTTAGTGTTGACTGTAAACCGGGCCCTGCAACAGTCTTGTCGAAAGAAGAGGAA_x000B_GATAAATTATGTGAATATTTGATTATGATGGCAGACATGGGTTATGGATTAACAAGAGAAACTGTAATGC_x000B_ATTCAGCCTTTGTTATAGCTGAGAAGTTTAATAAAAAACATCCTTTTACTGGTGACTCGGCAGGTCGTTC_x000B_ATGGTTTGATGGTT…
40141	Aq	Amphimedon queenslandica	XP_003391501	LOC100640141	HTH-PSQ	MACKRKQWSTQSMEIAVASVREGTNGLREAARMYNLPVESLRRRVHDIVAIDCRPGPPTVLMKEEEDRLY_x000B_QYLLEMADMGYGLNRETIMKLAFTIAEKTEKSHPFKGESAGRAWFDGFRRRYPRLTLRSPQPLSQARAFA_x000B_GSPEIISDFFGKLGALYGRLNLLSKPMMIYNADEMGISVVHKPGKVVAELGRNHVYSVVSGERGKNHTIM_x000B_ACVSASAFVLPPMIIYPRKRGLPDNYKAGAVPNTLFVTSTNGWINSELYFEWLKFFSNNIPPARPVLLVQ_x000B_DGHSSHMSIEAIEYAKSNQIYILCLPSHTTHILQPLDIGVFKSFKSNFSKACTNYVSKNPGRVITPDLLS_x000B_SLVSEVWPVSVTHL…	>Aq_40141_x000B_SMEIAVASVREGTNGLREAARMYNLPVESLRRRV	ATGGCATGTAAAAGAAAACAATGGTCCACCCAATCTATGGAAATAGCTGTTGCCAGTGTCAGAGAAGGAA_x000B_CGAATGGATTGAGAGAGGCAGCAAGGATGTACAACTTGCCAGTTGAATCATTGAGAAGAAGAGTCCATGA_x000B_TATTGTTGCTATCGATTGTCGTCCAGGCCCACCCACTGTTCTAATGAAAGAAGAAGAAGACCGTTTATAC_x000B_CAATACCTCTTAGAAATGGCTGATATGGGCTATGGTTTAAATAGAGAGACCATAATGAAGTTAGCCTTTA_x000B_CAATTGCTGAAAAGACAGAGAAATCTCATCCATTTAAAGGAGAATCAGCGGGCCGAGCGTGGTTTGACGG_x000B_GTTTAGAAGGCGTT…
38044	Hv	Hydra vulgaris	XP_004206585	LOC101238044	HTH-PSQ	MDNFKQKEERESRIQLAIQAITEKKMSYVQAAKCYNVAKSTLFDRTKGSSNNRGAPRKMSNITEAIIVDL_x000B_LKFMSDIGFGLNRKDVFIVVENYLKESNQRSLFKDGKPTRKWYSGFMNKYRKEISPRKVSGMQTIRAVAT_x000B_QPAIIDNWFEQLAVAYNVHNLGDKPFQIFNCDESGLQFDQGKVKIICRKGTKNPKKLAPSNEKQMTTILT_x000B_CCDAFGNYLPHQIIYKGKHVMKDWCKGGAQNVYYNSSSSGWMESEHFLSWFETVFLPHANKLSGFKVLIL_x000B_DGHASHMSLKLKKKALENYILLWRLPAHTSHFLQPLDVGVFKTVKGAWMRIVESYLTKNHFQSLTNRHFP_x000B_AMFKDLIENGGFKP…	>Hv_38044_x000B_RESRIQLAIQAITEKKMSYVQAAKCYNVAKSTLFDRTKGS	ATGGATAATTTTAAACAAAAAGAAGAGCGAGAGAGTCGAATCCAGCTAGCTATTCAAGCTATTACTGAAA_x000B_AAAAAATGTCATACGTACAAGCTGCTAAGTGTTATAATGTGGCAAAATCTACACTTTTTGACAGAACAAA_x000B_AGGATCATCTAATAATCGAGGAGCGCCAAGAAAGATGAGCAACATCACTGAAGCTATTATTGTTGATTTA_x000B_TTAAAATTTATGAGTGATATAGGTTTCGGCTTGAATAGAAAAGACGTGTTTATTGTTGTTGAAAACTATT_x000B_TAAAAGAATCAAACCAACGTAGTCTATTCAAAGACGGCAAACCGACTAGAAAATGGTACTCCGGTTTCAT_x000B_GAATAAATATCGTA…
50788	Hv	Hydra vulgaris	XP_012566660	LOC105850788	HTH-PSQ	YVNTPPIYSFNFICVGRGEITNDLSRMPRNYNRKTEIKYRLENLKKAIKDVKNKTFSLSQASLAYSVPKT_x000B_TLFDYCKKEFITQPRGGRKCIFSDAQEKELKEYIVKCSQVFYGLTIEMVRKIAFKFAERNKLTHKFNRKT_x000B_QLAGKDWYYSFIKRHSNISLRKPEPTSLNRINGFNATEVKMFFENLETLQKTYHFDPNHIYNVDETGISN_x000B_VQRNSKILALKGQKQVGMATSAERGSTTTVVCAFSASGKYIPPFFVFKRKRMNNQLLRGGNADMLATVSD_x000B_SGWINENLFVDWLYHFISFAKPTKDEPVLLILDNHESHISLDCYLLCRGNGIVLLSLPPHTSHRMQLLDL_x000B_TYFGPLKSAYNREC…	>Hv_50788_x000B_ENLKKAIKDVKNKTFSLSQASLAYSVPKTTLFdYCKKE	GGTATGTTAATACTCCTCCAATATATTCCTTTAATTTCATTTGTGTGGGTCGCGGGGAAATAACGAACGA_x000B_TCTTAGTAGGATGCCACGAAACTATAATAGAAAAACTGAAATAAAATATAGGCTAGAGAATTTAAAAAAG_x000B_GCCATAAAAGACGTGAAAAATAAAACTTTTTCATTAAGTCAAGCCTCTTTAGCTTATTCGGTGCCTAAAA_x000B_CCACATTATTTGACTATTGCAAGAAAGAATTCATAACACAACCAAGAGGTGGAAGAAAATGTATATTCTC_x000B_AGATGCACAAGAAAAAGAGTTAAAAGAATATATTGTCAAATGTAGCCAGGTTTTTTATGGGTTAACAATT_x000B_GAAATGGTGCGAAA…
50698	Hv	Hydra vulgaris	XP_012566588	LOC105850698	HTH-PSQ	MNTSKSKSNKGSRMSTRDSYTEEDIRKAIEEVKSGERTASEASKLYNIPRTTLRDKISGKAPVVKKMGPQ_x000B_TYLTEAEENVLVNFIVSAQKRAHPVTKETIMSLVTSLLSDERLLMEVNRNRPFQFGRSGTRQPGNKWYKL_x000B_FLSRHPNIVARMTESLSANRRNVSQAVIQQWFADIRSYLSEHDLLEIFQEPQRNYNIDESGFQFSPKVSK_x000B_VLAAKGSKNVPYATSSKEKERIAVLANVGADGSLPPPLIIYPNLRIPMNVYEAIPSSLFAIGKSESGYIN_x000B_HQVLYEYLTNAFDQWLT	>Hv_50698_x000B_TEEDIRKAIEEVKSGERTASEASKLYNIPRTTLRDKISGKAPV	ATGAATACTAGTAAATCAAAGTCCAATAAGGGTTCACGTATGTCTACAAGAGATTCTTACACTGAGGAGG_x000B_ACATTAGAAAGGCAATTGAAGAAGTAAAAAGTGGTGAAAGAACTGCTTCAGAGGCATCCAAGTTGTACAA_x000B_TATCCCGCGCACCACATTGAGGGACAAAATAAGTGGTAAAGCGCCTGTTGTAAAAAAGATGGGCCCACAA_x000B_ACCTACCTCACTGAAGCAGAAGAAAATGTTTTGGTGAATTTTATTGTTAGCGCACAGAAACGTGCCCACC_x000B_CTGTTACCAAAGAAACCATTATGTCATTGGTAACTAGTCTTCTTTCGGATGAAAGGTTACTTATGGAAGT_x000B_AAATAGAAACCGTC…
50413	Hv	Hydra vulgaris	XP_012566344	LOC105850413	HTH-PSQ	MPVFFVIDVKTFFREKKIMPRSKELKKRTPINVNDLTNAIKMIKDKKFTTFGASKHFGLPRTTLRRHLKH_x000B_CLEIGKDVSKLHENLAVNQVFDLTAEQSLVDYIKDAAHLQFGLTLKDVKILAYQFAKVNGKKYPKSWDTN_x000B_KMAGDYWLRLFRKRYQRKLSLRKPEATSLARSSAFNKHTVSLTYDNFKKVLSQCPSDIKATDIWNLDETG_x000B_LSTVHVPPKILAPLGMKQVGSMTSTERGTTVTMIAAINAGGGFIPPMLIFPRVNFKDFMITGAPEGSIGV_x000B_TNPSGWSNESIFVKFLQHFIKYAKPTIEQPVILIMDNHESHISVPAIQKAKDNGVKLITLHPHTSNHMQP_x000B_LDKTVFGPFKTYFN…	>Hv_50413_x000B_DLTNAIKMIKDKKFTTFGASKHFGLPRTTLRRHLK	GTTGAACCTTGGCACTATGTGTACCTAGGCCACCTGGCTCGTTTCAAATGATCGCACGATATTAAATTTT_x000B_ACTGTCTATGATATTTGGTACATCACAACCGACTCTTCAATTTGAAGTTCGTCACATACCGCTATTATGC_x000B_CGGTGTTTTTTGTAATCGACGTTAAAACCTTTTTTCGGGAAAAAAAAATCATGCCTAGAAGTAAAGAACT_x000B_GAAGAAAAGGACACCAATTAATGTGAATGATCTGACAAATGCCATTAAAATGATTAAGGATAAAAAATTC_x000B_ACCACTTTCGGTGCTTCCAAACATTTTGGATTACCAAGAACAACTTTGCGTCGTCATTTAAAGCACTGTT_x000B_TGGAAATTGGTAAA…
50273	Hv	Hydra vulgaris	XP_012566201	LOC105850273	HTH-PSQ	MPRNYNRKTEIKYRLEDLKKAIKDVKNKTFSLSQASLAYSVPKTTLFDYCKKEFITQPRGGRKCIFSDAQ_x000B_EKEIKEYIVKCSQVFYGLTIEMVRKIAFKFAERNKLTHKFNRKTQLAGKDWYYSFIKRHSNISLRKPELT_x000B_SLNRINGFNATEVKMFFENLETLQKTSHFDPNHIYNVDETGISNVQRNSKILALKGQKQVGMATSAERGS_x000B_TTTVVCAFSASGKYIPPFFVFKRKRMNNQLLRGGNADMLATVSDSGWINENLFVDWLNHFISFAKPTKDE_x000B_PVLLILDNHESHISLDCYLLCRGNGIVLLSLPAHTSHRMQPLDLTYFGPLKSAYNRECDIFMAANIGRRI_x000B_TQYEVVELFTKPFN…	>Hv_50273_x000B_EDLKKAIKDVKNKTFSLSQASLAYSVPKTTLFdYCKKE	TTGTTATATTTTTGTATTTACTAGTAATATGCATTATAGACTGCTACTAACCATATTCAACTAGATTGGA_x000B_ACGACTAATAGACATCGTAATCCTATTCAGATTGAATATGTAATAAAAAGTGACATTCGGACAGAAGTCG_x000B_ATTAGATGATTTTCTCGTAATTGATGCCACGAAACTATAATAGAAAAACTGAAATAAAATATAGGCTAGA_x000B_GGATTTAAAAAAGGCCATAAAAGACGTGAAAAATAAAACTTTTTCATTAAGTCAAGCCTCTTTAGCTTAT_x000B_TCGGTGCCTAAAACCACATTATTTGACTATTGCAAGAAAGAATTCATAACACAACCAAGAGGTGGAAGAA_x000B_AATGTATATTCTCA…
49641	Hv	Hydra vulgaris	XP_012565506	LOC105849641	HTH-PSQ	MVLNNLRNRYCRVCKKRGDSIGSKKVFEIKNENMIDKVVYHFKLDRINLIHDQIMCYKHLEQALAVYLFW_x000B_LKTGLDQNSIACYFGLSCRSKVQKYCHQIRTSLSVDFVEKNLGAKLRSRKDWLINNTDMIKDLFDLKEEQ_x000B_LAIIADSTYLFCEKNSKNTLQRKLYSGQQKRHLVKPFVVCTANGFIIDVYGPFAATMNDATILSNILKTK_x000B_NDIRELVEPNDLFILDRGFRDIVDELKTTYKVFTKMPTCSKSQLTSLQANHTRFVTKCRWVIEAVNGTFK_x000B_QSFKSLEKTRNTMLPHIITDMPRKYKRVTNRLKPDAHTIKAAVMAVESGSLSLRAAALEYKISKSTSDIH_x000B_YRFNFKETKQLAYQ…	>Hv_49641_x000B_KPDAhtIKAAVMAVESGSLSLRAAALEYKISKSTsdIHYRFNFKETKQ	ATGGTATTAAATAATCTTAGAAATAGATATTGTCGTGTTTGTAAAAAGAGAGGTGATAGTATTGGCTCAA_x000B_AAAAAGTTTTTGAAATTAAAAATGAAAATATGATAGATAAAGTTGTATATCATTTTAAACTTGATCGAAT_x000B_AAATCTTATACATGATCAAATAATGTGTTACAAGCACTTAGAGCAAGCTCTTGCCGTTTATCTCTTTTGG_x000B_TTAAAGACTGGTCTTGATCAAAATTCAATTGCGTGTTATTTTGGTTTGTCGTGTCGGTCAAAGGTTCAAA_x000B_AGTATTGCCATCAGATAAGAACCTCACTTAGTGTTGATTTTGTTGAAAAGAATTTAGGAGCAAAATTACG_x000B_ATCACGAAAAGATT…
49365	Hv	Hydra vulgaris	XP_012565188	LOC105849365	HTH-PSQ	MVRNYKRKTKRGSYGAEDLQRALDSVKNGMSLRKAENSFGVSRKTLRRHLQGKVRQVGSNKLGNHVNTFS_x000B_IEIEQDLVKHTQMMERALFGLTTTDIRRLAFDMAERLHLKHSLNTSSRQAGKDWLSGFLKRHPELTIRVP_x000B_EATSMNRAVGFNRPKVDQFFTVYEDILTKNAYGPQSIWNMDETGITNVQKPGKVLATKGVRQVGKITSAE_x000B_RGTTVTVICAMNASGSYIPPMLIFPRKRLIDQLIKGAPPGSIGGASASGWTDSTLFLKWLEHFALHTSAS_x000B_ISNPKLLIVDGHHSHKTLEAIDFCRDHGIAMITLPPHCTHKMQPLDRTFFKPLKCSYNSAADSWMRTHPG_x000B_KRITLYDMAEIFAT…	>Hv_49365_x000B_EDLQRALDSVKNG-MSLRKAENSFGVSRKTLRRHLQGKV	ATGGTTAGAAATTACAAAAGGAAGACAAAAAGAGGAAGTTATGGAGCAGAAGATTTACAACGGGCTTTAG_x000B_ATTCAGTAAAAAATGGTATGTCTTTGCGTAAAGCTGAAAACAGTTTTGGAGTTTCAAGGAAGACATTGAG_x000B_AAGGCATTTGCAGGGCAAAGTAAGACAAGTTGGGAGCAATAAATTAGGAAATCATGTGAATACTTTTTCT_x000B_ATTGAAATTGAACAAGATCTTGTTAAACACACCCAAATGATGGAAAGAGCATTATTTGGATTAACTACGA_x000B_CGGATATCCGGCGGCTAGCGTTTGATATGGCCGAGCGACTTCACTTGAAGCATTCACTTAATACTTCCTC_x000B_CAGGCAAGCTGGCA…
48744	Hv	Hydra vulgaris	XP_012564404	LOC105848744	HTH-PSQ	MKYKEEVLLEAINSVISSPKMSVRAAAKFFKVPRATLQSRINGKVEVGAKAGRKSLMPLDLEKKLLDFAD_x000B_NRARMGIGFGKEQFLVYAGKLAKKYGYSFKNGKPSNKWWRLLNNRHNKKETLRQPESTASVCHQCMNLIK_x000B_VANYFTALKEVIKDCQPEVIWNMDETGLQLDFKAHKIVAAKGTKYLHMRTSGNQEMITLIVCVNAAGRAL_x000B_PPHVIPKGKTVKSLQSFQILDAPEETNWSPSESGWTKQGIAKLWFELTFLKNIEPQRPQVLILDGHGSHN_x000B_FVELIDMAIQNRIEIVELPAHTSNWLQPWDRIVFKPFKVSYNKAAQDMMSNHPGAIINKANFTGLLTKAW_x000B_NKSMTKANIESGFK…	>Hv_48744_x000B_KEEVLLEAINSVISSpKMSVRAAAKFFKVPRATLQSRINGKVEVG	ATGAAATATAAAGAGGAAGTGTTACTTGAAGCTATAAACAGTGTTATTAGTTCACCTAAAATGTCTGTTA_x000B_GAGCTGCTGCTAAATTTTTTAAAGTACCCCGAGCAACTTTGCAGAGCAGGATAAATGGAAAAGTTGAGGT_x000B_TGGTGCAAAAGCAGGAAGAAAAAGTTTAATGCCGCTTGATCTTGAAAAAAAGTTACTCGATTTTGCAGAC_x000B_AACAGAGCTAGGATGGGCATTGGTTTTGGAAAAGAACAATTTTTGGTATATGCTGGCAAGCTTGCCAAAA_x000B_AATATGGATATTCTTTTAAGAATGGCAAACCATCTAATAAATGGTGGCGACTACTTAACAATCGACATAA_x000B_CAAAAAAGAAACTC…
47975	Hv	Hydra vulgaris	XP_012563306	LOC105847975	HTH-PSQ	MKYKEQVLLEAINSVISSPKMSVRAAAKFFKVPRATLQSRINGKVEIGAKAGRKSLMSLDLEQKLLGFAD_x000B_NRARMGIGFGKEQFFVYAGKLAKKYGYSFKNGKPSNKWWRLLNNRHNKKVTLQQPESTASVRHQCMNLIK_x000B_VANYFTALKEVIKDCQPEVIWNMDETGLQLDFKAHKIVAAKGTKYLNMRTSGNREMITLIVCVNAAGRAL_x000B_PPHVIPKGKTVKSLQSFQVLDAPEGINWSPSESGWTKQGIAKLWFELTFLKNIGPQRPQVLILDGHDSHN_x000B_FVELIDMAIQN_x000B_	>Hv_47975_x000B_LLEAINSVISSpKMSVRAAAKFFKVPRATLQSRINGKVE	ATGAAATATAAAGAGCAAGTGTTACTTGAAGCTATAAACAGTGTTATTAGTTCACCTAAAATGTCTGTTA_x000B_GAGCTGCTGCTAAATTTTTTAAAGTACCCCGAGCAACTTTGCAGAGCAGGATAAATGGAAAAGTTGAGAT_x000B_TGGTGCAAAAGCAGGAAGAAAAAGTTTAATGTCGCTTGATCTTGAACAAAAGTTACTTGGTTTTGCAGAC_x000B_AACAGAGCTAGGATGGGCATTGGTTTTGGAAAAGAACAATTCTTTGTATATGCTGGCAAGCTTGCCAAAA_x000B_AATATGGATATTCTTTTAAGAATGGCAAACCATCTAATAAATGGTGGCGACTGCTTAACAATCGACATAA_x000B_CAAAAAAGTAACTC…
47921	Hv	Hydra vulgaris	XP_012563240	LOC105847921	HTH-PSQ	MVRNYKRKTDRGNFSEQSMLLAIDSVKLKETSLRKAGLTFSVNKDGLHRRIQRKLKNIESCNIHKRSLGS_x000B_FKKVFPDYTENQLVSYINEMDLFEAHQIFNCDESRITTVLKPVKVITKKGKHRISSVTSGERGVTTTVVC_x000B_AMNVTGLFVLPMMIFKRKRMKLELIDHAPFGTIGGCSKNGWITTDLFIEYIKHFTKYTRASIENKILLIL_x000B_DGHKAHTKNINLLDFAKENGLVIITLPPHTSHKLQSLDRSFFKPLKTFCVFNG_x000B_	>Hv_47921_x000B_SEQSMLLAIDSVKLKETSLRKAGLTFSVNKDGLHRRIQRK	ATGGTGAGAAACTATAAAAGAAAAACTGATCGTGGCAATTTTTCTGAGCAGAGCATGTTATTGGCAATCG_x000B_ACTCTGTAAAATTAAAGGAAACGTCACTGAGAAAAGCAGGTTTGACATTTAGTGTAAATAAAGATGGTTT_x000B_ACATAGAAGGATTCAAAGAAAATTAAAGAATATAGAATCTTGTAATATTCATAAACGATCACTTGGTTCA_x000B_TTTAAAAAAGTATTCCCAGATTATACTGAAAATCAATTAGTTAGCTACATTAATGAAATGGATTTATTTG_x000B_AAGCTCATCAAATTTTTAACTGCGATGAATCACGCATTACAACTGTACTTAAACCTGTTAAAGTTATAAC_x000B_AAAAAAAGGGAAAC…
34669	Hv	Hydra vulgaris	XP_004211071	LOC101234669	HTH-PSQ	MDNFKQKKERESRIQLAIQAITEKKVSYVQAAKCYNVAKSTLFDRTKGSSNNRGAPRKMSNITKTIIVDL_x000B_LKFMSDIGFGLNRKDVFIVVENYLKESNQRSLFKDGKPTRKWELDYAMLRRLEKRILVGLPNEEARLKMI_x000B_KHFLPESDESSNFIHVTSRLNYQLLAEKMEGYSGSDIRLVCKEAAMQPVRKIFDVLEDFKDGCILPEFRI_x000B_DPITTCDFESALERTKPSAKNLLSKYEEWKDEFESS_x000B_	>Hv_34669_x000B_RESRIQLAIQAITEKKVSYVQAAKCYNVAKSTLFDRTKGS	ATGGATAATTTTAAACAAAAAAAAGAGCGAGAGAGTCGAATCCAGCTAGCTATTCAAGCTATTACTGAAA_x000B_AAAAAGTGTCATATGTACAAGCTGCTAAGTGTTATAATGTGGCAAAATCTACACTTTTTGACAGAACAAA_x000B_AGGATCATCTAATAATCGAGGAGCGCCAAGAAAGATGAGCAACATCACTAAAACTATTATTGTTGATTTA_x000B_TTAAAATTTATGAGTGATATAGGCTTCGGTTTGAATAGAAAAGACGTGTTTATTGTTGTTGAAAACTATT_x000B_TAAAAGAATCAAACCAACGTAGTCTATTCAAAGACGGCAAACCGACTAGAAAATGGGAATTAGATTATGC_x000B_AATGTTAAGACGTT…
47554	Hv	Hydra vulgaris	XP_012562645	LOC105847554	HTH-PSQ	SIMRDRKATALKGDWDPNNMIQAVENVLNKTLSERKAVEIFGVKRSTLKRRIKEARLSQNGLNKLQCVPY_x000B_SNSSMKIFSVTEEQELVQYCLVSAKMGYGLSPIKLRALTFEYALKLEKKCPHSRRGSAKPWKTNKHAGVD_x000B_WFRAFLSRHPELVIRKPEATSIGRMSAFNKYNVNLFYNNLQSLLIKYKFSPNDIWNVDETGVTTVQVPEH_x000B_VLAKRGERQVASVTSAERGILVSMCNAVNASGSSTTPFYIFPRVHFKDFFLRNSIPGSVGTANKSGWMVE_x000B_STFMEWFNHFIKSVRPSKTNPVLLILDNHESHMSINFIDLASDNGVIVLTIPPHTSHKLQPLDITVYGPF_x000B_KRHYNREIDSWLVS…	>Hv_47554_x000B_DPNNMIQAVENVLNKTLSERKAVEIFGVKRSTLKRRIKE	AAGTATTATGAGAGATCGAAAAGCAACAGCACTAAAAGGTGATTGGGATCCCAATAATATGATCCAAGCA_x000B_GTTGAAAATGTTTTAAATAAAACTCTATCTGAAAGAAAAGCTGTTGAGATATTTGGAGTCAAACGTTCAA_x000B_CTCTTAAGAGGCGAATAAAAGAAGCTCGACTATCTCAAAATGGATTGAATAAATTGCAATGTGTTCCATA_x000B_TAGTAACAGTTCTATGAAAATTTTTTCAGTAACAGAAGAACAAGAGCTGGTTCAATATTGTTTAGTTTCT_x000B_GCAAAAATGGGATATGGGTTAAGTCCTATTAAGCTAAGAGCACTAACATTTGAATATGCTCTCAAACTTG_x000B_AGAAGAAGTGTCCA…
47326	Hv	Hydra vulgaris	XP_012562276	LOC105847326	HTH-PSQ	MSKRRYGLWTKEDIKEAIFAYRNGNIGLNAVCAKYGIPKPTLKRHMNHQNIFANESNKQLGRCSILPPEV_x000B_EKELVEHVLKLESCMFGINTIDLRRLAFEIAEKNKIPHQFNKDVGMAGKKWYYQFMKRNPSFSLRLPEPT_x000B_SMNVDETGISTVHKPRKVLALKGKHQVGGITSGERGVNTTAICCMNAVGSFVPPMLIFKRKRFKNELKDS_x000B_APPLTVFGCSDTGWITKDLFTLWISHFISSLCLKPLGENPEQKKVLLILDGHSTHTKNLEALVLARDHGV_x000B_IMFSLPSHTTHRLQPLDRSFFKALNSKYNTACDKWMRTHPGRCITQYQVSQLFGKAYSKVVGMEIAINGF_x000B_RDTGIWPVDSSVCR…	>Hv_47326_x000B_TKEDIKEAIFAYRNGNIGLNAVCAKYGIPKPTLKRH	ATGTCGAAACGGAGATATGGTTTGTGGACAAAAGAAGATATAAAAGAGGCTATTTTTGCTTATCGAAATG_x000B_GTAATATTGGACTTAATGCTGTATGTGCAAAATATGGAATTCCTAAACCAACATTAAAAAGACATATGAA_x000B_TCATCAAAATATATTTGCAAATGAATCAAATAAACAGTTAGGTAGGTGTAGTATCTTACCTCCTGAAGTT_x000B_GAGAAAGAATTAGTTGAACATGTTTTGAAACTGGAATCTTGTATGTTTGGAATAAATACAATAGATCTTA_x000B_GACGATTAGCATTTGAAATTGCTGAAAAAAACAAAATACCTCATCAATTCAACAAAGATGTTGGTATGGC_x000B_TGGAAAGAAGTGGT…
35403	Hv	Hydra vulgaris	XP_012560328	LOC101235403	HTH-PSQ	MRNYKRISERQTWNETEMQQAVLSVINGDHKYKKAAAMYGVPETTLERRVAKFKKNPDIEDACKKTLGAF_x000B_KTIFTLEEKAELVQYVQQMEKMLFGLTSYELRKLAFELAEKNKKAHKFNKELVVAGNDWYQGFMLRHAKH_x000B_LSLRKPEARSAARALGFNKVAINKFFELVENVIDINKIDVERVWNFDETGLSTVPKSLSKVISTKRKRQV_x000B_GSLTSAERGQLVTAVVCYSARGRYMPPMLIFPHQRMKSELMDGAPPGAWAECHPSGWIQTDLFINWLKKF_x000B_ILHTGATKDSPVLLILNGHATHTKSIELVDIARENGVILLCLPPHCTHKMQPLDISFMKPLSTFYDHN_x000B_	>Hv_35403_x000B_ETEMQQAVLSVINGDHKYKKAAAMYGVPETTLERRV	ATGAGAAATTACAAAAGAATATCTGAACGCCAAACTTGGAATGAAACCGAAATGCAGCAGGCCGTACTGT_x000B_CTGTGATCAATGGTGATCATAAGTATAAAAAGGCAGCTGCAATGTATGGTGTGCCAGAGACAACCCTCGA_x000B_ACGCAGAGTGGCTAAATTTAAGAAAAATCCTGATATTGAGGATGCTTGCAAAAAGACGCTAGGCGCATTC_x000B_AAAACTATCTTTACATTGGAAGAGAAGGCAGAACTTGTTCAGTATGTTCAGCAGATGGAGAAAATGCTTT_x000B_TTGGCCTAACCTCCTATGAGCTGAGAAAGCTTGCCTTTGAACTGGCTGAAAAAAATAAAAAGGCTCATAA_x000B_ATTTAATAAAGAGT…
46277	Hv	Hydra vulgaris	XP_012560306	LOC105846277	HTH-PSQ	MNVIWFTDCCDYMGNMYILISVLDEPPLIVLNGPVHFSAKLFIALQSIMRHRKATALKSDWDPNNMIQAV_x000B_ENVLNKTLSERKAVEIFEVKRSTFKSCHPELVIKKPEATSIGRISAFNKYNVNLFYNNLQSLLIKYKFSP_x000B_NDIWNVDETGVTTVQVPEHVLAKRGERQVASVTSAERGTLVTMCNAVNASGSSITPFYIFPRVHFKDFFL_x000B_RNSIPGSVGTANKSGWMVESTFMEWFNHFIKSVRPSKANPVLLILDNHESLMSIIFIDLASDNGVIVLTI_x000B_PPHTSHKLQPIDITVYGPFKRHYNREIDSWLVSHPGKIVSIYDIAEISGKAWSKVSMPVNIISGFSIINR_x000B_PNPETLNINPESLE…	>Hv_46277_x000B_DPNNMIQAVENVLNKTLSERKAVEIFEVKRSTFKSC	ATGAATGTTATATGGTTTACTGATTGCTGTGATTATATGGGTAACATGTACATTTTGATTAGTGTACTGG_x000B_ATGAACCACCATTAATTGTACTGAATGGACCGGTTCATTTTTCTGCGAAGTTATTTATCGCGCTTCAAAG_x000B_TATTATGAGACATCGAAAAGCAACAGCACTAAAAAGTGATTGGGATCCCAATAATATGATCCAAGCAGTT_x000B_GAAAATGTTTTAAATAAAACACTATCTGAAAGAAAAGCTGTTGAGATATTTGAAGTCAAACGTTCAACTT_x000B_TTAAGAGTTGTCATCCAGAACTTGTTATAAAAAAACCAGAGGCAACATCAATTGGTCGAATCTCAGCATT_x000B_CAACAAGTATAATG…
45863	Hv	Hydra vulgaris	XP_012559517	LOC105845863	HTH-PSQ	MMSAIKHVRSEPSFSVCKAAILHSVPRTTLRDRLSGKVVIGAKPGRKSILPFDLEEKLIDYASKVAKLGC_x000B_SLLTALILQLIGLAITYKLLENKQNFALGAYLRTRKNNLQRKKKLARQRLMNRKSRNLWVEKGRTDLWWQ_x000B_NMIEPNVPETCWKRNFRMTKGCFLELAAIIDTVISPQPNCLNYCFLTTHKKLAITIYYLKDTGSLWMTAN_x000B_VFGIYQCTASKTVKIVCDAINNIVGPIYLHLPKNKENMTKLASQFDVKFGIIQAFGCIDGAHIQIKRPIE_x000B_NGQDYFCYKQYFSLNVQAVCDSKGYFIDVECK_x000B_	>Hv_45863_x000B_MMSAIKHVRSEpSFSVCKAAILHSVPRTTLRDRLSGKV	ATGATGAGTGCAATTAAGCATGTCAGATCAGAGCCATCATTTTCAGTGTGTAAGGCAGCAATATTGCACA_x000B_GTGTGCCACGTACAACACTGAGAGACAGACTTTCTGGAAAAGTTGTAATTGGAGCAAAGCCAGGAAGAAA_x000B_ATCTATCTTACCTTTTGATCTGGAAGAAAAACTTATCGATTATGCGAGCAAAGTAGCAAAATTAGGGTGC_x000B_AGTCTACTTACAGCACTTATATTGCAACTTATTGGTTTAGCAATTACATACAAACTATTAGAAAACAAAC_x000B_AAAATTTTGCCCTTGGTGCTTATTTGCGCACACGAAAAAATAACTTGCAACGTAAGAAAAAACTTGCTAG_x000B_GCAAAGGCTTATGA…
45857	Hv	Hydra vulgaris	XP_012559504	LOC105845857	HTH-PSQ	MPRNYKRKENSRAYKTSYTKKDLEIALIKIKNQGFSFRKASKKYNIPLGTLYKKVKLGNQVLKKNGGQTR_x000B_LDSITENLFVQTIVHMTDWRVPFDSLDIRLLVKSYCDKRSITDARFKNNMPGVDWVQSFMKRHNLTNRVA_x000B_DNVKHSRAMVNEDTLNKYFDNLYKDLKDIPPENIYNYDETNITDNPGSKSVIVRRGLGHRVEKKQEHSKQ_x000B_STSLMFSGNAVGEFLPPMVVNKAKNLYQGWTQGGPPGTVYDITPNGWFDGRTFTRWFMEIYLPVAISKAG_x000B_TTLLIGDNLGSHFSPEVIKATIQQNIKFITMPPNATHLCQPLDVAVFRGLKQSWRSILLKWRSKSRIKGA_x000B_IPKEHLPTLLNKLN…	>Hv_45857_x000B_DLEIALIKIKNQGFSFRKASKKYNIPLGTLYKKVKLGNQVL	ATGCCTCGAAATTACAAGAGAAAGGAAAACAGTAGAGCTTATAAAACAAGTTATACAAAAAAAGACTTAG_x000B_AAATAGCTTTAATTAAAATCAAAAACCAAGGATTTAGCTTCAGGAAAGCTTCAAAAAAGTACAATATTCC_x000B_ATTAGGAACATTATACAAAAAAGTTAAGCTTGGGAATCAAGTTCTGAAAAAAAACGGCGGACAAACCAGA_x000B_CTTGATAGTATAACAGAAAATTTATTTGTCCAAACAATTGTACATATGACTGATTGGAGGGTACCATTTG_x000B_ATTCTTTGGATATAAGACTTTTAGTCAAATCATATTGTGATAAAAGGAGTATAACTGACGCTCGCTTCAA_x000B_AAACAATATGCCTG…
187	Hv	Hydra vulgaris	XP_012556730	LOC100200187	HTH-PSQ	MFINLEKDSDIRKSESYSIKEYTKTKILSNTVRKYKRLTNRQSWEENSMKAAIESVMKKEMGYKKASLTF_x000B_CIPTTTLRDRIKRLQQGSLELNSCALKRTRCHTTLKKKGMAGYQWAEGFLKRNPVISLRMPEGTSGARAI_x000B_AFNRPALIFLREGIWDPEAWHKSSTSRSESPIVECKLASEGKKIQVDQIELAPRRKSFHQGCQVRSTTET_x000B_CQVRPTTDRIEKSVSRTIFEKKSRLTGRASAQRKSLESKYREQNDEKHDKKTHWDIKHESTGLYKENRTD_x000B_EKFKDSHRDRFEKSGEKAVTRDRTEITKKEKREEKEAKERPLKNEKDSQKYGSKGGKYRLSENEERYPEW_x000B_MTDAPTNQIEVIEL…	>Hv_00187_x000B_ENSMKAAIESVMKKEMGYKKASLTFCIPTTTLRDRIKR	ATGTTCATAAATCTAGAAAAAGATTCTGATATAAGAAAGAGTGAAAGTTATAGCATAAAAGAATATACAA_x000B_AAACAAAAATTTTATCTAATACAGTTAGAAAATACAAACGTCTAACTAATCGACAATCGTGGGAAGAAAA_x000B_TTCAATGAAAGCAGCTATTGAATCAGTAATGAAGAAGGAAATGGGGTACAAGAAGGCATCGTTAACGTTT_x000B_TGTATCCCAACAACAACACTGCGAGACAGAATAAAAAGACTTCAGCAAGGGAGTTTAGAACTAAATAGTT_x000B_GTGCACTGAAAAGAACAAGATGCCACACAACTTTAAAAAAAAAAGGGATGGCAGGCTACCAGTGGGCAGA_x000B_AGGCTTTCTAAAAC…
44275	Hv	Hydra vulgaris	XP_012556182	LOC105844275	HTH-PSQ	MQNAINAVKSSSLSQRSAAIEYKIPRATLGKYLRGDSLIGVKPGPPPKLPNHIEKKLVDYSTSRANRGIG_x000B_FGKRQFMKYVSQLSKKHQINFKHDTPSEKWWQLFKQRHKTMLGTHVMPSSIWNMDETGLQLDFKPPKIVA_x000B_ARGAKHLQSRTSGKRETITVIAAVNAAGKTIPPHLIPKGKTIKSLQAFNTSDAPVGSKWSVSETGWTKQG_x000B_IAYLWFTNTFLPNIGTNRPQVLLVDGHDSHNSVELLSVAIDNNIEIVEMPAHCSHWLQPLDRTVFGPLKT_x000B_YYNTCCHDLMNTYSVTINKSNFCGLFKKAWDQALTATNIISGFQSCGIFPYNPSAIPYEAYLPNSLYSDQ_x000B_LLGNENLIKSSFDS…	>Hv_44275_x000B_MQNAINAVKSSSLSQRSAAIEYKIPRATLGKYLRG	ATGCAAAATGCCATTAATGCAGTTAAAAGTAGTTCATTATCACAAAGATCAGCAGCTATTGAATATAAAA_x000B_TTCCCAGAGCAACACTAGGAAAATATCTTCGAGGAGACTCCTTAATTGGAGTTAAACCTGGACCTCCACC_x000B_AAAATTACCAAATCATATAGAAAAAAAGTTAGTTGATTATTCCACATCTAGAGCAAATCGTGGTATTGGG_x000B_TTTGGGAAAAGACAATTTATGAAATATGTCTCACAGCTTAGTAAGAAACACCAGATAAATTTTAAACATG_x000B_ATACCCCATCAGAAAAATGGTGGCAGTTATTTAAACAACGACATAAGACTATGTTGGGTACTCATGTTAT_x000B_GCCTTCTTCAATTT…
44232	Hv	Hydra vulgaris	XP_012556084	LOC105844232	HTH-PSQ	MKNAIAAVQNSLMSQREAATQFNIPRSTLGKYLKGDSVLGVKPGPSPVLSMNLELKLVEYAATRAALGFG_x000B_FGKRQFKQYASDLAIKHNLKFKHSTPSEKWWRSFNQRHKNLVLRKPEGTSSVRHQCMSIPKVVNYFYSLH_x000B_EVLRDTHALLKPSIIWNMDESGLQMDFKPPKIIAKRGTKHLQSRTSGKRETITIIAAVNAAGGSVPPHLI_x000B_AKGKTARSLHSFNTADAPSGSNWSFSETGWTKQGIAFLWFTNTFLPNIGRDRPQILIVDGHDSHNFVELL_x000B_SVAIKNNIHIVEMPAHCSHWRQPLDRTVFGPLKTYYNQTCHELMNEYPGVTINKSTFCGLFRKAWDQALT_x000B_ADNIISGFRSCGIH…	>Hv_44232_x000B_AIAAVQNSLMSQREAATQFNIPRSTLGKYLKG	ATGAAAAATGCAATTGCAGCTGTTCAAAACAGTTTAATGTCGCAACGAGAAGCTGCAACACAATTTAATA_x000B_TTCCGCGGTCAACCCTTGGTAAATATCTTAAAGGAGATTCAGTTCTTGGTGTCAAACCTGGACCTAGTCC_x000B_AGTATTATCAATGAATTTAGAACTAAAGCTAGTTGAATATGCTGCAACAAGAGCTGCACTTGGATTTGGA_x000B_TTTGGAAAAAGACAATTTAAACAATATGCTTCAGATTTAGCCATAAAGCACAATTTAAAGTTTAAGCATT_x000B_CTACTCCTTCAGAAAAATGGTGGCGCTCATTTAATCAGCGACATAAAAATTTAGTTTTGCGAAAGCCTGA_x000B_AGGTACTTCATCAG…
43969	Hv	Hydra vulgaris	XP_012555455	LOC105843969	HTH-PSQ	MPRKYVSIKKCRQYDPEVIKKALNEVQIGGSFRKVAEKYKIDHTVLYRHMKRGETKKKGGQTPLSEYDEN_x000B_LLVSRLQICSDWGYPIDSITLRLLIKDYIEMQGKTVPKFKDNMPGPDFVHSFLERHKKELSARMCQNIKR_x000B_SRAAVNEETINEYFDHLTTELKDIPASNIINYDETKLCNDPGRKVVIARRGCKYPERVMNSTKASVSVMF_x000B_AAAGDRTILSPYVVYKAQHMYDSWRVGGPPNSRFNRTKSGWFDSYCFQDWVETIAIPHLSKLKGVKVLLG_x000B_DNLASHLSVDVIKICQEHNIKFVFLPSNSTHLTQPLDAAFFHPLKQTWRSILLKWKQGPGRSKVTLPKNR_x000B_FPPLLKDLFVSLKE…	>Hv_43969_x000B_DPEVIKKALNEVQIGG-SFRKVAEKYKIDHTVLYRHMKRGETKK	ATGCCTCGAAAGTATGTGAGTATTAAAAAATGCAGGCAGTATGACCCTGAAGTGATTAAAAAAGCTCTTA_x000B_ACGAAGTACAAATTGGTGGTAGTTTTAGAAAAGTTGCAGAAAAATATAAAATAGATCATACTGTACTTTA_x000B_CAGACATATGAAAAGAGGTGAAACTAAGAAAAAAGGTGGCCAAACCCCTTTGTCGGAATATGATGAAAAC_x000B_CTCTTAGTTAGTAGACTTCAGATCTGCAGTGATTGGGGATATCCAATTGACTCAATTACTTTGAGACTGC_x000B_TAATTAAGGATTATATTGAAATGCAGGGCAAAACTGTCCCAAAATTCAAGGATAATATGCCTGGGCCTGA_x000B_TTTTGTACACAGCT…
43638	Hv	Hydra vulgaris	XP_012554713	LOC105843638	HTH-PSQ	MAMLGTCFKKYVSNTYQLQDPENIGVVFVIPVLTSEILHATVKSLVCHAIVKSLVCHAIVKSLICHAIVK_x000B_SLVCHAIVKSLVCHAIIKSLVCYAIVKSLVCHAIVKSLVCHAIVKSLVCHAIVKSLVCHAIVKSLWYVTH_x000B_KSVCLEIFLRSVEVGALGYVKFVGAGGTVIHFQEASKKSYNEEDIEAALNDIKEKNTSIRKAAFKYGIPF_x000B_STLIGRKNNNNANFKGSGSKIVLSQQTELITVHTFKFLCDWGYGLTLNDVMDFVCGYLLRTNQSGLFKNG_x000B_RPGKDLFYAFINQWFKEISSRKIHTLASARAAFCTQEIFDNYFEVVTKQYQLSRITSGCHIWNCDETGFC_x000B_GDQGKATTVCRKGA…	>Hv_43638_x000B_EEDIEAALNDIKEKNTSIRKAAFKYGIPFSTLIGRKN	ATGGCAATGTTGGGGACATGCTTCAAAAAATACGTATCAAATACGTATCAACTTCAAGATCCTGAAAATA_x000B_TTGGTGTTGTTTTTGTTATACCTGTACTGACAAGCGAAATCCTTCATGCTACTGTCAAAAGTTTGGTATG_x000B_TCATGCTATTGTCAAGAGTTTGGTATGTCATGCTATTGTCAAGAGTTTGATATGTCATGCTATTGTCAAG_x000B_AGTTTGGTATGTCATGCTATTGTCAAGAGTTTGGTATGTCATGCTATTATCAAGAGTTTGGTATGTTATG_x000B_CTATTGTCAAGAGTTTGGTATGTCATGCTATTGTCAAGAGTTTGGTATGTCATGCTATTGTCAAGAGTTT_x000B_GGTATGTCATGCTA…
43242	Hv	Hydra vulgaris	XP_012553783	LOC105843242	HTH-PSQ	MVRNYKRKTNRGNWDESNMKLAIQAVKNKEMTLRKAANKYSVPKDSLNRRVNKSIKTMPEDKPHIKLLGS_x000B_YRKLLSDAQEKDLAQYIIKMELVFYGLSINELQRVVYDYVVRNKINHPFNTEKKLAGRDFIVGFLKQQTF_x000B_FSIRKPEAVSINRVFANRIYNCDESGLTCVHKPLKVIAHKGQRVVSSVTSGERGQATTVILAFNCVGHYI_x000B_PPMTIFKRKRMLDSLIDDAPPGTLGRCFKSGWVDTNLFMDFIRHFVIHGNCSTTNKCLLILDGHKSHTKN_x000B_LDLLNYASINGLHILSLPPHTSHKLQPLDQTLFKSLKSAYNLVCTTWMRKHPGRRITVDKLSGLFCQAYV_x000B_KVATVENAISGFQV…	>Hv_43242_x000B_DESNMKLAIQAVKNKEMTLRKAANKYSVPKDSLNRRVNKSIKTMP	ATGGTTAGAAATTACAAACGAAAAACAAATCGTGGAAATTGGGATGAAAGCAATATGAAATTAGCTATCC_x000B_AAGCTGTCAAAAATAAAGAAATGACATTACGTAAAGCTGCTAATAAATATTCGGTTCCAAAAGATTCTCT_x000B_CAACAGAAGAGTTAATAAATCAATAAAAACAATGCCTGAGGATAAACCACACATAAAATTGCTTGGTTCT_x000B_TATAGAAAATTATTATCTGATGCCCAAGAAAAAGATTTAGCACAGTATATAATCAAAATGGAGTTAGTCT_x000B_TTTATGGTCTATCAATTAATGAACTTCAAAGGGTGGTGTATGACTATGTTGTACGCAATAAAATAAACCA_x000B_TCCATTTAATACTG…
51037	Hv	Hydra vulgaris	XP_012567187	LOC105851037	HTH-PSQ	MSKAEVVSMVMMRELLNLQKETILRKNLDDIKAGLTFVGDACDDKVKSVNEKIDKVKEELSSVKIIQGKI_x000B_STDNNDLKLKSADIEDRNRRNNLRIDGLSESSDEKDWEKTKEKVNKLFAENLNIKREVKIERAHRVGVLS_x000B_NNCERTIVLKLHNYEDKKVITDNASKLKGTNIFINEDFCSTTRKVRKELFAKAKIHRENGFYAQVVYNKL_x000B_IVHEFRQNKCASTENVYRISIQSISVRSIMRHQKATTLKGDWDPNNMIQAVENVLNKTLSERKAVEMFGV_x000B_KRSTLKRRIKEARLSQNG_x000B_	>Hv_51037_x000B_DPNNMIQAVENVLNKTLSERKAVEMFGVKRSTLKRRIKE	ATGAGCAAAGCTGAAGTTGTTTCAATGGTAATGATGAGAGAGCTTCTAAACCTACAAAAAGAGACAATCT_x000B_TACGTAAAAATCTTGATGATATCAAAGCTGGCCTAACATTTGTTGGTGATGCCTGCGACGATAAGGTTAA_x000B_AAGTGTAAATGAAAAAATTGATAAAGTTAAAGAAGAGTTATCCAGCGTAAAGATAATACAGGGGAAAATT_x000B_TCGACTGACAACAACGACCTAAAATTAAAATCTGCTGACATAGAAGATCGAAATCGAAGAAACAATTTGC_x000B_GTATTGATGGTTTATCTGAGAGTAGCGATGAAAAAGATTGGGAAAAAACTAAAGAAAAAGTAAATAAACT_x000B_CTTTGCTGAAAATC…
38460	Hv	Hydra vulgaris	XP_012567134	LOC101238460	HTH-PSQ	MDIVRNYKRKTKKGSYGAEDLQRALDLVKDCMSLRKAENSFGVSRKTLRRHLQSKVRQVGSNKLGNHVNT_x000B_FSIEIEQDLVKHIQMMERALFGLTTTDIRRLAFDMAERLHLKHSFNTSSRQAGKDWLIGFLKRHLELTIR_x000B_VPEATSMNRAVGFNRPKVDQFFTVYEDILTKNAYGPQSIWNMDETGITNVQKPGKVLATKGVRQVGKITS_x000B_AERGTTVTVICAMNASGSYIPPMLIFPRKRLIDQLMKGASLGSIGGASASGWTDSTLFLKWLEHFALHTS_x000B_ASISNPKLLIVDGHHSHKTLEAIDFCRDHGIAMITLPPHCTHKMQPLDRTFFKPLKCSYNSAADSWMRTY_x000B_PGKRITLYDMAEIF…	>Hv_38460_x000B_EDLQRALDLV-KDCMSLRKAENSFGVSRKTLRRHLQSKV	ATGGATATAGTTAGAAATTACAAAAGGAAGACAAAAAAAGGAAGTTATGGAGCAGAAGATTTACAACGGG_x000B_CTTTAGATTTAGTAAAAGATTGTATGTCTTTGCGTAAAGCTGAAAACAGTTTTGGAGTTTCTAGGAAGAC_x000B_ATTGAGAAGGCATTTGCAGAGCAAAGTAAGACAAGTTGGGAGCAATAAATTAGGAAATCATGTGAATACT_x000B_TTTTCTATTGAAATTGAACAAGATCTTGTTAAACACATCCAAATGATGGAAAGAGCATTATTTGGATTAA_x000B_CTACGACGGATATCCGGCGGCTAGCGTTTGATATGGCCGAGCGACTTCACTTGAAGCATTCATTTAATAC_x000B_TTCCTCCAGGCAAG…
97339	Hv	Hydra vulgaris	XP_012566816	LOC100197339	HTH-PSQ	MEDTLFQLKFAAKQLERASKKCEKEQKIEEGKIKKALQQKNVDGARIYAENAIRKKSESLNYLRMASRLD_x000B_GVRSRVQSGIMMKSLTKNMGTVVKGLDKALASMDLEKVSAIMEKFETQSEQLDVHSSVMDSTISDAINYK_x000B_RKTNRGNWDESNMKLATQAVKYKEMTLRKAANEYSIPKDSLNRRVNKSIKTMPDNKPHIKLLGSYRKVLS_x000B_DAQEKDLTQYIIKMELVFYGLSINELQRVVYDYVVRNKKNHPFNTEKKLAENLRQYP_x000B_	>Hv_97339_x000B_DESNMKLATQAVKYKEMTLRKAANEYSIPKDSLNRRVNKSIKTMP	AGTTGTGGTAGAGGTTGTAAGATAAAAAAAAGATTTTTGAATATATAACTATATGAACAATATTTATCTT_x000B_TATACCTAAAATGCAAAGCAAGTTTTAAAGAATACACTTTATAATGGAAGATACATTGTTTCAACTAAAA_x000B_TTTGCTGCGAAACAATTGGAAAGAGCGTCCAAAAAATGTGAAAAAGAGCAAAAGATTGAAGAGGGTAAAA_x000B_TCAAAAAGGCTTTGCAGCAAAAAAATGTAGATGGCGCTAGAATTTATGCAGAAAATGCAATACGCAAGAA_x000B_AAGTGAATCACTGAATTATTTGCGCATGGCTTCTAGACTTGATGGTGTTCGATCCAGAGTGCAATCTGGA_x000B_ATCATGATGAAAAG…
37144	Hv	Hydra vulgaris	XP_004213243	LOC101237144	HTH-PSQ	MGRYKRTTERQTWSETGMVKAIEALRTKTMGLKKACKLFSVPRSTLQRRYKSSLASGAAAAKRLGSRCNV_x000B_FDTETELELVQHIKTMESMLFGFTPKRLRKLAYQLAKSNNIHERFSSVKEEAGLDWYRGFMSRHPDLSLR_x000B_MPEPTSSARAQGFNKVVVDQFFDLLTELQTKHHYSPDRVYNCDETGFTTVPNRPSKVIAARGKKQVGSLS_x000B_SAERGQLVTVEICMSASGNFIPPMLVFPRCRMKPELLDAAPPGSIGVAHPSGWMQTDLFLKWFEHFVYHS_x000B_HSCADSPVLLILDGHKTHTLNLDVINLAREKCVSLLCLPPHCSHRLQPLDVSLMKTLSTYYTQEVEKWLL_x000B_VHPGRIVTTLQLPA…	>Hv_37144_x000B_SETGMVKAIEALRTKTMGLKKACKLFSVPRSTLQRRYK	ATGGGACGGTATAAAAGAACAACTGAAAGACAAACGTGGTCAGAGACAGGTATGGTCAAAGCAATTGAAG_x000B_CATTACGTACAAAAACAATGGGATTAAAGAAAGCCTGTAAACTTTTCAGCGTACCCCGTTCAACACTTCA_x000B_GCGGAGATACAAGTCAAGTCTAGCAAGTGGAGCAGCAGCTGCAAAAAGACTCGGCTCAAGGTGCAATGTA_x000B_TTCGATACGGAAACTGAACTGGAACTTGTTCAGCATATAAAAACCATGGAAAGTATGCTTTTTGGTTTCA_x000B_CACCTAAGCGCTTACGAAAACTCGCATATCAACTAGCGAAAAGTAACAATATCCATGAAAGATTCAGTTC_x000B_TGTCAAAGAAGAAG…
35821	Hv	Hydra vulgaris	XP_004212982	LOC101235821	HTH-PSQ	MARNYKRKLNLKVLYGTSSKEDIKKAIEDHSKGMNIRKAADKHKVKKSTLHDHIRKPTLKKVGGQTIISK_x000B_ADEVLIAQMLEAVADWGFPIGRLEVRMMAFDFLKNRNGSNSFNLQIPGNDWLNSFMKRNNISGRNASNIK_x000B_RSRSKLGVEMINNFFDEFERTYESLGGIQPSNIFNFDETNLSDDPGKKFVLVRRGRRRVENVQEHSKTSI_x000B_SLMWCGSASGVLQPPMVVYRASNVYKGWVTGGPQGTIYCCTKSGWFDMETFAKWFEKCYLPNVQNLNGPK_x000B_LLLGDNLASHFNPDVIKLAKEHNVYFAMLPPNATHLM_x000B_	>Hv_35821_x000B_EDIKKAIEDHSKG-MNIRKAADKHKVKKSTLHDHIR-KPTLK	ATGGCGCGAAACTACAAACGTAAACTAAACTTAAAAGTGTTGTATGGAACAAGCTCTAAAGAAGATATAA_x000B_AAAAAGCTATAGAAGATCACAGTAAAGGCATGAATATTCGAAAAGCTGCTGATAAGCATAAAGTCAAAAA_x000B_ATCAACATTGCATGATCACATTAGAAAACCCACCTTAAAGAAGGTTGGAGGCCAGACAATTATAAGCAAA_x000B_GCAGATGAGGTACTCATTGCTCAAATGCTAGAAGCTGTTGCCGATTGGGGCTTTCCTATTGGAAGATTAG_x000B_AAGTCAGAATGATGGCTTTTGATTTCCTCAAAAATCGCAATGGGTCAAACAGTTTTAATTTGCAGATACC_x000B_TGGAAATGACTGGT…
37771	Hv	Hydra vulgaris	XP_004212630	LOC101237771	HTH-PSQ	ITNRGNWDESNMKSAIQAVKNKEMTLRKPANEYTVPKDSLSRRVNKSIKTMPDDKPHIKLLGSYRKVLSD_x000B_AQEKDLGQLVYDYIVRNKINHPFNTEKKLAGRDFIVGFLKRQPFFSIRKPEAVSINRVFGLNKAAVQKYF_x000B_DNLEKLINENRFEANCIYNCDEIWNNMCSQAFKSQCVVSSVTSGERGQTTTVILAFNCVGHYIPPMIIFK_x000B_RKRMIDSLIDGAPPGTLERCSKSGWVDKNLFMDFIRHFVIHGNCSTTNKSLLILDGHKSHTENLDLLNYA_x000B_SINGLHILSLPPHTSHKLQPLDRTLFKSLKSAYNLVCTTWMRKHPGRRITVDKLSGLFCQAYVKAATVEN_x000B_AISGF_x000B_	>Hv_37771_x000B_DESNMKSAIQAVKNKEMTLRKPANEYTVPKDSLSRRVNKSIKTMP	AAATTACAAATCGTGGAAATTGGGATGAAAGCAATATGAAATCAGCTATCCAAGCTGTCAAAAATAAAGA_x000B_AATGACATTACGTAAACCTGCTAATGAATATACGGTTCCAAAAGATTCTCTTAGCAGAAGAGTTAATAAA_x000B_TCAATAAAAACAATGCCTGATGATAAACCACACATAAAATTGCTTGGTTCTTATAGAAAAGTGTTATCTG_x000B_ATGCCCAAGAAAAAGATTTAGGACAGCTGGTGTATGACTATATTGTACGCAATAAAATAAACCACCCATT_x000B_TAATACTGAAAAGAAACTTGCAGGTCGAGACTTTATAGTTGGATTTTTGAAACGACAACCCTTTTTTTCT_x000B_ATTCGAAAACCTGA…
37170	Hv	Hydra vulgaris	XP_004212505	LOC101237170	HTH-PSQ	MVRTYIRKTTRGVNGNWTSENLCLAFEAVQKSSSSINQASTNFGIPESTLRRYICKSPENYPVNNGRFRK_x000B_VFSDEMEKSLIDYIVHLSMCYYGFTALQLRHLAYEFAERNNLPHCFDHNTKLAGKDWLASLMKRNSQISL_x000B_RVPEKTSLARMQGFNENQVMKFFDLLHKLLLKHKFSAGRMYNVDETSVATVPTKLPKILCKKRVKRVAKV_x000B_VSAERGKTVTLVCSMNAIGNYVPPAFIFPRKKMRYEFLDDAPSDSLGLANKSGWMTQEPFPEYLKHFSKH_x000B_TRSTQNDPVLLILDNHSSHLSLAAIDYCL_x000B_	>Hv_37170_x000B_TSENLCLAFEAVQKSSSSINQASTNFGIPESTLRRYI	ATGGTTCGAACATACATAAGAAAAACTACTAGAGGTGTTAATGGTAATTGGACCAGTGAAAATCTATGTT_x000B_TAGCATTTGAAGCTGTGCAAAAAAGCAGTAGTAGTATAAATCAAGCATCAACGAATTTTGGAATTCCTGA_x000B_GTCCACACTTCGTCGTTATATATGCAAGTCTCCAGAAAATTATCCAGTCAATAATGGAAGATTCCGCAAA_x000B_GTATTTTCTGATGAAATGGAAAAATCTTTGATTGACTACATTGTTCACCTCAGTATGTGTTACTACGGAT_x000B_TTACAGCTCTGCAGCTTAGACATTTAGCTTATGAGTTTGCTGAACGAAACAACTTGCCTCACTGTTTTGA_x000B_TCACAATACAAAAC…
35815	Hv	Hydra vulgaris	XP_004212287	LOC101235815	HTH-PSQ	MPRNYIKKKESRRKTYAPNLLQNAISKVKNKEMTSYAASKEYGVPRSTIARHLLGIKCSKVGEGRPNRLS_x000B_ADAEKDLVSLLSAFSDFGFGLDKKQFMKLVQTYIELNGFQKKFVNGVAGDQWFCNFLNRWQKEISIRTPE_x000B_LLTLTRALACNKTVIDAWFLLLKATLEKCDIMNRSAQILNCDESGFCINPINKKIICKRGIKNPVSIAPG_x000B_SGKEQFTVLATISAAGRNFPPFILFAGKNLYKEWMTGGPNGSLYGVTKNGWMETEVFTEYFNHLVLWLKD_x000B_TPKPVLLIFDGHISHISLETVKKAVENHITILCLPAHCSHLLQPLDVGVFRQVKHVWWLGNLFFHLY_x000B_	>Hv_35815_x000B_LQNAISKVKNKEMTSYAASKEYGVPRSTIARHLLGI	ATGCCAAGAAACTACATTAAGAAAAAAGAATCTCGAAGAAAAACATATGCACCTAATTTGTTGCAAAATG_x000B_CCATTTCGAAAGTTAAAAATAAAGAAATGACTTCGTATGCTGCATCAAAAGAATATGGTGTTCCAAGAAG_x000B_TACAATTGCAAGACATCTTCTAGGCATAAAATGCTCAAAAGTTGGTGAAGGGCGACCAAACCGATTATCT_x000B_GCTGATGCTGAAAAAGATCTTGTTTCACTTTTATCTGCATTTTCTGATTTTGGATTTGGATTAGATAAAA_x000B_AACAATTTATGAAACTTGTTCAAACGTATATTGAATTAAACGGATTTCAGAAAAAATTTGTTAATGGTGT_x000B_TGCTGGTGATCAGT…
41699	Hv	Hydra vulgaris	XP_004212120	LOC101241699	HTH-PSQ	MVRKYKRKTNRGNWDESDMKLAIQAVKNKEMTLSKAANEYSVPKDSLNRRVNKSIKTMPDDKPHIKLLGS_x000B_YRKVLSDAQEKDLAQYIIKMELVFYGLSINELQIVVYDYVVRNKINHPFNTEKKLAGRNFIVGFLKRQPF_x000B_LSIRKPEAVSINQVFGLNKAAVQRYFDNLEKLINENQFEANRIYNCDESKLTCVHKPLKVIAHKGQRVVS_x000B_SVTSGERGQTTTVVCVGHYKPPMIIFKRKRMLDSLIDDAPPGTVGRCSKSCWVDTNLFMDFIRHFVIHGN_x000B_CGTTNKCLLILGHKSHTKNLDLLNYANINGLHILSLPPHTSHKLQPLDRTLFKFLKSVYNLVCTTWMRKH_x000B_PGRRITVDKLSGLF…	>Hv_41699_x000B_DESDMKLAIQAVKNKEMTLSKAANEYSVPKDSLNRRVNKSIKTMP	ATGGTTAGAAAATACAAACGAAAAACAAATCGTGGAAATTGGGATGAAAGCGATATGAAATTAGCTATCC_x000B_AAGCTGTCAAAAATAAAGAAATGACATTAAGTAAAGCTGCTAATGAATATTCGGTTCCAAAAGATTCTCT_x000B_TAACAGAAGAGTTAATAAATCAATAAAAACAATGCCAGATGATAAACCACACATAAAATTGCTTGGTTCT_x000B_TATAGAAAAGTGTTATCTGATGCCCAAGAAAAAGATTTGGCACAGTATATAATCAAAATGGAGTTAGTCT_x000B_TTTATGGTCTATCAATTAATGAACTTCAAATAGTGGTGTATGACTATGTTGTACGCAATAAAATAAACCA_x000B_TCCATTTAATACTG…
40903	Hv	Hydra vulgaris	XP_004210932	LOC101240903	HTH-PSQ	MKEAIFAYRNGKIGLNAVCAKYGIPKLTLKRHMNHQNIFANESNKQLGRCSILPSEVEKELVEHVLKLES_x000B_CMFGINTIDLRRLAFEIAEKNKIPHQFNKDVGMAGKKWYYQFMKRNPSLSLRLPEPTSMARATGFCKEKF_x000B_VLFFNNLTELVDNHNITADLLYNVDETGISTAHNPRKVLALKSKH_x000B_	>Hv_40903_x000B_MKEAIFAYRNGKIGLNAVCAKYGIPKLTLKRH	ATGAAAGAGGCTATTTTTGCTTATCGAAATGGTAAAATTGGACTTAACGCTGTATGTGCAAAATATGGAA_x000B_TTCCTAAACTAACATTAAAAAGACATATGAATCATCAAAATATATTTGCAAATGAATCAAATAAACAGTT_x000B_AGGTAGGTGTAGTATCTTACCTTCTGAAGTTGAGAAAGAATTAGTTGAACATGTTTTGAAACTGGAATCT_x000B_TGTATGTTTGGAATAAATACAATAGATCTTAGACGTTTAGCATTTGAAATTGCTGAAAAAAACAAAATAC_x000B_CTCATCAATTCAACAAAGATGTTGGTATGGCTGGAAAGAAATGGTATTACCAATTCATGAAACGCAATCC_x000B_AAGCCTTAGTTTGA…
35199	Hv	Hydra vulgaris	XP_004210657	LOC101235199	HTH-PSQ	MSSKRVKYGNWSQESLKRAINAVLVDGCSKYSAAKQYKIPRQTLHDYIKRAPVDNFVKKLRAGHPTTLSA_x000B_FQEKELFCEENRIIHKFNCATKSAGKEWFRVFLKHHNELSVRVAESTPLHRAIGFNRIKVNRFYDELEKI_x000B_MFNVNEMQIIPPSNLFNVDESGLSICHKPGKTVALKGKHSVGGLTSSERGKTIAIVCCQSASGFFVPPML_x000B_IYPRIRVKSEFLDKVPIGSISGGSKNGWITTELFEIWFDHFLQAVQPQSRNQPVLLILDGHSSHKKNLSV_x000B_IKKARHSNVIILSLPSHCTHKLQPLDVSFFKSLKIFYDQEVSTWLRHHPGRPVTELEVGELFGKAYGKAA_x000B_TVQNCQSGFKKCGI…	>Hv_35199_x000B_SQESLKRAINAVLVDGCSKYSAAKQYKIPRQTLHDYIKRAP	ATGAGTTCAAAACGTGTAAAATATGGTAATTGGTCACAAGAATCATTAAAACGGGCAATAAATGCAGTTT_x000B_TAGTTGATGGTTGCTCGAAATATTCTGCTGCTAAACAATATAAAATACCAAGACAAACACTACATGACTA_x000B_TATAAAACGAGCACCTGTTGATAATTTTGTTAAAAAGTTACGTGCAGGACACCCAACAACACTCTCAGCT_x000B_TTTCAAGAAAAAGAGCTCTTTTGTGAAGAAAATAGAATTATTCACAAATTTAATTGTGCAACTAAGTCAG_x000B_CAGGAAAAGAATGGTTTAGGGTTTTTTTGAAACACCATAATGAACTCTCTGTCAGAGTTGCTGAGTCAAC_x000B_GCCATTGCATCGAG…
38872	Hv	Hydra vulgaris	XP_004210465	LOC101238872	HTH-PSQ	MRHRKAAALKGDWDPNNMIQAVENVLNKTLSERKAVEIFGVKRSTLKRRIKEAQLSQNGLNKLQCVPYSN_x000B_SSMKIFSVTEEQELVQYCLVSAKMGYGLSPIKLRALTFEYALKLEKKCPHSRRGSAKPWETNKHAGVDWF_x000B_RAFLSRHPELVIRKPEATSIGRMSAFNKYNVNLFYNNLQSLLIKYKFSPNDIWNVDETGVTTVQVLEHVL_x000B_AKRGEKQVASVTSAERGILVTMCNAVNASGSSITPFYIFPRVHFKDFFLRN_x000B_	>Hv_38872_x000B_DPNNMIQAVENVLNKTLSERKAVEIFGVKRSTLKRRIKE	ATGAGACATCGAAAAGCAGCAGCACTAAAAGGTGATTGGGATCCCAATAATATGATCCAAGCAGTTGAAA_x000B_ATGTTTTAAATAAAACTCTATCTGAAAGAAAAGCTGTTGAGATATTTGGAGTCAAACGTTCAACTCTTAA_x000B_GAGGCGAATAAAAGAAGCTCAACTATCTCAAAATGGATTGAATAAATTGCAATGTGTTCCATATAGTAAC_x000B_AGTTCTATGAAAATTTTTTCAGTAACAGAAGAACAAGAGCTGGTTCAATATTGTTTAGTTTCTGCAAAAA_x000B_TGGGATATGGGTTAAGTCCTATTAAGCTAAGAGCACTAACATTTGAATATGCTCTCAAACTTGAGAAGAA_x000B_GTGTCCACATTCTC…
38954	Hv	Hydra vulgaris	XP_004209265	LOC101238954	HTH-PSQ	MSVRAAAKFFKVPRTTLHSRINGKVEIGAKAGRKSLMPLDLEKKLLYFADNRARMGIGFGKEQFLVNAGK_x000B_LAKKYGYSFKNGKPSNKWWRLLNNRHNKKVTLRQPESTALVRHQCMNLIKVANYFTALKEVIKDCQPEVI_x000B_WNVDETGLQLDFKAHKIVAAKGTKYLHMRTSGNREMITLIVCVNAAGRALPPHVIPKGKTVKSLQSFQVL_x000B_DAPEETNWSPSESGWTKQGIAKLWFELTFLKNIGPQRPQVLILDGHDSHNFVELIDMAIQNRIEIVELPA_x000B_HTSNWLQPCDRTVFKPFKVSYNKAAQDMMSNHPGVIINKANFTGLLTKAWNKSMTKANIEYLALNHVESF_x000B_HIILQLFQLKLTCQ…	>Hv_38954_x000B_MSVRAAAKFFKVPRTTLHSRINGKVE	ATGTCTGTTAGAGCTGCTGCTAAATTTTTTAAAGTACCCCGTACAACTTTGCATAGCAGGATAAATGGAA_x000B_AAGTTGAGATTGGTGCAAAAGCAGGAAGAAAAAGTTTAATGCCGCTTGATCTTGAAAAAAAGTTACTCTA_x000B_TTTTGCAGACAACAGAGCTAGGATGGGCATTGGTTTTGGAAAAGAACAATTCTTGGTAAATGCTGGCAAG_x000B_CTTGCCAAAAAATATGGATATTCTTTTAAGAATGGCAAACCATCTAATAAATGGTGGCGACTACTTAACA_x000B_ATCGACATAACAAAAAAGTAACTCTTCGACAACCAGAATCAACAGCATTAGTTCGTCATCAATGCATGAA_x000B_TCTGATAAAGGTGG…
41644	Hv	Hydra vulgaris	XP_004208176	LOC101241644	HTH-PSQ	MVRNNKRKTDRGKFSEQTMLLAIDSVRLKEMSLRKAALTFSVNKDALHKRIQRKLKNLESCNIHKQSLGS_x000B_FKKVLPDDTENQLVSYIKEMDLVYYGLSISDIQQIVFQYVEKYNIVHPFNKYNGVAGRDFVSGFLKRHPD_x000B_LSIRKPQGLSLNRIYGLNRSSVNIFFNNIENVIKEYKFEAHQIFNCDESGITTVHKPVKVITKKGKHCIS_x000B_SVTSGERGVTTTVVCAMNVTGLFVPPMMIFKRKRMKLELIDHAPFGTIGGCSKNGWI_x000B_	>Hv_41644_x000B_SEQTMLLAIDSVRLKEMSLRKAALTFSVNKDALHKRIQRK	ATGGTTAGAAACAATAAAAGAAAAACTGATCGTGGCAAATTTTCTGAGCAGACCATGTTGTTGGCAATTG_x000B_ACTCTGTAAGATTAAAGGAAATGTCACTGAGAAAAGCAGCTTTGACATTTAGTGTAAATAAAGATGCTTT_x000B_ACATAAAAGGATTCAAAGAAAGTTAAAGAATTTAGAATCTTGTAATATTCATAAACAATCACTTGGTTCA_x000B_TTTAAAAAAGTATTGCCAGATGATACTGAAAATCAATTAGTTAGCTACATTAAAGAAATGGATTTAGTTT_x000B_ATTATGGATTGTCGATAAGTGACATTCAACAAATTGTCTTCCAGTACGTAGAAAAGTATAACATAGTTCA_x000B_TCCATTTAATAAAT…
34827	Hv	Hydra vulgaris	XP_004207661	LOC101234827	HTH-PSQ	MTRTYKRKQNLTLLYGTSSKENLQKALKDYGKGMSIRKAAEKHNVKKSTLYDHIRNSKLKKVGRPTILSI_x000B_TDEVFIAQMIEAVADWGFPIGRLEVRMMAFDLLKNRNGLNNSKLKMSGDDWLNSFMKRNKITGRNASNIK_x000B_RSRSKLGVEIITDFFDELEKTYELFGDIPPSNIFNFDETNLSDDPGKKVVLVRRGRRRVENIQERSKTSI_x000B_SIMWCGSASGVMQPPMVVYKALYIYQGWVTGGSQGTAYSCTKIGWFEIETFEKRFKACFLPNVQRLNGPK_x000B_RLLGDNLASHFYADVIKLAKEHNDYIVMLPPNATHIMQPLDVSVYGPMKRCWGQVLIEWKKQSRKSGCFP_x000B_KEHFTGLLKSLSFK…	>Hv_34827_x000B_ENLQKALKDYGKG-MSIRKAAEKHNVKKSTLYDHIR	ATGACGCGAACCTACAAACGTAAGCAAAACTTAACATTGTTGTATGGAACAAGCTCCAAAGAAAATCTTC_x000B_AAAAAGCATTAAAAGACTATGGTAAAGGCATGAGTATTCGGAAAGCTGCAGAAAAGCATAATGTTAAAAA_x000B_ATCCACATTATATGATCACATTAGAAACTCTAAATTAAAGAAGGTTGGAAGGCCTACAATTCTAAGCATT_x000B_ACAGATGAAGTATTCATTGCTCAAATGATAGAAGCAGTTGCTGATTGGGGATTTCCTATTGGAAGATTAG_x000B_AAGTTAGAATGATGGCTTTCGATTTACTCAAAAATCGTAATGGGTTAAACAACTCCAAGTTAAAGATGTC_x000B_TGGAGATGACTGGT…
40351	Hv	Hydra vulgaris	XP_004207391	LOC101240351	HTH-PSQ	MSIRKAADKHNVQKSTLYDHIRNTKLKKVGRPTILSIADEVLIAQMIEAVADLGFPIGRLEVRLMAFDFL_x000B_KNRNGLNNSKLKIPGDDWLNSFMKRNKITGRNASNIKRSESKLGVEIITDFFDELEKTYELFGDVPSYNF_x000B_VEIKYIFNFDETNLSDDPGKKVVLVRRGRQRVENIQEHSKTSISIMWCGSAS_x000B_	>Hv_40351_x000B_MSIRKAADKHNVQKSTLYDHIR	ATGAGTATTCGGAAGGCTGCAGATAAGCATAATGTTCAAAAATCCACATTATATGATCATATTAGAAACA_x000B_CTAAATTAAAGAAGGTTGGAAGGCCTACAATTCTAAGCATTGCAGATGAAGTACTCATTGCTCAAATGAT_x000B_AGAAGCAGTTGCTGATTTGGGCTTTCCTATTGGAAGACTAGAAGTTAGATTGATGGCTTTCGATTTCCTC_x000B_AAAAATCGTAATGGGTTAAACAATTCCAAGTTAAAGATACCTGGAGATGACTGGTTAAATTCTTTTATGA_x000B_AACGAAATAAAATTACTGGCCGAAATGCTTCTAATATTAAACGTTCAGAATCAAAGTTAGGAGTTGAAAT_x000B_TATAACAGATTTCT…
36479	Hv	Hydra vulgaris	XP_004206461.1	LOC101236479	HTH-PSQ	MPRKYKRVTNRLKPDAQTIKAAVMAVESGSLSLRAAALEYKISKSSLQRKINVNKETSYNDLHFDEQHKY_x000B_IFKKAQEDELSTYLRQASDMHYGLNVRETKQLAYQYAIKNDIKIPENWKKSETAGTEWFYLFLNHTKLSI_x000B_RMPEATSLSRTTSFNRTNVDTFFKNLDSVQKRYKFSADCIYNINETALTTVHKPVKVVAGKGVKQVGQVT_x000B_SAERETLVTMIGCINALRNSIPPFLIFPRVHFRSHMLKCAPTGTKGDANPSGWINTEIFLK_x000B_	>Hv_36479_x000B_KPDAqtIKAAVMAVESGSLSLRAAALEYKISKSSLQRKINVNKETS	ATGCCAAGAAAGTACAAACGAGTGACGAATCGTTTAAAGCCTGATGCTCAAACAATAAAAGCCGCTGTGA_x000B_TGGCTGTTGAATCTGGTAGTTTATCACTACGAGCAGCTGCACTGGAATATAAAATTTCGAAATCAAGTTT_x000B_ACAGCGGAAAATAAATGTTAATAAAGAAACTTCTTACAATGACTTACACTTTGATGAACAACATAAATAT_x000B_ATTTTTAAAAAGGCGCAAGAAGATGAACTTTCAACTTATCTTCGTCAAGCATCTGATATGCATTATGGAC_x000B_TTAATGTTAGAGAAACAAAGCAACTTGCATATCAATATGCAATTAAAAATGACATTAAAATACCAGAAAA_x000B_CTGGAAAAAGAGTG…
35057	Hv	Hydra vulgaris	XP_004205820	LOC101235057	HTH-PSQ	MSKRRRGLWTKEDMKEAIFAYRNGKIGLNAVCAKYGIPKPTLKRHMNHQNIFANESNKQLGRCCILPPEV_x000B_EKELVEHVLKLESCMFGINTIDLRRLAFEIAEKNKTPHQFNKDVGMAGKKWYYQFMKRNPSLSLRLPEPT_x000B_SMARNTGFCKEKFVLFFNKLTELVDNHNITADLLYNVDVVDETGISTVHKPRKILSLKGKHQVGGITSGK_x000B_RGVNTTAICCMNAVGSFVPPMLIFKRKRFKNELKDGAPPLTVFGCSDTENPEQKKVLLILDGHSTHTKNL_x000B_EALVLAQDHGVVMLSLPSHATHRLQPLDRSFFKALNSKYNTACDKWMRTHPGRCITQYQVSQLFGETVLS_x000B_GETSSNAKASQTDE…	>Hv_35057_x000B_TKEDMKEAIFAYRNGKIGLNAVCAKYGIPKPTLKRH	ATGTCGAAACGGAGACGTGGTTTGTGGACAAAAGAAGATATGAAAGAGGCTATTTTTGCTTATCGAAATG_x000B_GTAAAATTGGACTTAATGCTGTATGTGCAAAATATGGAATTCCTAAACCAACATTAAAAAGACATATGAA_x000B_TCATCAAAATATATTTGCAAATGAATCAAATAAACAGTTAGGTAGGTGTTGTATCTTACCTCCTGAAGTT_x000B_GAGAAAGAATTAGTTGAACATGTTTTGAAACTGGAATCTTGTATGTTTGGAATAAATACAATAGATCTTA_x000B_GACGATTAGCATTTGAAATTGCTGAAAAAAACAAAACACCTCATCAATTCAACAAAGATGTTGGTATGGC_x000B_TGGAAAGAAGTGGT…
9733	Hv	Hydra vulgaris	XP_002165005	LOC100209733	HTH-PSQ	MPRQRQRTTTHRSYSIDALKTATEKIIKGELSIRKAAASHQIPKNTLARYVLKVKNTPDGVEVNFRPSNE_x000B_HLLVFNSSEELLLKKYIQDAVNMHHGLSFTQVRRLAFEFAIANNKNVKCNWTEEKMAGIEWLHSFMRRQS_x000B_VALRTPEQTSLSRCTSFNKTNVGAFFSNLEGVINRFNLQAQDIFNLDETGLTSVHKPVKVLALKGQKQVG_x000B_QATSAERGVLVTACCIVGATGTAIPPYLLFPRVFFKEHMIKGAPVGTKGAATKSGWMISDIFIDVLKHFV_x000B_DHVRPTTDSPKLILLDNHESHLSIAALNYAKTNGIMLLTFPPHCSHKLQPLDVSVFGPLKKHYNRACNDW_x000B_MTNHPATPITIYDI…	>Hv_09733_x000B_DALKTATEKIIKGELSIRKAAASHQIPKNTLARYV	ATGCCCCGTCAACGTCAACGTACCACAACGCACAGATCGTATTCCATTGATGCTTTAAAAACGGCAACTG_x000B_AAAAAATTATAAAAGGAGAACTATCGATAAGAAAAGCAGCGGCCAGTCATCAGATACCAAAAAATACATT_x000B_AGCCAGGTATGTGCTCAAAGTTAAAAATACACCTGATGGAGTTGAGGTTAATTTTCGACCATCAAATGAA_x000B_CATTTACTCGTTTTCAACTCAAGTGAAGAATTGCTATTGAAAAAATATATTCAAGATGCAGTCAACATGC_x000B_ATCATGGACTTTCATTTACCCAAGTTCGTCGCTTAGCTTTTGAGTTTGCCATAGCAAATAACAAAAACGT_x000B_GAAATGTAATTGGA…
56026	Ta	Trchoplax adhaerens	XP_002112220	TRIADDRAFT_56026	HTH-PSQ	MIQNSNTTSLKKLNNEALIRKKSIEISRSKPVVTVKHNRRYTTDQLQKALTAIKFGMPIAKASRAYNIPA_x000B_STIRDHMKGNKRRVGRPSELTRAEQNVISDTFSQILSWGYELDYFEIRKIIKNYLDMNGKTVERFRNNYP_x000B_GRDFVTSFMTRNNLRNRQAKNTLPSRPTRKMKAIKLAIDKECEYISDFYLRLEAVGDIERENLFNFGEII_x000B_IPIDPNMREVIYYRGTRKIELVRDHIKNSTHVSVMVCGSATGEWLPPFVCYKSPHLCPSWTLGGPLGTIY_x000B_SNTELGWFNMNTFQQWFECILLAYTKDRPGKKLVIGDSISSHFSPHLVQLARQNSVCFAYLSRKAFNLKQ_x000B_PLDHIFKSCETAWK…	>Ta_56026_x000B_TTDQLQKALTAIKFG-MPIAKASRAYNIPASTIRDHMKGN	ATGATTCAAAATTCTAACACAACCAGTTTGAAGAAGCTAAATAATGAAGCTTTGATTCGTAAAAAAAGTA_x000B_TAGAGATTTCGCGGTCTAAACCAGTTGTAACAGTTAAACATAACAGACGCTATACCACAGACCAGCTACA_x000B_AAAAGCTTTAACAGCAATTAAATTTGGCATGCCTATAGCTAAAGCTTCAAGAGCCTATAATATACCGGCA_x000B_AGTACGATTCGAGATCATATGAAAGGCAATAAAAGGAGAGTCGGTAGACCATCAGAACTAACTCGTGCTG_x000B_AGCAAAATGTAATCTCGGATACATTTAGTCAAATATTATCCTGGGGTTACGAGTTGGACTATTTTGAAAT_x000B_TCGAAAAATAATTA…
pipsqueak	Dm	Drosophila melanogaster	CAA62475		HTH-PSQ	MQNGGLLGVPMGFLDFTPEPPAPSATPVTVTEHVDLSCNPSTDTRDLSNTTEPLDIDNHLAQQIHRLDQS_x000B_PMHSISHHHTGDESNSNLVQHIKSEVIEAKHLAAQHHALSQAQQQHAHHQAHQQHQQHQQQQHQQQQQHL_x000B_HAQQLLAQSQLQQQQQQQQQQQQHHQQQQQQAAAAAAAAGVHGQHGGHVTHADIGGATVMEIDPSQIKHE_x000B_PGMIITPEIVNMMSSGHMDMYNSDTSEDSMMIANGSPHDQKEPHYTNLDQQHGLGGSVCGPGPGGAGGGG_x000B_GMSGGAGSGSGEKGQFNGPKAWTQDDMNSALDALKNQNMSLTKASAIYGIPSTTLWQRAHRMGIETPKKE_x000B_GGTKSWNEDALQNA…	>Dm_pipsqueak_x000B_>Dm_pipsqueak-a_x000B_TQDDMNSALDALKNQNMSLTKASAIYGIPSTTLWQR_x000B_>Dm_pipsqueak-b_x000B_EDALQNALEALRSGQISANKASKAFGIPSSTLYKIARR_x000B_>Dm_pipsqueak-c_x000B_TPEDLERALEAIRAGNTSVQKASAEFGIPTGTLYgRCKREGIELSR_x000B_>Dm_pipsqueak-d_x000B_SEDAMNEALNSVRVGQMSINQAAIHYNLPYSSLYgRFKRGKYDV_x000B_	GTTTTTTTTTTTTTTTTTTTGTATCGTACTGTATGCGTATTTACCGCCAGTTTTGTGTTGTTGTTTTTGC_x000B_TGCCGCTTGTCGTGTGTTTTTGTTGCTTCTGCTGTTTTTCGTTTGTTGGCCTTTTTGCTTTTCTTTTTTT_x000B_TTTAAATCAATTATTGTATTGTTTTTTATTTTTATTTCTCGCTACGCCTTCTGCTTCTACGCTCGCTCAC_x000B_AAACACACGACAAGCGGCACGAAAAACAACAACACAAAACTGGCGGTAAATACGCATACAGTACGATACA_x000B_AAAAAATAAACTAGAAGCAACAACAAATACGCAACGTAACGGGAACTCTTTGACGTATTTCCTCTATTAT_x000B_TATGCAAAAAGGCA…
bab2	Dm	Drosophila melanogaster	NP_523879		HTH-PSQ	MDMTKQIVDFEIKSELIGEIDQFEASDYTMAPPEEPKMVEESPQLGHLEDQNRKYSPEREVEPTLQDPSE_x000B_VVDQMQKDTESVGEVKSPEKDVETELVKSKASPMNDQALTPPPRPLTSSEVVGLRDPEHTELRMCLEAKK_x000B_SRSLPVSPQPQPNLKLAGSALFEFGQRSSPVETKIKTNPETKPPRRKIVPPSGEGQQFCLRWNNYQSNLT_x000B_NVFDELLQSESFVDVTLSCEGHSIKAHKMVLSACSPYFQALFYDNPCQHPIIIMRDVSWSDLKALVEFMY_x000B_KGEINVCQDQINPLLKVAETLKIRGLAEVSAGRGEGGASALPMSAFDDEDEEEELASATAILQQDGDADP_x000B_DEEMKAKRPRLLPE…	>Dm_bab2_x000B_RPEAMAEAIFSVLKEGLSLSQAARKFDIPYPTFVlYANRVHNMLGP	TCAGTTCGTATCTGACTTTCGGCGTGAGTGGAGTGCAGCGTTTGTTTTTACGGCCACTGAAAGCCAGCAA_x000B_CAACAACAATAATACCCACAACAACAACAACAACGACAGAAGCGGCAGCAAAGACAGCAAAGCAAAAGCA_x000B_ACAACAAGTGACGTGCAACAACGACAAGCAGAACAGCATGTGTTGCATGCAGTGAACAAAACAAACAGAA_x000B_CATAAACACAAGTATTCTGTTAATATTTAATAAAACAAGAAAGTGAACTAAAAGTGAACCCATCGAGTGA_x000B_ATACCAGACGAAAAATCTTTGAACTGCTCCCAGGAAAAGTTCTCGTTTCGCCCCCGAAAATGTGTTAGAA_x000B_ATCCCGCAGAAAAC…
Eip93F	Dm	Drosophila melanogaster	NP_652002		HTH-PSQ	MHISSYEISLERVAEECMGRRQWKHYQDKLTCSHLNIEEQQPIAIAGSEDEPSQYNHSSKEISQSNPNHC_x000B_KTENHRLEQQHNGSQLLEEEDSENNQTSHDSSRTPTPGATSTPSPPPEPIDWRPSAKCNFCVNGRLLTVN_x000B_AQGKLVAESAATATSSSTSNSHIHQHDSDSNSSASLPHHISSSSSSNNNSSGNRARHIAAASARATPAAA_x000B_TPANSLELYKLLTQRAAKMTSMDSMAAQLAQFSLLADFNLINSLASQQQQQQQQQIASAVTPTTSEVSAA_x000B_AISPALKDTPSPSVDAPLDLSSKPSPNSSISGDVKSVRACATPTPSGRRAYSEEDLSRALQDVVANKLDA_x000B_RKSASQHHEQRSIL…	>Dm_Eip93F_x000B_DRDSLVEAVKAVQRGEMSVHRAGSYYGVPHSTLeYKVKERHLMRPR	AGTCGGCTTCGGCAGTCGCAGAAATACAACGCATCCGATATGCAACGGAACGCATTTTCGGACGCGGCCC_x000B_GAGTCGTTCCGAGAAAATTCGCGCTTCATTTTCACGCGCTGCATATAATTTACTCTGTGCTCCACATATA_x000B_TATATATATATATATATAATAAATAAAAACCAACCAATAGCCCAAAAAAAAAGAAATGAAAAGTCCGCAT_x000B_CAACAATAAAAATCTGCCTGCATTTTTGCCTTTTGTGTGAGCTGCCCACCAGAACGAGAGAAGCACTTTT_x000B_ATTGTATATAAAAATTATATACATCGCCGGGAGGAGCTGCAGCAACCCACTCCAAGCCAGGGTTGCCACG_x000B_TCCTGAGCTGCTGT…
CG3726	Dm	Drosophila melanogaster	NP_572279		HTH-PSQ	MLPQQYCLRWKYHHSNLQTMFSQLLDRGCFCDVTLACEGQLIRAHRVVLCACSTFFDAVLSNYASERDPI_x000B_IIMKDVTFAEVKCLIEFMYKGEINVEHSSLPSLLKTADDLKIKGLAEVTWRDDEDGPPPPMAAAEFHSPP_x000B_RSLAESYAQDLILQHQQQQQQGPAAPPLNLHSSAALLERDRERERERDRERLSPGMEGVLGRMPVMTPLT_x000B_GASGSAGVGSVSGGTSLEGVAPVEHFLGPKRKRGRPPLDDAYDVFNVRKLAQYAANLEPAQRAYLETARH_x000B_FTEEPPLAAHAASMASPPAACPPKQRQRLRHQQQQQQQLLQSESSDQEQPAAGQDWSNLEPNGSATPKLL_x000B_SDGDANKQETEGGD…	>Dm_CG3726_x000B_RVLDAIKNKRLEMKKAARILGVSYGTLYGRYREVYG	TTTCACTCAAAAATCCGTCTCCTCCGCGGTACGTTTCACTTCGCTGCGCCGCTAAAAGAAAATTCCTGGA_x000B_AAATATTAACAAACACATGAGCCTAACATTCTTAACAATTCCAAAACAGAACATTTATTTTTGGTGAATT_x000B_TCCTGACAATTTAGTGGTTAGTGTTTAATGTTAAAACATTGCTGTGCGCATTTACCGTTATCCGCTCGCA_x000B_AGGCAAAAGAAAAAGCGCGCGTTTTGAATTCGCTGTTTCGCATTATTTTTTTTTATGTTAAAAAACAAAA_x000B_TATAGAAATGAAACAAAAATGGCAAGCCAGAAATTAAATGAATGAATGAATTTTTTTCGACACAATTCTG_x000B_CTGCGTGTGCAATT…
rib	Dm	Drosophila melanogaster	NP_536795		HTH-PSQ	MGGPTAPVASSGEVGQTYCLRWNNHQTNLVQILHALHEVGSYVDCSLVVDDEQFQAHRVVLAANSPYFQH_x000B_ILKDVPQDHCSIILPGVKGFEIAALLQYMYTGETTVTKSQEPEILRTAKELQVKGLYDNLMKFNHASVTP_x000B_TSSSGAGGAKPQNGSASNHSSSVISTSTHISPSAAISSSCSPPPPPQFGYQPGYSHYPQQQPMSASQIPA_x000B_GEAPLTPTQATPHSAASGAGEAGGQWPLTPSAAAAMLNSVYESAADMNPLKRKKLSAISSMLLSGNRDTP_x000B_ILRNVLAQANPADSSQPGPMNANGEKTPTHPHQNTQLPAGLGVSGGERNHSFNGSDYGGDKEPLSPYTDR_x000B_SFEEETGQSGGKKP…	>Dm_rib_x000B_TRADMMCAIQAVREG-MSALQASRKYGLPSRTLYdKVRKLNITTGR	TTATTCAAGTTTGAGCGCTCGAATCTGCAACAACGTGCACGCAAAACTCTCAAAATTTTCTCAAAAACAT_x000B_CAAAATCACAAGGCGAGCGGAAAACTCAAGTATAAACGCTAAACGTGTCGCAGTTTCTTGGAAAATATCT_x000B_AATATTTTTGGCAACATCTCGTGTTTTGTGCAATTGTGTGTGTGTGTGGAGCAGAAGAGCGAACAACCAG_x000B_GAAAAATACCAACTAAAAAAAAACTCTGTTCTGAGAATGTGAAAACATTTTTAACATCGAAAAACTCCGA_x000B_AAGCTACAACATTTAAACAAATCAAGGGAACAACAGTGGACAACTGAATGCGAAATACCCTTTAAAGTGT_x000B_ACCAGCAACTAAAT…
CG15812	Dm	Drosophila melanogaster	AAF47724		HTH-PSQ	MNHLKWMGHSSTIMDIQRSLRNDNQHCEVVLASRDGVRVRAHLFVLSTCSELMRNLLVDVPRGQEATIML_x000B_PDIRGDLLECMLSFIYMGETSLPSASLPEFLEAINLLGIKSAISFECNPSASPPSVDVENHSLAVESAKS_x000B_ITGLQIAEAELLDDEEEPHPMVSVPATTLAGSQHQPSHSSRSLEYIDVYEPPKITYSIEHMDGSSSGNQF_x000B_ILTENTGTFTITQSASSLSKIEADETGTSGAEVDLGDDDVDADLAEDSEEHESQMIDEEFAQADPLMELE_x000B_AGTEMDDDDDVHDQLVDEEIDDKPRKLGGGKTRIRRPISAKAVKRLSDCKPTRIQQFAALKREVKDDIND_x000B_ALDLAADAVIIEGL…	>Dm_CG15812_x000B_>Dm_CG15812a_x000B_INDALDLAADAVIIEGLSLQKAADRFDISKTVLWRRVRTNPAYMR_x000B_>Dm_CG15812b_x000B_RDKLAKAVHACLNEGMSQNHAANLFEIPKSTLWRHLQRRTTSQN_x000B_	AGGTGCATTCGACTACCCTGGCTGAAAACTGTGACAACGCGTTGCGTTTGGAATTGCGAGAATTGAAAACTTCTTGGAAATCAATTGGAAATCAAAACACAACAAGATGgtaagtgAAACGCGTCCTCCCAAATCCCCGGGATAAGTGAAATTTAAATCTACAATCGTCGCCGTTTGCAGAATCATCTTAAGTGGATGGGCCACTCATCCACGATAATGGACATCCAGCGCTCGCTGCGTAATGATAATCAGCACTGCGAGGTGGTGCTGGCCTCCAGGGACGGCGTTCGAGTGCGCGCCCATCTATTCGTGCTAAGCACTTGCAGCGAACTGATGCGCAACCTCCTGGTGGACGTTCCGCGCGGCCAGGAGGCAACCATAATGCTGCCCGACATCCGC…
BtbVII	Dm	Drosophila melanogaster	AFH04261		HTH-PSQ	MSVQQFCLRWNNHQPNFISVCSSLLHNGTLVDVTLAAEGRQLQAHKIVLSACSSYFQALFTTNPCQHPIV_x000B_ILKDVQYDDLKTMVDFMYYGEVNVSQEQLPHILKTAEMLKIKGLAEMPTDPANLTKSDSKSSTDGTEMVG_x000B_GAGVGTGAGNSAGSLGAGSGSSVGDSLWSSSEAQQFQQQQQQQAQQQAQQQHHHHQQQQQLQQQQQQAQQ_x000B_QQQQQQHHHHHHQQQQSGQAQAAQTHHHQMRRTPSPLSAGTSPATRRKRLRKSSNNGSGDRNNAEEQHNS_x000B_SLDAGSGAGNAGLSLAQMNQMTFGAGGGLAGHSLHAAKLLKESASAELEQQPQDSDLDDGHGHLHMQIKP_x000B_EVDIGGVNQTMPLD…	>Dm_BtbVII_x000B_GDENFIRALEAVRTGGIGFCKAARLYGVNNRTLWlEYKKRGYPVSR	TGCCATATAGTCACAAAAATCTTTCGCATAAAGAAGTAAAACgtaagaattttcATATGC_x000B_GTTTTTCGCCAGGAAATCCGCATTAAAATAATgtaaaaagtggtaaaaaagttggcgcaa_x000B_agagtgagccagtcaaaggcattgaaattcagctcgctctaacagttttcggcgttgttt_x000B_tgcccctcgcataaatttgttgcgcgccattttgtttttggaaagcaaaagaaaaagaag_x000B_aaatacaacagcaaaaACCTACCACAAAAAGTCAAAgtttgtaaaagcgataaaaagcaa_x000B_gaggaaaaggaattctgtggggggaaaagcgagtgaataacatgtggcggcttggctagt_x00…
59569	Lg	Lottia gigantea	XP_009052326	LOTGIDRAFT_159569	HTH-PSQ	MVDCGNPRCAQERRSFRKELISWGKKVPVLIAYEAIAGHFGGNKVSETINNCYNGKIFFDYSIISCPYSY_x000B_NIHKFHDKTKALERETPEDFAPEKDCIYCESKLASIVDIVTKLTDDAKKGRIDPDNANLRYLQDLLPFCT_x000B_QYYTQHAKKESTEEDIEDSSNNNNKSQIQLKVPQLPIPPGKSKKELLTNGKRAYSDDDLVSAVGDIRSGK_x000B_LGTRRASTLYGIPRSTLRNKIFKMEIDDQNAEDSSSIEELEKNMKLTDLMQAGSFAFLPPLPFVLPFQKE_x000B_DISPEEMQRRIEIVRQKHNIDGTFDVATKPAHVNELKLPLLSDLIHKLVEQRFEMECQKSASKKNKDGDN_x000B_ATSFALGNPFTSPL…	>Lg_59569_x000B_>Lg_59569a_x000B_SDDDLVSAVGDIRSGKLGTRRASTLYGIPRSTLRN_x000B_>Lg_59569b_x000B_LMEAVKAVQRGEMSVHRAGSYYGVPHSTLeYKVKERH	ATGGTTGATTGCGGGAACCCGAGGTGTGCTCAGGAAAGAAGATCATTCCGAAAAGAACTAATTTCCTGGG_x000B_GAAAAAAGGTTCCAGTCTTAATAGCATATGAAGCCATAGCAGGTCATTTCGGTGGAAATAAAGTTTCAGA_x000B_GACAATTAACAACTGTTATAATGGTAAGATTTTCTTTGATTATTCAATTATTTCTTGCCCATACTCTTAT_x000B_AATATTCACAAGTTTCATGATAAAACAAAAGCTTTGGAGAGAGAAACACCAGAAGATTTTGCTCCAGAAA_x000B_AAGATTGTATTTATTGTGAATCAAAGTTAGCTTCTATAGTTGATATAGTAACCAAACTAACAGATGATGC_x000B_TAAAAAGGGTAGAA…
65552	Lg	Lottia gigantea	ESO88428	LOTGIDRAFT_165552	HTH-PSQ	MPRKYKKRLDARKYKCYSEEHLKQALSDIEFKKMSLRKASEHYSISLGTLSHHMNKKHTGKTGHPFVFNN_x000B_DEEATFVEHPQTVAKWGFPFDSFDLRLLAKNYLDSEGRKVTQFNNNFPSAEWANSFIKRQSGEITFRFCQ_x000B_NIKRSRSNIGSRIVKSYFDELKKSLTDESGDFIPLTHIYNKSFCKAEHIWTTWTEGGTKGTRYNKSKSGW_x000B_FDACCFADWFESILIPGIDKCAWLLVS_x000B_	>Lg_65552_x000B_SEEHLKQALSDIEFKKMSLRKASEHYSISLGTLSHH	ATGCCAAGAAAGTACAAAAAAAGACTTGATGCCAGAAAATACAAATGCTATTCTGAAGAA_x000B_CATTTAAAGCAAGCACTTTCAGATATTGAATTTAAGAAAATGTCACTGAGGAAAGCCAGT_x000B_GAACATTATAGCATTTCCTTAGGTACATTGAGTCATCATATGAATAAAAAACATACTGGA_x000B_AAAACTGGTCATCCATTTGTTTTTAACAATGATGAAGAGGCTACTTTTGTAGAACATCCT_x000B_CAGACAGTCGCCAAATGGGGATTTCCTTTTGACTCTTTTGACCTAAGATTACTGGCAAAA_x000B_AACTACCTTGATTCTGAAGGTCGAAAGGTTACACAGTTTAACAATAATTTTCCATCGGCG_x00…
37360	Ct	Capitella teleta	ELU10305	CAPTEDRAFT_137360	HTH-PSQ	MGYKRTSKKGCYGKDSLQVALLSIADGQSIRSVAKQTGIPRQTLQRHSKGQVRFPGEQDLGRFRPVFSPQ_x000B_FEQQLVDKLIEVQNRFHGLSLEEVRKIAFEVAVRSKIEHPSIQRL_x000B_	>Ct_37360_x000B_DSLQVALLSIADGQ-SIRSVAKQTGIPRQTLQRHSKG	CACCTGGAGATTGCCAGCAACCCCATAATGAAAGCCTTGACTGCGCTTGTCATCGAAGGTTGGCCTGAAA_x000B_AAACCACGAATGTCCCCATCCAACTACGACCATACTGGCAACATCACCACAGCCTCAGCATGGAGGACAT_x000B_GAAAGGACTCATGAAAGGAGTGCCTCATCATTCTCCAGGACAGCGAAACCATGTCCTGAAGCCAACAAAG_x000B_GATTACGAAGACCCTTCTTCTACCCCGTCAGTCTTCTGGTCTGGGTACAAGAAAGACATCGAGAAGATGA_x000B_CCAGCAGAATCCAGAAACCTGCCAGCGAATCTAGCCGCAACAAGCATGCACCCCCCTATTCTCCACAGAA_x000B_GTACCCTCTGGGCC…
75323	La	Lingula anatina	XP_013412721	LOC106175323	HTH-PSQ	MVDCGNIRCAQERRAFKKDLLSWTKKIPLAVGLETIAKEFASKDVMDKLLEPFNNLEPDTVKDWEPETTC_x000B_HFCFSRLKFMIETVENGSSTEDESCNRTREDIGIRYLRELLPSACAPLFFPNIEQEDNQPLDLSATSQAA_x000B_KSPGKYTEESAAVTKPPVELKVPQIKVNTSRKKDTGRRTYTEEELSAAVDDIRSGKLGTRRAASLYGIPR_x000B_STLRNKIFKLEHNGNHGSTHRTDHFHSPPKSGHTTDEEEETCTLDPEETWQRKLELLRQKHNLNRHVLEW_x000B_DQANKLTNPYANELKFPFFPDLVRKMAEDRMRSASANPELSSVLSMPETGANNSANVELKVPSYKPMFTN_x000B_GDGEEPYGHSALTS…	>La_75323_x000B_TEEELSAAVDDIRSGKLGTRRAASLYGIPRSTLRN	ACTCATGTGTATTGATCATGGTGGACTGCGGCAACATACGCTGCGCACAAGAAAGGCGGGCTTTTAAGAA_x000B_AGATTTACTATCATGGACCAAAAAAATCCCATTAGCAGTAGGTTTGGAAACAATAGCAAAAGAATTTGCA_x000B_AGTAAGGATGTTATGGACAAGCTACTTGAGCCATTTAACAATTTAGAGCCAGACACCGTCAAAGATTGGG_x000B_AACCAGAGACAACCTGCCATTTCTGCTTTTCAAGGCTAAAATTCATGATTGAAACTGTAGAAAATGGAAG_x000B_CTCAACCGAGGATGAAAGTTGTAACAGAACACGTGAAGACATTGGTATCCGTTATCTACGAGAACTACTT_x000B_CCATCAGCATGTGC…
1664	Ob	Octopus bimaculoides	KOF94472	OCBIM_22001664mg	HTH-PSQ	MMAAKVLIYGSEVSEDGISKLPSGFKCTPDLLQYCPQYYTQAAQQDSSQQPLDLSSNGCSLDNVPSPGSA_x000B_WELDLVTKPHVELKIPHITMQAGKCKKDSHLQNGKKGYTEEELVNAVFEIRSGKLGTRRAAVLYGIPRST_x000B_LRNKIFKMETEQQQKQQQQQQQQQQQQQQQQQSGVLNMELDCSEDSQHSENANNNNNNNNNHNHNNNNNN_x000B_NNNSNNNSVQRMSTSSSAATIAATPIPTDSNRLSPYSLLLPPVVMNSLSNSRDFLLHSEDDWEKKLDQIR_x000B_RKHNLNGASADVKYEKLPSLVGTTNNHINNINPNTTTNITTTTTPPTTTATNNNNSNSSNNNNNNNTNNN_x000B_SALNTDFKLPLLHE…	>Ob_01664_x000B_LMEAVRAVQRGEMSVHRAGSYYGVPHSTLeYKVKERH	ATGATGGCTGCAAAGGTTCTTATTTATGGCTCTGAAGTTAGTGAAGATGGCATTAGTAAA_x000B_CTACCCTCAGGGTTCAAATGCACACCAGATCTTCTACAATATTGCCCACAGTACTACACC_x000B_CAAGCTGCACAACAGGACTCCTCCCAGCAGCCACTTGACCTCAGCTCTAATGGTTGTAGT_x000B_CTGGACAATGTGCCCTCTCCAGGCAGTGCTTGGGAATTAGATTTAGTAACCAAACCACAT_x000B_GTCGAATTAAAGATACCACACATTACAATGCAGGCAGGGAAATGCAAAAAGGACAGTCAC_x000B_CTTCAGAATGGAAAGAAAGGTTATACTGAAGAGGAATTGGTGAACGCAGTCTTTGAAATC_x00…
46628	Cg	Crassostrea gigas	XP_011453599	LOC105346628	HTH-PSQ	MVDCGNSRCSQERRAFRKELLSWSKKIPIAVGLERIAEEFGGKENIKELLMPFNCKVFLNKVSAFFILII_x000B_TFGTGLEDGITRDWKQEQTCFFCESRLQNLFEAVSQLMKEAKDGKSLQDNPSFRYLQELLPYCPQFYTDH_x000B_VGRELLAELRSTTTQSLENMETEAAASRDAQDPIELKIPHIVAQTCSTLPKKKESTSVNCKKSYTDEELL_x000B_AAVSEIQSGKLGTRRASVLYGIPRSTLRNKIFKMGIDKQEPVAPAAEIEEPTELALKWTDLIPGASMALL_x000B_PFSLPYAIDWSAELENQYETQEKKLEYLRKKHNLNRRKEEYFAHYSHDLKLPILKNIIKKLAEERIEMER_x000B_NAFRVRQQDDFAGK…	>Cg_46628_x000B_LMEAVKAVQRGEMSVHRAGSYYGVPHSTLeYKVKERH	CTTCCTCAATGCGTACTACGTCACATTATATACAATGAAACATGGTTGACTGTGGGAACTCGAGATGCAG_x000B_CCAAGAAAGACGGGCTTTTAGAAAAGAACTGCTGTCATGGAGCAAGAAAATACCAATAGCTGTCGGGCTG_x000B_GAAAGAATTGCAGAGGAATTTGGAGGGAAGGAAAACATCAAAGAACTGTTGATGCCATTTAACTGTAAAG_x000B_TATTCTTAAATAAGGTATCAGCATTTTTTATTTTAATTATTACTTTTGGTACAGGTCTGGAGGATGGAAT_x000B_AACGAGGGATTGGAAGCAGGAACAGACATGTTTTTTTTGTGAATCTCGGCTGCAGAACTTGTTTGAGGCT_x000B_GTGTCGCAGTTGAT…
25512	Cg	Crassostrea gigas	XP_019921600	LOC105325512	HTH-PSQ	MSHRTDSLRSRADDIPLRRRPISQTRERSREREKEKNEAEKAGGMRTRLSTGSIHLNGTTTIAVAREIEN_x000B_NQRLQGKSPKDVVESPVKRKKTTSEEKTSGVDVSSVGTNPPPKKRKIGRNDGSGEDNRNDYFCWLCHKEG_x000B_TVICCELCPRVYHTKCLEVSGDLPKDWVCPECEKIMRAECVDTRSKAMSMITVETLCTLLKYALERMKHQ_x000B_GSDPFTKPVDLQAVPYYTDYIFNPMDLTQLEKNVKKKLYGCTEAFLADAKWILHNCIIFNGSAHKLTASA_x000B_KMIIKICKHEMNEVELCPDCYLNSCIRKNDEWFSETCRTPHTLVWAKLKGYPFWPAKVMRYEPSKALREV_x000B_DGQVDVRFFGAHDR…	>Cg_25512_x000B_TDQTMDQAVSAVLKDGMSVNKASKIFNVPRKILTERVGGRLPL	CTCCTAGGAATTCATTTGCCACAGTCTCAAATTGTATTTATGTCATGTTGAGGATTTTTCTAAAGATCCC_x000B_CCGCTTTGAGCCCCAATCCCTATTCTATGGCTGTTGATCTAGTGTTTCCTTTACTTTGTTCTGATTGGCC_x000B_GGTAGAGGTTGGTTATGAGTGAAGATAAACTGAGATATCCTGATATTGATTGTAGGGGCATCATGTGACT_x000B_TTATGTATATACACAGGGGGGAGATCGCTGCCAAAATATCTAGGTCAGACACTTATTGACTTGTATAGCA_x000B_GTGCAGCCTTCACATGGTGTCAGAGATATACAGAGTTCAGTGGAGTGTGACTGCACCGTTTTCCTCACTG_x000B_ACCAGCACTGAGCC…
LCORL	Hs	Homo sapiens	NP_001159611		HTH-PSQ	MDKGRERMAAAAAAAAAAAAAAQCRSPRCAAERRGFRRELDSWRHRLMHCVGFESILEGLYGPRLRRDLS_x000B_LFEDCEPEELTDWSMDEKCSFCNLQREAVSDCIPSLDSSQSTPTEELSSQGQSNTDKIECQAENYLNALF_x000B_RKKDLPQNCDPNIPLVAQELMKKMIRQFAIEYISKSGKTQENRNGSIGPSIVCKSIQMNQAENSLQEEQE_x000B_GPLDLTVNRMQEQNTQQGDGVLDLSTKKTSIKSEESSICDPSSENSVAGRLHRNREDYVERSAEFADGLL_x000B_SKALKDIQSGALDINKAGILYGIPQKTLLLHLEALPAGKPASFKNKTRDFHDSYSYKDSKETCAVLQKVA_x000B_LWARAQAERTEKSK…	>Hs_LCORL_x000B_DHEIMEEAIAMVMSGKMSVSKAQGIYGVPHSTLeYKVKERSGTLKT	TGACACGTGTCAATCAACCCCCCTCCGGGGGGCGCGCGCTCCGGGGCTCGCGCCGAGGGCTCGCGCCCCT_x000B_GCCTCGTGCCTGCGCTGCTCGTATGTAAATGAGGGCGCGTGACGCGGGACGCAGATGGACAAGGGAAGAG_x000B_AGAGAATGGCCGCTGCCGCCGCCGCTGCTGCCGCCGCCGCCGCCGCCGCTCAGTGCCGGAGCCCTCGGTG_x000B_CGCGGCGGAGAGAAGAGGATTCCGGCGGGAACTCGACTCTTGGCGCCACCGCCTCATGCACTGTGTAGGT_x000B_TTTGAGAGTATTTTAGAAGGGCTTTATGGACCACGGCTACGAAGAGACCTCAGTTTATTTGAAGACTGTG_x000B_AACCAGAAGAGCTG…
LCOR	Hs	Homo sapiens	NP_001164236		HTH-PSQ	MQRMIQQFAAEYTSKNSSTQDPSQPNSTKNQSLPKASPVTTSPTAATTQNPVLSKLLMADQDSPLDLTVR_x000B_KSQSEPSEQDGVLDLSTKKSPCAGSTSLSHSPGCSSTQGNGRPGRPSQYRPDGLRSGDGVPPRSLQDGTR_x000B_EGFGHSTSLKVPLARSLQISEELLSRNQLSTAASLGPSGLQNHGQHLILSREASWAKPHYEFNLSRMKFR_x000B_GNGALSNISDLPFLAENSAFPKMALQAKQDGKKDVSHSSPVDLKIPQVRGMDLSWESRTGDQYSYSSLVM_x000B_GSQTESALSKKLRAILPKQSRKSMLDAGPDSWGSDAEQSTSGQPYPTSDQEGDPGSKQPRKKRGRYRQYN_x000B_SEILEEAISVVMSG…	>Hs_LCOR_x000B_EILEEAISVVMSGKMSVSKAQSIYGIPHSTLeYKVKERLGTLKN	AGAAGATGGCGAGGGTGTGTAGGCGGCAGCAATGCTCCGTTGAGAGACGCGGCTTTCGGCAAGAACTGGA_x000B_TTCGTGGCGCCACAAGCTCATTCACTGTGTAGGTCCCGTTTCCCTCTGTGCGGCGGCCGGCGGGACCATA_x000B_AGGGCTTAACTCATATATTTAACCCCCCTCCAAAAAGGTTTGAAAGTATTCTTGAAGGGCTGTTTGGACC_x000B_TGCATTATTAAAAGATCTCAGTTTATTTAAAGACTGTGAACCTGAAAGCATTTCTGATTGGACTTTTGAT_x000B_GAAAACTGTTTATTCTGTTGCTTGAGAAGAGATAAAGTAAAGGGACACTTAGTCGGTCTGGATGAACCAG_x000B_CTTCGGGAGCTGGG…
85946	Bf	Branchiostoma floridae	EEN69600	BRAFLDRAFT_185946	HTH-PSQ	KTRQQRRKWDKEKCEEILKDIAENKLTIRAASRKYGVPQSTLQDKVQGKSALDANLGRPPFILQDEEDSI_x000B_IYYMKYRAEHGFPTTKKAILALALEVHLRHCAKNGTAPKVHPQRGLSQKWWKGFKERNSTILRQLGFLEN_x000B_LSTKSEDRTKYFDQLKTIMTKEGVNGQPHRIYHADETGFDLDSALEPLTFAKLNVPGAAIRKGSHDHKLS_x000B_CLECVAADGATIPPLITFSKSFPTADYTSEGPDNALYAVTPSGLVEGDAFLRWLQESFLPFCSPVRPVLV_x000B_LMDPSSTHVTPEVID_x000B_	>Bf_85946_x000B_DKEKCEEILKDIAENKLTIRAASRKYGVPQSTLQDKVQGK	ATGGCGAAGGAAGGCCTGACTGGTCAGCCACACCGCATTTACCATGCAGATGAGGTCGGA_x000B_TTTGACCTTGATCCTATGCTGGAGCCGCTGACGTTTGCCAGGATAAACGTTCCAGGTGCT_x000B_GCCATTAGGATAGGCAGCAACGATCACAAATTGACCTGCTTGGAGTGTATCGCTGCTGAC_x000B_GGTGCAGCTATCCCTCCTTTGATCGCCTTCTCAAAGTCTTTCCCCTCCACAGATTACAGC_x000B_TCGGAAGGTCCAGACAACGCACGGTACGCCCTAACGCCTTCAGGATTCATCGAGGGCGGC_x000B_GCTTTCCTGTGGTGGCTGCAGGAATGTTTTCTGCGGTTTTGCTCCCCTGTGCGACCTGTT_x00…
24951	Bf	Branchiostoma floridae	EEN44135	BRAFLDRAFT_124951	HTH-PSQ	MREGKLSRHQGRSKHSRQTYSPSDLSRALHDVRAGKLGTRKASNVYGVPRSTIRNYLNRKNCENLSAPKQ_x000B_VAEKVTGSEGLPLKGGNRLRTLLESVSGKAQAVLEREAILRRALNSHKESVLDKGKHKQSYANEIKLPIT_x000B_SSILRSLAVARMQEIQDKDKRDHRETQVPKVRKKAIQLKIPRVAQRGRTEVEQNENAETTSQQLKTKLRS_x000B_TIVSRGGFQMDRHPRESSLFGRNLSQPSAGNSGNSHHSEASSRDANNSPRRKRGRYRCYTPDDLETAVSM_x000B_VTMGLMSISRAQQLYRIPHSTLEYKVKERRTELKEAAERNRLFYYPSYMHGGSGGGGGGASPYPSPFFQW_x000B_AWPRSQYFAQEYAE…	>Bf_24951_x000B_>Bf_24951a_x000B_SPSDLSRALHDVRAGKLGTRKASNVYGVPRSTIRNYLNRKN_x000B_>Bf_24951b_x000B_TPDDLETAVSMVTMGLMSISRAQQLYRIPHSTLEYKVKERRTELK	ATGCGCGAAGGGAAGTTGTCACGGCATCAAGGAAGGTCCAAACACTCCAGGCAGACGTAT_x000B_TCGCCAAGTGACCTGTCTCGAGCCCTCCATGACGTGCGGGCCGGCAAGCTTGGCACAAGG_x000B_AAAGCCTCCAACGTGTATGGTGTCCCGAGATCTACCATACGGAACTACCTTAATCGGAAG_x000B_AACTGTGAAAATCTGTCGGCGCCAAAGCAAGTGGCAGAGAAGGTAACAGGAAGTGAGGGC_x000B_TTGCCGTTAAAGGGAGGAAACCGTCTGCGCACATTGTTAGAAAGTGTGAGTGGTAAAGCA_x000B_CAGGCAGTGTTGGAGAGGGAGGCAATTCTGCGCCGCGCTCTGAACAGTCATAAAGAATCC_x00…
11054	Bf	Branchiostoma floridae	EEN67389	BRAFLDRAFT_211054	HTH-PSQ	MASGAKRKRQQYHQADMEAALEAANNGASVYSLAKKFGIPRTTLIGRIKGHHGEVQGRPSVLTPEDEEAL_x000B_VGYAKYMSDRGFPLTVRVTKALAQQIEIKRAKGRGESPRFKEAGPGKKWWRGFKRRHPDISLRSPDQLDK_x000B_ERALMATPGVIFEYFLMLEDKLTEANAKNKNPHVIYNADETGVDLSAKISKVIVPRGEKRSPSRRVGSRD_x000B_HVSALVCVSAAGQTVPPMIVFSKGFPGGAYTEGGPANAIYGFSDSGFIDEFLFERWFTKVFLSHCHKERP_x000B_IVLIVDQHYSHFTLKVLEAAVANNVVILGLPPHCTHFLQPLDVGIFAPLKSKWALTLEVMQAANPHFQVT_x000B_KRNFAKIFNTVYDH…	>Bf_11054_x000B_DMEAALEAANNGASVYSLAKKFGIPRTTLIGRIKGH	ATGGCATCTGGGGCCAAAAGGAAACGCCAACAGTACCATCAGGCTGACATGGAGGCTGCT_x000B_CTGGAGGCAGCAAACAATGGCGCCTCTGTCTACAGCCTGGCCAAAAAGTTTGGAATTCCG_x000B_CGAACAACCCTGATTGGTCGCATAAAAGGTCACCATGGAGAGGTGCAAGGAAGACCGTCA_x000B_GTCTTGACACCCGAGGACGAGGAGGCCCTTGTCGGCTACGCCAAGTACATGTCCGACAGG_x000B_GGCTTCCCTCTCACCGTAAGGGTCACAAAGGCCCTTGCGCAACAAATTGAGATTAAAAGA_x000B_GCTAAGGGCCGCGGAGAGTCACCGAGGTTTAAGGAGGCTGGGCCGGGCAAGAAGTGGTGG_x00…
86625	Bf	Branchiostoma floridae	EEN59805	BRAFLDRAFT_86625	HTH-PSQ	METDPRSRERKSWPPDLISEVLRDIEDNNLSTSAAAKKYGIPRSTLVEKRSGKSAIDATNGRPNVMTKEE_x000B_EETVKKYTEYRNQAGHPIDRTTVLSIATAVHRKYCEANGVEPKFDLNKGPSNNWWLSFKKRQGMLLRKPD_x000B_PLDRARKDAIDESTINDFFTKYKAVMEKYGLTNAPHRIYNADETGFSLDPQKKKIVTFKSLSGAAPSVRP_x000B_GSRDHITVLECASADGNAIPPLIIFSKNFPSSAYKLDGPPNALYASTSSGFIEAPVFLNWLKSGFHRFAS_x000B_QERPVLLLADQHSTHITFEVLEFAITHDIIILTFPPHATHILQPLDAKAGPFLAMKTKFTTVIHHLTVAK_x000B_PNFYVTKTSFPRIY…	>Bf_86625_x000B_PDLISEVLRDIEDNNLSTSAAAKKYGIPRSTLVEKRSGK	ATGGAAACGGACCCCAGAAGCCGCGAAAGGAAATCATGGCCGCCAGACCTCATAAGTGAA_x000B_GTGCTGAGGGATATAGAGGATAATAACCTCAGTACGTCTGCCGCTGCCAAGAAATACGGC_x000B_ATCCCAAGATCAACACTTGTGGAGAAACGATCGGGAAAAAGTGCAATAGATGCTACCAAT_x000B_GGCAGGCCCAACGTCATGACAAAAGAGGAGGAGGAGACTGTGAAGAAATACACAGAGTAC_x000B_AGGAACCAGGCCGGCCATCCCATTGATAGAACCACGGTGCTTTCCATCGCAACAGCCGTG_x000B_CACAGGAAGTATTGTGAGGCAAACGGCGTCGAGCCAAAATTCGATCTAAACAAGGGCCCA_x00…
Thap1	Ob	Octopus bimaculoides, KQ422521 500111 to 500350 (-)	XP_014782194	LOC106877732	BTB THAP PSQ	MSPNKSRKYCCICSHYRGKNVDGKVISLHRYPANVAIRRIWLQRSKLVRKDFVYTANSQMCSQHFVTFNGPSKDHPLPSIFPNKVFKISNIQVNGCPEDIETKEVEDVNVTEQLMVRNYCRKTQQGSWHKENLQGAIMAVLKGELGYMKASKLFSIPKTTLIRYVKKHKNLMMLKTQNQINEEYDVGDTQNVQISKQTHRFSTHFVGGNGPTRDHPDPLPVRPMNVLHSSAGYIDAGPSNQVFSGKPENPRRKKIAAATVSSAPVLIPDDSPPQPSPAKIQKKQIDDRRFDEQRFQEQRFQERRFENRRFDDRRQMVNTQVSQMAAKTLQAQMPVQQHMSVAQVSQNITRPVQVLAPPIQISEPKPKPVEKPRPREKRIFVVADHQRCVMSNLASLWKS…	>Ob_Thap1_x000B_KYCCICSHYRGKNVDGKVISLHRYPANVAIRRIWLQRSKLVRKDFVYTANSQMCSQHFVTFNGPSKDHPLPSIFPNKVFK	AGACTAACGACTCACATACTGTACTGACCGGTTAATATGTCTCCGAACAAATCACGCAAATACTGCTGTA_x000B_TATGCAGCCACTATAGAGGGAAGAATGTAGACGGCAAAGTTATTTCACTACATAGATACCCTGCAAACGT_x000B_AGCTATTCGTCGTATTTGGCTTCAGAGATCGAAACTTGTGAGGAAAGACTTTGTTTACACTGCAAATAGC_x000B_CAAATGTGTTCCCAGCATTTCGTCACTTTTAATGGACCATCGAAAGATCACCCCTTGCCATCCATTTTTC_x000B_CAAACAAAGTATTTAAAATATCAAATATACAAGTGAATGGATGTCCAGAAGATATTGAGACCAAGGAAGT_x000B_TGAAGATGTGAATG…
Psq1	Ob	Octopus bimaculoides	XP_014782223	LOC106877732	HTH-PSQ BTB	MVQSYVRKTDNGKWSSSQMVSAVSAVLSGSLSIRKAAKKFAIPKATLARHYKKPCYSFLHFVGGNGPTRDHPDPLPVRPMNVLHSSAGYIDAGPSNQVFSGKPENPRRKKIAAATVSSAPVLIPDDSPPQPSPAKIQKKQIDDRRFDEQRFQEQRFQERRFENRRFDDRRQMVNTQVSQMAAKTLQAQMPVQQHMSVAQVSQNITRPVQVLAPPIQISEPKPKPVEKPRPREKRIFVVADHQRCVMSNLASLWKSGKLCDAGIGNGSSTVMVHKVVLSAVCPKLLSVFSTDILSHKFLQVNFPEEVSTEALNAFAEYMYNGLLDIDPDILHQLKIIAKRLDMKEFEQLCDSRLPSTIPQQPASTVTVFGDLSQMQTILSNPPSITVPTVQPSLPSSSIT…	>Ob_Psq1_x000B_QMVSAVSAVLSGSLSIRKAAKKFAIPKATLARHYK	ATAGTATGATAAAAAGATTGAGTTGTTCGGTGTAAGTGGCTTACTGAAGAAATTTGTTGTTGGAAATTTT_x000B_GGAAGTCAATTATGGTTCAGTCGTATGTCCGGAAAACAGACAATGGGAAGTGGTCATCTAGCCAGATGGT_x000B_TTCTGCCGTATCAGCAGTACTGTCTGGAAGTCTCAGTATTAGAAAAGCTGCTAAGAAGTTCGCAATCCCT_x000B_AAAGCCACACTCGCTCGTCATTATAAAAAACCGTGTTATTCCTTCTTACATTTTGTTGGTGGCAATGGAC_x000B_CTACACGAGACCACCCTGATCCTCTACCTGTCAGACCAATGAATGTTCTCCATTCCTCAGCTGGTTACAT_x000B_AGATGCAGGACCTT…
Psq2	Ob	Octopus bimaculoides, KQ422521 492527 to 492652 (-)	XP_014782201	LOC106877732	HTH-PSQ BTB	MSNDEDLVANMVRNYCRKTQQGSWHKENLQGAIMAVLKGELGYMKASKLFSIPKTTLIRYVKKHKNLMMLKTQNQINEEYDVGDTQNVQISKQTHRFSTHFVGGNGPTRDHPDPLPVRPMNVLHSSAGYIDAGPSNQVFSGKPENPRRKKIAAATVSSAPVLIPDDSPPQPSPAKIQKKQIDDRRFDEQRFQEQRFQERRFENRRFDDRRQMVNTQVSQMAAKTLQAQMPVQQHMSVAQVSQNITRPVQVLAPPIQISEPKPKPVEKPRPREKRIFVVADHQRCVMSNLASLWKSGKLCDAGIGNGSSTVMVHKVVLSAVCPKLLSVFSTDILSHKFLQVNFPEEVSTEALNAFAEYMYNGLLDIDPDILHQLKIIAKRLDMKEFEQLCDSRLPSTIPQ…	>Ob_Psq2_x000B_ENLQGAIMAVLKGELGYMKASKLFSIPKTTLIRYVKKHKNLM	CACTCGTCAGTCTACTTGACCAGAGAATCAGCCGTAAATTAATCTTCACTTCAGAAAAAAAATCAGTTTA_x000B_TGAAGAGACTGTTACATTAAGGAAAACACATGTCTAATGACGAGGATTTAGTTGCCAATAATATACAAGT_x000B_GAATGGATGTCCAGAAGATATTGAGACCAAGGAAGTTGAAGATGTGAATGTTACAGAACAGCTTATGGTG_x000B_AGGAATTATTGCAGAAAAACACAACAGGGTTCATGGCACAAAGAAAATCTTCAAGGAGCTATTATGGCTG_x000B_TCTTGAAAGGAGAGCTGGGTTACATGAAAGCTTCTAAACTATTTAGCATTCCAAAAACAACATTAATCCG_x000B_TTATGTAAAGAAAC…
Psq	Ml	Mnemiopsis leidyi		ML15656a	HTH-PSQ TF	MVANRLPTPRTSETREHTTPQEHKRYDECVKCRPSVYKPSSQPSSSRRSSAKKFVQKLPN FVKPTVSKDHKLSAKNFVEFKCAPQTPLVEKRSEQCSNSVKRNTSNRRDVSPRIKSTSSS QTRSSSSTSCVLSRNAVLPETDPTPSVSSETFDQLDSDISQFEKEIGNVLESLTQSGSEK EISVKRMREGKSSLSMIGMKHRESQDIKNKASEIEQKLYRKHAYTRLNSRYKKYPDEMLK QAMQSVQLGHKTVAQAAKEYNIPRQTLQYRLFKRKKNFHVFAPNIPYTNNFFIENYNNTP SENSDVTVPMPKSTSRSKSTDVTMDSQVDIENLESLDESEIRFNLEKTVKELLQCSENII AKSAPDLKLETQDQEGAVFSSVSDSGFRQGSNE…	>Ml_Psq PDEMLKqAMQSVQLGHKTVAQAAKEYNIPRQTLQYRlfKRKKNFH	ATGGTCGCTAACCGTTTGCCAACCCCCAGAACAAGCGAAACCCGGGAGCACACAACTCCC CAAGAACACAAGCGCTACGATGAGTGTGTGAAGTGCAGACCCTCCGTCTACAAACCGTCC TCCCAGCCCTCCTCATCCCGACGTTCCTCCGCCAAGAAGTTTGTCCAAAAACTCCCTAAC TTTGTCAAACCAACCGTTTCCAAAGATCACAAACTTTCAGCTAAAAACTTTGTTGAATTT AAGTGTGCTCCCCAGACACCGCTTGTAGAGAAAAGATCAGAGCAATGCTCAAACAGTGTA AAGCGTAACACCTCAAACAGACGTGACGTTTCTCCTAGAATAAAGTCCACCTCAAGTTCT CAAACCAGATCTTCCAGTTCGACATCCTGTGTG…
2646521	Pb	Pleurobrachia bachei			HTH-PSQ TF	MARTYKRAPAAYSPERLKIAVDQCRKFGSASRAIARTYKVPLSTLRRHYARSKTNQPGPSQFAISTSDEQYLVSALIHAGELGWPFSKNMVKDVVQTFVRQRGLKTRFKNDRPGDDWYWSFMNRNRKDLSTRKPEVVTIARAKGLTSEVVNLFFDLAERKADEGGYRDIKQRIWNCDETGLSTNGARSNLIYGRGTKDAQLLQPSEGKSQYTVLFACNASGDFMPPYILYKAEHLHDTWVKNGPEGTMYNTSRSGWMEIETFAEWFCKMFVPFVKDYEKPLVLYFDGHGSHLSAETIHAAIDNQIYLICLPAHTSGALQPLDVSVFKGAKAEWTKILSRFYRETRHENIKKEHFPALVSHLFRYITSHAGAAVNGFIKAGLCPLDRSVIPKEKIILSAT…	>Pb_2646521 LKIAVDQCRKFGSASRAIARTYKVPLSTLRRHYARS	ATGGCCCGCACCTACAAGAGAGCCCCCGCTGCTTACTCTCCAGAACGTTTGAAAATAGCG GTTGATCAATGTCGTAAATTTGGAAGTGCTTCTCGAGCCATAGCTAGAACTTACAAAGTT CCTCTTTCAACTCTTCGGCGCCATTATGCCCGCTCCAAAACCAACCAACCCGGTCCTAGT CAATTCGCAATTTCCACTTCTGATGAACAGTACCTCGTTAGTGCTCTTATTCATGCGGGC GAGCTTGGTTGGCCCTTTTCAAAGAACATGGTGAAAGATGTTGTTCAAACCTTTGTTCGC CAGCGTGGTTTAAAAACTCGGTTTAAGAATGATAGGCCTGGAGATGACTGGTATTGGTCG TTTATGAATCGTAATAGAAAGGATCTTTCCACG…
Psq2	Pb	Pleurobrachia bachei		scaffold1121.1	HTH-PSQ TF	MKNAIRVVQEKRMGYLAASNAFLVPKSTLERRVKGCNKNVKGDSKGLGDGTTIPLNSYII AKNSPVLKNIIEKEGELDHDMSDFEAESVRIFADICYSGTFEKLTDTTEFKVFSDLVKMV GVFKVDWAKDGCMEFYKHRLPNSVEDVSAYWDFGLLATDSSIKFGNHEFLIHLLSTVPKT TDVIQFHFSKLLLETTKRSHLDLIMVLACEFGLAVGLLQQLQGFCMIGHKIPLLEYFLEN FNFSLCEEQLLTLLSVALGKCKDAKYVLNFTNAVKAEKEKDPKKSVKPIQLPADGTLSNL ARNHWNRISNTTWPCSQKRPFCLVKRKLEKDGEGEKKTEKDGEGEKETEKDGDCKKRKAV EEGENSGEVEKEKMEQEQT	>Pb_Psq2 NMKNAIRVVQEKRMGYLAASNAFLVPKSTLERRVKG	ATGAAGAATGCCATAAGAGTAGTGCAGGAGAAGAGAATGGGATATTTGGCGGCGTCAAAC GCCTTTTTGGTCCCGAAATCAACTCTTGAGAGGAGGGTGAAGGGCTGCAACAAGAATGTG AAAGGGGACAGCAAGGGGCTTGGCGACGGCACAACCATTCCTCTGAACTCCTACATCATT GCCAAAAACTCTCCTGTCCTAAAGAACATTATTGAGAAGGAGGGGGAGCTTGACCATGAT ATGTCTGATTTTGAAGCAGAATCGGTTCGAATATTTGCTGATATCTGTTATTCGGGGACC TTCGAGAAGCTGACAGACACCACTGAGTTCAAAGTGTTCAGCGATCTCGTCAAGATGGTG GGGGTATTTAAAGTTGATTGGGCAAAAGACGGA…
Psq3	Pb	Pleurobrachia bachei		scaffold00350	HTH-PSQ TF retroviral integrase	MSLAIQAVKSGQHGYLAAANKYGVPRSTLERRVKDRNKIATGTKKMLGNSLTNDLRRLAY QLAERNNLTHMFNKEEGMAGYHWMHGFLNRHPELSLRKPENVSANRSRSFNAANVKKFFD ILVKVQEEHGFGPYDIYNADEKGLSTVPNYPPRILALKGKKQVGTLASAERGVNTTVLLC GNAAGEFVPPFYIFPRKKQNLELLRGASAGSKHFNVPSGWMTNEAFYAWLEHFIGHIKCS NEKKALLILDGHVTHVKSLPPLELAKANGLIILCLPPHCTHKMQPLDVCVMSPLETGFAK YCKDWMRNNPGDVITIKNVAELFTNAYKAVVQSPSMASGFEKTGIWPLQPSRFDDQFTSA HQKSCTVSDTPAAEPSTPTSPQVDANSSNQSIA…	>Pb_Psq3 AIQAVKSGQHGYLAAANKYGVPRSTLERRVKDR	ATGAGTTTAGCTATACAAGCGGTCAAGAGTGGGCAACACGGCTACCTTGCTGCAGCCAAC AAATACGGTGTACCCCGTTCCACTCTGGAACGCAGAGTTAAAGATAGAAATAAGATCGCA ACCGGAACGAAGAAAATGCTGGGGAACTCGCTAACAAATGATCTTCGAAGATTGGCTTAC CAGTTGGCAGAGAGAAATAATCTGACACACATGTTCAACAAAGAAGAAGGTATGGCGGGG TACCATTGGATGCATGGCTTCTTAAATCGTCATCCTGAACTATCCCTCCGTAAGCCTGAA AACGTGTCTGCTAATCGTAGTCGAAGCTTCAATGCTGCCAACGTAAAGAAGTTTTTTGAT ATCCTTGTTAAGGTGCAAGAGGAGCATGGGTTT…
Psq4	Pb	Pleurobrachia bachei		scaffold00164	HTH-PSQ TF retroviral integrase BZIP	MKCAIAAIHNGAYGYHRASKIYNVPKATLFRRVKGMRGKKQVGTMTSAERGVNTTVVVCG NGSGEFIPPYFIFPRKKKNPEFMKNAPQGSDYHAETSGWMTYEGFNQWLKFFIARVGCTV ERKCLVILDGHITHVNSIAAIELARDNGVELLKFPPHCTHRMQPMDVTVMGPLQTGFSKH CALWMRQNPGSQISIYQIAELFGKAFEGTRMTGNLASGFKKCGIWPVKEDIFEGQYVTAH QNPSTSTLPLGPGHQSASDLSSDEGHPDTNSIDPADIVPLPTITYSGKGKQRRRTNSSAG SVVITSSPHLKKLRLEDENRTLKEEVKRLKRELKGSKKTIPDTDTRSGKSYKCKARVRKQ PPAVNSNTDDDLPPVSPVRPGRKRK	>Pb_Psq4 AIAAIHNGAYGYHRASKIYNVPKATLFRRVKGMRGKKQ	ATGAAGTGCGCCATCGCCGCCATCCATAACGGGGCATACGGGTATCATAGAGCGTCCAAG ATTTATAATGTGCCGAAAGCCACGCTTTTTAGGAGGGTCAAAGGCATGAGGGGTAAGAAA CAGGTGGGAACAATGACAAGTGCAGAACGGGGAGTTAACACCACCGTTGTCGTATGTGGG AACGGGTCTGGAGAATTCATACCGCCGTATTTCATCTTCCCCCGTAAAAAGAAGAATCCA GAGTTCATGAAAAATGCTCCACAAGGTTCTGACTATCACGCCGAGACCTCTGGTTGGATG ACCTATGAGGGGTTTAATCAATGGTTGAAATTCTTTATCGCAAGAGTCGGATGTACGGTG GAGAGGAAATGTTTAGTTATCCTTGATGGCCAC…
Psq5	Pb	Pleurobrachia bachei			HTH-PSQ TF	MVRNYKRKTTTPYDPETLSKALAEIKSGTLTPYKASKKYNISATTLRRKSALGERSGEYY NDSTLKLKKEELSEAQRKIISLQERVIQLKAEIRSAESSEVTKTVQRDLTNNSVATKTVQ RDLTNNPTVLSQNSVPTVLLPWPQGVFTMQ	>Pb_Psq5 ETLSKALAEIKSGTLTPYKASKKYNISATTLRR	ATGGTTAGAAACTACAAAAGAAAGACTACCACACCTTACGATCCAGAAACCCTTTCCAAG GCCCTCGCAGAGATAAAATCAGGAACACTCACCCCCTATAAGGCATCCAAGAAATACAAC ATCAGTGCAACTACTCTCCGGCGGAAATCCGCACTTGGAGAAAGATCAGGAGAGTACTAC AATGACAGTACCCTCAAGTTAAAGAAGGAGGAGCTTTCCGAGGCCCAGAGGAAGATCATC TCTCTCCAGGAGCGGGTCATCCAACTCAAGGCCGAGATCCGGTCTGCTGAGTCAAGTGAA GTAACCAAGACGGTACAGCGAGATCTGACTAACAATTCTGTAGCTACCAAAACGGTGCAA AGAGATCTGACTAACAATCCTACAGTTCTCTCC…
* Note that whenever gene name is not available in the public database we used last five digits of the LOC numbers.

## Sheet: THAP
Gene Name *	Species Code	Species/Notes	NCBI Accessions	LOC Number	Classification	Protein Seq	THAP Domain in FastA Format	cDNA Seq
Thap1	Ac	Aplysia californica, Super methylated (scale 10) , ZF585aL (LOC106013579), ZF271l (LOC106013576), ZF585b (LOC101864138), ZF658c(LOC101863892), ZF585b (LOC101856766), ZF999(LOC101862999)THAP domain containing C2H2 finger tandemly duplicated, Aplysia specific, No homolog in other species. THAP members involved in complexes associated to chromatin modification_x000B_ _x000B_	XP_012945157.1	LOC106013579	ZF-C2H2 (THAP domain)	MDADLGANETVVDLPPKSRPKRRRSRRSQWCSAVNCKNERYKRPDLSFFRFPKDKVRCRKWVVNCRRQDL_x000B_LGKSPESLFATNVLCSEHFEDSEFTNSVRRNQLNRNNTAVPTLFNFNHVDLDLDLVGNSRSSSPLLTESS_x000B_SSSRTSESEAEEIPQTQTSFSQVVVNHDTPVSPLNRGRGCPRGRKTLGNVDISQIFSEAEAREEVRRTAG_x000B_ISVCTVGIQTDPVYILPMEDADFMTVGTDRGLSARLTLDSARRPPGTSQGLVRHHCKICGAAFVGELQLK_x000B_LHRWIHRMAQPSSQRRRAASVSQRKLATPGSAKKNEGVSLLRVLKCENNGVEGFDADADLGAMEITVLSD_x000B_RRVITPWQTGQENV…	>Ac_Thap1_x000B_QWCSAVNCKNERYKRPDLSFFRFPKDKVRCRKWVVNCRRQDLLGKSPESLFATNVLCSEHFEDSEFTNSVRRNQLNRNNTAVPTLFNFNHV	ATGGATGCAGATCTGGGGGCAAACGAAACTGTTGTCGATCTCCCCCCTAAAAGTAGGCCT_x000B_AAAAGACGACGATCACGAAGAAGCCAGTGGTGCTCAGCAGTGAATTGTAAAAATGAACGA_x000B_TATAAAAGACCGGACCTGTCATTTTTTCGGTTTCCTAAGGATAAGGTGAGATGCCGTAAG_x000B_TGGGTGGTGAACTGCCGAAGACAGGATTTGCTAGGGAAGTCACCAGAGAGTCTCTTTGCT_x000B_ACTAACGTACTCTGCTCAGAACACTTTGAGGACTCTGAGTTTACCAACAGTGTGAGGAGA_x000B_AATCAGTTGAATCGTAACAATACAGCTGTACCAACGCTGTTTAATTTCAATCATGTAGAT_x00…
Thap2	Ac	Aplysia californica, Super Methylated (Scale 10 plus)	XP_005097053.1	LOC101864382	ZF-C2H2 THAP	MASVSTKCQWCSAVNCTNSRNKNPNLSFFRFPKDEERARQWVMLCGRADLEEKPSEALNKGNVLCEEHFE_x000B_PSCFTSSRSSTALNVRKRLITTAVPTIFNFSNPPTNVTTEERELPIPRAPLKNSEFASPRKNQTKRGNYP_x000B_AIRTLLNFNVPKRGNRLAPRKKTTVLTKSSSSSATSEEISQPKTCPQMVVNHDTPVSPLNKGSGCRSGRK_x000B_TMRKIDISQIFSEAAVSVEEVHRAAETSVCTVGVQTDPVYILPMEDADLMTFGTDKGLSARLTLDSARRP_x000B_PGTSQGLVRHHCRICGAAFVGQLQLKLHRWIHQMAQPSSQRRRAASMSQRKLATPGFAEKNEGASMSRVL_x000B_KGVNNWAEGFAADA…	>Ac_Thap2_x000B_WCSAVNCTNSRNKNPNLSFFRFPKDEERARQWVMLCGRADLEEKPSEALNKGNVLCEEHFEPSCFTSSRSSTALNVRKRLITTAVPTIFNFSNP	TCTAGATCTAGATTTTAGAATCCACATACTAGAGATTCTACATGAAGTAAAGGCAGGGAGTGAACATCTG_x000B_AGCTGGCGTGCCCCAGTCAATTCTAGAGGTGACGTCAAAGCAAAGAGTTATTCAGTATTATCAGAGAGTT_x000B_GTCACTTCCCCCTGATGTGCGTATCTGGGTTACCGGCTGATCGTGGCGATAAGCGCGGTAAACAAAAACA_x000B_AGCTGCATTCATTGTTCAAGACATTTTTATTGATCACTGACAAGCATGGCTTCAGTCAGCACAAAGTGTC_x000B_AATGGTGTTCTGCTGTAAACTGCACCAATTCCAGGAACAAAAATCCAAATTTGAGTTTCTTTCGATTCCC_x000B_AAAAGATGAGGAAA…
Thap3	Ac	Aplysia californica, Super Methylated (Scale 10 plus), ZF585aL (LOC106013579), ZF271l (LOC106013576), ZF585b (LOC101864138), ZF658c(LOC101863892), ZF585b (LOC101856766), ZF999(LOC101862999)THAP domain containing C2H2 finger tandemly duplicated, Aplysia specific, No homolog in other species. THAP members involved in complexes associated to chromatin modification_x000B_ _x000B_	XP_005097052.1	LOC101864138	ZF-C2H2 (THAP)	MDKVRFRHGEPSGTFCVAWGCSNRQKTGDGRKFHRFPKDALRRKKWKAALKRDAFEATDHSRICSDHFEK_x000B_ESYNQSGRLKDTAVPTIFNFPDNMCLTMVVNQGSQVSPLNKGRGCQSSHKTMRKIDISQIFSEAVVSVDE_x000B_VRRAAETSVCTVGVQTDPVYILPMEDADLMTFGTDRGLSARLTLDSARRPPGTSQGLVRHHCRICGAAFV_x000B_GQLQLKLHQWIHQMAQPSSQRRRAASMSQRKLATPGSEKKNEGASLSRVLKGVNNGAEGSAADADLGAME_x000B_ITVLSDRRVITPWQTGQENVPVVELPRAVKQTGTLGIKSGIIVGKKRPVGKLQRSLLKDRLPREGGQKRS_x000B_DSEDNTPKKCPVCG…	>Ac_Thap3_x000B_TFCVAWGCSNRQKTGDGRKFHRFPKDALRRKKWKAALKRDAFEATDHSRICSDHFEKESYNQSGRLKDTAVPTIFNFPDN	TGAATAACCGGTCACGACCACAGACAATGTCAGACATCCTGCTGCTCCATTAGATTTAGATCTAGACTAC_x000B_GTCAGCGCCATTTTGGACACCGGCTGTACCTACTCGCTTCGATGCAATTTAGGCTTGGCCTAGAATCTAT_x000B_CTAGATTTAGATCTAGACTCTAGTCTAGATCTAGATATATCTAGAGATCTAGCCTTCTGTTTGTGTAGCT_x000B_CAATTTCTTGTCATCACAAAATAAGTGTAGTATTCTGTGCTCGTCATACATCGGTGTTCAGCGTAGGCTA_x000B_GGCCTACACTTCTTAATTTCACTTCTAGCCTACTTCTAGTCTAGGCCTACTGACTTCTGATTCGGAATGG_x000B_ACAAGGTTCGTTTT…
Thap4	Ac	Aplysia californica, Super Methylated (Scale 10 plus), ZF585aL (LOC106013579), ZF271l (LOC106013576), ZF585b (LOC101864138), ZF658c(LOC101863892), ZF585b (LOC101856766), ZF999(LOC101862999)THAP domain containing C2H2 finger tandemly duplicated, Aplysia specific, No homolog in other species. THAP members involved in complexes associated to chromatin modification_x000B_	XP_012945156.1	LOC101856766	ZF-C2H2 (THAP)	MDIKDLGANETVVDLPPKTKSKRQRTSQWCSAVNCKNERYKRPDLSFFRFPKDKVRSRKWVVNCRRQDLL_x000B_SKSPESLSIGNVLCSEHFEDSEFATARRNQLRRNNTAIPTLFNFNVPNPPRRSAQELDLDLDLDGNRSPS_x000B_RRSRSTVPKPTKYSSPSPSPSRTLEGISQPRTSFRQKMVTSCAALGCTNCQTTQSQVLSEHRVRDLTFHR_x000B_FPMKNDGLLAKWVEAVRRDKFTPTSAHRLCSRHFRESDFIEGDRRRVLKRDAVPSIFDFSQHLMVVNHDT_x000B_PVSPLNRGRGCRSGRKTVSKTDISQIFSEAVARVEEVRRAAETSVCTVGVQTDPVYILPMEDADLMTFGT_x000B_DKGLSARLTLDSAQ…	>Ac_Thap4_x000B_>Ac_Thap4_a_x000B_QWCSAVNCKNERYKRPDLSFFRFPKDKVRSRKWVVNCRRQDLLSKSPESLSIGNVLCSEHFEDSEFATARRNQLRRNNTAIPTLFNFNVPN_x000B_>Ac_Thap4_b_x000B_NCQTTQSQVLSEHRVRDLTFHRFPMKNDGLLAKWVEAVRRDKFTPTSAHRLCSRHFRESDFIEGDRRRVLKRDAVPSIFDFSQH	GGAGTGAACTATAAGGAACTGAGAACTTCACTTCAGTGAACCAGCTTAGTTAGGCTTGTTGGCCTAGAGA_x000B_TTCTCTAGACTACTTCTTTTAACTTGTTTGTAGGCCCTAGCGACTACTTTGTAGGCCTAGGCCTAGTGCA_x000B_GGATCTTTGATCCCGAGACAAGACCAACAAAATAACATGGATATAAAAGATCTAGGGGCGAACGAAACTG_x000B_TAGTCGATCTTCCACCTAAGACTAAGAGTAAAAGACAACGGACAAGCCAGTGGTGCTCTGCAGTCAATTG_x000B_TAAAAATGAACGATATAAAAGACCGGATCTTTCATTTTTTCGGTTTCCTAAGGATAAGGTGAGGAGCCGT_x000B_AAGTGGGTGGTGAA…
Thap5	Ac	Aplysia californica, Super Methylated (Scale 10 plus). ZF585aL (LOC106013579), ZF271l (LOC106013576), ZF585b (LOC101864138), ZF658c(LOC101863892), ZF585b (LOC101856766), ZF999(LOC101862999)THAP domain containing C2H2 finger tandemly duplicated, Aplysia specific, No homolog in other species. THAP members involved in complexes associated to chromatin modification_x000B_	XP_005097051.1	LOC101863892	ZF-C2H2 (THAP)	MDTDLGANETVVDLPKRKRRLKGQWCSAVNCNNERYRRPDLSFFRFPKDKVRCRKWVVNCRRQDLLGKSP_x000B_ESLSIGNVLCSEHFEDSEFMNSVRRNRLNRNNTAVPTLFNLNVPNHPRRTAQEVDLDLEGNRSPSSSRIS_x000B_RSTESTVLTTKCSSSSRTSEEISQTQTTQTSFPQKMVMCCAALWCTNRQTTTQSQVLSEHRVRDLTFHRF_x000B_PLENDGLLAKWVEAVRRDKFTPTSVHRLCSRHFRESDFIEGDRRRVLKRDAVPSIFDFSKHLVVVNRGSQ_x000B_VLPLNKGRGCQSIHKTMRKIDISQIFSETVAKVEEVRKAAETSVCTVGVQTDPVYILPMEDADLMTVGTD_x000B_RGLSARLTLDSARR…	>Ac_Thap5_x000B_QWCSAVNCNNERYRRPDLSFFRFPKDKVRCRKWVVNCRRQDLLGKSPESLSIGNVLCSEHFEDSEFMNSVRRNRLNRNNTAVPTLFNLNVPN	TTCCGGCGGACACATTTTTGGCTGAGTGGACCATCTTGATATGTGCTATCGTTATCCTTCTTGTCTACAT_x000B_TTTGACATTACTACTCTAACTTTTTTGACTCACCATTAAAAATCTGAGGTTTTAAGACTCAAAATCAACC_x000B_ATTTCGGATAAGAAAAATACATTTTAAGGAACAGACTCCCGTGCAGTGGTGTGAGATTGGTGTTTTGTGA_x000B_GATACGTCATGCGATTCTGACATTTTTTGGTATCGATATTTCACTATTTCGATACTATACCATTAAACGG_x000B_CATTTTACTAGCCTAAACAAATTTTATAGAGGAAGGTTTCTGATTCAAATGACTCCAAAATCGTTTCTGC_x000B_TGCAATTTTTTTTA…
Thap6	Ac	Aplysia californica, Super methylated (Scale 10 plus).	XP_005110299	LOC101860699	ZF-C2H2 THAP	MVQHCCVGHCFQRAYKGSPFSFHCFPWKDPYRLAEWIRRINREMKDGKPWYPTQNDRVCSQHFLKSDYYL_x000B_GLDLRILREDAVPSVFPGNPPVKQTALTCQRSSGMNPHSKSDPDWVPKFDKPNTRGKRESRRSRSQEQPQ_x000B_YEAPKAASKRKEMNYVTRTQTGAVTPRSHARAPAASKQTSSRGHARPGQAKVVPAPPKGRAPQVGTVDLL_x000B_MECRDEPLSWVQVQAAHRAKVSYERSQKLVKAAREGRLMFTEDGSPKILDAPLPPPQAPQTPQAVTPAQL_x000B_IPTSPQLAAFPQYLVPAVPSSQLPPSAYAGGHISMLSPESGRTSPDLVIVAETPAPSRQARGPGSQASPV_x000B_MSSVRQVQGTSGLG…	>Ac_Thap6_x000B_QHCCVGHCFQRAYKGSPFSFHCFPWKDPYRLAEWIRRINREMKDGKPWYPTQNDRVCSQHFLKSDYYLGLDLRILREDAVPSVFPGNPPV	AAAATATTTCACTTAATGATAGCGCTTTATTTGTGAAGTCCGCGGGAGTAGACCTGCAAATTTAATCCAT_x000B_GTATCAAACGTCTGATTAGTCTGGAAGTGGAGGACGGAAGAAAACGAGAACGGAAAGGATGGTGCAACAC_x000B_TGCTGTGTGGGTCACTGCTTTCAGAGAGCCTACAAAGGATCCCCATTTTCTTTTCACTGCTTTCCATGGA_x000B_AAGATCCTTACAGACTTGCAGAGTGGATCCGTAGAATTAACCGAGAAATGAAAGATGGGAAGCCATGGTA_x000B_TCCTACTCAGAATGACAGAGTCTGCAGCCAACACTTCTTGAAATCTGACTATTACCTTGGATTGGATCTC_x000B_CGAATTCTTAGAGA…
34245	Cg	Crassostrea gigas	XP_019925303	LOC105334245	HARBI1 nuclease THAP HTH	MMGKLYCCATNCHNYSGKSVNNRKVTLHRFPVNKRHKGIWKNRISRKNWKPTSCSRLCSEHFVSLSGPTK_x000B_EHPLPSIFHHKVFKTTNFEHTPEVLKEVVDNQQEHIKDGSGSETSQSDSAETSSFKVNSNQSVLDTSILL_x000B_HDYCGYIDTSTLSQPKNQFTQTDVLQNKSVGIQKSESYSDVSENNDVSSNITCDKTTSTTFIPFLTIEDI_x000B_KQDISFYTGLPNKETFYLLFEHLSVYYKCEVSDVLGGRPRKLREVDEFLMVLMRLRLGLLIQDLAQRFNI_x000B_SPSTCSKIFNEWLNLMYEHLEFLVAWPDRNVIKENMPDSFKRRYPNCRVIIDCTEIYTETPQSLSNKGRM_x000B_YSDYKSHMTWKVLI…	>Cg_34245_x000B_LYCCATNCHNYSGKSVNNRKVTLHRFPVNKRHKGIWKNRISRKNWKPTSCSRLCSEHFVSLSGPTKEHPLPSI	TTCTAAAACTAGGTTGTCTTTCTTGAAGAATCGAACTCTCCTGTGTTATGAGATTGCACTTTGTGAACTT_x000B_CCGGTAGGTACAAAGTTCCGAGTGATCTCTGGATTCAAGTAGATATATCAGTTTATGATGGGGAAATTAT_x000B_ATTGCTGTGCTACAAACTGTCATAATTACAGCGGGAAAAGTGTTAACAACCGAAAGGTGACTCTGCATAG_x000B_ATTTCCTGTCAATAAAAGACACAAAGGTATATGGAAAAATCGTATCAGCCGCAAGAACTGGAAACCAACG_x000B_AGTTGTTCAAGACTGTGTTCCGAGCATTTCGTCTCTCTCTCTGGTCCCACAAAGGAACACCCATTGCCAT_x000B_CTATCTTTCACCAC…
40990	Cg	Crassostrea gigas	XP_011445563	LOC105340990	HARBI1 nuclease THAP	MVYCFAFGCNHRSDRHSKNDTQCHLFRFPTNVKLRKKWIDLCRRADRDWNEGDRICSCHFEEGCKDKDPS_x000B_IFVYSKPKFPDVADIRKRKKFAEIEKVPTVESTCTIGTCRGGVEEPTSVLFTAESSAALDHPYFHPCPSF_x000B_QCASKINECQAKIKELEIEIRTLEIDIERLKKSRPVMSVDAMKNNQEKMLLYTSFTYDIFKIIVATLQRF_x000B_EPLNYYSGWNVTNMSLEDQVLITLMKLRLNLRDLDLADRFSTSRATISNIVNTIICALHEIFYKGIMVRV_x000B_GMPSQLKCKGSMPKSFEDFGSARASIDCTEITQDVPSDFNRQSASYSNYKSRHTVKALTAVAPNGSCVYV_x000B_SPLYPGSVSDANIV…	>Cg_40990_x000B_LFRFPTNVKLRKKWIDLCRRADRDWNEGDRICSCHFEEGCKDKDPSIFVYSKP	TGTGTAAGTCTCGCGCGCCTCCTTTACAAGAGAGCACTTCCGAGAACCATGGTGTATTGTTTTGCTTTTG_x000B_GGTGCAACCACAGGAGTGATCGACATAGTAAGAACGACACACAGTGCCATCTCTTTCGTTTTCCAACCAA_x000B_TGTAAAATTAAGAAAAAAGTGGATAGATCTCTGCAGACGTGCTGACAGAGATTGGAACGAAGGGGACCGC_x000B_ATATGTAGCTGTCATTTCGAAGAAGGCTGCAAGGACAAAGACCCCAGCATATTTGTTTATTCTAAACCAA_x000B_AATTTCCAGACGTTGCTGACATTCGAAAAAGGAAGAAGTTTGCAGAAATTGAAAAGGTGCCTACAGTGGA_x000B_GAGTACATGTACAA…
44497	Cg	Crassostrea gigas	XP_011450578	LOC105344497	HARBI1 nuclease THAP	MVRACCVVQCTNRDDSKGKEKGLHFFRFPKDVRKRRAWIRAINRKNFAPNEFSCICSEHFEFGWHSDDPY_x000B_DANYAPTIFSYKEKTVDHEREERVSRRNLQKEFEESKERAREQENRSLSFSMFAHSYSKDKEEEMISDLA_x000B_APMTEIEDDVETGVRLTRDIGVQCDPDPLLQENMRLKLELRRMQDNKWSVSKIKDDDAMTKFYTGLPSFA_x000B_VFLWLFNYLAPKCEKMVYWRGSSSTPDERTRSRRCMALDPIDQFLATMMRLKVGLYVQDMAERFGVSVGA_x000B_FSQYFTTWVCLLYKELKELNPFPSRDVIQRNMPSCFKSFPNLRVILDCTEIFIQRSSSFVNQNQSFSNYK_x000B_HHTTLKFLVGITPS…	>Cg_44497_x000B_RACCVVQCTNRDDSKGKEKGLHFFRFPKDVRKRRAWIRAINRKNFAPNEFSCICSEHFEFGWHSDDPYDANYAPTIFSYKEKT	TATAAGCCCCTTCACGATAACTGCGGGACTGCTTTTCGCGCATGCGCACAAACACTTCCGCAGGGCAACT_x000B_TTCTTTTTACTGAAACCGCTCTTCTTTCACTTTAATCATAACAAACACAAAGCTATGGTGCGTGCTTGTT_x000B_GCGTTGTTCAGTGCACAAATCGGGATGACTCGAAAGGAAAGGAGAAAGGCCTCCATTTTTTCAGATTTCC_x000B_CAAAGATGTTCGAAAGCGTCGTGCCTGGATTAGGGCAATCAACAGAAAAAACTTTGCACCTAATGAGTTT_x000B_TCCTGCATTTGTTCAGAGCATTTTGAGTTTGGATGGCATAGTGATGACCCATATGATGCCAATTATGCCC_x000B_CGACCATCTTCTCT…
45266	Cg	Crassostrea gigas	XP_019929679	LOC105345266	HARBI1 nuclease THAP_x000B_	MTNVLKKGATKHCCYGTCNSDSRYPDRAEMKDVFFIRFPQKHREPEKCARWAKACCRQKFTAESVKKDTY_x000B_ICSLHFVGNAGPTSDHPDPIPATATKYEIEKCLKKPRRAVRRELKLSEELDMLSTAPSTSFTDSETDNST_x000B_CNTYTGQDIKKHEAASILLSLQQTSIQKECSQKSNSFKRTFMEAFPSEIERGSKRKFQENSTQTTSMCLD_x000B_LNESISLKLENHQLKYENEDLKKKINQIAKSKELSIENLKESDKDMHFYTGLSYSQFLCLWNFLGPNTRN_x000B_ISRVNNPRKHEVTPTKARGAKRKLTPQDELLLTLIRLRLGLLHEDLAYRFSIAISTVNNIITTWIQFLFH_x000B_QFNRLRNIMFPSRK…	>Cg_45266_x000B_KHCCYGTCNSDSRYPDRAEMKDVFFIRFPQKHREPEKCARWAKACCRQKFTAESVKKDTYICSLHFVGNAGPTSDHPDP	TCACTGCTAAAAATAGATTAACCCATCATGCACCGCACAGCAGCCATATCAGTTTCGGACAAACATTGTA_x000B_CACTTGCAGTGGGGTCAGCCAGTTGTTATTATGACAAATGTTCTTAAAAAGGGAGCCACAAAGCACTGTT_x000B_GTTATGGGACTTGTAACAGTGATTCTAGATATCCAGATAGGGCTGAAATGAAAGACGTGTTTTTCATTCG_x000B_TTTTCCACAAAAACACAGAGAACCTGAAAAATGTGCACGGTGGGCTAAAGCATGTTGTCGACAGAAATTC_x000B_ACAGCAGAATCTGTGAAAAAAGACACATATATTTGTAGCTTGCATTTTGTTGGAAATGCAGGCCCAACAT_x000B_CTGATCATCCAGAT…
6435	Cg	Crassostrea gigas	EKC39238	CGI_10006435	HARBI1 nuclease THAP	MISPPLVSSTPKRKPTWTNLEQSVLLEEVTKKEKPLFGKFKGCGRGKKEREAAWEDVAKAVSQVGVYVRT_x000B_GKEAGKQYANLKCRATDKISQMKRPKTGGGPKPQSPTPIEPAVIDSMDGRPSLQGLDSGIDTGGIHRFPK_x000B_DVRKRRAWIRAINRKNFAPNEFSCICSEHFEFGWHSDDPYDANYAPTIFSYKEKTVDHEREERVSRRNLQ_x000B_KEFEESKERAREQENRSLSFSMFAHSYSKDKEEEMISDLAAPMTEIEDDVETGVRLTRDIGIDIGEQLIH_x000B_FYHRINYLAPKCEKMVYWRGSSSTPDERTRSRRCMALDPIDQFLATMMRLKVGLYVQDMAERFGVSVGAF_x000B_SQYFTTWVCLLYKE…	>Cg_06435_x000B_LKCRATDKISQMKRPKTGGGPKPQSPTPIEPAVIDSMDGRPSLQGLDSGIDTGGIHRFPKDVRKRRAWIRAINRKNFAPNEFSCICSEHFEFGWHSDDPYDANYAPTIFSYKEKT	ATGATATCGCCGCCGCTCGTCTCCAGTACCCCGAAAAGGAAACCAACATGGACAAATCTC_x000B_GAACAGAGTGTTCTCTTGGAAGAAGTAACCAAAAAGGAGAAGCCTCTATTTGGAAAGTTT_x000B_AAGGGGTGTGGTAGAGGGAAAAAAGAACGGGAGGCAGCATGGGAAGATGTGGCAAAAGCG_x000B_GTTTCCCAAGTTGGTGTTTATGTCCGAACAGGAAAAGAAGCTGGAAAACAGTATGCAAAT_x000B_TTGAAATGCAGAGCTACGGATAAAATTTCACAGATGAAGAGGCCTAAAACCGGTGGAGGA_x000B_CCGAAACCCCAGTCCCCCACCCCCATAGAACCAGCCGTCATCGACTCAATGGACGGTCGA_x00…
18704	Cg	Crassostrea gigas	XP_019922625	LOC109618704	HARBI1 nuclease THAP	MPETCCCVPGCSNRGGHVFPSDQLRKKAWIHAIRRGESRFQSWEPSSHAVVCRSHFQNSDYLSETVYGTT_x000B_PLSRRLKKTAIPSIFQWIDPASPADIARASRARTRGVKRKLIEINTTENQSQGTVYFQDDIDVADEIVIE_x000B_SIPTKNDTDEDSSEEQKFYLNVETQTPTFPPMCIDNFEKDDAGIHFYTGLETYVKFYMVLRTLGPAAYCL_x000B_NYIYHKVTNISVPDQFFLVLIKLRRHRTNFDLSRLFNVSEKTVSNVFYTWILFMSKQWREVDIWPPKSLV_x000B_NYFCPSDFKLKFPNTRVIVDGTECPIKKPKLPKTQQATFSTYKNKNTVKILVGATPGGLVSYVSPAYGGS_x000B_TSDRQIVERSSLLN…	>Cg_18704_x000B_TCCCVPGCSNRGGHVFPSDQLRKKAWIHAIRRGESRFQSWEPSSHAVVCRSHFQNSDYLSETVYGTTPLSRRLKKTAIPSIFQWIDPA	CAATTAGATACCGTCTCCTGTTATCTTTCCCTTAGAGGGCGCCACACGATAATACGGTCCCCTTCGGAAC_x000B_TAGCTCGCGCATTATCGCATCGGCTTTATTGTATCAAACGTAAACAAATCGCTGTCAGTTCACACGTGAA_x000B_ACATGCCGGAAACTTGTTGCTGTGTACCTGGGTGTAGTAATAGAGGTGGCCACGTTTTTCCATCTGATCA_x000B_ACTGAGGAAAAAAGCTTGGATTCATGCAATCAGACGTGGGGAATCCCGTTTTCAGAGTTGGGAACCCTCG_x000B_TCACATGCTGTAGTGTGCAGATCACATTTCCAAAACAGTGACTACCTCTCGGAGACGGTTTACGGAACCA_x000B_CACCATTAAGCAGA…
Thap7	Ac	Aplysia californica	XP_005102146	LOC101857889	THAP-DBD	MVQYCCVALCNNKAKAGSDILLHRFPRRDGAKRQKWAEKVGRKAKDGSLWQPTGNHYICSDHFRPSDYSW_x000B_ESGKQKLKKTAIPSRFPTLARRGRKPQASGAVNTCAALGCTTVRNKTKASAKKQKTDLRFHSFPRTNPSL_x000B_KRKWLAAMGIKEYLSSDTAFVCGKHFKVTDYEDNNVAEDLRTNAVPSVFPDNEEEEQEEEEEEEEEEMTA_x000B_ASEDDQRAASESNDDQPVVSDSDDDPDYVTGEEVAPVTRRKRGRGRKAKMPIKIKRTKPVKEKKAPEVKR_x000B_AVPLDHSYPRAGKRARVVDTDLDLLPVGDLEGGQEKSIFPRRGHGKKEFLGGTLVQQFRTVRQQKEAGKT_x000B_LVKNLKVVMEKGLL…	>Ac_Thap7_x000B_QYCCVALCNNKAKAGSDILLHRFPRRDGAKRQKWAEKVGRKAKDGSLWQPTGNHYICSDHFRPSDYSWESGKQKLKKTAIPSRFPTLARR	TTTTATGATAAAATAGAGGCCATAATTTGATACCGTGTGAACCAGAACTGCCATTGGCCGACCCGAGTCC_x000B_GATCATGCAAATCGGATTCATTCGAGTTCCCGACTATAAGGTTTTCGATTCCACCACAAACAACGATATT_x000B_CGGCGCTCTGATTGAAAAGTGACGCCATATTGTTGGGATAGTATTTTATACTGCTAGTAGTAGATCTCTC_x000B_TACGTTTTCATGGTTGTAACGTTCAAACGGACCCGCCCAAAAGGCAAGGCTTGGTTGGTACTAAATACCA_x000B_CTTTTCTTTTTGAAGCCGGTTGCTGGTGAAATGGTTCAGTATTGTTGTGTTGCCTTGTGCAACAACAAGG_x000B_CCAAAGCTGGATCT…
Thap8	Ac	Aplysia californica	XP_005096993	LOC101849124	THAP-DBD	MPCTCVVYKCRNRYKAAADRSFHLFPISDPERCKQWISNVSRVESNGKPWVPSKHSRICSDHFLPSDFKI_x000B_GTKIKELEKDAVPTVFPTHPPHIRVKFKTRQQLPKKTHPEPSQNIRTRSAPPNEPIMLTNTTGRLPPKKR_x000B_RHEPPQNMQTASTPPVELTNTTEQLPPSQRQSPEPPQITQNGQTASVPPGKPIMHNTDHSYPVPDLETVL_x000B_EKTKKRLQKVEEKLAQNNKIIKSLHSRLHRRDRRISKLLSIIKERKIRSLEQHEHCSVIIYDTASNSYME_x000B_TLDMEAVDMGPLTVNDMETPLDMGPLTVNDMETPLDMETPLDMEAVDMGPLTVNEDGTLAGQS_x000B_	>Ac_Thap8_x000B_CTCVVYKCRNRYKAAADRSFHLFPISDPERCKQWISNVSRVESNGKPWVPSKHSRICSDHFLPSDFKIGTKIKELEKDAVPTVFPTHPP	GAGCGAAGTGCGAAGACCTCGAAATTGGAAAACCAGTCTTGAGATTTATGATTTTATATGTTAGAGTCCT_x000B_GGAGCTTGGTAGAAGTAGAAGCCCTCTAGCCTAGAGCTAGGCTAGTATTCAACGGTCCTATTGTAGCCTA_x000B_GGCTAGTATAAGACTATCTATTCAATTCTAATCAAACTTTTCAAAATGCCTTGCACCTGTGTTGTGTATA_x000B_AGTGTAGGAACCGATATAAGGCTGCAGCGGACAGGAGTTTTCATCTTTTCCCCATATCCGATCCAGAGCG_x000B_CTGTAAGCAATGGATCAGCAATGTTTCACGTGTGGAGAGTAATGGAAAGCCTTGGGTGCCATCAAAGCAC_x000B_TCACGAATATGCAG…
Thap9	Ac	Aplysia californica	XP_005094481	LOC101860879	THAP-DBD	MVLNCCVFGCKNRKSRGSTLSFHTFPMKDLARKQQWIKNISREDVNGKPWQPSLYDRVCSTHFKPADFKD_x000B_GTLVKCLKDDAVPTIFPNYPSYKQPTPSRKRPPPKERPFPSPSTSCASSPRLPKYSCMDHTYSYQSVEEH_x000B_LRITKEKLAETVQKLQSEREKTRILGQKVHRQKCKITSILTPHQ_x000B_	>Ac_Thap9_x000B_LNCCVFGCKNRKSRGSTLSFHTFPMKDLARKQQWIKNISREDVNGKPWQPSLYDRVCSTHFKPADFKDGTLVKCLKDDAVPTIFPNYPS	ATGGCGCAGTGAGGGCAAGAATTTGTTTTCGGAAGTGCCCCTATCGCTTTCAAAGCAAGAGCGGCTTTTT_x000B_CAAACAAGAGTAAAACGTGGAGTGTTTCTTACAGTCTAGATATCTAGTTTGTAATTTTTGAGCTCCAGAA_x000B_TACACTGAGCAACTTGTTAAATTGACGTCATGGTTTTGAACTGCTGTGTTTTTGGGTGCAAAAACAGGAA_x000B_AAGCAGAGGGTCCACCTTGTCATTCCACACGTTTCCTATGAAAGACCTTGCAAGGAAACAGCAGTGGATC_x000B_AAAAACATCAGCAGAGAAGACGTTAATGGCAAGCCCTGGCAGCCATCATTGTACGATAGAGTATGTTCAA_x000B_CCCACTTCAAACCA…
Thap10	Ac	Aplysia californica, P-loop_NTPase	XP_012944822	LOC106013484	THAP-DBD	MEKRYPCIVKQLNSNNARKLLAVRSDSASDKVVVEDSQNQNEAIVSGAVAPSTDSSTAKPTGKMKKHRVQ_x000B_HCAAINCRNNRFDNPDMSFFRFPKDEERCRQWVINTGRQDILNKSAAQINSGSVLCASHFEDSQFTSEKK_x000B_THLKTLKAVPTCFDVPNPPEKITPLRNPPRSRPYLPRRKKKASQSFNCILSRINKNGSRKPVERGQKSQA_x000B_ERIRTRKLNRQKMRKQ_x000B_	>Ac_Thap10_x000B_HCAAINCRNNRFDNPDMSFFRFPKDEERCRQWVINTGRQDILNKSAAQINSGSVLCASHFEDSQFTSEKKTHLKTLKAVPTCFDVPNP	CTGAGTGGCCCATCTTGTTATTTACTATCTTTGACTCAATACACAGACATTTTGACATTAATTTACTAGA_x000B_CTTGTACCGTGGAGGCTAATTTTCTCATCCCCAAATCAGTAGCATAACATTGCATTTTATAGATCTACCC_x000B_TTAGGAGAACTTCAATCCTTACGTTATATATACACCGCTATAGATTATATAAATTATTTTTTTTACAGAA_x000B_AAGGGGATGTCATGATATTTCAATGTCTACCGTACACGACCTCGCATTGTTATACCACCCGTGTTCCAGT_x000B_GACTTAATAACCCTCTCGCTTTTAGTTTCGTTTTAGTCTTTGTTCTGTTCGCACTTCGAGTCAGTGTCCC_x000B_GGCCGCAACATGAG…
Thap11	Ac	Aplysia californica	XP_005111430	LOC101862462	THAP-DBD	MRYCVAANCTAPHKGLGESVFGFPKDPVLRAKWIKFVRDKRGDFQGPSKYSVLCQYHFTHDCFQNEMAVR_x000B_MGFVKKKIINKDAVPTIHRPPKLKKTETDEPRGKRLKAKAVIKMGAFQRVSARTTARTLRNGAVLRYADA_x000B_DESDAQAESHDASDGDSSSGSGSPHLSTKDPKPGYNPEEEMDFTEINHGIAGNEIMCSLSEADRDDSAAS_x000B_LDEPNHVNSVNVNSTLVVKRELDGTGAHYCGDSHRGRSHNSVGSPLRDASFPVKIKEEAVETLSGGLDVV_x000B_PADLQRVPTLSSHNSPGCSPKFINQLGAESAPIPATPQINETSGHLYEHMKISTKTFYMHRKDHELFPSA_x000B_PTSHNGEQSAGLPV…	>Ac_Thap11_x000B_RYCVAANCTAPHKGLGESVFGFPKDPVLRAKWIKFVRDKRGDFQGPSKYSVLCQYHFTHDCFQNEMAVRMGFVKKKIINKDAVPTIHRPPKL	TACGATACATTATTAAGCTAAAGATCCTTTACAATAAAAACATCTAATATTATAACATGACGAAAACAAA_x000B_AGCCAACAAATTGCCCTAGTTGGTAGTCAGTTCCCTTGCCCGTGTACTTATAGGTCTTAGTAACCTTTTG_x000B_TGTATAGCATAGATACAGAAATTTTGTCCACACAAATCTCCATTCATTAAACTCATGGAACTTTATTTAT_x000B_ATAGATAGACTAACTCTGTTTCACACAAGTTCAAAGTCTGGGAATGTGATGACTAACGTTGAATGGAACT_x000B_GACATGTCTAAATCTTCCGTCATAACTACTGACATGAAAGAGAGGAGGGCATTTATAAATAATTATGTGA_x000B_GGCCCATATAACTG…
Thap12	Ac	Aplysia californica	XP_012940239	LOC106012292	THAP-DBD	MPKKNDKVCSEHFLPIDYVDGKERHTLNGKAVPSKFPGYPAHKQQADKKRPSPNKRKLPLPEEPSPKRPT_x000B_LNPSVSVGLDHTYHSPSTEVKVQQLQKKWKEACGKLKEKNREVKLLSEKLKRRESKISTLLEKLQELKLI_x000B_NEEHCEILKENFPENTFLLIENELAQQGKLKSQLRYSDEIKAFAVTLHYYSAAAYEYLSTFLHLPHAASI_x000B_RRWVS_x000B_	>Ac_Thap12_x000B_PKKNDKVCSEHFLPIDYVDGKERHTLNGKAVPSKFP	CAGGTGTATTCTTTACTCCCCCATAGTAAAACTATGGGGGCCCCCCCTCCTGCAGGGGCGGTCAGTGACG_x000B_TTGGTGACTATTAAACTTAGAGGCGGACACACGGCCCTAACACACAAATACCTCCTTCAGGGAGATGAGA_x000B_AGCCGTTCTGTGTCGAATGCGACACAGATTTTACCATTAGGCCATAGACCTATTATTAGCCGAGACTGCG_x000B_CGTCACGTGACTTTCGATATGCACACAACATGGCTGCCCCCTGTCAAAACAGTTGGGCAAGCTGAGAGAG_x000B_CGAGGTTTGAGCGTTATCAGCAGGATTTCGTTAGATCTACACGATGGTTCAAAATTGCTGTGTCGTCTTT_x000B_TGCAACAACAGAAG…
Thap13	Ac	Aplysia californica	XP_012942080	LOC106012758	THAP-DBD Tnp_P_element	MWRKCSVYNCRSGYKNQPGDQKVAVYKFPKDNEKRKAWVASLPNKLKLEDVTDFMGVCALHWPENVQMEH_x000B_TTGRGPRPAVGLPPTIFQVPKSCVPSVSRSKPRPTTKATSESRAMDIDELNAFNEKDLFKADTFDYQFTS_x000B_ILRKHGIVASDEELSQYAFFSKERIGAIPKFSVYFQVISSSTGVSISFESYRSLQRVYHPFLKSISRESQ_x000B_LTELLRFVRSEEKSDRKFEFLMRQIVLLNSPRNGRLYSVADLILAFSWYARSRCLYQELRDSLQLPSVST_x000B_LQRVTSIAKNTSDTMLFTSHFTNLEERNRYCILLVDEVYVKASLSYRGGTVYGYAVDVPDKKANTILCIM_x000B_VKCFFGAKTFVAKL…	>Ac_Thap13_x000B_RKCSVYNCRSGYKNQPGDQKVAVYKFPKDNEKRKAWVASLPNKLKLEDVTDFMGVCALHWPENVQMEHTTGRGPRPAVGLPPTIFQVPKSC	CCCTACCTCGCAAAATCTCAAAAAGTACTTAAGATATAAAAAATTATAAAAACCACTGTGTTCAGCATTG_x000B_AATGTTCTTATTAGGTACAACCCCTAACTCATAATGGCTTAAAATCTGACTTTGGGTACCTTTCTTCAGG_x000B_CACACACACATATTTTCTTGTGATCTTGTAGCTGGCGAAAGGCTGTTGCTCTACTGTGTTGTCTTGTCTT_x000B_TCCATTTCCTTTGTTCTTTCCAGGTAAGTTTCCCTTTTTTCCACCGGAAACATAATGGCCGTCTTAGTGT_x000B_CCTTAAAATGTTTGTATTCAAAATGGATACTTGATGATAACACTAAAAGCATATTGCTCTCCCAGCATAC_x000B_CATTGACCCTTATT…
Thap14	Ac	Aplysia californica	XP_012935016	LOC106011113	THAP-MADF	MGRKCTVYKCRSGYRNQPEDQKVAVYKFPKETAKRKAWAASLPNELELEDVTDFMGVCALHWPEHVQMEH_x000B_TTGRGPRPAVPPSIFQEVTKTGVPSDFKRKPRPATKKTTSKSRAVDVDPIDAFFVNEKISVEEFINLIHA_x000B_RPGLWQKSHPDFCNREVRNRLLDEVRCAADMPAAECAKKLKNLKDSMRAQVAKLPKTKYGLPAFESSDNI_x000B_TWPFFKRMLFMKNEFLGRKIVPSSLVEFDEVEDQEDASEAEQMDNTDEEPGITYTVSELSPEQSTSSDTP_x000B_QIPTTQDTCRVCDQSLNSSTATTNTHNKRRRLHNHSTDFDFEDERKPVVLDRVTTTDELDTFALDIANDL_x000B_RKIKDPLKLMQAKA…	>Ac_Thap14_x000B_RKCTVYKCRSGYRNQPEDQKVAVYKFPKETAKRKAWAASLPNELELEDVTDFMGVCALHWPEHVQMEHTTGRGPRPAVPPSIFQEVTKT_x000B_	CTTGTGGATGCAGATAACAGTTACTTTTTGCTGTGTAGTAAGTACGAACTTTGTGAGTTGAGAGGAGCTG_x000B_GAAACACATGTGACTGAACAATTTCGAGTGCATAAAAGGAAAATAACTTGAATAGATCTACCCTGCCTGT_x000B_AAATATGGGCAGAAAATGTACAGTCTACAAGTGTAGATCTGGATATAGAAATCAGCCTGAAGATCAGAAG_x000B_GTGGCTGTTTACAAATTTCCTAAAGAAACTGCAAAACGCAAAGCGTGGGCAGCCAGTTTGCCTAATGAAT_x000B_TGGAGTTAGAGGATGTCACTGATTTTATGGGTGTCTGTGCTTTGCACTGGCCTGAACATGTACAAATGGA_x000B_ACATACAACTGGAA…
75595	Ob	Octopus bimaculoides	XP_014779299	LOC106875595	THAP BTB	MSQCAALNCKSVTSEGSGKTFHLFPKDAIQRQCWLLQMKRENYWPSETSVLCSNHFEPDCFDQIGQTTQL_x000B_RKDAVPTIFKTTNNLKKLSTSIQPMLKGGLYKCNKCKYSTDKKPNWYKHRNKHLGLRRHCCTECNYKATT_x000B_SSNLKRHLAIHADLREFKCPFCLNFFRQKIHLDKHILYKHERKRPKLDLTRVLSREALKKVSSPKVNTKD_x000B_SQLNTDLYNQDRILKPIQIWEIPENPVPLSDGKDDQQCSQQELEFSEPKPQYSQNNQQYPQQELRYSQQD_x000B_DAVPTMVYVPPRSKKVHIVSEHQYHVMESLAQLWKKGKLCDAAIGNGSSVLMVHKIVLLAVCPKLLSTVD_x000B_TYYNQFLMVNLPQT…	>Ob_75595_x000B_SQCAALNCKSVTSEGSGKTFHLFPKDAIQRQCWLLQMKRENYWPSETSVLCSNHFEPDCFDQIGQTTQLRKDAVPTIFKTTNN	TTTGAGCGTATTTCTGGATATAGATTTTTAAAAAGTTTTTTTTGATGTTTTCACAGGAAATGTTTTATGC_x000B_TTTGTACCGCTAAATTCCTATAAATTATCGGTTAATATTTGGTATATTACTTCCGGTTCGATGCACTCTC_x000B_CTCTTCACATCAGTCTCTGTTTATTTGTTTTATTTATATTTCTTGTATAAATAATTAACTGACGAATAAA_x000B_TATTTACATCTAGATGCAATAAATATGTCTCAGTGTGCAGCATTGAATTGCAAGAGTGTAACGTCAGAAG_x000B_GTAGCGGCAAAACCTTTCATTTATTCCCCAAAGATGCCATTCAACGACAATGTTGGCTGCTCCAAATGAA_x000B_ACGAGAGAATTACT…
77355	Ob	Octopus bimaculoides	XP_014781727	LOC106877355	THAP	MMKSRPLKQANMAHHCCVPMCKNDARYDHDKILSFHSFPKDEKLRKEWTSKIKRDEGPLFRIRKHTKVCS_x000B_AHFRPDDFKRTLTGRRDLRKGAIPCIFRWTTKSKDSQNNNKSSHSLKSLNRQLDREEGVFLEACVDHSYE_x000B_PANGFREEFEAALSLIKFSKLEFC_x000B_	>Ob_77355_x000B_HHCCVPMCKNDARYDHDKILSFHSFPKDEKLRKEWTSKIKRDEGPLFRIRKHTKVCSAHFRPDDFKRTLTGRRDLRKGAIPCIFRWTTK	ATGATGAAATCGAGGCCGCTGAAGCAAGCGAACATGGCTCATCATTGTTGTGTACCTATG_x000B_TGTAAAAACGATGCACGCTACGACCACGATAAAATACTTTCCTTCCACAGTTTCCCAAAA_x000B_GATGAAAAACTTCGCAAAGAGTGGACGAGTAAAATAAAAAGAGACGAAGGACCTCTCTTC_x000B_CGAATCAGAAAGCACACCAAAGTGTGTAGTGCACATTTTAGACCTGACGATTTTAAGCGA_x000B_ACTTTGACTGGGAGACGAGATCTACGAAAAGGAGCAATTCCATGCATATTCAGATGGACT_x000B_ACAAAATCCAAAGACAGCCAAAACAACAATAAATCCTCACACAGCCTGAAGTCATTGAAC_x00…
81182	Ob	Octopus bimaculoides	XP_014786958	LOC106881182	THAP	MTSHSLSHNHCSAINCSNRQSKRPDLSFFRFPKNKERCQRWVQNTCRDDILDKSPLYLNNNCHICADHFE_x000B_DDQFSNKVTKNRLKWNAVPTLFNIPDYSLKTSLTSHKATKRKRNNDSTQFALKQQTEIPSPLIDHPYCKP_x000B_NTEDSCNSNVSNCYRQKTPASSSNNEVSQKEEEQFKREQPQTFQMNMEVNQHQIVSDLHVNHSNINSHLV_x000B_KPLKDNNTPRLHIPPLLRLSETPFDLNKQGDSGFQSPAQIKQEPCEEEAPLHQHFAPNLLPADNHFVTIK_x000B_PSTNQISSSGLLSSELTPYSESEPAQKDFVNHSTSLSVLEEKNIKIHNVFSVPIDFSRKTEDKKHVPISC_x000B_NCLKTLVSLVSCPT…	>Ob_81182_x000B_NHCSAINCSNRQSKRPDLSFFRFPKNKERCQRWVQNTCRDDILDKSPLYLNNNCHICADHFEDDQFSNKVTKNRLKWNAVPTLFNIPDY	AACTCCACCAACCCACTGCTGTATCCGCTGGCTGTGCTGTCGGCGGCCATCTTAGCGGGCAATTTTGTTG_x000B_ATTGAAGCACAGTATCGAGCAATCACCTTGCATTTGGGGGATCAGAATTGTCCAGGATTTCTGTTTTTTT_x000B_TATGGTTTTCTGCACACAGTATAGATATTTGCTTAAGATATAAAGTCAAGGAGTAAACTGTATTTAACAG_x000B_ATTCTAATGAATACATTTTTAATGCAGGATCTGTTTGACCACCATTAACTTACTTAAAATTCTTAAAATA_x000B_TATCATACGAAAATTAAACTAAGAAAAGTAAATAAAAAACATGATTTTATTTGATAGATTGTGTTTAATC_x000B_TTTATCAATTTACT…
75079	Ob	Octopus bimaculoides	XP_014778534	LOC106875079	THAP BTB HERPES_OUTER_Envelope	MPTSCAAYKCTRRSDRKAREQGITFHCFPKDLKRRKEWAYALKYQVNGKIWVPEHKTYLCSEHFTEECFD_x000B_RTGQTTRLRDGAVPSIFDFPQHMKKKVSVSGQRRREKQQLKNATKSMTSVPKCKTLTTIGSSQKVLDIPD_x000B_STLTANLSEAAANNKLTLASKDNTSVNNIVCKDLNAKKSAMGCESNNVSTIQNSSLPVAVSPNLSMSSNL_x000B_LQEVKSCKKQKQICATSQISPTIREDSSSQHEKVSGKLQNSDDRNEQPQRLKKVYIVASHPRSMLHNLAL_x000B_LWKDGKFCDAGIGNENATIMVHKVVLLAMCPKLLSMPSADISSSQFLRVNFPKRISQLALDAFADYMYNG_x000B_ILDVDPQILTQLRT…	>Ob_75079_x000B_TSCAAYKCTRRSDRKAREQGITFHCFPKDLKRRKEWAYALKYQVNGKIWVPEHKTYLCSEHFTEECFDRTGQTTRLRDGAVPSIFDFPQH	GTAATTCTTCTGTTCAACGTGTGGCTATGTTTGTTTACGGTTGTAAATCTTCCGTTTTTCCAAGTTGTTT_x000B_TGCAAGTCAAATACTATCGAAAAGAAGAATCTATCAAATGAGTCTAGCTCTAGCAGCTGGGAGAGTAAGG_x000B_TAAAGTTATGCCAACATCCTGTGCAGCATATAAATGTACACGTCGAAGTGACAGAAAAGCACGTGAGCAA_x000B_GGCATCACATTTCACTGTTTTCCTAAGGATTTGAAACGAAGAAAAGAGTGGGCATATGCCCTCAAGTACC_x000B_AAGTGAATGGTAAAATTTGGGTACCAGAGCATAAAACCTATCTGTGTAGTGAGCATTTTACAGAAGAATG_x000B_TTTTGACCGTACTG…
81578	Ob	Octopus bimaculoides	XP_014787522	LOC106881578	THAP	MVGCSAPNCSNRAAKGGYKMKRFPADPAIRQIWINNVKRADWNWNPPANFRNCRLCEVHFDDSQFEYKHT_x000B_PEGTGRCLKPGAIPTLFDMQSGTICQSNLTSLHTSQSRRHKKIVGEFNPILCLSNLEQRNHQLPGLSKHT_x000B_SISTNIFNATSSHNIIDMNFFKKKQTEKIVNSLPITSYIDEQTNFSQLSNQIQYNYHRKPQAPGSNDTLT_x000B_FPSKRMESIHQPNLSLPTNESVASMLPVPSHHLLHTESPNVNLQPLLQPGEIKVEYVEDSSQNSEERNIG_x000B_EQVKTTSPHLSSPKLHTVKLSSENIQNPLLQDQAETSEMYPQTHLGNFSSLMSHESKEPRNYPSNTTLIK_x000B_DIEIESNASKDEED…	>Ob_81578_x000B_VGCSAPNCSNRAAKGGYKMKRFPADPAIRQIWINNVKRADWNWNPPANFRNCRLCEVHFDDSQFEYKHTPEGTGRCLKPGAIPTLFDMQSG	CTAACTTGACAGTTGGCACCGTCTGGAGCCATCTTTGTTATATGATAGCTATTTGTCTTTTACTTACAGC_x000B_TGATAACTTAATTTTCAGTTTTTTCTTCCTTAATGTAATCTCCCGTTACTTTCACATCTATTTGCGAAAA_x000B_GGGGGAAAAAAATTACAAACACCAAACCCTGAGTAGCAATTAATTTTCCCCCAAAGAAATATAATAAAAT_x000B_AACAAAAACAACAAAAATGGTGGGTTGTTCGGCTCCAAACTGTTCCAACAGAGCTGCAAAAGGTGGTTAT_x000B_AAAATGAAGCGGTTTCCTGCAGACCCTGCCATTAGACAGATTTGGATAAATAATGTTAAACGAGCAGATT_x000B_GGAATTGGAACCCA…
72000	Ob	Octopus bimaculoides	XP_014774283	LOC106872000	THAP BTB	MVNFCAVNGCSSRADRDRANSFYRLPAIITNQGEETRERSRKRREQWIANINRPDLKETSYAYVRVCSDH_x000B_FISGKSATLYETANPDWAPTLRLGRDRAKDFQAGSVRGKTKRKRKLDSSSDDTLFALSVCNSELQQRCQP_x000B_LTNVGSESYRKAVHKFLETKEVMDLLMLPDEVFSSQPPCEPIRGEIYLMKIDPSQESSDWTKDGYSWLSL_x000B_GSNDLILNQSPALRQSTFRMLVNEIETCLLKHVYRSFNNNQKVVIHYVTDERLNNSKSYPHSMDITGTSS_x000B_VPQTHLGITQYYHQLVEDCNVDSQKSSEALWEMAPTNKEKSPLAHQQRSPLAISDLNQPVEFSSSDQLKV_x000B_NSNNDIQKAIQPFN…	>Ob_72000_x000B_NFCAVNGCSSRADRDRANSFYRLPAIITNQGEETRERSRKRREQWIANINRPDLKETSYAYVRVCSDHFISGKSATLYETANPDWAPTLRLGRDRA	ATGGTTAACTTTTGTGCTGTTAACGGCTGTTCAAGTCGTGCAGATCGCGATAGAGCTAACTCATTTTACC_x000B_GTTTGCCAGCCATCATCACTAACCAAGGAGAAGAAACTAGAGAAAGATCGCGAAAACGTCGCGAACAATG_x000B_GATAGCTAATATTAATCGACCAGATTTAAAAGAGACCAGTTATGCATATGTCCGGGTGTGCTCAGATCAT_x000B_TTCATATCCGGAAAATCTGCCACTCTATATGAAACAGCAAACCCCGATTGGGCTCCAACTCTTCGACTTG_x000B_GTCGTGATCGTGCAAAGGATTTCCAAGCTGGTTCTGTCCGCGGTAAGACAAAACGCAAAAGAAAATTGGA_x000B_TTCCAGCTCTGATG…
69488	Ob	Octopus bimaculoides	XP_014770737	LOC106869488	THAP	MPAATCCVVGCNNRHSSSKKLRFYRIPRGKYQRSKFIKKIGLPSNWLPNNSTWICSVHFKSGKISKNRHD_x000B_VDYIPTLLVDPARDSEKVVKFPATKCLSNSELLEGAFRDHITHLIDEASIMLERREQEHLTQSLLFHDYL_x000B_ATKTVSTSHLHPDNPTMNPWITVNTLEERTPSRLPKHHTDDRGVYFGNNTTQNHGENKSKPEIKEDNLE_x000B_	>Ob_69488_x000B_ATCCVVGCNNRHSSSKKLRFYRIPRGKYQRSKFIKKIGLPSNWLPNNSTWICSVHFKSGKISKNRHDVDYIPTLLVDPARD	AAAGAAATAAATAAAACCATCAGCTGAAAGCTCGTGGCATTTTCTCATCCGCCACGACGACGACGACCGA_x000B_AGCTTTAAAACCAAGTCGCCTTTTATATTTATCTGTTTGTGGATTCTTTCCTCTTTTAAACACCAAAAAA_x000B_GAAAGCATATATATAAACACCCTTATTTTTTTCTCTCTCTCCCTATTTGATGATTGAGAAGACCGGATTG_x000B_CTGAAATAATAATAATAGTAATAATAATAGTAATAGTAATAGTAATAGTAATATTTAAAGTGAACCCAGC_x000B_TGAGAATGCCAGCCGCAACTTGTTGTGTTGTTGGTTGTAACAATCGACATTCGTCCAGCAAAAAATTACG_x000B_ATTTTACCGAATTC…
69171	Ob	Octopus bimaculoides	XP_014770277	LOC106869171	THAP	MPQCCVPQCNNRSENCDLSFYRFPTAEMDKNKWLKAIKRQNFIPTTNSRVCSWHFPVGKNAGPLRFAWNI_x000B_NNFLESPSPEKRRRKPNSSNKNHRHFDHSKRKKHQEEKTSPHVNPLVVLAQVALQDANSDAVLSSFDTNL_x000B_SISSNNKQDDALDNPNPEHLDS_x000B_	>Ob_69171_x000B_PQCCVPQCNNRSENCDLSFYRFPTAEMDKNKWLKAIKRQNFIPTTNSRVCSWHFPVGKNAGPLRFAWNINN	AAAATATTATAATAATAGCAGTTTAAAAATATTGATATATTACTGTATGAAAAAAAATGACATGCGGATA_x000B_AAAAATTGGAGCGATACTTTTTAGGAAGTTGCCGGTATTTCCGGGTCCATTTATACAGTTTATTAAAATC_x000B_GAGATTTTGAAACCAAAATAGAGCAACATGCCTCAATGTTGCGTTCCACAATGTAACAACAGGAGTGAAA_x000B_ACTGTGATTTATCTTTCTATCGATTCCCGACAGCAGAAATGGACAAAAACAAATGGTTAAAAGCTATCAA_x000B_ACGACAAAACTTTATTCCAACCACAAATAGTCGTGTTTGTAGTTGGCATTTTCCTGTTGGTAAGAATGCA_x000B_GGACCTTTGAGATT…
67189	Ob	Octopus bimaculoides	XP_014767474	LOC106867189	THAP	MAEDQTSGMTTTSTCITTTTTSTSSMSLSSGKSSISSETPPVAAVAVTTIKPSSDENKTKLLQLFISKQK_x000B_GQNAFCCVPLCKNSSKKNPNLHFHTFPKEDKIITSGARCGENLRKVWLCQIHRKKFKITKDTLVCSEHFN_x000B_NEDYKPRTRRNKLYGQPGHSLRLYDNAYPTLFSWNNWGRRSSGTEECQMETNNNCNFEHTEVPVIDMMHN_x000B_YSLPSGIDDAGTIIQDLRRQLDQAKIDSFRFSLERYSADDALVEHYTGFDSYGILTKFFHTLEEWEHASI_x000B_MRSKIRVSSRTTEGLQPVGCEKGLQLIDQLVLYQMYIYRGLSVMDLAARFLVPVDTVWDIIITWADILFF_x000B_FLGVMTVWPSKEEV…	>Ob_67189_x000B_AFCCVPLCKNSSKKNPNLHFHTFPKEDKIITSGARCGENLRKVWLCQIHRKKFKITKDTLVCSEHFNNEDYKPRTRRNKLYGQPGHSLRLYDNAYPTLFSWNNW	GTCACTAATTCTCTGTTCCACGCTTTCAGTGGTAATCAAAACAAAACTTTAACACAATTAAGCCAAGATT_x000B_AGAGTTTATATATAAATATCAGGTTTTATGGTGATGATGATGAACAATTGTATAGTTCCTTTCTAAATAT_x000B_ACAACAAATGCTTTAAAAATGCATAAAGCCAACCACAAAATGAAGGAGGTCGAAAATAAGCGACAAAAAG_x000B_TTTGATGCAACAACAACAACAACAACCATCATCAAGGTTGATTAAAGTGTTGGATTGATTAGATCCGGAT_x000B_CGATACTAAATGGCTGAAGATCAAACATCTGGAATGACGACGACTTCGACTTGTATAACAACAACAACCA_x000B_CATCAACATCATCG…
77737	Ob	Octopus bimaculoides	XP_014782226	LOC106877737	THAP BTB	MSPKKTRKYCSICRHYRGKNVDGKVISLHRYPANVAIRRIWLQRSRLARKDFVYTANSQMCSQHFVNFNG_x000B_PSKDHPLPSIFPNKVFKISNIQLNGCPEDIETNEVEDMNVTEQLGCFSDDFMPPKLSALSRLNKNARTAR_x000B_EKQKNETTEERQLRLQRQFASRHAETAEQWQKKKNETQHLGEQHLQNQMLKNQQSHDRWQMDSALSSPKT_x000B_SKCVHLTTKMPVQQDSSLAQASQNITKPAQVLTSPFQITPSKSNLVKNPNQTTVFKSIIRKKFLLKRKLL_x000B_VTSHQRNVMFNLASMWRSRKLCDASVTNGSSTVMVHKIVLSAASPKLLSVISTHIFSQFYEVKLPEVSTE_x000B_TLMAFVEYMYTGLL…	>Ob_77737_x000B_KYCSICRHYRGKNVDGKVISLHRYPANVAIRRIWLQRSRLARKDFVYTANSQMCSQHFVNFNGPSKDHPLPSIFPNKVFK	CCGATAAGGTTGTTATCCCCCCCTGATTGGAACTCTCCCGTATGACATGTACGCATCCTCAGTGACTTGC_x000B_TTTAACTTCCGCAGACTAACGACTCACATTACTGTACTGACCGGTTAATATGTCTCCGAAGAAAACACGC_x000B_AAATACTGCTCTATATGCAGGCACTATAGAGGGAAGAATGTAGACGGCAAAGTTATTTCACTACATAGAT_x000B_ACCCTGCAAACGTAGCTATTCGTCGTATTTGGCTTCAGAGATCGAGACTTGCGAGGAAAGACTTTGTTTA_x000B_CACTGCAAATAGCCAAATGTGTTCCCAGCATTTCGTCAATTTTAATGGACCATCGAAAGATCACCCCTTG_x000B_CCATCCATTTTTCC…
64103	La	Lingula anatina	XP_013397357	LOC106164103	HARBI1 nuclease THAP	MVCTKHCCYGTCRNDSRYPDRPEMEGVFFINFPKPKTQREKCEKWIYACGRPKDQFNVEKITKSTYICSK_x000B_HFVGGRGPTDDYPDPIPATASAERVRKISRPRRKPPVARQNRLQAAEALLQLGEFSSCTEEGVGTHERED_x000B_SSCADQDKIQAAEALVQLNELSDTLVDHAEATQEETDNLNERPKMASVGVQTEAACQCHLTKNTEADEKA_x000B_VADAASQTAYDRMYLQSKVENLLLKNQLKTLSTPITPPGSISKNKPPLSFASVKDNPKQMKFFTGLTLVH_x000B_FMSLFNFLGPAVNNLKYWNLSHRPCKSLRPIDELFIMLVRLRRGYGFFMLSFLFNLSITSVRCIFTTWLQ_x000B_FLYFHFTDLKADMF…	>La_64103_x000B_KHCCYGTCRNDSRYPDRPEMEGVFFINFPKPKTQREKCEKWIYACGRPKDQFNVEKITKSTYICSKHFVGGRGPTDDYPDPIPATASAERVRKISRPRRKPPVARQ	ATTTATGCGCGCGCAGCTCTTCCGTCACATTTGACCTAGTTATCATGGTCGGACAAACAAACGAAGTCAG_x000B_ACAGTGTGACAGTGTGTATACAGGGACAGTGACGTGACTTTCATCGAAGAGAAGCAAACGTTTCAGTGCT_x000B_TTACACTCTGAGTATGGTTTGCACAAAACATTGTTGTTATGGCACCTGCAGAAATGACTCGCGTTACCCT_x000B_GACAGACCGGAGATGGAAGGTGTGTTTTTCATCAACTTTCCAAAGCCTAAAACTCAACGGGAGAAGTGCG_x000B_AAAAGTGGATCTATGCATGCGGGCGACCCAAAGATCAATTCAATGTTGAGAAAATAACAAAGTCCACGTA_x000B_CATTTGCAGTAAAC…
57951	La	Lingula anatina	XP_013389213	LOC106157951	HARBI1 nuclease THAP	MVHKHCAYGTCNSDSRHADRPHMAGVFFVPFPKPKTNVEKCKRWVHLCGRHVEQFNIDKVSKYTFLCSKH_x000B_FVGGNGPTEENPDPISARACPEQVSKINRRQRKAPKQRTFQLRHTEKLAKNEQLEVAEALLDLGRNRPPT_x000B_CQTPEIHKLSLEISNALPSQESEQEITLQYPSTCQTTEIQDFAIDTFNDPPYQESEQGNVRQYRSFGVQT_x000B_DDLLCNCNKDVETTDASAQTVYTKYELQAKIETIALKNELVRARTVAPTKAFQDKTDAPLLTIDGIKDDK_x000B_KTFFFFTGLEYLHFLALFTFLGPAVNNLTYWNGKSTNKLPSRRKTKPIDELFMTLVRLRRGYSFFSMSFF_x000B_FKLSQTVIRSIFTT…	>La_57951_x000B_KHCAYGTCNSDSRHADRPHMAGVFFVPFPKPKTNVEKCKRWVHLCGRHVEQFNIDKVSKYTFLCSKHFVGGNGPTEENPDPIS	ACCGCAATGGTACATAAGCATTGTGCTTATGGCACCTGTAACAGCGACTCAAGGCACGCTGACAGGCCGC_x000B_ATATGGCAGGTGTTTTTTTCGTGCCATTTCCCAAACCAAAAACGAATGTGGAGAAGTGCAAGCGGTGGGT_x000B_TCATTTATGTGGAAGGCATGTGGAGCAGTTCAACATAGACAAGGTTTCTAAATACACCTTCTTGTGTAGC_x000B_AAACATTTTGTTGGTGGAAACGGGCCCACAGAGGAAAACCCTGATCCGATATCTGCACGAGCGTGTCCAG_x000B_AACAAGTGTCCAAGATAAACCGCCGTCAGAGAAAAGCCCCCAAGCAGAGAACATTTCAACTCAGACATAC_x000B_TGAGAAACTGGCAA…
45380	Ct	Capitella teleta	ELU16728	CAPTEDRAFT_145380	HARBI1 nuclease HTH THAP DDE_Tnp_4	MVVSCSAVGCANRFTKGDGLKYHCFPRDPERKERWIARMRREGWRPTEDDRLCSAHFINGKSNDPLSVDY_x000B_LPSIFEFVPSPKKRKLKADAERYEQRQSLKKQRQDNVRVKEAAKALLMIAEPPEKPHSSSSNSQPPDQDT_x000B_TSTSSLSSNNKINIFIGPPSPTSNDLADPDEAPITPDLHMEIAALRRENLALKQELLKVTITKESLMQNP_x000B_AKLKFFTGLSHITILEAVIEFLEPLLPDLGKLSKFQQIIVTLIKLRLNVGHQLIAYQFGVHASTISKHLH_x000B_NVVSLMYTVLVPEVIRWPECEQLRNTLPMCFRATFPKCAVIIDCFEVQVEKASDQTANAQTYSQYKSRNT_x000B_LKYLIGISPLGAVT…	>Ct_45380_x000B_VSCSAVGCANRFTKGDGLKYHCFPRDPERKERWIARMRREGWRPTEDDRLCSAHFINGKSNDPLSVDYLPSIFEFVPSP	ATGGTCGTGTCATGCTCTGCTGTAGGGTGCGCTAATAGATTTACCAAGGGAGATGGACTT_x000B_AAATACCACTGTTTTCCAAGGGATCCAGAGCGAAAAGAACGATGGATCGCCAGGATGAGG_x000B_CGCGAAGGTTGGCGGCCAACTGAGGACGATCGACTCTGCAGTGCTCACTTCATCAATGGG_x000B_AAAAGTAACGATCCTCTATCAGTGGATTACTTACCTTCCATTTTTGAATTCGTCCCCTCA_x000B_CCAAAGAAGAGGAAACTGAAAGCCGATGCTGAAAGATATGAGCAGAGACAGTCTCTTAAG_x000B_AAGCAGCGCCAAGATAACGTCAGAGTGAAGGAAGCTGCAAAAGCTCTCCTCATGATTGCT_x00…
13058	Ct	Capitella teleta	ELU16126	CAPTEDRAFT_213058	THAP	MSKSSGSFCAAAGCSEKKQVSRNRHFFRFPKDSNRCKRWVQNCRREDLMKASPLHLYKNCTMCDLHFTDS_x000B_QFMKSQSKASLIREAVPTIFNSRRVSSIDITDPNIRRAPRDRSESLHSASKASTNSEPSRSTLIGDHTYH_x000B_RCRPTSSATSASTPSSGVHLMSNVIVKLQSKVQSLSSSNSTATPTELTDQEIHASRPYFYTQETNIYAVH_x000B_DVPHILKNIRNTLKAHDITYGNNQVASWRDVGALFKYDQNLPIRMAPKLTCKHIYLPPFTSMRIKQPLRG_x000B_ESSDAAKIRYFISQVETWRVKGKRARQPCFDALLQSLNAMQLLSKELIHEGPFSFLLTGRINQDCLENFF_x000B_AQHHLIIYYIRCRL…	>Ct_13058_x000B_FFRFPKDSNRCKRWVQNCRREDLMKASPLHLYKNCTMCDLHFTDSQFMKSQSKASLIREAVPTIFNSRRV	ATGTCGAAATCTTCCGGCTCATTTTGTGCTGCAGCTGGTTGCAGTGAGAAGAAGCAGGTC_x000B_TCAAGGAATCGGCATTTTTTCCGCTTCCCCAAAGACTCAAATCGGTGTAAAAGATGGGTG_x000B_CAAAATTGCAGACGCGAGGATTTGATGAAGGCAAGCCCGCTCCACCTATACAAGAACTGC_x000B_ACCATGTGTGATCTGCACTTCACAGACAGCCAATTCATGAAATCTCAGTCCAAGGCTAGC_x000B_CTGATTCGTGAGGCTGTGCCCACCATTTTCAATTCAAGGAGAGTATCCTCCATCGACATC_x000B_ACAGATCCGAACATCCGTAGAGCCCCAAGGGACCGCAGTGAATCGTTGCACTCTGCTTCT_x00…
27268	Ct	Capitella teleta, CAPTEDRAFT_227268	ELU18004		THAP SAM	MAAEHYGSFCSAFGCSNRHSKKTKLSLFRFPKDKDRCDQWVVNCGRSDLSANSSEYLNTNHRLCTDHFED_x000B_KCFMNAATHNRLVHDAIPTLFDPPSQSQNRKSQTEEGKMQGADCDASSTASRLMPSSWGTDRVHQWLQEI_x000B_GLGSLQPEFEEQKIDGEALLHLTAMMIAHLAPTIKAQITLTRELSKLKESAESDCSIDPPAPPLPSSQDA_x000B_ASLAQEAADVSTKSEWPIPYKLPVFSPSLAMSLKNKSPALVRRQRSKPRNQLIQSLYDQMTKYTLYPTHS_x000B_QYHDVCSSVVQQYPFLQDASPSGYHFIKLALVNKFKNERHPLTSVNEVKNSKANFGAPKRGRNKQFAVPE_x000B_SESEDPPLEHLVTS…	>Ct_27268_x000B_LFRFPKDKDRCDQWVVNCGRSDLSANSSEYLNTNHRLCTDHFEDKCFMNAATHNRLVHDAIPTLFDPPSQ	ATGGCCGCTGAGCATTACGGATCGTTCTGCTCTGCCTTTGGATGCTCCAATCGCCACTCT_x000B_AAAAAGACCAAACTCTCACTGTTTCGCTTTCCGAAGGATAAGGACAGGTGTGACCAATGG_x000B_GTTGTGAATTGCGGTAGGAGTGATCTGAGTGCAAATAGTTCAGAGTATCTCAACACAAAC_x000B_CACCGTCTGTGCACCGATCATTTTGAAGATAAATGCTTCATGAATGCTGCCACTCACAAC_x000B_CGCCTCGTGCATGACGCCATTCCAACATTGTTTGATCCTCCGTCACAATCGCAAAACAGG_x000B_AAATCTCAAACTGAAGAAGGCAAAATGCAAGGAGCGGATTGTGATGCCTCAAGTACTGCC_x00…
96536	Ct	Capitella teleta, CAPTEDRAFT_196536	ELT98644		THAP SAM	MSKSSGSFCAAAGCSEKKQVSRNRHFFRFPKDSNRCKRWVQNCRREDLMKASPLHLYKNCTMCDLHFTDS_x000B_QFMNAQSKASLIRVHLMSNVIVKLQSKVQSLSSSNSTATPTELTGQAIHAGCLSLGMKKATADFFLGPLC_x000B_WLSSVTDIILLLSIMFF_x000B_	>Ct_96536_x000B_FFRFPKDSNRCKRWVQNCRREDLMKASPLHLYKNCTMCDLHFTDSQFMNAQSKASLIRVHLMSNVIVKLQSKVQS	ATGTCGAAATCTTCCGGCTCATTTTGTGCTGCAGCTGGTTGCAGTGAGAAGAAGCAGGTC_x000B_TCAAGGAATCGGCATTTTTTCCGCTTCCCCAAAGACTCAAATCGGTGTAAAAGATGGGTG_x000B_CAAAATTGCAGACGCGAGGATTTGATGAAGGCAAGCCCGCTCCACCTATACAAGAACTGC_x000B_ACCATGTGTGATCTGCACTTCACAGACAGCCAATTCATGAATGCTCAGTCCAAGGCTAGC_x000B_CTGATTCGTGTCCACCTCATGTCCAATGTCATCGTCAAACTGCAGTCAAAAGTGCAGTCA_x000B_TTGAGTAGCTCCAATTCCACAGCAACTCCAACTGAATTGACTGGCCAAGCGATTCACGCA_x00…
9860	Ct	Capitella teleta	ELU09077	CAPTEDRAFT_209860	THAP	MAEKNAVDTNARKSKWKTGYGIQCAAPGCDSYQGTCDLPFRAFPKTEERCRLWVQFMRRQDFLGKSVKEL_x000B_SKKKLCNLHFEDSQFMNSKDRRSKLMPSAIPTLFNVPNPPKLIETKRKAPADRRPPAKKLCLESSPPLPS_x000B_PPHPPSPPSEKTHFQSKIQSLQKANDMLRKRAERAQKKKKSPSKRCQRETAINLVSKFLTGFTLQFFISQ_x000B_IMLSATKKKGHRYSEELKTFSLSIFHASPKAYRLFRKVFALPCVSTLKGRDCMFLNVHIQ_x000B_	>Ct_09860_x000B_FRAFPKTEERCRLWVQFMRRQDFLGKSVKELSKKKLCNLHFEDSQFMNSKDRRSKLMPSAIPTLFNVPNP	ATGGCGGAGAAGAACGCTGTCGACACGAACGCTCGAAAATCCAAGTGGAAAACTGGTTAT_x000B_GGAATCCAATGTGCTGCTCCTGGATGCGATTCCTATCAAGGAACATGCGATCTTCCTTTT_x000B_CGTGCTTTTCCAAAGACAGAAGAAAGATGCAGATTATGGGTGCAGTTTATGAGGAGGCAG_x000B_GATTTCTTGGGCAAATCTGTCAAAGAACTTTCCAAGAAAAAGCTCTGTAATTTGCACTTT_x000B_GAGGATTCTCAGTTCATGAATTCAAAGGACAGACGCTCTAAACTGATGCCATCTGCAATA_x000B_CCGACTCTGTTCAATGTGCCGAACCCACCTAAGCTGATTGAAACAAAACGGAAGGCTCCA_x00…
85658	Ct	Capitella teleta	ELU06999	CAPTEDRAFT_185658	THAP	MPSASKWSSGYGAFCAANCCDDYQGMSTNSFFTFPLDQKRCDVWVQNTRRDDIRGMSAESIRKKNERVCA_x000B_KHFEPSQFMNPKRNKLIPSAVPTLVDVPNPPPTLQSKRKAPAVRHRILIPTKMKKLSNEPCAVDDDSFGL_x000B_NHYLREQSRGLTETNRRRNRKMMKLLHT_x000B_	>Ct_85658_x000B_FFTFPLDQKRCDVWVQNTRRDDIRGMSAESIRKKNERVCAKHFEPSQFMNPKRNKLIPSAVPTLVDVPNP	ATGCCGTCGGCAAGCAAATGGAGCTCTGGATATGGCGCATTTTGTGCTGCTAACTGTTGT_x000B_GACGACTACCAGGGAATGAGCACCAATTCCTTTTTCACCTTTCCGTTGGATCAAAAGAGG_x000B_TGTGATGTTTGGGTTCAGAATACTAGACGGGATGATATACGAGGCATGTCAGCTGAAAGC_x000B_ATCAGGAAGAAAAATGAGAGAGTCTGTGCCAAGCATTTTGAGCCTTCACAATTCATGAAC_x000B_CCCAAGAGAAATAAACTCATACCTAGTGCTGTTCCTACATTGGTAGATGTACCCAACCCA_x000B_CCTCCAACACTTCAATCTAAAAGGAAAGCGCCAGCTGTCAGGCATCGTATTCTTATTCCA_x00…
10203	Ct	Capitella teleta	ELT97802	CAPTEDRAFT_210203	THAP	MRRDRGKGATIQQTKKGREGEKAQRAEAHVSSVTGQNHNALEACVMSKNVECATWVHNTRRNDLNCKTAV_x000B_QLCKTYVVCSEHFEDNQFMNIPKRNSLIPNAIPTVVANVRNPPKLIASTRKPPKERCHPGSHLLTLP_x000B_	>Ct_10203_x000B_EACVMSKNVECATWVHNTRRNDLNCKTAVQLCKTYVVCSEHFEDNQFMNIPKRNSLIPNAIPTVVANVRNP	ATGCGGAGAGACAGGGGAAAGGGAGCCACCATTCAACAGACAAAGAAGGGCAGAGAAGGC_x000B_GAGAAGGCACAAAGAGCGGAGGCACACGTGTCCAGCGTAACTGGTCAAAATCATAACGCA_x000B_CTCGAGGCATGTGTAATGTCAAAGAACGTAGAGTGTGCCACGTGGGTTCATAATACGCGG_x000B_CGAAATGATCTCAATTGTAAGACTGCTGTGCAGCTGTGCAAAACTTATGTTGTCTGCAGT_x000B_GAGCATTTTGAGGACAATCAGTTCATGAACATTCCGAAGAGAAACTCACTGATCCCTAAT_x000B_GCCATTCCCACAGTTGTGGCAAATGTTCGAAATCCGCCCAAGTTGATTGCCAGCACTCGG_x00…
92904	Ct	Capitella teleta	ELT98304	CAPTEDRAFT_192904	THAP	MANCYEKFICHGNVPVKSKWSTGYGAKCAAYGCNVYQGEASRCDVWVQKIRRDDLRGKSAAFIRKQHKRV_x000B_CSHHFEDSQFMNAQARNKLMPCAVPTLVTVPTSPPILASKRKAATLLCPVRPKPKKACFNTAVIEPDCSP_x000B_DPAARCNSVKERKTGLQKLKNEPSLIQRSEMAESKVVSSSGGTNCCVVDCKSNGKSIDPRTGDKVRFYKF_x000B_PSDLDQRKKWVTNIRQTDLSTDDLGCHRVCSRHFEPIACNDPSNSQVGFSPVPTLVEYPNSAPLWNIPQG_x000B_KTETPTSHKVPSTEHCCFPPEETKPDVQPETYEDVCDDLNEAPTEDPVSEPDATEELRMQVVALKEKLRL_x000B_VTQSEKDLAALLKI…	>Ct_92904_x000B_>Ct_92904a_x000B_AKCAAYGCNVYQGEASRCDVWVQKIRRDDLRGKSAAFIRKQHKRVCSHHFEDSQFMNAQARNKLMPCAVPTLVTVPTSP_x000B_>Ct_92904b_x000B_FYKFPSDLDQRKKWVTNIRQTDLSTDDLGCHRVCSRHFEPIACNDPSNSQVGFSPVPTLVEYPNS_x000B_	ATGGCGAATTGCTACGAAAAGTTTATTTGTCACGGAAACGTTCCTGTAAAGAGCAAGTGG_x000B_TCGACTGGTTATGGAGCCAAATGTGCAGCGTATGGATGCAATGTTTATCAAGGAGAAGCT_x000B_TCCAGATGTGATGTTTGGGTGCAGAAGATCAGGCGAGACGACTTGCGAGGAAAATCTGCA_x000B_GCCTTCATTCGGAAGCAGCACAAGAGAGTCTGTAGCCATCATTTCGAGGATTCACAGTTC_x000B_ATGAATGCTCAAGCAAGAAACAAGCTGATGCCATGTGCTGTGCCCACTCTAGTCACTGTG_x000B_CCCACTTCACCTCCCATTCTGGCATCAAAGAGGAAAGCCGCCACACTTCTTTGTCCTGTC_x00…
9975	Ct	Capitella teleta	ELU14754	CAPTEDRAFT_209975	THAP	MANNSSFNERKASKSYRYCNAINCGNRSERDIDDRTRQYVRFHRFPNPQSKLELCLKWITNCRRGDLDLK_x000B_NVKHKYLCSTHFKTSAYACPTDIAQSSLMEGAVPTVFHCPKPPPSRTPKRPPPRKRLRISPTKKKKRLPD_x000B_AEDIPNPDAQDIPNHTGQDEVSSQLDASPMLPPSPAPRHFQNELDSANKKLALVQKDLTTLRSVHYIQTR_x000B_KVNRLQDRLKRKEQVELELRRELEAVKDRLLNFRKCDVVVDS_x000B_	>Ct_09975_x000B_FHRFPNPQSKLELCLKWITNCRRGDLDLKNVKHKYLCSTHFKTSAYACPTDIAQSSLMEGAVPTVFHCPKP	ATGGCCAACAATTCATCGTTTAATGAGAGGAAAGCGTCAAAAAGTTACAGATATTGCAAC_x000B_GCAATAAACTGTGGCAATCGATCGGAGAGAGATATCGACGACAGGACCCGACAATACGTC_x000B_CGTTTTCATCGCTTTCCTAACCCACAAAGTAAACTTGAACTGTGTTTGAAATGGATCACG_x000B_AATTGTCGAAGGGGAGATCTCGACTTAAAAAATGTGAAGCACAAGTATCTCTGCTCAACT_x000B_CACTTCAAGACTTCGGCATATGCATGTCCCACCGACATAGCACAGTCCAGTCTCATGGAA_x000B_GGTGCTGTTCCAACGGTTTTCCATTGTCCAAAGCCCCCACCGTCGCGGACACCGAAGCGA_x00…
14598	Ct	Capitella teleta	ELT88256	CAPTEDRAFT_214598	THAP	MVTCCAAKCNNRFNKQIDLRTGKFFRFHRFSNAIKRKDVCQKWLQNIRRCDLTLQDLEHMRVCSEHFEPA_x000B_AYKCPTDLENSRLLENAYPTLFNVSNPPPRLTPKRPPPKTRPPPPPPKRRKSSTAAICHFRFAK_x000B_	>Ct_14598_x000B_FHRFSNAIKRKDVCQKWLQNIRRCDLTLQDLEHMRVCSEHFEPAAYKCPTDLENSRLLENAYPTLFNVSNP	ATGGTGACATGTTGTGCTGCGAAGTGCAACAATCGGTTTAACAAGCAGATAGACCTTAGG_x000B_ACTGGAAAATTCTTCCGATTTCATCGTTTCTCGAACGCAATCAAGAGAAAAGATGTGTGT_x000B_CAGAAGTGGCTGCAGAACATACGCCGCTGTGATCTCACACTTCAAGATCTGGAACACATG_x000B_CGTGTGTGTTCTGAACATTTTGAACCAGCAGCATACAAATGCCCAACAGACCTAGAGAAT_x000B_TCAAGGCTGCTTGAAAATGCTTACCCAACCCTCTTCAATGTCAGCAATCCTCCCCCACGA_x000B_CTGACTCCAAAGCGCCCACCTCCCAAGACTCGTCCGCCTCCTCCTCCACCTAAACGACGC_x00…
16436	Ct	Capitella teleta	ELT91909	CAPTEDRAFT_216436	THAP	MTRKCAVNYWQLMHVIFVTSYLKATCILNDTFRFPKDKVERKKWLSAIRAAPDFEPSNHHYICSVHFASG_x000B_DFTRSHHARYHLLKRHSVPSKFPWTYQPDSINEAYQIDHSYAAERCLPHFDHSYASSLENKLECHSRQIA_x000B_EQTSGSDFGDSEVAHYQEKVDVGNSTKHDHTYATTPALLQHQLKTARQRIQHLEHEARNAKLREKRAKLT_x000B_AQRTKAAEAHK_x000B_	>Ct_16436_x000B_TFRFPKDKVERKKWLSAIRAAPDFEPSNHHYICSVHFASGDFTRSHHARYHLLKRHSVPSKFPWTYQ	ATGACACGCAAATGTGCTGTTAATTATTGGCAATTGATGCATGTAATATTTGTAACCAGT_x000B_TACCTGAAGGCTACATGCATACTAAATGATACTTTCAGATTCCCCAAAGACAAGGTTGAA_x000B_AGGAAGAAGTGGCTGAGTGCCATACGTGCTGCACCAGATTTTGAGCCTTCTAACCACCAT_x000B_TACATATGCTCTGTGCATTTTGCATCTGGTGATTTCACCCGCTCTCACCATGCTCGGTAC_x000B_CATCTCCTCAAGCGCCATTCCGTTCCATCCAAATTTCCATGGACATATCAGCCTGACTCC_x000B_ATTAATGAAGCTTACCAGATTGATCACAGCTATGCTGCTGAAAGATGCCTTCCCCATTTT_x00…
26467	Ct	Capitella teleta	ELU07454	CAPTEDRAFT_226467	THAP	MADSAKKIAINCYTRYCAVYNCSRSKNKNPNLAFFTFPKPGMKEPEQALSAIGRCKQWWIFTRRCDLDIQ_x000B_KDFKKIQNLAMCEGHFEAGQFMNPADKGIDKPRKRLRRDAVPTLFDLSTPQTSKPRRSLERKSPTRKRQR_x000B_AITFHTPHRNITPPILNINNQPIENTNETNFLGITIDKHLNFKPHINKIATKLSRISGILNKLKHFVPHF_x000B_TLKTIYQSLFIPHLTYGIMAWSKSPHSSQIVKIQKKAVRIITNSKYNAHTDPLFHKLKILKMEDLRRLFE_x000B_LKFFYKWKNGDLPYYFHDFLDPGRDENRLLVPIHRHQFFKSGLRYTITKTVNSTPDNILRISSTHSLKAL_x000B_SERVKTHYINNYST…	>Ct_26467_x000B_RYCAVYNCSRSKNKNPNLAFFTFPKPGMKEPEQALSAIGRCKQWWIFTRRCDLDIQKDFKKIQNLAMCEGHFEAGQFMNPADKGIDKPRKRLRRDAVPTLFDLSTPQ	ATGGCGGATTCGGCAAAAAAAATTGCAATAAACTGTTACACTAGATACTGTGCAGTGTAC_x000B_AATTGCTCTCGATCAAAGAACAAAAATCCAAATCTGGCATTTTTCACTTTTCCCAAGCCT_x000B_GGAATGAAAGAACCGGAGCAGGCATTGAGTGCGATTGGAAGATGCAAACAATGGTGGATC_x000B_TTCACCCGTCGTTGCGACCTTGATATTCAGAAAGATTTCAAGAAAATACAGAATCTGGCT_x000B_ATGTGTGAAGGTCATTTCGAAGCTGGACAGTTTATGAACCCAGCCGACAAGGGCATCGAC_x000B_AAGCCACGGAAACGACTTCGAAGGGATGCTGTTCCAACTCTATTTGACCTCAGCACTCCT_x00…
20894	Ct	Capitella teleta	ELU14237	CAPTEDRAFT_220894	THAP	MKRRNSRGSKYCCVPSCGSDHGTVDPRTGKRVRYHCFPQVRDGNHDRLWKWIANMGRDDLTPETLGKRKV_x000B_CSLHFERKAYSYSADISVSQLLHTGVPTIFERPKRKCAAQPKNYFTKRQKHIGVADETVADSICAITKPV_x000B_ITIAPNSFQGCSQPKLQADSHSEMLAPKLELATSLEPISETLVPHLCPKLENSTSSEPISETLVPQLCPK_x000B_LENSTSSEPISETLAQHLHPKMENMTSVWSISGIRTLDEGIELQDSQDSSALKDEAALSSSDFISAHPVS_x000B_PVIISPDQNPEVPEPTMIIPFPVSCTAGCPQQSISELKTKLTLAAQTLKSVRRENYQLKAKMKRMQNKLM_x000B_KKEETELQLRRQLE…	>Ct_20894_x000B_KYCCVPSCGSDHGTVDPRTGKRVRYHCFPQVRDGNHDRLWKWIANMGRDDLTPETLGKRKVCSLHFERKAYSYSADISVSQLLHTGVPTIFERPKRK	ATGAAGCGTCGTAACAGTCGTGGGAGTAAATATTGCTGTGTTCCCAGCTGTGGAAGCGAC_x000B_CACGGCACTGTGGACCCGCGAACTGGAAAACGTGTGAGGTATCACTGTTTTCCCCAAGTG_x000B_CGTGATGGTAACCACGACCGTCTTTGGAAATGGATTGCTAACATGGGAAGAGATGACCTG_x000B_ACACCTGAAACACTTGGCAAACGGAAAGTTTGCTCTCTGCATTTTGAACGAAAAGCTTAT_x000B_TCATACAGTGCTGACATCTCAGTCTCACAGCTTCTGCACACTGGTGTTCCTACCATTTTT_x000B_GAACGTCCAAAGCGAAAATGTGCTGCTCAGCCAAAGAATTATTTCACTAAACGCCAAAAA_x00…
14299	Ct	Capitella teleta	ELU16137	CAPTEDRAFT_214299	THAP	MHRTGRGIGFPDKEKEKQRWEVWFQNCHRTSEPNKKTRICSVHFESSCFKQTKKNKRLTDSAVPTLFNLP_x000B_NHLQKTSQPRATATSKRAAEPLSVQCVAVSADVGAADNLPLLKVQLLVLSRLGNLNVFDSVDFEDHVANT_x000B_TVGLDNHYFCLIKQHHFTRLLNQRVHANNIRRKNTKTILFMGQ_x000B_	>Ct_14299_x000B_IGFPDKEKEKQRWEVWFQNCHRTSEPNKKTRICSVHFESSCFKQTKKNKRLTDSAVPTLFNLPNH	ATGCATCGCACGGGGCGGGGGATAGGATTTCCTGACAAGGAAAAAGAGAAACAGAGATGG_x000B_GAAGTGTGGTTTCAAAATTGCCATCGAACCTCAGAGCCCAACAAGAAAACTAGGATTTGC_x000B_AGTGTTCACTTTGAGAGTTCTTGCTTCAAACAAACTAAAAAAAACAAAAGACTGACTGAT_x000B_TCAGCTGTTCCAACATTATTTAATCTTCCTAATCATCTCCAGAAAACATCCCAACCCAGA_x000B_GCAACTGCCACATCAAAAAGAGCTGCTGAGCCACTATCTGTTCAGTGTGTAGCAGTTTCA_x000B_GCAGATGTTGGTGCAGCTGACAACCTTCCTCTTCTGAAGGTGCAGCTCCTTGTGTTGAGC_x00…
76654	Ct	Capitella teleta	ELT88502	CAPTEDRAFT_76654	THAP	IPKDPQTRKQWLIAIRREDFKASDSSKVCSQHFVDEDFDRTGQTVRLRAGVVPSVLNFPNHLQKVVNPRT_x000B_SKTSLKAATPLEEVCRKKRKRPEEEPENSPLNDRTYAITSVDDLKKKNSALQARVDDLERQLRNTSLRET_x000B_RAKKNLCSALEDLKEKNLLTEDLQSRLAIF_x000B_	>Ct_76654_x000B_PKDPQTRKQWLIAIRREDFKASDSSKVCSQHFVDEDFDRTGQTVRLRAGVVPSVLNFPNHL	ATGTGCGGAAGTGGCCGCCATCTTGGATCAGGAAGATCGAGCCCCAAGCGACGATTGAGC_x000B_GCCAAGTGTTTATTTTGTCTGATAGACACGGAACCAAATGTGCCTGATACGTGTGCTGTA_x000B_GTTGTAGGAACTGCAACAACTATTCGTGGAAAGGAGGATCGTCCAGATGGAATCTCATAT_x000B_CACGCCATTCCAAAAGATCCTCAAACAAGAAAGCAGTGGTTGATTGCCATAAGAAGGGAA_x000B_GATTTTAAAGCTAGTGATTCCTCGAAGGTATGCAGCCAACATTTTGTGGATGAAGATTTC_x000B_GACAGAACTGGTCAAACTGTTAGACTTCGTGCAGGCGTTGTACCCTCTGTTTTAAATTTT_x00…
91582	Ct	Capitella teleta	ELT90502	CAPTEDRAFT_191582	THAP DDE_Tnp4 HTH_Tnp4	MRQSCCFVPLCSNRGGMPNTFPKDDVLRKKWIVAIRRQDESNHGKLWSPSASSPVCHKHFTEDVFIKTNQ_x000B_AGFPMTRKILRPGVVPSQFSWTADPNEDVRMLRAEEREKKMRKMLPYITLDVIHCQGFSVSWDSLGPAAY_x000B_QLTYWQGIKPKLIVQDQLLLVLMKIRMYKPNFVLSHFFNVSENDVQTIFATWIRFMSLQWREIDVWPDKE_x000B_LIQFYAPSDFRRKFPSTRLVIDGVEISVKKPSKPMATFSTYKNRNTAKALVGITPGGMVSYVSNATVGPP_x000B_VTVRSQKEEPS_x000B_	>Ct_91582_x000B_SCCFVPLCSNRGGMPNTFPKDDVLRKKWIVAIRRQDESNHGKLWSPSASSPVCHKHFTED	ATGCGGCAAAGTTGCTGTTTTGTGCCTTTGTGTAGTAATCGAGGGGGTATGCCTAATACG_x000B_TTCCCCAAGGACGATGTCCTGCGTAAGAAATGGATTGTGGCTATCAGAAGGCAAGACGAA_x000B_AGCAATCACGGAAAACTTTGGTCACCGTCTGCAAGCAGCCCTGTCTGTCATAAGCATTTC_x000B_ACTGAGGATGTCTTTATCAAAACAAATCAAGCCGGTTTTCCTATGACAAGGAAAATTCTT_x000B_CGCCCAGGGGTTGTACCCTCCCAGTTCTCTTGGACTGCTGATCCAAATGAAGATGTCAGG_x000B_ATGTTGAGAGCAGAAGAAAGAGAGAAGAAAATGAGGAAGATGCTGCCCTATATTACACTG_x00…
21915	Ct	Capitella teleta	ELT94440	CAPTEDRAFT_221915	THAP	MPASNHVSTAKLLLIFLLINILLITEVSSSCQCIGYYEPLIINVQASQLTASGSHNNAKLQPWCSKSIAV_x000B_LCLCVVIEGGKTFPKDDVLRKKWIVAIRRRDESNRGKLWSPSASSPVCQKHFTEDVFIKTNQADMIGWSA_x000B_NYEGVCNESLYDYWIEVDFLKNKLLAGIVTWGRATLYDQFVASFHLEFLVDKSNEWTNITENGTTVMFTA_x000B_NTNRQDAILNTFSKSLLLPIQVFWSSNIAMGIHWL_x000B_	>Ct_21915_x000B_AVLCLCVVIEGGKTFPKDDVLRKKWIVAIRRRDESNRGKLWSPSASSPVCQKHFTEDVFIKTNQADMIGWSANYEGVCNES	ATGCCGGCGAGCAACCACGTATCAACTGCAAAGCTTCTGCTTATCTTTCTCCTGATAAAC_x000B_ATCTTGCTAATCACTGAAGTCAGCTCTTCGTGTCAGTGCATCGGATATTATGAGCCTCTG_x000B_ATTATTAACGTGCAAGCATCACAGTTGACTGCATCGGGGAGTCATAATAATGCAAAGCTT_x000B_CAACCCTGGTGCAGCAAAAGCATTGCCGTTTTGTGCCTTTGTGTGGTAATCGAGGGGGGT_x000B_AAAACGTTCCCCAAGGACGATGTCTTGCGTAAGAAATGGATTGTGGCTATCAGAAGGCGA_x000B_GACGAAAGCAATCGCGGAAAACTTTGGTCACCGTCTGCAAGTAGCCCTGTCTGTCAGAAG_x00…
15047	Ct	Capitella teleta	ELT92186	CAPTEDRAFT_215047	THAP	MVASLIGKHPIEGHPRGHYSLAAKAPSTSQQSEEPLVKRARGDANNEDLQITMAKSRIFFNIIPSFNFQQ_x000B_MLDDASPTSVRTRPEVVDDAPKGPGLLAPPSSRDARIAPVPPEMAWFSSFPEKRPLASIQAGEVQPLTKI_x000B_PPRPSRVTPPLRSVTNLMSPVDAMRGSSTSAAVASLDDDISSDSSSGPCSHTLSHNLHSKVRDSPLTTGR_x000B_CPCAASEDTAPRKSLMSEVSSDVATRGSSTTVATASLVVDDKPDTSTDLFVPVSKRWSFFLIERVNAHEL_x000B_PCTVPMVTGTGNPASSGQKTLLCVCDILDCTESDGNEENCALCSNAFEQAKYGKKKFLRCAKMATLKLTP_x000B_KKDGYICQKCRKTI…	>Ct_15047_x000B_VRCCNCAAHFHLSCKDLQDEEDDCIPKDPQRRKQRLIAIRREDFKASDSSKVCSQHFVDEDFDRTGQAVRLRAGVVPSVFNFPNHL	ATGGTTGCTTCTCTCATTGGGAAGCATCCCATTGAAGGCCACCCCAGGGGTCACTACAGC_x000B_CTTGCAGCCAAAGCACCCAGCACCTCTCAACAGAGTGAGGAGCCTCTTGTAAAAAGAGCA_x000B_AGGGGAGATGCTAATAATGAAGACCTACAAATCACTATGGCAAAAAGTAGAATTTTTTTT_x000B_AACATAATACCTTCTTTTAATTTTCAGCAGATGCTGGATGATGCATCTCCAACTTCCGTT_x000B_CGCACTCGTCCTGAGGTGGTCGATGACGCACCCAAGGGCCCTGGGCTCCTTGCGCCACCC_x000B_TCTTCACGTGACGCCCGAATTGCACCTGTTCCTCCTGAGATGGCTTGGTTTTCTTCCTTC_x00…
28699	Ct	Capitella teleta	ELT91908	CAPTEDRAFT_228699	THAP	MGRKKTTTPSGKPLNDAVYCNILNCSNNSLTSIDPRTGKIVRFHSWPHPDKVGETLKDAAVKKAEKFELC_x000B_RKWIVNSRRADLNVNNVKNKQACSIHFEKAAYNNPNDIHTSRLLPKAVPTLVECPNPPKLLTPGRPPPKL_x000B_RLALSQPKKRLE_x000B_	>Ct_28699_x000B_VYCNILNCSNNSLTSIDPRTGKIVRFHSWPHPDKVGETLKDAAVKKAEKFELCRKWIVNSRRADLNVNNVKNKQACSIHFEKAAYNNPNDIHTSRLLPKAVPTLVECPNPP	ATGGGAAGGAAGAAAACAACTACCCCTTCGGGAAAACCCCTCAATGATGCTGTTTATTGC_x000B_AACATACTGAACTGCAGCAATAACAGCCTGACCTCAATCGATCCGAGAACTGGCAAAATT_x000B_GTCAGATTTCATTCGTGGCCACATCCTGACAAAGTGGGAGAGACTCTCAAAGATGCTGCG_x000B_GTCAAGAAAGCAGAAAAGTTCGAACTGTGCCGGAAGTGGATCGTTAACAGTAGGAGGGCT_x000B_GATCTTAATGTGAACAACGTGAAGAATAAGCAGGCTTGCTCCATTCACTTTGAGAAAGCA_x000B_GCCTACAATAACCCGAATGACATCCATACGTCGCGGTTGCTTCCCAAGGCAGTGCCCACA_x00…
25467	Ct	Capitella teleta	ELT94558	CAPTEDRAFT_225467	THAP zf-C3HC4	MEENHTSSYSSKTPDSKPRLNKHCCVPGCQMNLYEYKGRKVSYHRFPRDVALCNQWIEKIWGKSQAPPAI_x000B_FNRGLVCSLHFPPDERVLVHTCYPARYYLQIGVIPSIFPNTEQWLSLHNQSEIEPSPSSKPAIIPPYQGP_x000B_SMELQRWPPDIQIQATDLNSLFVCTLCNGYFYNATTITECLHTFCKSCLVKHVDRSLHCPKCKILIHPTD_x000B_PFVHMRHDSTIQDIMFRIFPNLESENQKKEEEFYVSRGLPWPPKEKEPEEPKGKAHETHYAAVMLDYAGA_x000B_SSELGRFEPLQKHYLWIPDKTTIRHLHNFLKKKLNLPSDIQEEVLELQYGLTKNSLNIFA_x000B_	>Ct_25467_x000B_KHCCVPGCQMNLYEYKGRKVSYHRFPRDVALCNQWIEKIWGKSQAPPAIFNRGLVCSLHFPPDERVLVHTCYPARYYLQIGVIPSIFPNTEQW	ATGGAGGAAAATCACACAAGCAGCTATTCTTCAAAGACACCAGATTCCAAACCCAGACTA_x000B_AATAAACATTGCTGTGTGCCTGGTTGCCAAATGAATCTTTACGAGTACAAAGGTCGTAAG_x000B_GTCAGCTATCATCGCTTTCCAAGAGATGTTGCGCTATGCAATCAGTGGATTGAGAAAATC_x000B_TGGGGCAAATCTCAAGCACCACCGGCGATATTCAACCGGGGTCTCGTCTGCTCATTGCAT_x000B_TTTCCTCCCGATGAGCGGGTCCTCGTTCACACCTGTTATCCAGCACGGTACTACCTGCAG_x000B_ATTGGAGTCATACCTTCCATTTTCCCCAACACAGAACAGTGGTTGTCACTTCACAATCAG_x00…
48219	Ct	Capitella teleta	ELU18256	CAPTEDRAFT_148219	THAP	MPKRCAIPGCGTYSDKDLDLSFHRFPKDEDVRYAWLTAARMPHFEPTSNCVLCSCHFDDSVFTTNEKQRT_x000B_PSRTAVPVKFPWSTQLSESDGDSNDNKSALVVSSPKFSASEHGYNMNREVLKRKLEAANNRIKSLEKDLH_x000B_NTKRREKRAKTMLSSVLKK_x000B_	>Ct_48219_x000B_FHRFPKDEDVRYAWLTAARMPHFEPTSNCVLCSCHFDDSVFTTNEKQRTPSRTAVPVKFPWSTQ	ATGCCCAAGAGGTGTGCGATCCCTGGGTGTGGTACATATTCTGATAAGGATCTTGATTTA_x000B_TCTTTTCATCGTTTTCCCAAGGATGAAGACGTGCGCTATGCATGGCTGACTGCCGCTCGA_x000B_ATGCCGCATTTTGAACCGACCAGCAATTGTGTCTTATGCTCATGTCATTTTGATGACTCA_x000B_GTGTTCACCACAAATGAGAAACAGCGTACCCCGTCGCGGACAGCAGTACCAGTGAAATTT_x000B_CCCTGGAGCACACAACTTAGTGAAAGTGACGGCGACTCCAATGACAACAAATCCGCCTTG_x000B_GTTGTATCCTCACCGAAATTTTCTGCTAGCGAGCATGGTTACAATATGAACCGTGAAGTA_x00…
8813	Ct	Capitella teleta	ELU16586	CAPTEDRAFT_208813	THAP	MTRKCVVNYWQLMHVIFVTSYLKATCILNDTFRFPKDEVERKKWLSAIRAAPDFEPSNHHYICSVHFASG_x000B_DFTRSHHAPYHLLKRHSVPSKFPWTYQPDSINEAYQIDHSYAAERCLPHTDHSYASSLENKLESHSRQIA_x000B_EQTSGSDFGDSEVAHYQLLVSVLNFHNTSPIICPSGFWPARFRPGSNLWMSHIDARSRFTLQALQHLKEM_x000B_QQQDEWKYSRCSLMLDAMSLRKNLVWDSKSHKMIGFVDYGTGAE_x000B_	>Ct_08813_x000B_TFRFPKDEVERKKWLSAIRAAPDFEPSNHHYICSVHFASGDFTRSHHAPYHLLKRHSVPSKFPWTYQ	ATGACACGCAAATGTGTTGTTAATTATTGGCAATTGATGCATGTAATATTTGTAACCAGT_x000B_TACCTGAAGGCTACATGCATACTAAATGATACTTTCAGATTCCCCAAAGACGAGGTTGAA_x000B_AGGAAGAAGTGGCTGAGTGCCATACGTGCTGCACCAGATTTTGAGCCTTCTAACCACCAT_x000B_TACATATGCTCTGTGCATTTTGCATCTGGTGATTTCACCCGCTCTCACCATGCTCCGTAC_x000B_CATCTCCTCAAGCGCCATTCCGTTCCATCCAAATTTCCATGGACATATCAGCCTGACTCC_x000B_ATTAATGAAGCCTACCAGATTGATCACAGCTATGCTGCTGAAAGATGCCTTCCCCACACT_x00…
85718	Ct	Capitella teleta	ELT87271	CAPTEDRAFT_185718	THAP	MPNRCVVGRCSRVSTDEVSLYFWPRDEAQAKLWDRFVRCYRRDWRGGKAGKSVVCSYHFEDKWFDPSQLM_x000B_QKQLGFRKRALDLLPGATPTIYSKENCSATAPDTWGSPPLKKRRGAFEKRQHQRILDDIFPESEVPDQTV_x000B_PDVQLQSQTPLSSLTAINLVYQCEIEIEAVVTDRHKQIAKWLREEKGNVTHYTDIWHCAKGNRKKWEAAA_x000B_KLKGCTEIGPWIRSATNHLYWCTVSTPGLDEASKAMRKAKWLSISNHMVNQHTGHGEPFTKCAHRRLRRA_x000B_DRKKAWIDP_x000B_	>Ct_85718_x000B_LYFWPRDEAQAKLWDRFVRCYRRDWRGGKAGKSVVCSYHFEDKWFDPSQLMQKQLGFRKRALDLLPGATPTIYSKENC	ATGCCTAACCGGTGTGTTGTGGGACGTTGCAGCCGTGTCTCTACGGATGAGGTCTCACTA_x000B_TACTTTTGGCCGAGGGATGAGGCTCAGGCCAAGTTATGGGACCGATTTGTACGATGTTAT_x000B_CGTCGAGATTGGAGAGGAGGTAAAGCGGGGAAGAGTGTCGTCTGCTCGTACCATTTCGAA_x000B_GATAAATGGTTCGACCCTTCGCAGCTGATGCAAAAGCAACTGGGTTTCAGAAAAAGAGCA_x000B_CTTGATTTGCTTCCTGGAGCAACACCCACAATATATTCCAAAGAGAATTGCTCTGCCACT_x000B_GCCCCAGACACTTGGGGGTCACCTCCACTGAAGAAGCGAAGAGGAGCGTTCGAGAAGCGA_x00…
3340	Ct	Capitella teleta	ELU15399	CAPTEDRAFT_203340	THAP Tnp_P_element	MWGPAKDSFDSEINALELPPSVPQPSPSVEPALDAEPSVNAENDVNMNDDTEEDDQIMTPADKHNYNTSA_x000B_MVATLLHQVFTLYVFTVVCVSDDDVIKCCSVSVERLHDARVTNTMGRVTEDVIAPAFLQEVLNSVRNHRQ_x000B_LPLYWYYQALHVDYIFEYDDQLICKVHIPILDDECIHGLLLNDDVRQKTCPVEHLSSIDPSYSIKEIGYN_x000B_KFVGFTGDNSYIYRCPNAKPQFPFNEPERLQKWISRVSREDKKNRSQWRSKKHNKVCSKHFVETDFYKCL_x000B_DRPQLRPNAVSSIFPEYPPHKQPKPTWVVRRKSYLESDSDFEDDKGEELIEGDYVIVKVKGKLRDVNYIA_x000B_RVDQLGNEYEGIFL…	>Ct_03340_x000B_KTCPVEHLSSIDPSYSIKEIGYNKFVGFTGDNSYIYRCPNAKPQFPFNEPERLQKWISRVSREDKKNRSQWRSKKHNKVCSKHFVETDFYKCLDRPQLRPNAVSSIFPEYPPH	ATGTGGGGTCCAGCTAAAGATTCATTTGACTCTGAAATTAATGCACTTGAGTTGCCACCT_x000B_TCGGTGCCTCAGCCGTCACCGAGTGTTGAACCTGCCCTCGACGCTGAACCGTCCGTCAAC_x000B_GCTGAGAATGACGTAAACATGAATGACGACACAGAAGAAGATGACCAAATCATGACCCCT_x000B_GCAGATAAGCACAACTATAACACCAGCGCCATGGTTGCTACGCTACTACATCAAGTGTTT_x000B_ACTTTATATGTTTTTACTGTTGTTTGTGTCTCCGATGACGATGTTATTAAATGTTGTTCC_x000B_GTCAGCGTAGAACGGTTACATGACGCTAGGGTAACTAACACTATGGGCAGAGTTACAGAG_x00…
6203	Ct	Capitella teleta	ELU01595	CAPTEDRAFT_206203	THAP DDE_Tnp_4	MRQSCRFVPLCSNRGGKTFPKDDVLRKKWIVAIRRRDESYRGKLWSPSASSPFCHKHFTEDVFIKTHQSS_x000B_SSRFSNDRENSSPRGCTLLRQAEPGDAIMADKGFNVQDLLETSNVVINIPTFSKRKNRMINATVMRDRRI_x000B_SSKRVHVERIIGIAKNMQDSDSSP_x000B_	>Ct_06203_x000B_QSCRFVPLCSNRGGKTFPKDDVLRKKWIVAIRRRDESYRGKLWSPSASSPFCHKHFTEDVFIKTHQSSSSRFSNDREN	ATGCGGCAAAGTTGCCGTTTTGTGCCTTTGTGTAGTAACCGAGGGGGTAAAACGTTCCCC_x000B_AAGGACGATGTCTTGCGTAAGAAATGGATTGTGGCTATCAGAAGGCGAGACGAAAGCTAT_x000B_CGCGGAAAACTTTGGTCACCGTCTGCAAGCAGCCCTTTCTGTCACAAGCATTTCACTGAG_x000B_GATGTCTTTATCAAAACACATCAATCATCATCAAGCCGGTTTTCCAATGACAGGGAAAAT_x000B_TCTTCGCCCAGGGGTTGTACCCTCCTAAGACAAGCAGAACCAGGCGACGCAATCATGGCT_x000B_GACAAAGGATTTAATGTTCAAGATTTGTTAGAGACGAGCAATGTTGTAATAAATATTCCG_x00…
94344	Ct	Capitella teleta		CAPTEDRAFT_194344	THAP	MATLCRVIKAIFPKDKVERKKWLSAIRAAPDFEPSNHHYICSVHFASGDFTRSHHARYHLLKRHSVPSKF_x000B_PWTYQPDSINEAYQIDHSYAAERSLPHSDHSYASSLENKLESHSRQIAEQTSGSDFGDSEVAHYQEKVDV_x000B_GNSTKYDHTYATTPALLQHQLKTARQRIQHLEHEARNAKLREKRAKLTLESTLNELKQLKHINDEQLQQL_x000B_KVYRDKEVLSREAVAYRAGQHLKKX_x000B_	>Ct_94344_x000B_ATLCRVIKAIFPKDKVERKKWLSAIRAAPDFEPSNHHYICSVHFASGDFTRSHHARYHLLKRHSVPSKFPWTYQP	ATGGCAACGCTGTGTCGCGTTATAAAAGCAATATTCCCCAAAGACAAGGTTGAAAGGAAG_x000B_AAGTGGCTGAGTGCCATACGTGCTGCACCAGATTTTGAGCCTTCTAACCACCATTACATA_x000B_TGCTCTGTGCATTTTGCATCTGGTGATTTCACCCGCTCTCACCATGCTCGGTACCATCTC_x000B_CTCAAGCGCCACTCCGTTCCATCCAAATTTCCATGGACATATCAGCCTGACTCCATTAAT_x000B_GAAGCTTACCAGATTGATCACAGCTATGCTGCTGAAAGATCCCTTCCCCACTCTGATCAT_x000B_TCTTATGCCTCCTCACTTGAAAATAAACTTGAGAGTCACAGCAGACAGATTGCTGAGCAA_x00…
90651	Ct	Capitella teleta	ELT88837	CAPTEDRAFT_190651	THAP	MDGKKCSVSVEEGPEAKNKNNMSGMTCCWVIICSANCKTMDERTRLQVLDAVRFRERCLKWIANLRKADL_x000B_SISNVKNKKVCSKHFEQKAYICSTDIAKSLLLQRALPTIVNCRNPLPQEYVSSCPVLRDCSVVSSYPRVK_x000B_RRRVTEPEDLGKLQEEHGL_x000B_	>Ct_90651_x000B_IICSANCKTMDERTRLQVLDAVRFRERCLKWIANLRKADLSISNVKNKKVCSKHFEQKAYICSTDIAKSLLLQRALPTIVNCRNPL	ATGGATGGGAAAAAATGTTCTGTGAGTGTTGAAGAAGGACCAGAGGCAAAGAATAAGAAT_x000B_AATATGAGTGGTATGACCTGTTGCTGGGTCATCATATGCAGTGCCAACTGTAAAACTATG_x000B_GACGAACGCACAAGACTGCAAGTCCTTGATGCTGTCAGATTTCGTGAAAGATGTTTAAAG_x000B_TGGATTGCCAATTTGAGAAAGGCTGATCTAAGCATCAGCAATGTGAAGAATAAAAAGGTC_x000B_TGCTCAAAGCATTTTGAACAGAAGGCATATATATGCTCCACAGACATTGCTAAATCTTTG_x000B_CTTCTCCAAAGAGCACTCCCTACAATAGTGAACTGTCGGAATCCTCTTCCTCAAGAATAC_x00…
94947	Ct	Capitella teleta	ELU17812	CAPTEDRAFT_194947	THAP	MVKRCCAYGCRNSTSDKEKKVSFHMFPVDSERRKRWTDAVGRILADGSPWAPLANSVLCGNHFVQGRPSK_x000B_DADNVDYIPTQFDFSVPVSKRGVKMHRGQLAQLRDGTLFDSIPGTAPRTPQASQPQASQPQMFPLPNPRN_x000B_VAHDFTNGMIPDVGLHSIQLQNFALQNQFMNLGQLSGQPSAFPSLMTVQPPNIMNPMITLPNMSPLMNPI_x000B_VIQPDAQQGTSQALFSAPWPAPIPQTAPVAPPASLLTTLHQPFAQPPPPPVTPDASSPAPSDASPSTSKK_x000B_AELAKKIKAKYFKIKRLRIPGPRASVLPEYKEPIYELSVEGDEELHKIKLARSSQSISYNKSYRDPEIQN_x000B_LFHASDRLEKRRSF…	>Ct_94947_x000B_KRCCAYGCRNSTSDKEKKVSFHMFPVDSERRKRWTDAVGRILADGSPWAPLANSVLCGNHFVQGRPSKDADNVDYIPTQFDFSVPV	ATGGTGAAGAGATGCTGTGCATACGGATGCCGCAACAGCACGTCTGATAAGGAGAAGAAA_x000B_GTGTCATTTCACATGTTTCCTGTCGACAGTGAGCGGCGTAAGAGATGGACTGATGCTGTG_x000B_GGTCGCATATTGGCAGACGGTTCTCCGTGGGCCCCCCTTGCTAACTCTGTTTTGTGCGGC_x000B_AATCACTTTGTGCAGGGACGCCCTTCCAAGGATGCGGACAACGTGGATTACATTCCTACT_x000B_CAGTTTGACTTCAGCGTTCCCGTATCGAAGCGAGGGGTTAAGATGCACAGAGGACAACTA_x000B_GCTCAATTACGGGATGGCACACTGTTTGATTCAATCCCCGGGACGGCACCGAGAACAGCG_x00…
12554	Ct	Capitella teleta	ELU04367	CAPTEDRAFT_212554	THAP	MSYCYNLWLWSITATVPGFDLEYSLGSFYLSKIDFSSICGRYYGYDNDPDNLEWTQQRQRYWSIYSMTLM_x000B_MLRTYGDKAVRTWQLLRMISLCSVVYNLYMSELPSLKLPKFPDKEKEKQRWEVWFQNCHRTSEPNKKTRI_x000B_YSVHFESSRFKQTKKKTKRLTDSAVPTLFDLPDHLQKTSRPRATATSKRAAEPLSVQCVAVSADVGAAVS_x000B_IIHLD_x000B_	>Ct_12554_x000B_LPKFPDKEKEKQRWEVWFQNCHRTSEPNKKTRIYSVHFESSRFKQTKKKTKRLTDSAVPTLFDLPDH	ATGAGCTATTGTTACAACTTGTGGTTATGGAGTATAACTGCTACTGTTCCTGGTTTTGAC_x000B_TTGGAATACTCTCTAGGAAGCTTCTATCTTTCAAAAATTGACTTCTCAAGTATCTGTGGA_x000B_CGATATTACGGGTATGATAATGATCCCGATAACTTGGAATGGACTCAACAGAGACAGAGA_x000B_TATTGGAGTATCTACTCAATGACCTTAATGATGCTGAGAACATATGGAGATAAAGCTGTG_x000B_CGGACCTGGCAACTGTTGAGAATGATTTCTCTCTGTAGTGTGGTGTATAATCTTTATATG_x000B_TCGGAACTCCCATCACTCAAATTGCCCAAATTTCCTGACAAGGAAAAAGAGAAGCAGAGA_x00…
86797	Ct	Capitella teleta	ELU03068	CAPTEDRAFT_186797	THAP	MVKNCVVRGCGNRWSADTNVSFHRFPKEVEARRKWLSALQLNDLVNFECSSVCSAHFLPEEIVVTRSGRR_x000B_HYLVEGSVPSRLPPNQRINTVQDCSMDTGMEVLPDVDILSHRSLAHVNHDHAERLYLFFLFGKYQPFDNT	>Ct_86797_x000B_FHRFPKEVEARRKWLSALQLNDLVNFECSSVCSAHFLPEEIVVTRSGRRHYLVEGSVPSRLPPNQR	ATGGTGAAAAACTGTGTTGTGCGGGGCTGCGGCAACAGATGGAGCGCAGACACAAATGTC_x000B_TCTTTCCATAGGTTTCCAAAGGAAGTTGAAGCTCGGAGAAAATGGCTGTCTGCACTTCAA_x000B_TTGAATGACTTGGTTAACTTTGAGTGTTCATCAGTATGCTCTGCACATTTCCTGCCAGAG_x000B_GAAATAGTGGTGACTCGCAGTGGCCGACGCCATTATTTGGTTGAAGGCAGTGTGCCTTCG_x000B_AGATTGCCTCCAAACCAACGGATCAACACTGTTCAGGATTGTTCAATGGACACTGGCATG_x000B_GAAGTTCTCCCTGATGTTGATATCCTTTCTCATCGGTCTCTTGCTCATGTGAATCATGAC_x00…
84985	Ct	Capitella teleta	ELT88808	CAPTEDRAFT_184985	THAP	MGFAKSNGPQENVLRIIDIAMQSTAAKLSNRSARDVDSRTGEYVRFHQFPDPQKKRELCLKWIAHARRAD_x000B_LNISNVKHKFICSIHFEPQTYACPTNIAQSSLMPNATPALITCPNPSITPKRRRPRDRSTAPPAKKRKLM_x000B_TPEAGSEASDDVHPMEELPPPPTPTPSPSLDMSKNFKEHDRLAQALTDMIALRSQYQAQSRKLNRLQERL_x000B_EAKL	>Ct_84985_x000B_IIDIAMQSTAAKLSNRSARDVDSRTGEYVRFHQFPDPQKKRELCLKWIAHARRADLNISNVKHKFICSIHFEPQTYACPTNIAQSSLMPNATPALITCPNPS	ATGGGCTTTGCGAAGAGTAATGGGCCGCAGGAAAATGTCCTAAGAATTATCGATATTGCA_x000B_ATGCAATCAACTGCAGCAAAACTGAGCAATAGATCGGCCCGAGATGTGGACTCAAGGACT_x000B_GGAGAATATGTCAGATTTCACCAATTTCCCGACCCACAAAAGAAACGTGAACTATGTTTA_x000B_AAATGGATTGCTCATGCTCGAAGGGCTGACCTCAATATCTCAAATGTCAAGCATAAGTTC_x000B_ATCTGCTCGATTCATTTTGAGCCCCAAACCTATGCCTGTCCAACAAACATTGCGCAATCA_x000B_AGCCTGATGCCGAATGCCACTCCTGCCCTGATCACCTGTCCTAATCCATCGATTACTCCT_x00…
10621	Ct	Capitella teleta	ELU11337	CAPTEDRAFT_210621	THAP	MVGIEIELIVQDIMIRTKSIGRHKPEATGHPIQEATEIVTLSSEDGSRLSFHTFPLKNASRLKAWVHACG_x000B_RQNFTPTKSDRVCSLHFDSGDFERDLQLELLGHDPKKRQRARKLKPESVPRLPEHHPGAIESKSSKTREH_x000B_SIRRAERAAHQEALREILEASQAQASSEAGVGNEEAGEAISMSQDMQIPSTSYSHTDETDKIQQSLLVDG_x000B_RTLVGGDHVPFQLIFHILHHCQPKTKRPPLSRIQICARHHGISVS_x000B_	>Ct_10621_x000B_FHTFPLKNASRLKAWVHACGRQNFTPTKSDRVCSLHFDSGDFERDLQLELLGHDPKKRQRARKLKPESVPRLPEHHPG	ATGGTGGGAATCGAAATTGAACTCATCGTTCAGGACATAATGATACGAACCAAGAGTATA_x000B_GGACGACACAAACCAGAAGCCACCGGACACCCTATTCAGGAGGCGACAGAGATCGTTACA_x000B_CTCAGCAGCGAAGACGGCTCGAGGCTGAGCTTCCACACTTTTCCTTTGAAAAACGCATCT_x000B_AGGCTGAAAGCTTGGGTTCATGCATGTGGTCGCCAGAACTTCACCCCGACGAAGTCTGAC_x000B_AGAGTGTGCTCTCTGCACTTTGACTCGGGAGACTTCGAGAGAGATCTCCAGTTAGAACTT_x000B_TTGGGACATGATCCAAAGAAGCGTCAACGAGCTAGGAAACTGAAACCAGAAAGTGTACCT_x00…
26468	Ct	Capitella teleta	ELU07455	CAPTEDRAFT_226468	THAP	MPTNCAVVGCTMKERTLFNDNVKKISYHMFPKNPALKAKWISAIRRENYIPGEWSTVCSRHFEDEDEDRT_x000B_SALHVRLRENAVPSLSVTHSTQPIIPSSLHPSLVGSIKQEVTTAEESSETSQSEQSKQDSIWEEYRNLTS_x000B_ISSNLETHQVKFREDEAFIKKGPSLTLPLRSDVLPPTKQRLESPSRSPSDSEHVPNLFLNFSQKSPAITS_x000B_KSDSDLCLVKRNHSPPVVQSSNEQTEKSADESLVSHVSHVTEKKVRHAAVQTNVIVRGIFCLRGTQTEPI_x000B_GSPSERSALQDKLHAQCISARISESNLKHSRQLNQQLQADLNQVRTENRQLQDELSRVRILYAEALEAKN_x000B_TATSCEEKPRLSEL…	>Ct_26468_x000B_YHMFPKNPALKAKWISAIRRENYIPGEWSTVCSRHFEDEDEDRTSALHVRLRENAVPSLSVTHST	ATGCCGACGAATTGTGCGGTGGTCGGTTGCACAATGAAGGAACGAACGTTATTTAATGAT_x000B_AATGTGAAAAAGATCTCCTACCACATGTTTCCCAAAAATCCTGCCTTGAAAGCGAAGTGG_x000B_ATTTCCGCTATTCGCAGAGAGAACTATATCCCTGGTGAATGGTCGACCGTCTGCTCCAGG_x000B_CATTTTGAGGACGAGGATGAGGACAGGACGAGCGCCCTACACGTGCGTCTGAGGGAAAAC_x000B_GCGGTTCCTTCCCTTTCCGTCACACATTCAACGCAACCAATCATCCCGTCGTCCTTGCAT_x000B_CCATCTTTGGTGGGCAGCATCAAGCAGGAGGTCACGACAGCAGAGGAGTCATCAGAGACC_x00…
11121	Ct	Capitella teleta	ELT91439	CAPTEDRAFT_211121	THAP	MGSVVSNCHRTSEPNKKTRICSVHFESSCFKQTKKNKRLTDSAVPTLFYLPNHLQKTSQPRATATSKRAA_x000B_EPLSVQCVAVSADVGAANKFLEASHMLQTARLPVDFTEVNSLSAQAISSIFPNFTSRRL_x000B_	>Ct_11121_x000B_SVVSNCHRTSEPNKKTRICSVHFESSCFKQTKKNKRLTDSAVPTLFYLPNHL	ATGGGAAGTGTGGTTTCAAATTGCCATCGAACCTCAGAGCCCAACAAGAAAACTAGGATT_x000B_TGCAGTGTTCACTTTGAGAGTTCTTGCTTCAAACAAACTAAAAAAAACAAAAGACTGACT_x000B_GATTCAGCTGTTCCAACATTATTTTATCTTCCTAATCATCTCCAGAAAACATCCCAACCC_x000B_AGAGCAACTGCCACATCAAAAAGAGCTGCTGAGCCACTATCTGTTCAGTGTGTAGCAGTT_x000B_TCAGCAGATGTTGGTGCAGCTAATAAGTTTCTAGAGGCATCGCACATGCTGCAGACAGCT_x000B_CGCTTGCCTGTCGATTTCACAGAGGTGAATTCCTTATCAGCGCAGGCTATTTCAAGTATT_x00…
8812	Ct	Capitella teleta	ELT88782	CAPTEDRAFT_208812	THAP	MPQCAVWDCNSFPGQSREDGSRLSFHTFPLKNASRLKAWVHACGRQNFTPTKSDRVCSLHFDSGDFERDL_x000B_QLELLGHDPKKRQRARKLKPESVPRLPEHHPGAIESKSSKTREHSIRRAERAAHQEALREILEASQAQAS_x000B_SEAGVGNEEAGEASAQADLAEGLVPQASPLKTPRKVPVYEIATYSFLATPRRTTKDHPYSRKKMLLKEVL_x000B_PESSSEVSAAPSSDSSPAAVELPTSTDSSLSAEDVELYSPSTPEPSSQESAEEADVQADEDPKILVFESS_x000B_LQKLLNFCPDCGSPVVGQKKSYTGSMTTYVLQCHNGCTVRWNSQPKVDRQPLGNILIAAAILFTGLTFKR_x000B_MSDWTAALKLKFIS…	>Ct_08812_x000B_FHTFPLKNASRLKAWVHACGRQNFTPTKSDRVCSLHFDSGDFERDLQLELLGHDPKKRQRARKLKPESVPRLPEHHPG	ATGCCTCAGTGTGCAGTGTGGGATTGTAATAGTTTTCCTGGACAGAGCAGAGAAGACGGC_x000B_TCGAGGCTGAGCTTCCACACTTTTCCTTTGAAAAACGCATCTAGGCTGAAAGCTTGGGTT_x000B_CATGCATGTGGTCGCCAGAACTTCACCCCGACGAAGTCTGACAGAGTGTGCTCTCTGCAC_x000B_TTTGACTCGGGAGACTTCGAGAGAGATCTCCAGTTAGAACTTTTGGGACATGATCCAAAG_x000B_AAGCGTCAACGAGCTAGGAAACTGAAACCAGAAAGTGTACCTCGGCTCCCAGAACATCAC_x000B_CCTGGAGCTATCGAGTCCAAGTCTTCAAAGACAAGGGAGCACTCTATCAGAAGAGCAGAG_x00…
86200	Ct	Capitella teleta	ELU03641	CAPTEDRAFT_186200	THAP	MAQKCSAVQCHNRASKNSPLSFHCFPRKNPVLLKKWLHQICRKNKDGTPWYPSEHDKICSSHFTQADFYE_x000B_GLGRRNLREDAVPKLLPKDKVKLSNHTTMESESTKPLLSQSTAEFYESWRRSSTELAWCEDYLRVRKLPA_x000B_WDFRFPCVIPQSMDIELLVSTERGPCPLCPFATVDENDPSCIKQHLTTFHLSRNVCYGGWLHLICRQPCH_x000B_PCAHYHCRCGSTLSDKRIALSHIKSCKRKDLAAEADREVKDEERPQMEDIDGENVSDLFAKIRRVEKIQR_x000B_RKVKRLRKIKLGENMKWDSDEPESEGEEIEIKAEDKIEETETVSCECKNEEIEIKVEDESESDEMFNVET_x000B_ESEENVDQMDYELA…	>Ct_86200_x000B_FHCFPRKNPVLLKKWLHQICRKNKDGTPWYPSEHDKICSSHFTQADFYEGLGRRNLREDAVPKLLPKDKV	ATGGCGCAAAAATGCTCTGCAGTTCAATGCCATAACAGGGCTTCGAAAAATTCGCCTTTA_x000B_TCTTTTCACTGTTTCCCAAGGAAAAATCCTGTGCTTCTTAAAAAGTGGTTGCACCAAATA_x000B_TGTAGAAAAAACAAGGATGGCACACCATGGTATCCATCTGAGCACGACAAAATCTGCAGT_x000B_TCTCATTTCACTCAGGCTGATTTCTACGAAGGTCTGGGGAGACGAAATCTACGAGAAGAT_x000B_GCAGTCCCAAAGTTGTTACCAAAAGACAAAGTGAAACTATCAAATCATACAACAATGGAA_x000B_TCAGAGTCAACGAAGCCTCTCTTGAGTCAATCCACAGCAGAATTTTATGAATCCTGGAGG_x00…
97860	Ct	Capitella teleta	ELT95598	CAPTEDRAFT_197860	THAP Tnp_P_element	MLRYGLESYITSTVSSPKVAEQFLPFVCALRHGLVKARYNDTHYTDKFTYRQLFGRNRSATIAHKWWIFT_x000B_RRSDKNFKNDKDRKSILQMVLCEEHFDKDQFKNPAQKGKPIKRKRLRGDALPLLFDVPNPPKQQTPSRPG_x000B_PKRAADPDTPVQPSKRARLCTEGGDDAAPEDYDPLPFASPTSSQKASPSKEALKKMLSRYKKRWQREKKR_x000B_KASSPKKMKEAEQIEVTRNLLKDHLSPDALNLVMAQIITKGRRRQRWSKEVKLYCLQLAYTSNAAYKFLR_x000B_KSFKIPSIRTLQRIFEKMHIDTGFSHQLLNHLKLETAKMPNKDKYCTICFDEMALTAGLSYNRGHDIVKG_x000B_FVDFANFGQSKKLG…	>Ct_97860_x000B_FVCALRHGLVKARYNDTHYTDKFTYRQLFGRNRSATIAHKWWIFTRRSDKNFKNDKDRKSILQMVLCEEHFDKDQFKNPAQKGKPIKRKRLRGDALPLLFDVPNPP	ATGCTACGCTACGGCTTGGAGAGCTACATCACATCCACAGTTAGCTCCCCAAAGGTAGCG_x000B_GAGCAGTTCCTACCCTTTGTGTGTGCACTACGCCACGGCTTGGTAAAAGCTCGTTACAAC_x000B_GACACTCATTACACTGACAAATTCACTTATCGACAGCTTTTTGGTCGAAACCGATCTGCC_x000B_ACAATAGCTCACAAGTGGTGGATATTCACTAGGAGAAGTGATAAGAACTTCAAAAACGAC_x000B_AAGGATCGCAAGAGCATCCTACAGATGGTGCTCTGTGAAGAGCACTTCGACAAGGACCAG_x000B_TTTAAGAATCCTGCACAGAAGGGGAAGCCTATCAAAAGAAAGAGGCTGAGAGGAGATGCT_x00…
8960	Ct	Capitella teleta	ELT97641	CAPTEDRAFT_208960	THAP TNP_P_element	MPPKAKKPKRAVKKPKKRKEKSVNCHVEYCSAIKCDNSRDKTPDLSFFRFPNPGKTGNNAGSQLARAHKF_x000B_WILTRRSDKNFKDDKDRKSTLQMVFCEEHFDKDQFKNPAQKGKPIKRKRLRGDALPLLFDVPNPPKQQTP_x000B_SRPGPKRAADPDTPVQPSKRARLCTEGGDDAAPEDYDPLPFASPTKGEEEEGEYCLQLAYISNAAYKFLR_x000B_KSFKIPSIRTLQRMFEKMHVDTGFSHQLLNHLKLETAKMPNKDKYCTICFDEMALTAGLSYNKDKRGYKL_x000B_RAEENNTIQVHLFTSAEAFEYNNNPFEQVGAMLDYLAKRTDRDYEEFCECLEEDNQGHIVTEILGSRKQE_x000B_PFSIRKALNNTYFG…	>Ct_08960_x000B_EYCSAIKCDNSRDKTPDLSFFRFPNPGKTGNNAGSQLARAHKFWILTRRSDKNFKDDKDRKSTLQMVFCEEHFDKDQFKNPAQKGKPIKRKRLRGDALPLLFDVPNPP	ATGCCGCCGAAAGCAAAGAAGCCAAAACGCGCCGTAAAAAAACCCAAGAAACGCAAGGAA_x000B_AAGAGCGTGAATTGCCACGTCGAATATTGTTCTGCAATTAAGTGCGATAACTCGAGAGAC_x000B_AAGACGCCTGATCTATCGTTTTTCCGATTTCCAAACCCTGGAAAAACTGGGAATAATGCA_x000B_GGGAGTCAGCTAGCGAGAGCTCACAAGTTCTGGATACTCACTAGGAGAAGTGATAAGAAT_x000B_TTCAAAGACGACAAGGATCGCAAGAGCACCCTACAGATGGTGTTCTGTGAAGAGCACTTC_x000B_GACAAGGACCAGTTTAAGAATCCTGCACAGAAGGGGAAGCCTATCAAAAGAAAGAGGCTG_x00…
9218	Ct	Capitella teleta	ELU18661	CAPTEDRAFT_209218	THAP	MEQRLPLLSMEVSQDAAGKLSAEHCYSSSKEPGSQKCTRGTQCYAYNCFNYNNRESTARGISFHQFPDKE_x000B_KEKQRWEVWFQNCHRTSEPNKKTRICSVHFESSRFKQTKKLLFYKQLLTTGQMQFLLMHKFSQDHLELFF_x000B_NAVRRFGGWNNNPSVNHFKTAFRALISRCGAAAVCGSTGNCVAQENVELVRASLQSPSYASPFHEEDVAL_x000B_DVIEDNLSEHFSSEFYAILAQNIVTYICGWVGNRS_x000B_	>Ct_09218_x000B_TQCYAYNCFNYNNRESTARGISFHQFPDKEKEKQRWEVWFQNCHRTSEPNKKTRICSVHFESSRFKQTKKLLFYKQLLTTGQ	ATGGAGCAGCGACTTCCGCTTCTAAGCATGGAAGTGAGCCAGGACGCAGCAGGAAAATTG_x000B_TCGGCTGAACACTGTTATTCATCCTCAAAGGAACCTGGAAGCCAGAAATGTACTCGTGGC_x000B_ACTCAATGCTATGCGTACAATTGCTTCAATTACAACAACCGCGAAAGTACAGCCCGAGGA_x000B_ATTTCATTTCATCAATTTCCTGACAAGGAAAAAGAGAAACAGAGATGGGAAGTGTGGTTT_x000B_CAAAATTGCCATCGAACCTCAGAGCCCAACAAGAAAACTAGGATTTGCAGTGTTCACTTT_x000B_GAGAGTTCTCGCTTCAAACAAACTAAAAAACTGCTGTTCTACAAGCAACTGTTGACCACA_x00…
93843	Ct	Capitella teleta	ELU11442	CAPTEDRAFT_193843	THAP	MPVCSAFGCQRRPERDRKDGITFHKFPRCPGLRKKWIAATRRENFTPSKFAVLCSCHFLEKDMDRTSLSC_x000B_VRVREGAIPSVFSALHLQPKPRSNRKHRKDRSETQKNPNRLEDSESERLDIKSEIDSESERLDIKSEIDS_x000B_ESERLDIKSEIDSESERLDIKSEIDSESERLDMNFF_x000B_	>Ct_93843_x000B_PVCSAFGCQRRPERDRKDGITFHKFPRCPGLRKKWIAATRRENFTPSKFAVLCSCHFLEKDMDRTSLSCVRVREGAIPSVFSALHL	ATGCCGCCGAAAGCAAAGAAGCCAAAACGCGCCGTAAAAAAACCCAAGAAACGCAAGGAA_x000B_AAGAGCGTGAATTGCCACGTCGAATATTGTTCTGCAATTAAGTGCGATAACTCGAGAGAC_x000B_AAGACGCCTGATCTATCGTTTTTCCGATTTCCAAACCCTGGAAAAACTGGGAATAATGCA_x000B_GGGAGTCAGCTAGCGAGAGCTCACAAGTTCTGGATACTCACTAGGAGAAGTGATAAGAAT_x000B_TTCAAAGACGACAAGGATCGCAAGAGCACCCTACAGATGGTGTTCTGTGAAGAGCACTTC_x000B_GACAAGGACCAGTTTAAGAATCCTGCACAGAAGGGGAAGCCTATCAAAAGAAAGAGGCTG_x00…
98539	Ct	Capitella teleta	ELU18178	CAPTEDRAFT_198539	THAP	MKTKLQGKKEESPHVVLVIIALNALEQIENLNSRYRDKGPFRALTTQFKAAIATFVFISVSEFGKKQRLP_x000B_LRFFRSTSGSDQSSVSVKCECLTDSLSVIVNFNSNFAVSSFHPSDCVDHASVSQCAVWDCNSFPGQSSED_x000B_GSRLSFHTFPLKNASRLKAWVHACGRQNLTPTKSDRVCSLHFDSGDFERDLQLELLGHDPKKRQRARKLK_x000B_PESVPRLPEHHPGAIESKSSKTREHSIRRAKRAAHQEALREILEASQAQASSEAGVGNEEAGK_x000B_	>Ct_98539_x000B_FHTFPLKNASRLKAWVHACGRQNLTPTKSDRVCSLHFDSGDFERDLQLELLGHDPKKRQRARKLKPESVPRLPEHHPG	ATGAAAACCAAATTGCAAGGAAAAAAAGAAGAGTCCCCGCACGTGGTTCTTGTAATTATA_x000B_GCGCTAAATGCCTTGGAACAGATTGAAAATTTAAATTCAAGATACAGAGACAAAGGACCA_x000B_TTTCGCGCGTTAACGACTCAGTTCAAAGCAGCCATTGCGACTTTTGTCTTCATTTCCGTT_x000B_TCTGAGTTTGGTAAGAAACAACGTCTTCCATTACGATTCTTCCGCTCAACCAGTGGCAGT_x000B_GACCAGTCCAGTGTGAGTGTCAAGTGTGAGTGTCTGACTGACTCTCTGAGTGTGATTGTC_x000B_AACTTCAACTCGAACTTCGCAGTTTCTAGTTTTCATCCGAGTGACTGTGTGGACCATGCC_x00…
48125	Hv	Hydra vulgaris	XP_012563546	LOC105848125	THAP Tnp_P_element	MPAFCSAISCVNKRGKNVGNNISFFRFPKDKNRCKLWVRNCRRQDLDTKSCEELNLNYTICSEHFDSSQY_x000B_YLANNGSKRALVTAVPTIFNFPNQPSTLNLKRKQPTNRLHLQDKIQKKEINDKVKLNKINSVENSNTNNQ_x000B_HLDYDKNNDKIIGIQSNGKPVNQVLVLMVRGLSTKWKQPIAYFYSNTTMCSTNLAKIINNAMIHLHKRGL_x000B_AVRCLVCDQSSSNIRALKFLGFSLLNQQISHPTTQAKVYIIFDPPHLIKNVRNNLIKHDILSDGKIISWK_x000B_HLEELYNLDKVNAVRLVPKLTDRHLDPGSLLAMRVIVVIDQEEQLNIVKKVHEGLAQCERCQKISNRNRK_x000B_VSPTLKPVKVEQQV…	>Hv_48125_x000B_AFCSAISCVNKRGKNVGNNISFFRFPKDKNRCKLWVRNCRRQDLDTKSCEELNLNYTICSEHFDSSQYYLANNGSKRALVTAVPTIFNFPNQ	TAAATATGCCAGCCTTTTGCTCAGCCATCAGTTGTGTTAACAAGCGTGGAAAGAATGTTGGAAATAATAT_x000B_ATCTTTTTTTAGATTTCCAAAAGATAAAAATAGATGCAAGCTTTGGGTTCGTAATTGTCGTCGTCAAGAT_x000B_CTCGATACAAAATCATGTGAAGAACTTAATCTTAACTATACTATTTGTAGTGAACATTTTGATTCTTCAC_x000B_AATACTATCTTGCCAATAATGGTAGTAAAAGAGCACTTGTAACTGCTGTACCAACAATTTTTAACTTTCC_x000B_AAATCAACCTTCTACCTTAAATTTAAAGAGAAAACAGCCTACAAACAGACTTCATTTACAAGATAAAATA_x000B_CAAAAAAAAGAAAT…
7747	Lg	Lottia gigantea	XP_009063858	LOTGIDRAFT_107747	THAP	TTYRTNYAYLYFRYPLKDPERLKKWLVNLKRVDFEPTKHTILCSRHFEEKCFLITLERTYLKDDAVPTIF_x000B_DFPDHLMKVSIIKTFTKLLRYFTHLLYS_x000B_	>Lg_07747_x000B_YFRYPLKDPERLKKWLVNLKRVDFEPTKHTILCSRHFEEKCFLITLERTYLKDDAVPTIFDFPDH	ACAACTTATAGAACTAATTATGCTTATTTGTATTTCAGATATCCTTTGAAAGATCCAGAAAGACTCAAGA_x000B_AGTGGCTGGTAAATTTGAAGAGAGTTGATTTTGAACCAACTAAGCACACTATTTTGTGTTCCAGACATTT_x000B_TGAGGAAAAATGTTTTTTGATAACTCTTGAGCGTACCTACCTTAAAGATGATGCTGTACCAACAATATTT_x000B_GATTTTCCTGATCACTTAATGAAGGTGAGCATTATCAAAACCTTCACTAAATTACTAAGATACTTTACTC_x000B_ACCTTCTTTACTCTTAA_x000B_
28	Lg	Lottia gigantea	XP_009058408	LOTGIDRAFT_60028	THAP	RFPLSKPVLLERWLSNLRKENYIPKHFSTLCSKHFEECCFYRFGMRTQLKEDVVPTIFDFPFHL	>Lg_0028_x000B_RFPLSKPVLLERWLSNLRKENYIPKHFSTLCSKHFEECCFYRFGMRTQLKEDVVPTIFDFPFH	AGATTTCCTCTCAGTAAACCAGTTCTTCTGGAAAGATGGCTTTCTAATTTGAGAAAAGAGAACTATATTC_x000B_CAAAGCACTTTTCAACATTATGTTCGAAACACTTTGAAGAATGCTGTTTCTACAGATTTGGAATGAGAAC_x000B_ACAACTTAAAGAAGATGTTGTGCCAACAATCTTTGACTTTCCATTTCATCTA_x000B_
76584	Lg	Lottia gigantea	XP_009052708	LOTGIDRAFT_176584	THAP	MVKTCCVYKCHNRFNVEAKSRGISFFRFPKNKRQRNAWIKAVNRKDWLPNNNTWICSEHFLDGWHGYEPT_x000B_DGNYSPTIFAYKETEKNVSQVARESRHLVREKSQALAYYM_x000B_	>Lg_76584_x000B_KTCCVYKCHNRFNVEAKSRGISFFRFPKNKRQRNAWIKAVNRKDWLPNNNTWICSEHFLDGWHGYEPTDGNYSPTIFAYKETE	ATGGTGAAAACCTGCTGTGTTTACAAGTGTCATAACAGGTTTAATGTTGAAGCTAAGTCCAGAGGCATAA_x000B_GTTTTTTCCGTTTTCCGAAGAATAAAAGACAGCGCAATGCTTGGATCAAAGCCGTGAATAGAAAGGACTG_x000B_GCTACCGAACAATAATACTTGGATTTGCTCGGAACATTTTCTTGATGGCTGGCATGGTTATGAACCTACC_x000B_GATGGTAATTATTCTCCTACCATTTTTGCTTACAAAGAGACGGAGAAGAACGTGTCGCAGGTTGCGAGAG_x000B_AATCTAGACATCTAGTTCGTGAAAAGTCGCAGGCCCTAGCCTACTACATGTAG_x000B_
38630	Lg	Lottia gigantea	XP_009049058	LOTGIDRAFT_238630	THAP	MPCCAAVNCKEKPIPKYLNEEKENDKRITFHKFPGRDPQLFQIWLHNLRREDFTPSRSSSLCSRHFEEKY_x000B_IHRLGGNVTLMKGAIPTIFDYPAHLLDHIIYSKPEPEPEPEPEAEANDSFTDDSYDLNDIDSVKRKYEAD_x000B_IEKLKQRLTVSQEKARKFQRKAQQLEKELKSLQENKDVFQPSVKVLSRSRQIVKNPV_x000B_	>Lg_38630_x000B_PCCAAVNCKEKPIPKYLNEEKENDKRITFHKFPGRDPQLFQIWLHNLRREDFTPSRSSSLCSRHFEEKYIHRLGGNVTLMKGAIPTIFDYPAH	AATTTATCTCGCTTGTCTCATCGTATGCAATTAAAAACATTACACCTAGATCTGCTCTGTTTGAGAAATC_x000B_AAAAAGCAGTAGTATCTTCAGTCATTTATACACCGTATTGGGTTAGATTTTGACTGCAATCATAGACAGT_x000B_CTCGACTGTGTATAAAACACTTTATTTTGTAAACATTCACAATCATAAACAATGCCTTGTTGTGCCGCCG_x000B_TTAATTGTAAAGAAAAGCCAATACCAAAATATTTGAATGAGGAGAAAGAAAATGACAAAAGAATAACATT_x000B_TCATAAGTTTCCTGGGAGAGATCCACAACTGTTCCAAATATGGTTACATAATCTCAGAAGGGAAGATTTT_x000B_ACTCCATCAAGATC…
79484	Lg	Lottia gigantea	XP_009060588	LOTGIDRAFT_79484	THAP	VLCAVFGCNNDSRKSESVSYFKIGSRRNEIQKKWIVFLKRKNYILTKHSSICSEHFTDDSFVRDLQAELL_x000B_KLTRPRKLREDAVPSIY_x000B_	>Lg_79484_x000B_VLCAVFGCNNDSRKSESVSYFKIGSRRNEIQKKWIVFLKRKNYILTKHSSICSEHFTDDSFVRDLQAELLKLTRPRKLREDAVPSIY	GTTTTATGTGCCGTTTTTGGGTGCAACAATGACTCAAGGAAAAGTGAAAGCGTCAGTTATTTTAAAATCG_x000B_GATCGAGAAGAAACGAAATACAGAAAAAATGGATTGTTTTCTTGAAACGGAAAAATTATATTCTGACGAA_x000B_ACATTCGAGTATTTGTTCAGAACATTTTACGGATGACAGTTTCGTTCGTGACCTGCAAGCTGAATTATTA_x000B_AAGTTGACCCGACCACGTAAATTGAGAGAAGATGCCGTTCCTAGCATCTAT_x000B_
45529	Cg	Crassostrea gigas	XP_011452013	LOC105345529	THAP HTH_Tnp_4 DDE_tnp_4	MPQYCCVPNCTNYGGHKFPEDINLRQKWRVAIRRMDPRTKRLWQPGKYDVVCSSHFRDTDYKITLLGERP_x000B_RLNKGAVPSIFPFALSLSSNDFLNDESPRCLRKKNREGMLATNDQHASVCTEVQSVVEVKDTPEIQNSSS_x000B_IETPEEDLHGQFDQSVQCELKTFGKFSVKNFENDPKMIKYYTGFCDFEQFIFFFNCLGPCVSELSHQTTL_x000B_MDPKDQLFMVLMKLRQAKEDVELALFFGISESSVSRIFNTWLNFMYYQLKELCIWPSKDIIQQFMPSDFG_x000B_RKFPNTRVILDATELPINKPSDVNAQSITWSAYKHKNTLKTMIGCTPKGAVSFVSKAYGGSASDRQIIEN_x000B_SELLNPDLKMFEKG…	>Cg_45529_x000B_HKFPEDINLRQKWRVAIRRMDPRTKRLWQPGKYDVVCSSHFRDTDYKITLLGERPRLNKGAVPSIFPFALS	GCCCACCGAAATTCCCGCGCGTAGATGGCGCTCGTGTACTATCAGTTATACTTTCGGAACACCTCGCGTG_x000B_TTACACTAAAAGAAGTTAAAGTGAAAGTGTGCCTGGAGGTCGAGTGTTTTGCTTAAATTATCATCCCCTG_x000B_ATGCCACAATATTGTTGTGTACCGAATTGTACAAACTATGGGGGTCATAAATTCCCAGAAGACATCAATT_x000B_TACGACAAAAATGGCGCGTGGCCATACGAAGAATGGACCCCCGGACGAAGCGGTTATGGCAACCAGGAAA_x000B_ATACGATGTTGTGTGTTCCTCCCATTTTAGGGACACGGACTACAAAATCACACTATTAGGTGAACGTCCA_x000B_CGACTGAATAAAGG…
48800	Cg	Crassostrea gigas	XP_019918094	LOC105348800	THAP	MVYCAAFGCTNIQKKGCGLSFFSFPKDAARRKTWIVYCRWGVEPTKSSRLCSEHFSIVQFDRDLERLKEN_x000B_GYEGAKIRLRKDAVPDIPLRVCDQDENAAIPAPKQRGAFAKRQKADVSILL_x000B_	>Cg_48800_x000B_FFSFPKDAARRKTWIVYCRWGVEPTKSSRLCSEHFSIVQFDRDLERLKENGYEGAKIRLRKDAVPDIPLRVCD	ATGGTGTATTGTGCGGCTTTCGGTTGTACCAACATTCAGAAGAAGGGGTGCGGATTGAGCTTTTTTAGTT_x000B_TTCCTAAGGATGCAGCTCGGAGGAAAACATGGATTGTCTACTGTCGCTGGGGCGTTGAACCCACGAAGAG_x000B_CAGCCGATTGTGTTCTGAACATTTTTCCATAGTGCAGTTTGACCGGGATCTAGAGAGACTAAAGGAAAAC_x000B_GGCTATGAAGGAGCAAAAATTCGCCTCCGGAAGGATGCAGTACCAGACATCCCCCTCCGTGTTTGTGATC_x000B_AGGACGAGAATGCCGCCATCCCCGCGCCAAAACAGCGAGGAGCTTTTGCTAAGCGACAAAAGGCTGATGT_x000B_AAGTATATTGCTGT…
45655	Cg	Crassostrea gigas	XP_011452173	LOC105345655	THAP	MGAMPFCAAFGCASVHKKGCGVSFFSFPKDSARRKRWTIFCRRDKFVPENHSRLCSKHFSTDQLERDPNV_x000B_LERLGYVNARIKLKGDAIPDVPLRVQAAPLVLPPKTRGAFAKRNKPYLLHEALQEVELRNGNDATPVTIH_x000B_HDGEAPPNSEPKTAVEVPEPEDPPVSSSQTCTTLTKKCQASITVPQRTRRIQVSMTDKNCITVSKGVQCS_x000B_SLFDGVSLREAAGLVPLAEPKQEANQFILDEDTQSDVEEDEDQADSDYDPFEEEDEESDEEDQVYENGIP_x000B_LRTAVHPEEERQFLVAESCLAKLLEKCGICGSPCMSSLNFTRGTMVGTRSQCTCGHVCEWESQQCLNGMP_x000B_WSNIFVAGAIVFSG…	>Cg_45655_x000B_FFSFPKDSARRKRWTIFCRRDKFVPENHSRLCSKHFSTDQLERDPNVLERLGYVNARIKLKGDAIPDVPLRVQA	TTTTTGTATTTTATTTTAATAAGATAGATTGATAAAACGTTGTCTGGAAATAAAATACCACCAAAAATCT_x000B_CTGTTGAAATATTCATAATTAAAACACACGAAGCGTTCAAAATTTAACTTTCGTGATATGCATATTCAAA_x000B_AAGCAACTTTCTACGCGCCATTGCATGTGACGTCATAGAAGCAATTCAGCGAGAAGGCGAGGGGAGACTG_x000B_CAGACAGTGATTAGATCATCAGATAAGATAATTAGCCACACGCCGTTATACATTTGACCCGTTATCGGAT_x000B_TAATGGTGGCAAATGGGGGCCATGCCTTTCTGTGCTGCCTTTGGTTGTGCTAGTGTGCATAAAAAAGGAT_x000B_GTGGGGTGAGCTTT…
1379	Cg	Crassostrea gigas	EKC22848	CGI_10001379	THAP	MPQCAAFNCNIRSQKGVAMYLFPKDPKFRRIWVHNLRRDGFVATKTSRLCARHFTDDQFSIHPSVAKKCG_x000B_YKIIDLKPDAVPTIFDFPKTETKTKMRRKSTASFKRNALEICNAIDKSPTQFTRPSAMEKSQTSVMGASL_x000B_ADPCLSNEHDFGMRDYIADLMDAVVELRELNDSYTKARDAIDRHVQVPPPIAQSTPKPPKDFLGFCILLL_x000B_IISIQMLGSVSISRLLFFIFFSICICIMWEVLFCNLWFMDRFHNITCIHVTNIFSQNLLSSSVRNMYDVM_x000B_WEVHVFITVCV_x000B_	>Cg_01379_x000B_MYLFPKDPKFRRIWVHNLRRDGFVATKTSRLCARHFTDDQFSIHPSVAKKCGYKIIDLKPDAVPTIFDFPKT	TAGAATGATATATGCAATTTCATTAATTTATTTTTCATTTTAAGAAAATTCATTTTTAAAAAGATCTCTT_x000B_ACAACCTGTGTATTTTTTTTCAGTTTACATAACACAGTGTATTAATTGAATGTAGTTGTGTAGATTTATA_x000B_CATGTACCTACAAGCAATATACATTTAATATTCACCAGGTACATGTACCAGCCTACTATATTTGATAAAT_x000B_AAATGTACTTCTTTCATGCCTTTTTCATGCCTTTTACTCATTGTTATATGTATCATTTATAATAAAAATA_x000B_CTTTGAAAACTTTTCTCAATTTATTTATTTTAATAAGATTAAGAAACGGACTATAGTTAATGCACGTTTT_x000B_CAAGAGTTGTCTCT…
36569	Cg	Crassostrea gigas	XP_011439232	LOC105336569	THAP	MPQRCSVPFCCNYGGHQFPKDKQRRFQWRVAIKRLDPLTKKLWEPNDRDVVCHLHFVASDYKDTSADHLH_x000B_LKDDAVPSILIPDDEPPTPSPRLQRLSRRKQEFDKPDLVAIGVQQEVVIEEKEEAPSLPQATPDADSFIK_x000B_NPF	>Cg_36569_x000B_QRCSVPFCCNYGGHQFPKDKQRRFQWRVAIKRLDPLTKKLWEPNDRDVVCHLHFVASDYKDTSADHLHLKDDAVPSILIPDDEP	CATTCGCCGGTTTTGATTCCGAATTTTATACACCAAACCTATCGGTGGTTATTTGTGCGTTTTAGACGCT_x000B_TGAATTAGTTTCGGTTTTATATATCGCTGGCTATGCCTCAGCGTTGTTCGGTTCCTTTTTGTTGTAATTA_x000B_TGGTGGACATCAGTTTCCGAAGGATAAGCAACGTCGTTTTCAGTGGAGGGTTGCCATAAAACGCCTAGAT_x000B_CCACTGACCAAAAAACTCTGGGAACCAAATGACAGAGACGTTGTCTGTCACTTGCATTTTGTTGCCAGTG_x000B_ATTACAAGGACACCTCAGCTGATCACCTCCATCTAAAAGATGATGCAGTGCCCTCTATTCTTATTCCTGA_x000B_TGATGAGCCCCCTA…
29107	Cg	Crassostrea gigas	XP_019923094	LOC105329107	THAP	MERRLLWLGLLHCVLAANASPDFLITVPASVYRGEEFDFCVTFPGTFQDGSVEVNAQMQLDDTDVVRYPP_x000B_QTYLTVSEAIKCQKLVAPKREGYWTFNVTLQSHGSYVPNLPQWYPPRGNLSTTQTERVNVNTRREDADIT_x000B_LIQTDKPLYKPGQTVKFRILRLKANNRLRPDTDKIKWVYVENPSNIRVMQWKDVPTTQGIASLEMLLSND_x000B_PPQGNWVIKAIYNDSKEYSNTFSVEEYVLPKYEVSLTPPAYLLVDTQTIDFKVCAKYTYGKPVKGQLQVK_x000B_VCYNSPYGYGWRRRGPQFIRPCTERLLEINGCTMVSVNASEIELNSRRYAIWGKLKINATVTEAGTGVVL_x000B_SGQSQGPEVTIVSS…	>Cg_29107_x000B_PLCFAFGCNHMTGAKRTCSLFRFPTNPKERNKWIQRCRRADRAYTANDRLCSCHFKDGIKENGPTIFAYSKNL	GCTAAGTAGTTTTTGAGTGGAGGGGGGTGGCAGCTCCCACTTTCCCCTCATTTCACCATGGAACGCCGAC_x000B_TGCTCTGGTTGGGGCTTCTACACTGTGTGCTAGCAGCGAACGCCTCCCCGGACTTCCTGATCACAGTACC_x000B_CGCGTCAGTCTACAGAGGGGAGGAGTTTGATTTCTGCGTGACGTTTCCCGGAACCTTCCAGGATGGTTCT_x000B_GTAGAGGTCAACGCTCAGATGCAGCTAGATGACACAGATGTCGTCAGATATCCACCCCAAACTTATCTTA_x000B_CAGTTTCAGAAGCCATAAAATGCCAGAAACTCGTAGCCCCAAAGCGTGAGGGATATTGGACATTCAATGT_x000B_CACGTTGCAGAGTC…
27795	Cg	Crassostrea gigas	XP_011426720	LOC105327795	THAP DDE_Tnp_4	MPLCFAFGCNHMTGAKRTCSLFRFPTNPKERNKWIQRCRRADRAYTANNRLCSCHFKDGVKENGPTIFAY_x000B_SKNLGCFPDHSKPKRLRLVEGEIEEKAKSNHEHCNDAPDSFEDRTVPVETLSKDVQGSNTDHDHCYAVSL_x000B_PETSEESVNDLEEKVKDLQRELESLRLRKQPFTIRNIIQDPDKMLLYTSFPTEVFNVLVNVLERMRPFNY_x000B_FSGWTVQGFSTSDQLLMTLMKLRLNLRDLDLAERFNTSKSTVSNIFNTYVAALHEILFEGVMKTVGIPSQ_x000B_LKCKGSMPKSFEEFSSARIAMDATEITQDVPSNMNSQSLSYSNYKSRHTAKAVTCVAPNGALVYCSELYP_x000B_GSTSDAAIVDHCGV…	>Cg_27795_x000B_PLCFAFGCNHMTGAKRTCSLFRFPTNPKERNKWIQRCRRADRAYTANNRLCSCHFKDGVKENGPTIFAYSKNL	GAATAGGGTCGGAAAGTCTCGTTTACTTTCACTTTCGATTTACAACTTCCGGGCAGCAGACGAGATGCCG_x000B_CTATGTTTTGCATTCGGATGCAATCATATGACAGGGGCGAAAAGAACGTGCAGCTTGTTTAGATTTCCAA_x000B_CAAATCCGAAGGAAAGGAATAAGTGGATACAGAGGTGCAGGAGAGCAGATAGAGCCTATACCGCCAACAA_x000B_CAGGCTGTGTAGCTGTCATTTTAAGGATGGTGTAAAGGAAAATGGACCAACAATTTTTGCTTATAGCAAA_x000B_AATCTTGGTTGCTTTCCAGACCATTCTAAGCCAAAAAGACTTAGACTTGTTGAAGGAGAAATAGAAGAGA_x000B_AAGCAAAATCAAAC…
21123	Cg	Crassostrea gigas	XP_019930631	LOC109621123	THAP	MVYCAAYGCTNMHTKGCGKSFFNFPKDARRRKIWTIFCKRESFLPTKNQRLCSDHFTKNQLQRDPAHLER_x000B_LGYEGARTRLKVDAVPDVPLPIHAKENNGAVQLVLPAKPRGAYAKRQKAEIFRQAFQELEPRPSENNTLP_x000B_DHSIDLIEPGDPNDEHPIEPTASTNAIPETQSKKCQATLQVPQSTRRIQVSLDKKNMVSTSTQCSSLTDN_x000B_IPLK	>Cg_21123_x000B_VYCAAYGCTNMHTKGCGKSFFNFPKDARRRKIWTIFCKRESFLPTKNQRLCSDHFTKNQLQRDPAHLERLGYEGARTRLKVDAVPDVPLPIHA	TTCTGTGTTTTTTGGAGGTAGTCAAACCCTTTGACCCAATTATTACCGTTATGTAGAGAATCTTTCAAAC_x000B_TTTGAAGATAACTGTAGGGAACGGTTTTTCTTATTATTTAAACATTAATTTTGCGAGTTATTAAATAATT_x000B_ACAAGTTACAACTAATTGTAGTATCGACACTTAAATAAATAAACATCGGTTGTAATTTTCAATGCAGTGT_x000B_GGTTGCATCACCCGTATTTATAACCCCTACAGTAACGATAAGCATGGTGAGACAGTCGTGAGTTTTAATA_x000B_ATCACAACAGGGATTAATTGAGGCTGTGAAAACGTCTTTTCAATTAGATAATCATCATTTTACTGCATTT_x000B_GGGGTTAGTTTACA…
34495	Cg	Crassostrea gigas	XP_019925378	LOC105334495	THAP HTH_TNP_4 DDE_TNP_4	MVYCFAIGCTHRTGSKQTCSLFRFPPDAKERKKWIERCRRADREWNTNDRICSCHFQDGNKELGPTVFSY_x000B_SKIVGHFPEILTTKRKRLSSSFNPPETTTCTPLDPVLDHSYYDTSADCQAHSKDQSKEVSVLEKQIAKLQ_x000B_EEVTRLKLQKPKMSISDIIDDTEKMLLYTSFPADVFNVIVGMLSRMAPFNYYAGWAVTCFSIEDQLLITL_x000B_MKLRLNYRDMDLAVRFGTSRATVSNIINTYVSVLHEIFFDGVLKEVGMPSQLKCKGSLPKSFEEFASARI_x000B_AMDATEVIQDVPSDMNCQSLSYSSYKSRHTVKAVTCVAPNGALVFSSEFCRLVSP_x000B_	>Cg_34495_x000B_VYCFAIGCTHRTGSKQTCSLFRFPPDAKERKKWIERCRRADREWNTNDRICSCHFQDGNKELGPTVFSYSKIV	GGTCTGTAAGTCTCGTTTGGTTTCACTTTCGTTTTACAACTTCCGGGTACATCAGCGTTCGTAGTAACAC_x000B_AATGGTATACTGCTTCGCGATAGGGTGCACTCATCGCACCGGCTCTAAACAGACTTGTAGTTTGTTTAGA_x000B_TTCCCACCCGATGCCAAAGAACGGAAAAAATGGATAGAACGATGCAGACGAGCAGACAGGGAATGGAATA_x000B_CCAACGACAGGATATGTAGCTGCCATTTCCAAGATGGAAACAAGGAGTTGGGCCCTACTGTTTTTTCATA_x000B_CAGCAAGATTGTAGGTCATTTCCCAGAGATACTAACAACAAAAAGGAAACGGTTAAGCAGTTCTTTTAAC_x000B_CCCCCTGAAACAAC…
40390	Cg	Crassostrea gigas	XP_011444717	LOC105340390	THAP HTH_TNP_4 DDE_TNP_4	MVYCYAYGCTHRSDNNKSNCHLFRFPTDEKVRRKWIDLCRRADRKWNNGDRICSCHFKDGCKENGPTIFT_x000B_YYKLNTRKRKKLKEIEAPASVETSTCITVAGTCTSGTCTYQSDRNPALDHTYFHPCPFFQCASRTIDFHS_x000B_KIKELEDEIQRLELEVVRLQNTGHAMSIDAIKNDQEKMLMYTSFPYDVFKIIVGALQRFQQAGWSVTNVS_x000B_LENQVLITLMKLRLNLRDLDLADRFCMSRATVSNIVNTIISAMHEIFYKGIMVRMCMPSQLMYKVSMPKS_x000B_FEDFGSAKTSIDCTQTTKDKPSDFNQQGASFSNNKSQHTMKASTAVNVSSLYPGYVSEANIVEHSHFPDY_x000B_LAPVDLIPADIEDQ…	>Cg_40390_x000B_VYCYAYGCTHRSDNNKSNCHLFRFPTDEKVRRKWIDLCRRADRKWNNGDRICSCHFKDGCKENGPTIFTYYK	CCCGCGCACCTCCTTTCCCTAAAGAGCTCTTCCGGGAACATGGTCTATTGCTATGCGTATGGTTGCACTC_x000B_ATCGAAGTGATAATAACAAATCGAATTGTCATTTATTTCGATTTCCAACTGATGAAAAAGTAAGAAGAAA_x000B_GTGGATAGATCTCTGCAGACGTGCTGATCGGAAATGGAACAACGGAGACAGGATATGTAGTTGCCACTTC_x000B_AAAGATGGCTGCAAGGAAAATGGTCCTACAATATTTACTTACTATAAACTAAACACTCGAAAGAGGAAAA_x000B_AGTTGAAAGAAATTGAGGCTCCAGCTTCGGTGGAAACAAGTACATGTATAACTGTTGCTGGAACATGTAC_x000B_ATCTGGTACTTGTA…
23852	Cg	Crassostrea gigas	XP_011421239	LOC105323852	THAP	MVFCAAYGCSSRQKKGCGLSFFSFPKESVRKKTWTIFCRREGFVPTKNSRLCSVHFSKDQLDRDPDKLRE_x000B_NGYDGAKIRLKSDAHPDIPLLLQQPQAQPQDENAAIRLPPTKPRGAFAKRQRADILRQVLQEVETRNEGQ_x000B_CTVSANQEDCEVPPPVQEDPPPADEVTVAATSTQTEKKCQVDIRPPQRTRRIQVSMTDVKPVKTVSTGVQ_x000B_CWSLSDGVPLRVAAGL	>Cg_23852_x000B_VFCAAYGCSSRQKKGCGLSFFSFPKESVRKKTWTIFCRREGFVPTKNSRLCSVHFSKDQLDRDPDKLRENGYDGAKIRLKSDAHPDIPLLLQQP	TTTAAACTTCGTTTTTTTTTTAATAAAATCATTCTATACTTATTAAAAATCGATTTCGTCGCAAATTTTA_x000B_CATGATAATCTGCCTAGTTTATTAGTTTGAAAGCGATGAAGTTCAAATCCCGCGATATGCATATTTTTTC_x000B_TCGCCATCTACCCGCCATGTTTTGTGACGTCATATGCGACCTCGAGCGAGAAGGTGTGAAAACAGCTGTT_x000B_AGCCATCATTGTAATCGGATTACGTTTAATCGACCATTTAACCAATTATCACTTATCAGATTACTGATAA_x000B_CGGAACGCTATGGTGTTTTGTGCCGCCTACGGGTGTTCAAGCCGTCAGAAGAAGGGATGTGGACTGAGTT_x000B_TTTTCAGTTTTCCA…
45718	Cg	Crassostrea gigas	XP_011452298	LOC105345718	THAP	MARGHTKNGPPDEAVWQPGKYDVVCSSHFKDKDYKITLLGERPRLNKGAVPSIFQFALSLSSNDFLNGES_x000B_PRCLRRKNKEGMLVTIDRHAPVCTEVQSVVEVKDTPEIQNSSSIETPQEDLHGQFDQSVQCELKTFGKFS_x000B_VKILKMTRRWLSITLAFVILNSSYFFFNYLGPCVSELSHQTTLMDPKDQLFTVLMKLRQAKEDEDVELAL_x000B_FLAYQNILCHADSIHG_x000B_	>Cg_45718_x000B_KNGPPDEAVWQPGKYDVVCSSHFKDKDYKITLLGERPRLNKGAVPSIF	AAGGTTTTTCAATGCTGAAACCCTAGTGTTAAAGTGATGTCCTAAAGATCTATAAAAGAAAAATCAGAGG_x000B_TGACATTACTGCTTAACACCTTTATATATTAATAAATTTACGACAAAAATGGCGCGTGGCCATACGAAGA_x000B_ATGGACCCCCGGACGAAGCGGTTTGGCAACCAGGAAAATACGATGTTGTGTGTTCCTCCCATTTTAAGGA_x000B_CAAGGACTACAAAATCACACTATTAGGTGAACGTCCAAGACTGAATAAAGGAGCAGTGCCTTCGATATTC_x000B_CAATTTGCCCTTTCTTTATCTAGTAATGATTTCCTGAATGGTGAAAGCCCTAGATGTCTAAGGAGGAAAA_x000B_ACAAAGAAGGCATG…
46227	Cg	Crassostrea gigas	XP_019930067	LOC105346227	THAP	MVNCAAFGCNNKAGKGSGLSFFHFPKDSNLRKQWIYYCRRKDFTPGDGHRLCSVHFSNKCYDQDPEMLST_x000B_LGLEYSFRKRLKPDAVPGIPLLFEEEQGNSEKPSKVRGAYAKRQRAEVLNEALNESLSLPFDDSLENISI_x000B_PENLSTEPSKETRNKKVQVDLHPPQRTRSNQTDERIVSLKVKQRSFGTQTDETITQVQSISSLSHQVMED_x000B_IPSDELEDNDKDSTEEEEEDSDELYLPGDSDLEVDDDEDGEGEVQTATYKLRQDTAPMDEKQFLVSETAL_x000B_AELLSVCRYCSAECTPVIKFFRGTFIYTSSKCLNGHEFTWSSQPCHNTLPWSNLFTATAILTSGCNATKV_x000B_LQNLKIHWAEVSFT…	>Cg_46227_x000B_FFHFPKDSNLRKQWIYYCRRKDFTPGDGHRLCSVHFSNKCYDQDPEMLSTLGLEYSFRKRLKPDAVPGIPLLFEE	TGCTAATGGAGCTAATAAAAAAAAGAGATAACCAAGCATTTCTATTAAGCTGTTTGTATATCCCGCGGTG_x000B_TAGTGCTGATAAGACAGCTGGTCAGAATATGCATAATTCTGAACTGATAAAGAGGCTCTACGTCAGAGGT_x000B_TCGTCCCAGTTATCAGCATCAGTTCTTTGTTTACAATTGAGATATAGAGGTTACACACGTTTTTAATGTA_x000B_AAATGGTCAACTGTGCTGCATTTGGTTGCAACAACAAGGCAGGAAAGGGTAGTGGACTTAGTTTTTTCCA_x000B_CTTTCCAAAAGATTCTAATTTGAGGAAGCAGTGGATTTATTACTGCAGAAGGAAGGATTTTACACCTGGA_x000B_GATGGACATAGACT…
[truncated: 279 more rows]

## Sheet: FLYWCH
Gene Name *	Species Code	Species/Notes	NCBI Accessions	LOC Number	Classification	Protein Seq	MADF Domain in FastA Format	cDNA Seq
[truncated: 68 more rows]
